# Supplementary material for: Machine learning and structural analysis of Mycobacterium tuberculosis pan-genome identifies genetic signatures of antibiotic resistance
Source: Nat Commun. 2018 Oct 17;9:4306. doi: 10.1038/s41467-018-06634-y (PMC6193043; doi:10.1038/s41467-018-06634-y)
Supplement: Supplementary file 4 — Supplementary Data 1 [file 41467_2018_6634_MOESM4_ESM.xlsx]

## Sheet: isoniazid
	Mutual Information						Chi-squared								ANOVA F-test
		MI sum	clust_to_rv	gene_name	product			chi2	pVal	pVal_corrected	clust_to_rv	gene_name	product			F_value	pVal	pVal_corrected	clust_to_rv	gene_name	product
	Cluster 491	0.585352	Rv0667	rpoB	DNA-directed RNA polymerase beta subunit (EC 2.7.7.6)		Cluster 491	589.876	2.66674e-130	2.30726e-126	Rv0667	rpoB	DNA-directed RNA polymerase beta subunit (EC 2.7.7.6)		Cluster 491	2171.05	9.30078e-298	8.04703e-294	Rv0667	rpoB	DNA-directed RNA polymerase beta subunit (EC 2.7.7.6)
	Cluster 1116	0.428611	Rv1908c	katG	Catalase (EC 1.11.1.6) / Peroxidase (EC 1.11.1.7)		Cluster 1116	272.916	2.62719e-61	2.27304e-57	Rv1908c	katG	Catalase (EC 1.11.1.6) / Peroxidase (EC 1.11.1.7)		Cluster 3930	722.922	3.58637e-131	3.10293e-127	Rv2043c	pncA	Nicotinamidase (EC 3.5.1.19)
	Cluster 551	0.412052	Rv3795	embB	Integral membrane indolylacetylinositol arabinosyltransferase EmbB (EC 2.4.2.-)		Cluster 3930	260.501	1.33429e-58	1.15443e-54	Rv2043c	pncA	Nicotinamidase (EC 3.5.1.19)		Cluster 551	446.159	2.61015e-87	2.2583e-83	Rv3795	embB	Integral membrane indolylacetylinositol arabinosyltransferase EmbB (EC 2.4.2.-)
	Cluster 3930	0.248406	Rv2043c	pncA	Nicotinamidase (EC 3.5.1.19)		Cluster 551	232.287	1.89102e-52	1.63611e-48	Rv3795	embB	Integral membrane indolylacetylinositol arabinosyltransferase EmbB (EC 2.4.2.-)		Cluster 1116	394.433	1.93877e-78	1.67743e-74	Rv1908c	katG	Catalase (EC 1.11.1.6) / Peroxidase (EC 1.11.1.7)
	Cluster 7435	0.177361	Rv0682	rpsL	SSU ribosomal protein S12p (S23e)		Cluster 1116	230.246	5.26755e-52	4.55749e-48	Rv1908c	katG	Catalase (EC 1.11.1.6) / Peroxidase (EC 1.11.1.7)		Cluster 1116	306.21	9.57471e-63	8.28404e-59	Rv1908c	katG	Catalase (EC 1.11.1.6) / Peroxidase (EC 1.11.1.7)
	Cluster 6988	0.14904	Rv1262c	Rv1262c	Bis(5'-nucleosyl)-tetraphosphatase (asymmetrical) (EC 3.6.1.17)		Cluster 551	176.702	2.54407e-40	2.20113e-36	Rv3795	embB	Integral membrane indolylacetylinositol arabinosyltransferase EmbB (EC 2.4.2.-)		Cluster 491	287.12	2.99234e-59	2.58898e-55	Rv0667	rpoB	DNA-directed RNA polymerase beta subunit (EC 2.7.7.6)
	Cluster 4383	0.14343	Rv3551	Rv3551	Putative CoA-transferase subunit alpha Rv3551/MT3655 (EC 2.8.3.-)		Cluster 491	170.428	5.96677e-39	5.16245e-35	Rv0667	rpoB	DNA-directed RNA polymerase beta subunit (EC 2.7.7.6)		Cluster 551	222.571	3.74919e-47	3.2438e-43	Rv3795	embB	Integral membrane indolylacetylinositol arabinosyltransferase EmbB (EC 2.4.2.-)
	Cluster 5365	0.14154	Rv2676c	Rv2676c	Coproheme decarboxylase HemQ (no EC)		Cluster 2387	152.831	4.17049e-35	3.60831e-31	Rv2462c	tig	Cell division trigger factor (EC 5.2.1.8)		Cluster 7435	214.101	1.56582e-45	1.35475e-41	Rv0682	rpsL	SSU ribosomal protein S12p (S23e)
	Cluster 2554	0.139868	Rv0729	xylB	Putative xylulose kinase (EC 2.7.1.17)		Cluster 1329	152.137	5.91409e-35	5.11687e-31	Rv1736c	narX	Respiratory nitrate reductase alpha chain (EC 1.7.99.4)		Cluster 6988	205.294	7.74071e-44	6.69726e-40	Rv1262c	Rv1262c	Bis(5'-nucleosyl)-tetraphosphatase (asymmetrical) (EC 3.6.1.17)
	Cluster 2122	0.0804684	Rv3854c	ethA	Monooxygenase EthA (EC 1.-.-.-)		Cluster 591	151.106	9.93618e-35	8.59678e-31	Rv0932c	pstS2	Serine/threonine-protein kinase PknD (EC 2.7.11.1)		Cluster 723	197.481	2.50455e-42	2.16693e-38	Rv3646c	topA	DNA topoisomerase I (EC 5.99.1.2)
	Cluster 723	0.0757241	Rv3646c	topA	DNA topoisomerase I (EC 5.99.1.2)		Cluster 6719	150.645	1.25326e-34	1.08432e-30	Rv2533c	nusB	Transcription termination protein NusB		Cluster 5788	197.279	2.74065e-42	2.37121e-38	Rv3167c	Rv3167c	Transcriptional regulator, AcrR family
	Cluster 5788	0.0755041	Rv3167c	Rv3167c	Transcriptional regulator, AcrR family		Cluster 2133	150.23	1.54453e-34	1.33633e-30	Rv0143c	Rv0143c	Chloride channel protein		Cluster 2387	192.524	2.29401e-41	1.98478e-37	Rv2462c	tig	Cell division trigger factor (EC 5.2.1.8)
	Cluster 2387	0.0739079	Rv2462c	tig	Cell division trigger factor (EC 5.2.1.8)		Cluster 1527	148.426	3.82927e-34	3.31309e-30	Rv1069c	Rv1069c	Predicted membrane protein (DUF2319)		Cluster 4671	191.423	3.75494e-41	3.24878e-37	Rv1405c	Rv1405c	Methyltransferase
	Cluster 4671	0.0734441	Rv1405c	Rv1405c	Methyltransferase		Cluster 4383	148.175	4.34286e-34	3.75744e-30	Rv3551	Rv3551	Putative CoA-transferase subunit alpha Rv3551/MT3655 (EC 2.8.3.-)		Cluster 6719	189.588	8.54085e-41	7.38955e-37	Rv2533c	nusB	Transcription termination protein NusB
	Cluster 6719	0.0728655	Rv2533c	nusB	Transcription termination protein NusB		Cluster 464	147.515	6.05617e-34	5.2398e-30	Rv1020	mfd	Transcription-repair coupling factor		Cluster 6925	188.812	1.20955e-40	1.04651e-36	Rv0723	rplO	LSU ribosomal protein L15p (L27Ae)
	Cluster 1329	0.0725393	Rv1736c	narX	Respiratory nitrate reductase alpha chain (EC 1.7.99.4)		Cluster 1268	147.327	6.65493e-34	5.75784e-30	Rv0457c	Rv0457c	Prolyl endopeptidase (EC 3.4.21.26)		Cluster 591	188.265	1.54541e-40	1.33709e-36	Rv0932c	pstS2	Serine/threonine-protein kinase PknD (EC 2.7.11.1)
	Cluster 6925	0.0725385	Rv0723	rplO	LSU ribosomal protein L15p (L27Ae)		Cluster 4843	147.327	6.65493e-34	5.75784e-30	Rv0012	Rv0012	FIG215594: Membrane spanning protein		Cluster 1329	187.756	1.94194e-40	1.68017e-36	Rv1736c	narX	Respiratory nitrate reductase alpha chain (EC 1.7.99.4)
	Cluster 591	0.0725141	Rv0932c	pstS2	Serine/threonine-protein kinase PknD (EC 2.7.11.1)		Cluster 1751	146.992	7.87898e-34	6.81689e-30	Rv0897c	Rv0897c	Beta-carotene ketolase		Cluster 4383	186.56	3.32169e-40	2.87393e-36	Rv3551	Rv3551	Putative CoA-transferase subunit alpha Rv3551/MT3655 (EC 2.8.3.-)
	Cluster 2904	0.0717144	Rv0220	lipC	Esterase LipC		Cluster 4244	146.992	7.87898e-34	6.81689e-30	Rv3806c	ubiA	5-Phosphoribosyl diphosphate (PRPP): decaprenyl-phosphate 5-phosphoribosyltransferase (EC 2.4.2.45)		Cluster 2904	186.411	3.55247e-40	3.0736e-36	Rv0220	lipC	Esterase LipC
	Cluster 2133	0.0715521	Rv0143c	Rv0143c	Chloride channel protein		Cluster 1241	146.671	9.26082e-34	8.01246e-30	Rv0822c	Rv0822c	Cell envelope-associated transcriptional attenuator LytR-CpsA-Psr, subfamily A1 (as in PMID19099556)		Cluster 4383	186.247	3.82347e-40	3.30807e-36	Rv3551	Rv3551	Putative CoA-transferase subunit alpha Rv3551/MT3655 (EC 2.8.3.-)
	Cluster 1527	0.0713078	Rv1069c	Rv1069c	Predicted membrane protein (DUF2319)		Cluster 4936	146.364	1.08091e-33	9.35204e-30	Rv0484c	Rv0484c	Serine 3-dehydrogenase		Cluster 5365	186.124	4.04009e-40	3.49549e-36	Rv2676c	Rv2676c	Coproheme decarboxylase HemQ (no EC)
	Cluster 1268	0.0710295	Rv0457c	Rv0457c	Prolyl endopeptidase (EC 3.4.21.26)		Cluster 5551	146.364	1.08091e-33	9.35204e-30	Rv3301c	phoY1	Phosphate transport system regulatory protein PhoU		Cluster 2133	184.977	6.76453e-40	5.85267e-36	Rv0143c	Rv0143c	Chloride channel protein
	Cluster 4843	0.0710295	Rv0012	Rv0012	FIG215594: Membrane spanning protein		Cluster 6988	146.07	1.25313e-33	1.08421e-29	Rv1262c	Rv1262c	Bis(5'-nucleosyl)-tetraphosphatase (asymmetrical) (EC 3.6.1.17)		Cluster 1527	184.973	6.77695e-40	5.86341e-36	Rv1069c	Rv1069c	Predicted membrane protein (DUF2319)
	Cluster 4244	0.0709552	Rv3806c	ubiA	5-Phosphoribosyl diphosphate (PRPP): decaprenyl-phosphate 5-phosphoribosyltransferase (EC 2.4.2.45)		Cluster 3233	145.17	1.97113e-33	1.70542e-29	Rv1895	Rv1895	Threonine dehydrogenase and related Zn-dependent dehydrogenases		Cluster 1116	184.359	8.92861e-40	7.72503e-36	Rv1908c	katG	Catalase (EC 1.11.1.6) / Peroxidase (EC 1.11.1.7)
	Cluster 1751	0.0709552	Rv0897c	Rv0897c	Beta-carotene ketolase		Cluster 1023	145.114	2.02737e-33	1.75408e-29	Rv3693	Rv3693	putative membrane protein		Cluster 1268	184.326	9.06462e-40	7.84271e-36	Rv0457c	Rv0457c	Prolyl endopeptidase (EC 3.4.21.26)
	Cluster 1241	0.0708897	Rv0822c	Rv0822c	Cell envelope-associated transcriptional attenuator LytR-CpsA-Psr, subfamily A1 (as in PMID19099556)		Cluster 5365	144.856	2.30907e-33	1.9978e-29	Rv2676c	Rv2676c	Coproheme decarboxylase HemQ (no EC)		Cluster 4843	184.326	9.06462e-40	7.84271e-36	Rv0012	Rv0012	FIG215594: Membrane spanning protein
	Cluster 1455	0.0708382	Rv0312	Rv0312	FIG00821990: molecular chaperone		Cluster 5904	144.856	2.30907e-33	1.9978e-29	Rv0133	Rv0133	N-acetyltransferase, GCN5-family		Cluster 1751	184.152	9.80218e-40	8.48085e-36	Rv0897c	Rv0897c	Beta-carotene ketolase
	Cluster 4936	0.0708324	Rv0484c	Rv0484c	Serine 3-dehydrogenase		Cluster 5565	144.556	2.68618e-33	2.32409e-29	Rv2270	lppN	Lipoprotein LppN		Cluster 4244	184.152	9.80218e-40	8.48085e-36	Rv3806c	ubiA	5-Phosphoribosyl diphosphate (PRPP): decaprenyl-phosphate 5-phosphoribosyltransferase (EC 2.4.2.45)
	Cluster 5551	0.0708324	Rv3301c	phoY1	Phosphate transport system regulatory protein PhoU		Cluster 7705	144.556	2.68618e-33	2.32409e-29	Rv3316	sdhC	Succinate dehydrogenase cytochrome b-556 subunit		Cluster 1241	183.998	1.05062e-39	9.08998e-36	Rv0822c	Rv0822c	Cell envelope-associated transcriptional attenuator LytR-CpsA-Psr, subfamily A1 (as in PMID19099556)
	Cluster 4409	0.0706807	Rv3374	echA18.1	Enoyl-CoA hydratase (EC 4.2.1.17)		Cluster 1010	144.268	3.10396e-33	2.68555e-29	Rv3481c	Rv3481c	Wax ester synthase/acyl-CoA:diacylglycerol acyltransferase		Cluster 1455	183.889	1.10318e-39	9.54473e-36	Rv0312	Rv0312	FIG00821990: molecular chaperone
	Cluster 3112	0.0706607	Rv3570c	hsaA	Pigment production hydroxylase		Cluster 2554	144.268	3.10396e-33	2.68555e-29	Rv0729	xylB	Putative xylulose kinase (EC 2.7.1.17)		Cluster 4936	183.862	1.11645e-39	9.65956e-36	Rv0484c	Rv0484c	Serine 3-dehydrogenase
	Cluster 4455	0.0706399	Rv2877c	Rv2877c	Mercury resistance probable Hg transport protein		Cluster 3614	144.268	3.10396e-33	2.68555e-29	Rv1841c	Rv1841c	Magnesium and cobalt efflux protein CorC		Cluster 5551	183.862	1.11645e-39	9.65956e-36	Rv3301c	phoY1	Phosphate transport system regulatory protein PhoU
	Cluster 464	0.0700097	Rv1020	mfd	Transcription-repair coupling factor		Cluster 4656	144.268	3.10396e-33	2.68555e-29	Rv3079c	Rv3079c	Hydride transferase 1 (Fragment)		Cluster 6988	183.746	1.17658e-39	1.01798e-35	Rv1262c	Rv1262c	Bis(5'-nucleosyl)-tetraphosphatase (asymmetrical) (EC 3.6.1.17)
	Cluster 3233	0.0700054	Rv1895	Rv1895	Threonine dehydrogenase and related Zn-dependent dehydrogenases		Cluster 3149	144.07	3.42926e-33	2.967e-29	Rv0996	Rv0996	FIG037137: Putative conserved transmembrane protein		Cluster 4409	183.501	1.31325e-39	1.13622e-35	Rv3374	echA18.1	Enoyl-CoA hydratase (EC 4.2.1.17)
	Cluster 5904	0.0699424	Rv0133	Rv0133	N-acetyltransferase, GCN5-family		Cluster 4148	144.07	3.42926e-33	2.967e-29	Rv0604	lpqO	protein of unknown function LppY and LpqO		Cluster 3112	183.453	1.34189e-39	1.161e-35	Rv3570c	hsaA	Pigment production hydroxylase
	Cluster 7705	0.0698876	Rv3316	sdhC	Succinate dehydrogenase cytochrome b-556 subunit		Cluster 4455	143.994	3.56349e-33	3.08313e-29	Rv2877c	Rv2877c	Mercury resistance probable Hg transport protein		Cluster 4455	183.403	1.37242e-39	1.18742e-35	Rv2877c	Rv2877c	Mercury resistance probable Hg transport protein
	Cluster 5565	0.0698876	Rv2270	lppN	Lipoprotein LppN		Cluster 6925	143.994	3.56349e-33	3.08313e-29	Rv0723	rplO	LSU ribosomal protein L15p (L27Ae)		Cluster 2554	181.536	3.18049e-39	2.75176e-35	Rv0729	xylB	Putative xylulose kinase (EC 2.7.1.17)
	Cluster 4656	0.0698408	Rv3079c	Rv3079c	Hydride transferase 1 (Fragment)		Cluster 2807	143.674	4.18722e-33	3.62279e-29	Rv0331	Rv0331	Oxidoreductase (flavoprotein)		Cluster 3233	181.459	3.29346e-39	2.8495e-35	Rv1895	Rv1895	Threonine dehydrogenase and related Zn-dependent dehydrogenases
	Cluster 3614	0.0698408	Rv1841c	Rv1841c	Magnesium and cobalt efflux protein CorC		Cluster 6872	143.674	4.18722e-33	3.62279e-29	0	MAB_2302	membrane protein, MmpS family		Cluster 5365	181.31	3.52076e-39	3.04616e-35	Rv2676c	Rv2676c	Coproheme decarboxylase HemQ (no EC)
	Cluster 1010	0.0698408	Rv3481c	Rv3481c	Wax ester synthase/acyl-CoA:diacylglycerol acyltransferase		Cluster 3539	143.352	4.92376e-33	4.26003e-29	Rv3200c	Rv3200c	Potassium channel protein		Cluster 5904	181.31	3.52076e-39	3.04616e-35	Rv0133	Rv0133	N-acetyltransferase, GCN5-family

## Sheet: ethambutol
	Mutual Information						Chi-squared								ANOVA F-test
		MI sum	clust_to_rv	gene_name	product			chi2	pVal	pVal_corrected	clust_to_rv	gene_name	product			F_value	pVal	pVal_corrected	clust_to_rv	gene_name	product
	Cluster 491	0.37504	Rv0667	rpoB	DNA-directed RNA polymerase beta subunit (EC 2.7.7.6)		Cluster 491	261.879	6.68331e-59	5.69485e-55	Rv0667	rpoB	DNA-directed RNA polymerase beta subunit (EC 2.7.7.6)		Cluster 491	651.143	2.35536e-117	2.00701e-113	Rv0667	rpoB	DNA-directed RNA polymerase beta subunit (EC 2.7.7.6)
	Cluster 551	0.369433	Rv3795	embB	Integral membrane indolylacetylinositol arabinosyltransferase EmbB (EC 2.4.2.-)		Cluster 551	203.664	3.31345e-46	2.82339e-42	Rv3795	embB	Integral membrane indolylacetylinositol arabinosyltransferase EmbB (EC 2.4.2.-)		Cluster 3930	526.973	1.35328e-98	1.15313e-94	Rv2043c	pncA	Nicotinamidase (EC 3.5.1.19)
	Cluster 3930	0.216925	Rv2043c	pncA	Nicotinamidase (EC 3.5.1.19)		Cluster 3930	181.971	1.7993e-41	1.53319e-37	Rv2043c	pncA	Nicotinamidase (EC 3.5.1.19)		Cluster 551	419.663	2.43087e-81	2.07134e-77	Rv3795	embB	Integral membrane indolylacetylinositol arabinosyltransferase EmbB (EC 2.4.2.-)
	Cluster 7435	0.145637	Rv0682	rpsL	SSU ribosomal protein S12p (S23e)		Cluster 551	151.802	7.00093e-35	5.9655e-31	Rv3795	embB	Integral membrane indolylacetylinositol arabinosyltransferase EmbB (EC 2.4.2.-)		Cluster 551	205.745	1.64562e-43	1.40223e-39	Rv3795	embB	Integral membrane indolylacetylinositol arabinosyltransferase EmbB (EC 2.4.2.-)
	Cluster 593	0.128671	Rv3728	Rv3728	EmrB/QacA family drug resistance transporter		Cluster 491	117.839	1.88092e-27	1.60273e-23	Rv0667	rpoB	DNA-directed RNA polymerase beta subunit (EC 2.7.7.6)		Cluster 491	193.419	3.60484e-41	3.07168e-37	Rv0667	rpoB	DNA-directed RNA polymerase beta subunit (EC 2.7.7.6)
	Cluster 643	0.119901	Rv1293	lysA	Arginyl-tRNA synthetase (EC 6.1.1.19)		Cluster 593	110.855	6.36615e-26	5.4246e-22	Rv3728	Rv3728	EmrB/QacA family drug resistance transporter		Cluster 7435	181.39	7.24623e-39	6.17451e-35	Rv0682	rpsL	SSU ribosomal protein S12p (S23e)
	Cluster 5040	0.114176	Rv3815c	Rv3815c	Acyl-CoA:1-acyl-sn-glycerol-3-phosphate acyltransferase (EC 2.3.1.51)		Cluster 1785	109.971	9.94373e-26	8.47305e-22	Rv2800	Rv2800	Putative hydrolase		Cluster 2122	179.686	1.54202e-38	1.31396e-34	Rv3854c	ethA	Monooxygenase EthA (EC 1.-.-.-)
	Cluster 2122	0.0845741	Rv3854c	ethA	Monooxygenase EthA (EC 1.-.-.-)		Cluster 3653	105.432	9.81927e-25	8.367e-21	Rv2243	fabD	Malonyl CoA-acyl carrier protein transacylase (EC 2.3.1.39)		Cluster 3410	138.321	1.84855e-30	1.57515e-26	Rv0205	Rv0205	FIG01121868: Possible membrane protein, Rv0205
	Cluster 3410	0.0802774	Rv0205	Rv0205	FIG01121868: Possible membrane protein, Rv0205		Cluster 4470	105.432	9.81927e-25	8.367e-21	Rv1833c	Rv1833c	Haloalkane dehalogenase 2 (EC 3.8.1.5)		Cluster 3233	133.116	1.99776e-29	1.7023e-25	Rv1895	Rv1895	Threonine dehydrogenase and related Zn-dependent dehydrogenases
	Cluster 3233	0.0766544	Rv1895	Rv1895	Threonine dehydrogenase and related Zn-dependent dehydrogenases		Cluster 593	104.976	1.23636e-24	1.0535e-20	Rv3728	Rv3728	EmrB/QacA family drug resistance transporter		Cluster 643	131.894	3.49776e-29	2.98045e-25	Rv1293	lysA	Arginyl-tRNA synthetase (EC 6.1.1.19)
	Cluster 2634	0.0742383	Rv1023	eno	Enolase (EC 4.2.1.11)		Cluster 1237	104.311	1.72944e-24	1.47366e-20	Rv1877	Rv1877	EmrB/QacA family drug resistance transporter		Cluster 593	129.637	9.85097e-29	8.39401e-25	Rv3728	Rv3728	EmrB/QacA family drug resistance transporter
	Cluster 1116	0.0731032	Rv1908c	katG	Catalase (EC 1.11.1.6) / Peroxidase (EC 1.11.1.7)		Cluster 1641	104.311	1.72944e-24	1.47366e-20	Rv1850	ureC	Urease alpha subunit (EC 3.5.1.5)		Cluster 1785	129.068	1.27968e-28	1.09041e-24	Rv2800	Rv2800	Putative hydrolase
	Cluster 979	0.0660797	Rv0663	atsD	Arylsulfatase (EC 3.1.6.1)		Cluster 2365	104.311	1.72944e-24	1.47366e-20	Rv3234c	tgs3	Diacyglycerol O-acyltransferase (EC 2.3.1.20)		Cluster 7435	127.748	2.34756e-28	2.00036e-24	Rv0682	rpsL	SSU ribosomal protein S12p (S23e)
	Cluster 3025	0.0660797	Rv1001	arcA	Arginine deiminase (EC 3.5.3.6)		Cluster 3168	104.311	1.72944e-24	1.47366e-20	Rv0928	pstS3	Phosphate ABC transporter, periplasmic phosphate-binding protein PstS (TC 3.A.1.7.1)		Cluster 2634	125.099	7.94856e-28	6.77297e-24	Rv1023	eno	Enolase (EC 4.2.1.11)
	Cluster 3951	0.0657805	Rv0021c	Rv0021c	Enoyl-[acyl-carrier-protein] reductase [FMN] (EC 1.3.1.9)		Cluster 7337	104.311	1.72944e-24	1.47366e-20	Rv1720c	vapC12	Toxin 1, PIN domain		Cluster 3653	123.25	1.86418e-27	1.58846e-23	Rv2243	fabD	Malonyl CoA-acyl carrier protein transacylase (EC 2.3.1.39)
	Cluster 4223	0.065657	Rv1896c	Rv1896c	O-Methyltransferase involved in polyketide biosynthesis		Cluster 1428	102.649	4.00029e-24	3.40865e-20	Rv3871	eccCb1	FtsK/SpoIIIE family protein EccCb1, component of Type VII secretion system ESX-1		Cluster 4470	123.25	1.86418e-27	1.58846e-23	Rv1833c	Rv1833c	Haloalkane dehalogenase 2 (EC 3.8.1.5)
	Cluster 3355	0.0652808	Rv0906	Rv0906	Outer membrane protein romA		Cluster 6096	102.649	4.00029e-24	3.40865e-20	Rv1031	kdpC	Potassium-transporting ATPase C chain (EC 3.6.3.12) (TC 3.A.3.7.1)		Cluster 1237	122.033	3.27039e-27	2.7867e-23	Rv1877	Rv1877	EmrB/QacA family drug resistance transporter
	Cluster 729	0.0652642	Rv2051c	ppm1	Apolipoprotein N-acyltransferase (EC 2.3.1.-) in lipid-linked oligosaccharide synthesis cluster		Cluster 5780	102.094	5.29515e-24	4.512e-20	Rv1972	Rv1972	FIG00821219: MCE associated membrane protein		Cluster 1641	122.033	3.27039e-27	2.7867e-23	Rv1850	ureC	Urease alpha subunit (EC 3.5.1.5)
	Cluster 1527	0.0646931	Rv1069c	Rv1069c	Predicted membrane protein (DUF2319)		Cluster 4010	101.056	8.94325e-24	7.62054e-20	Rv1011	ispE	4-diphosphocytidyl-2-C-methyl-D-erythritol kinase (EC 2.7.1.148)		Cluster 2365	122.033	3.27039e-27	2.7867e-23	Rv3234c	tgs3	Diacyglycerol O-acyltransferase (EC 2.3.1.20)
	Cluster 1785	0.064642	Rv2800	Rv2800	Putative hydrolase		Cluster 5040	101.056	8.94325e-24	7.62054e-20	Rv3815c	Rv3815c	Acyl-CoA:1-acyl-sn-glycerol-3-phosphate acyltransferase (EC 2.3.1.51)		Cluster 3168	122.033	3.27039e-27	2.7867e-23	Rv0928	pstS3	Phosphate ABC transporter, periplasmic phosphate-binding protein PstS (TC 3.A.1.7.1)
	Cluster 519	0.0640515	Rv1251c	Rv1251c	Superfamily I DNA and RNA helicases and helicase subunits		Cluster 2175	99.4682	1.99343e-23	1.6986e-19	Rv2160c	Rv2160c	Transcriptional regulator, AcrR family		Cluster 7337	122.033	3.27039e-27	2.7867e-23	Rv1720c	vapC12	Toxin 1, PIN domain
	Cluster 3834	0.0619101	Rv0192	Rv0192	YkuD domain-containing hypothetical lipoprotein		Cluster 558	99.3309	2.13653e-23	1.82053e-19	Rv1028c	kdpD	Osmosensitive K+ channel histidine kinase KdpD (EC 2.7.3.-)		Cluster 593	120.873	5.58921e-27	4.76256e-23	Rv3728	Rv3728	EmrB/QacA family drug resistance transporter
	Cluster 3653	0.0615745	Rv2243	fabD	Malonyl CoA-acyl carrier protein transacylase (EC 2.3.1.39)		Cluster 7435	94.6509	2.27107e-22	1.93518e-18	Rv0682	rpsL	SSU ribosomal protein S12p (S23e)		Cluster 4010	120.088	8.03581e-27	6.84732e-23	Rv1011	ispE	4-diphosphocytidyl-2-C-methyl-D-erythritol kinase (EC 2.7.1.148)
	Cluster 4470	0.0615745	Rv1833c	Rv1833c	Haloalkane dehalogenase 2 (EC 3.8.1.5)		Cluster 805	94.3931	2.58695e-22	2.20434e-18	Rv0338c	Rv0338c	Iron-sulphur-binding reductase		Cluster 5040	120.088	8.03581e-27	6.84732e-23	Rv3815c	Rv3815c	Acyl-CoA:1-acyl-sn-glycerol-3-phosphate acyltransferase (EC 2.3.1.51)
	Cluster 1237	0.0607428	Rv1877	Rv1877	EmrB/QacA family drug resistance transporter		Cluster 4273	93.8604	3.38578e-22	2.88502e-18	Rv2579	dhaA	Haloalkane dehalogenase (EC 3.8.1.5)		Cluster 1428	119.811	9.13678e-27	7.78545e-23	Rv3871	eccCb1	FtsK/SpoIIIE family protein EccCb1, component of Type VII secretion system ESX-1
	Cluster 7337	0.0607428	Rv1720c	vapC12	Toxin 1, PIN domain		Cluster 2634	92.5994	6.40265e-22	5.45569e-18	Rv1023	eno	Enolase (EC 4.2.1.11)		Cluster 6096	119.811	9.13678e-27	7.78545e-23	Rv1031	kdpC	Potassium-transporting ATPase C chain (EC 3.6.3.12) (TC 3.A.3.7.1)
	Cluster 1641	0.0607428	Rv1850	ureC	Urease alpha subunit (EC 3.5.1.5)		Cluster 2333	90.4515	1.89567e-21	1.6153e-17	Rv1477	ripA	NLP/P60 family protein		Cluster 5780	118.794	1.46282e-26	1.24647e-22	Rv1972	Rv1972	FIG00821219: MCE associated membrane protein
	Cluster 3168	0.0607428	Rv0928	pstS3	Phosphate ABC transporter, periplasmic phosphate-binding protein PstS (TC 3.A.1.7.1)		Cluster 1116	89.9089	2.49385e-21	2.12501e-17	Rv1908c	katG	Catalase (EC 1.11.1.6) / Peroxidase (EC 1.11.1.7)		Cluster 2175	117.931	2.18184e-26	1.85915e-22	Rv2160c	Rv2160c	Transcriptional regulator, AcrR family
	Cluster 2365	0.0607428	Rv3234c	tgs3	Diacyglycerol O-acyltransferase (EC 2.3.1.20)		Cluster 101	88.4293	5.26847e-21	4.48926e-17	Rv1527c	pks5	Polyketide synthase / Multifunctional mycocerosic acid synthase membrane-associated mas		Cluster 519	115.687	6.17499e-26	5.26171e-22	Rv1251c	Rv1251c	Superfamily I DNA and RNA helicases and helicase subunits
	Cluster 3979	0.06032	Rv1905c	aao	D-amino-acid oxidase (EC 1.4.3.3)		Cluster 643	87.7774	7.32529e-21	6.24188e-17	Rv1293	lysA	Arginyl-tRNA synthetase (EC 6.1.1.19)		Cluster 805	115.579	6.49151e-26	5.53142e-22	Rv0338c	Rv0338c	Iron-sulphur-binding reductase
	Cluster 6096	0.0596857	Rv1031	kdpC	Potassium-transporting ATPase C chain (EC 3.6.3.12) (TC 3.A.3.7.1)		Cluster 3728	86.5464	1.36496e-20	1.16308e-16	Rv0139	Rv0139	NAD(P)-dependent steroid dehydrogenase		Cluster 521	115.424	6.97568e-26	5.94398e-22	Rv1358	Rv1358	Cyclase homology domain / Predicted ATPase / Transcriptional regulator, LuxR family
	Cluster 1428	0.0596857	Rv3871	eccCb1	FtsK/SpoIIIE family protein EccCb1, component of Type VII secretion system ESX-1		Cluster 893	86.0061	1.79381e-20	1.52851e-16	Rv0006	gyrA	DNA gyrase subunit A (EC 5.99.1.3)		Cluster 558	115.402	7.04933e-26	6.00674e-22	Rv1028c	kdpD	Osmosensitive K+ channel histidine kinase KdpD (EC 2.7.3.-)
	Cluster 5780	0.0594447	Rv1972	Rv1972	FIG00821219: MCE associated membrane protein		Cluster 4220	85.1931	2.70611e-20	2.30587e-16	Rv3603c	Rv3603c	Ketopantoate reductase PanG (EC 1.1.1.169)		Cluster 643	115.344	7.2403e-26	6.16946e-22	Rv1293	lysA	Arginyl-tRNA synthetase (EC 6.1.1.19)
	Cluster 4010	0.0584823	Rv1011	ispE	4-diphosphocytidyl-2-C-methyl-D-erythritol kinase (EC 2.7.1.148)		Cluster 979	83.7567	5.59575e-20	4.76814e-16	Rv0663	atsD	Arylsulfatase (EC 3.1.6.1)		Cluster 729	115.235	7.6152e-26	6.48891e-22	Rv2051c	ppm1	Apolipoprotein N-acyltransferase (EC 2.3.1.-) in lipid-linked oligosaccharide synthesis cluster
	Cluster 723	0.0578903	Rv3646c	topA	DNA topoisomerase I (EC 5.99.1.2)		Cluster 4223	83.4607	6.49966e-20	5.53836e-16	Rv1896c	Rv1896c	O-Methyltransferase involved in polyketide biosynthesis		Cluster 5040	115.17	7.84848e-26	6.68769e-22	Rv3815c	Rv3815c	Acyl-CoA:1-acyl-sn-glycerol-3-phosphate acyltransferase (EC 2.3.1.51)
	Cluster 558	0.0575818	Rv1028c	kdpD	Osmosensitive K+ channel histidine kinase KdpD (EC 2.7.3.-)		Cluster 5264	83.4207	6.63245e-20	5.65151e-16	Rv3434c	Rv3434c	putative membrane protein		Cluster 1116	114.669	9.90729e-26	8.442e-22	Rv1908c	katG	Catalase (EC 1.11.1.6) / Peroxidase (EC 1.11.1.7)
	Cluster 2614	0.0575798	Rv0845	Rv0845	Two-component system sensor histidine kinase		Cluster 3788	83.2312	7.29963e-20	6.22002e-16	0	RV1518	Glycosyltransferase PglI (EC 2.4.1.-)		Cluster 1527	113.586	1.63833e-25	1.39602e-21	Rv1069c	Rv1069c	Predicted membrane protein (DUF2319)
	Cluster 2175	0.0574845	Rv2160c	Rv2160c	Transcriptional regulator, AcrR family		Cluster 6531	83.2312	7.29963e-20	6.22002e-16	Rv2719c	Rv2719c	putative membrane protein		Cluster 3951	113.579	1.64408e-25	1.40092e-21	Rv0021c	Rv0021c	Enoyl-[acyl-carrier-protein] reductase [FMN] (EC 1.3.1.9)
	Cluster 521	0.0573309	Rv1358	Rv1358	Cyclase homology domain / Predicted ATPase / Transcriptional regulator, LuxR family		Cluster 521	83.1457	7.62236e-20	6.49501e-16	Rv1358	Rv1358	Cyclase homology domain / Predicted ATPase / Transcriptional regulator, LuxR family		Cluster 3728	113.478	1.72293e-25	1.46811e-21	Rv0139	Rv0139	NAD(P)-dependent steroid dehydrogenase
	Cluster 805	0.0564772	Rv0338c	Rv0338c	Iron-sulphur-binding reductase		Cluster 2353	82.7685	9.22467e-20	7.86034e-16	Rv2522c	Rv2522c	N-acyl-L-amino acid amidohydrolase (EC 3.5.1.14)		Cluster 3355	112.673	2.50549e-25	2.13493e-21	Rv0906	Rv0906	Outer membrane protein romA

## Sheet: rifampicin
	Mutual Information						Chi-squared								ANOVA F-test
		MI sum	clust_to_rv	gene_name	product			chi2	pVal	pVal_corrected	clust_to_rv	gene_name	product			F_value	pVal	pVal_corrected	clust_to_rv	gene_name	product
	Cluster 491	0.843653	Rv0667	rpoB	DNA-directed RNA polymerase beta subunit (EC 2.7.7.6)		Cluster 491	763.941	3.73329e-168	3.22967e-164	Rv0667	rpoB	DNA-directed RNA polymerase beta subunit (EC 2.7.7.6)		Cluster 491	4801.22	0	0	Rv0667	rpoB	DNA-directed RNA polymerase beta subunit (EC 2.7.7.6)
	Cluster 3930	0.298637	Rv2043c	pncA	Nicotinamidase (EC 3.5.1.19)		Cluster 3930	311.928	8.303e-70	7.18293e-66	Rv2043c	pncA	Nicotinamidase (EC 3.5.1.19)		Cluster 3930	955.259	5.23681e-164	4.53037e-160	Rv2043c	pncA	Nicotinamidase (EC 3.5.1.19)
	Cluster 551	0.283766	Rv3795	embB	Integral membrane indolylacetylinositol arabinosyltransferase EmbB (EC 2.4.2.-)		Cluster 491	257.181	7.06244e-58	6.10971e-54	Rv0667	rpoB	DNA-directed RNA polymerase beta subunit (EC 2.7.7.6)		Cluster 551	494.683	2.07735e-95	1.79712e-91	Rv3795	embB	Integral membrane indolylacetylinositol arabinosyltransferase EmbB (EC 2.4.2.-)
	Cluster 6988	0.210249	Rv1262c	Rv1262c	Bis(5'-nucleosyl)-tetraphosphatase (asymmetrical) (EC 3.6.1.17)		Cluster 551	251.234	1.39806e-56	1.20946e-52	Rv3795	embB	Integral membrane indolylacetylinositol arabinosyltransferase EmbB (EC 2.4.2.-)		Cluster 491	477.419	1.51747e-92	1.31276e-88	Rv0667	rpoB	DNA-directed RNA polymerase beta subunit (EC 2.7.7.6)
	Cluster 4383	0.208741	Rv3551	Rv3551	Putative CoA-transferase subunit alpha Rv3551/MT3655 (EC 2.8.3.-)		Cluster 1116	234.875	5.15589e-53	4.46036e-49	Rv1908c	katG	Catalase (EC 1.11.1.6) / Peroxidase (EC 1.11.1.7)		Cluster 1116	328.072	1.07264e-66	9.27939e-63	Rv1908c	katG	Catalase (EC 1.11.1.6) / Peroxidase (EC 1.11.1.7)
	Cluster 4656	0.205833	Rv3079c	Rv3079c	Hydride transferase 1 (Fragment)		Cluster 551	203.752	3.16961e-46	2.74203e-42	Rv3795	embB	Integral membrane indolylacetylinositol arabinosyltransferase EmbB (EC 2.4.2.-)		Cluster 6988	275.289	4.63566e-57	4.01031e-53	Rv1262c	Rv1262c	Bis(5'-nucleosyl)-tetraphosphatase (asymmetrical) (EC 3.6.1.17)
	Cluster 7705	0.205493	Rv3316	sdhC	Succinate dehydrogenase cytochrome b-556 subunit		Cluster 1527	200.448	1.66763e-45	1.44267e-41	Rv1069c	Rv1069c	Predicted membrane protein (DUF2319)		Cluster 4671	270.282	3.93423e-56	3.4035e-52	Rv1405c	Rv1405c	Methyltransferase
	Cluster 6925	0.205364	Rv0723	rplO	LSU ribosomal protein L15p (L27Ae)		Cluster 2133	200.384	1.72232e-45	1.48998e-41	Rv0143c	Rv0143c	Chloride channel protein		Cluster 4383	264.953	3.85652e-55	3.33627e-51	Rv3551	Rv3551	Putative CoA-transferase subunit alpha Rv3551/MT3655 (EC 2.8.3.-)
	Cluster 4455	0.204306	Rv2877c	Rv2877c	Mercury resistance probable Hg transport protein		Cluster 591	200.077	2.00888e-45	1.73788e-41	Rv0932c	pstS2	Serine/threonine-protein kinase PknD (EC 2.7.11.1)		Cluster 551	262.467	1.12105e-54	9.69817e-51	Rv3795	embB	Integral membrane indolylacetylinositol arabinosyltransferase EmbB (EC 2.4.2.-)
	Cluster 3112	0.202458	Rv3570c	hsaA	Pigment production hydroxylase		Cluster 4244	200.066	2.01989e-45	1.7474e-41	Rv3806c	ubiA	5-Phosphoribosyl diphosphate (PRPP): decaprenyl-phosphate 5-phosphoribosyltransferase (EC 2.4.2.45)		Cluster 4244	261.898	1.43123e-54	1.23816e-50	Rv3806c	ubiA	5-Phosphoribosyl diphosphate (PRPP): decaprenyl-phosphate 5-phosphoribosyltransferase (EC 2.4.2.45)
	Cluster 1116	0.127186	Rv1908c	katG	Catalase (EC 1.11.1.6) / Peroxidase (EC 1.11.1.7)		Cluster 1529	199.614	2.53579e-45	2.19371e-41	Rv2187	fadD15	Long-chain fatty-acid-CoA ligase (EC 6.2.1.3), Mycobacterial subgroup FadD15		Cluster 1527	260.73	2.36525e-54	2.04618e-50	Rv1069c	Rv1069c	Predicted membrane protein (DUF2319)
	Cluster 2133	0.107268	Rv0143c	Rv0143c	Chloride channel protein		Cluster 6719	198.894	3.64075e-45	3.14961e-41	Rv2533c	nusB	Transcription termination protein NusB		Cluster 1529	260.55	2.55482e-54	2.21018e-50	Rv2187	fadD15	Long-chain fatty-acid-CoA ligase (EC 6.2.1.3), Mycobacterial subgroup FadD15
	Cluster 4671	0.107049	Rv1405c	Rv1405c	Methyltransferase		Cluster 4936	197.752	6.46332e-45	5.59142e-41	Rv0484c	Rv0484c	Serine 3-dehydrogenase		Cluster 6719	260.545	2.56124e-54	2.21573e-50	Rv2533c	nusB	Transcription termination protein NusB
	Cluster 1527	0.106215	Rv1069c	Rv1069c	Predicted membrane protein (DUF2319)		Cluster 5551	197.752	6.46332e-45	5.59142e-41	Rv3301c	phoY1	Phosphate transport system regulatory protein PhoU		Cluster 591	259.518	3.98327e-54	3.44592e-50	Rv0932c	pstS2	Serine/threonine-protein kinase PknD (EC 2.7.11.1)
	Cluster 591	0.106097	Rv0932c	pstS2	Serine/threonine-protein kinase PknD (EC 2.7.11.1)		Cluster 1268	196.762	1.06262e-44	9.19275e-41	Rv0457c	Rv0457c	Prolyl endopeptidase (EC 3.4.21.26)		Cluster 4936	259.235	4.49869e-54	3.89182e-50	Rv0484c	Rv0484c	Serine 3-dehydrogenase
	Cluster 4244	0.105799	Rv3806c	ubiA	5-Phosphoribosyl diphosphate (PRPP): decaprenyl-phosphate 5-phosphoribosyltransferase (EC 2.4.2.45)		Cluster 3465	196.302	1.33899e-44	1.15836e-40	Rv1178	Rv1178	N-succinyl-L,L-diaminopimelate aminotransferase (EC 2.6.1.17), type 2		Cluster 5551	259.235	4.49869e-54	3.89182e-50	Rv3301c	phoY1	Phosphate transport system regulatory protein PhoU
	Cluster 1529	0.105571	Rv2187	fadD15	Long-chain fatty-acid-CoA ligase (EC 6.2.1.3), Mycobacterial subgroup FadD15		Cluster 5565	196.108	1.47631e-44	1.27715e-40	Rv2270	lppN	Lipoprotein LppN		Cluster 6925	258.717	5.62186e-54	4.86347e-50	Rv0723	rplO	LSU ribosomal protein L15p (L27Ae)
	Cluster 6719	0.105069	Rv2533c	nusB	Transcription termination protein NusB		Cluster 7705	196.108	1.47631e-44	1.27715e-40	Rv3316	sdhC	Succinate dehydrogenase cytochrome b-556 subunit		Cluster 2133	256.987	1.18432e-53	1.02456e-49	Rv0143c	Rv0143c	Chloride channel protein
	Cluster 4936	0.104374	Rv0484c	Rv0484c	Serine 3-dehydrogenase		Cluster 2988	195.867	1.66632e-44	1.44153e-40	Rv0619	galTb	Galactose-1-phosphate uridylyltransferase (EC 2.7.7.10)		Cluster 4455	256.576	1.41376e-53	1.22304e-49	Rv2877c	Rv2877c	Mercury resistance probable Hg transport protein
	Cluster 5551	0.104374	Rv3301c	phoY1	Phosphate transport system regulatory protein PhoU		Cluster 4656	195.599	1.90717e-44	1.64989e-40	Rv3079c	Rv3079c	Hydride transferase 1 (Fragment)		Cluster 5565	256.51	1.4547e-53	1.25846e-49	Rv2270	lppN	Lipoprotein LppN
	Cluster 1268	0.103823	Rv0457c	Rv0457c	Prolyl endopeptidase (EC 3.4.21.26)		Cluster 4383	195	2.57699e-44	2.22935e-40	Rv3551	Rv3551	Putative CoA-transferase subunit alpha Rv3551/MT3655 (EC 2.8.3.-)		Cluster 7705	256.51	1.4547e-53	1.25846e-49	Rv3316	sdhC	Succinate dehydrogenase cytochrome b-556 subunit
	Cluster 3465	0.103591	Rv1178	Rv1178	N-succinyl-L,L-diaminopimelate aminotransferase (EC 2.6.1.17), type 2		Cluster 4656	195	2.57699e-44	2.22935e-40	Rv3079c	Rv3079c	Hydride transferase 1 (Fragment)		Cluster 1268	256.431	1.50517e-53	1.30212e-49	Rv0457c	Rv0457c	Prolyl endopeptidase (EC 3.4.21.26)
	Cluster 2988	0.103392	Rv0619	galTb	Galactose-1-phosphate uridylyltransferase (EC 2.7.7.10)		Cluster 2489	194.725	2.95812e-44	2.55907e-40	Rv2858c	aldC	Aldehyde dehydrogenase in hypothetical Actinobacterial gene cluster		Cluster 5788	255.733	2.03403e-53	1.75964e-49	Rv3167c	Rv3167c	Transcriptional regulator, AcrR family
	Cluster 5565	0.103392	Rv2270	lppN	Lipoprotein LppN		Cluster 3149	194.725	2.95812e-44	2.55907e-40	Rv0996	Rv0996	FIG037137: Putative conserved transmembrane protein		Cluster 723	255.619	2.13623e-53	1.84805e-49	Rv3646c	topA	DNA topoisomerase I (EC 5.99.1.2)
	Cluster 2489	0.103022	Rv2858c	aldC	Aldehyde dehydrogenase in hypothetical Actinobacterial gene cluster		Cluster 4975	194.404	3.47549e-44	3.00664e-40	Rv0658c	Rv0658c	putative membrane protein		Cluster 4383	255.251	2.50346e-53	2.16575e-49	Rv3551	Rv3551	Putative CoA-transferase subunit alpha Rv3551/MT3655 (EC 2.8.3.-)
	Cluster 3149	0.103022	Rv0996	Rv0996	FIG037137: Putative conserved transmembrane protein		Cluster 3102	193.952	4.3632e-44	3.77461e-40	Rv3618	Rv3618	Limonene 1,2-monooxygenase		Cluster 4656	255.251	2.50346e-53	2.16575e-49	Rv3079c	Rv3079c	Hydride transferase 1 (Fragment)
	Cluster 4975	0.102986	Rv0658c	Rv0658c	putative membrane protein		Cluster 4455	193.919	4.43483e-44	3.83657e-40	Rv2877c	Rv2877c	Mercury resistance probable Hg transport protein		Cluster 3465	255.094	2.67936e-53	2.31792e-49	Rv1178	Rv1178	N-succinyl-L,L-diaminopimelate aminotransferase (EC 2.6.1.17), type 2
	Cluster 1023	0.102238	Rv3693	Rv3693	putative membrane protein		Cluster 6925	193.919	4.43483e-44	3.83657e-40	Rv0723	rplO	LSU ribosomal protein L15p (L27Ae)		Cluster 4656	255.093	2.68071e-53	2.31908e-49	Rv3079c	Rv3079c	Hydride transferase 1 (Fragment)
	Cluster 3102	0.10212	Rv3618	Rv3618	Limonene 1,2-monooxygenase		Cluster 1023	193.796	4.71859e-44	4.08205e-40	Rv3693	Rv3693	putative membrane protein		Cluster 4409	254.411	3.59705e-53	3.1118e-49	Rv3374	echA18.1	Enoyl-CoA hydratase (EC 4.2.1.17)
	Cluster 4409	0.101886	Rv3374	echA18.1	Enoyl-CoA hydratase (EC 4.2.1.17)		Cluster 2807	193.461	5.58443e-44	4.83109e-40	Rv0331	Rv0331	Oxidoreductase (flavoprotein)		Cluster 4455	254.033	4.23394e-53	3.66278e-49	Rv2877c	Rv2877c	Mercury resistance probable Hg transport protein
	Cluster 2807	0.101855	Rv0331	Rv0331	Oxidoreductase (flavoprotein)		Cluster 6872	193.461	5.58443e-44	4.83109e-40	0	MAB_2302	membrane protein, MmpS family		Cluster 6925	254.033	4.23394e-53	3.66278e-49	Rv0723	rplO	LSU ribosomal protein L15p (L27Ae)
	Cluster 6872	0.101855	0	MAB_2302	membrane protein, MmpS family		Cluster 3410	193.361	5.87138e-44	5.07933e-40	Rv0205	Rv0205	FIG01121868: Possible membrane protein, Rv0205		Cluster 7705	254.033	4.23394e-53	3.66278e-49	Rv3316	sdhC	Succinate dehydrogenase cytochrome b-556 subunit
	Cluster 4791	0.101756	Rv0167	yrbE1A	Conserved hypothetical integral membrane protein YrbEa		Cluster 4791	193.361	5.87138e-44	5.07933e-40	Rv0167	yrbE1A	Conserved hypothetical integral membrane protein YrbEa		Cluster 2988	253.801	4.67965e-53	4.04837e-49	Rv0619	galTb	Galactose-1-phosphate uridylyltransferase (EC 2.7.7.10)
	Cluster 3410	0.101756	Rv0205	Rv0205	FIG01121868: Possible membrane protein, Rv0205		Cluster 2387	192.823	7.69529e-44	6.6572e-40	Rv2462c	tig	Cell division trigger factor (EC 5.2.1.8)		Cluster 3112	253.301	5.8073e-53	5.0239e-49	Rv3570c	hsaA	Pigment production hydroxylase
	Cluster 5365	0.101436	Rv2676c	Rv2676c	Coproheme decarboxylase HemQ (no EC)		Cluster 5365	192.823	7.69529e-44	6.6572e-40	Rv2676c	Rv2676c	Coproheme decarboxylase HemQ (no EC)		Cluster 3410	252.547	8.0448e-53	6.95956e-49	Rv0205	Rv0205	FIG01121868: Possible membrane protein, Rv0205
	Cluster 2387	0.101436	Rv2462c	tig	Cell division trigger factor (EC 5.2.1.8)		Cluster 5904	192.823	7.69529e-44	6.6572e-40	Rv0133	Rv0133	N-acetyltransferase, GCN5-family		Cluster 4791	252.547	8.0448e-53	6.95956e-49	Rv0167	yrbE1A	Conserved hypothetical integral membrane protein YrbEa
	Cluster 5904	0.101436	Rv0133	Rv0133	N-acetyltransferase, GCN5-family		Cluster 2548	192.306	9.97923e-44	8.63304e-40	Rv3290c	lat	Probable L-lysine-epsilon aminotransferase (EC 2.6.1.36) (L-lysine aminotransferase) (Lysine 6-aminotransferase)		Cluster 3102	252.386	8.62327e-53	7.45999e-49	Rv3618	Rv3618	Limonene 1,2-monooxygenase
	Cluster 2548	0.101141	Rv3290c	lat	Probable L-lysine-epsilon aminotransferase (EC 2.6.1.36) (L-lysine aminotransferase) (Lysine 6-aminotransferase)		Cluster 4843	192.306	9.97923e-44	8.63304e-40	Rv0012	Rv0012	FIG215594: Membrane spanning protein		Cluster 2335	251.336	1.35727e-52	1.17417e-48	Rv0777	purB	Adenylosuccinate lyase (EC 4.3.2.2) @ SAICAR lyase (EC 4.3.2.2)
	Cluster 4843	0.101141	Rv0012	Rv0012	FIG215594: Membrane spanning protein		Cluster 2335	192.285	1.00816e-43	8.72155e-40	Rv0777	purB	Adenylosuccinate lyase (EC 4.3.2.2) @ SAICAR lyase (EC 4.3.2.2)		Cluster 3112	251.336	1.35727e-52	1.17417e-48	Rv3570c	hsaA	Pigment production hydroxylase
	Cluster 6603	0.101129	Rv0638	secE1	Protein translocase subunit SecE		Cluster 3112	192.285	1.00816e-43	8.72155e-40	Rv3570c	hsaA	Pigment production hydroxylase		Cluster 4452	251.336	1.35727e-52	1.17417e-48	Rv1708	Rv1708	ParA-like membrane-associated ATPase

## Sheet: pyrazinamide
	Mutual Information						Chi-squared								ANOVA F-test
		MI sum	clust_to_rv	gene_name	product			chi2	pVal	pVal_corrected	clust_to_rv	gene_name	product			F_value	pVal	pVal_corrected	clust_to_rv	gene_name	product
	Cluster 3930	0.448965	Rv2043c	pncA	Nicotinamidase (EC 3.5.1.19)		Cluster 3930	80.5801	2.7915e-19	1.89068e-15	Rv2043c	pncA	Nicotinamidase (EC 3.5.1.19)		Cluster 3930	297.814	3.41478e-43	2.31283e-39	Rv2043c	pncA	Nicotinamidase (EC 3.5.1.19)
	Cluster 491	0.30473	Rv0667	rpoB	DNA-directed RNA polymerase beta subunit (EC 2.7.7.6)		Cluster 491	65.0822	7.18398e-16	4.86571e-12	Rv0667	rpoB	DNA-directed RNA polymerase beta subunit (EC 2.7.7.6)		Cluster 491	149.353	1.00046e-26	6.77612e-23	Rv0667	rpoB	DNA-directed RNA polymerase beta subunit (EC 2.7.7.6)
	Cluster 2331	0.297816	Rv1182	papA3	PKS-associated protein PapA, condensation domain-containing		Cluster 551	52.5249	4.24827e-13	2.87735e-09	Rv3795	embB	Integral membrane indolylacetylinositol arabinosyltransferase EmbB (EC 2.4.2.-)		Cluster 551	108.912	4.43091e-21	3.00106e-17	Rv3795	embB	Integral membrane indolylacetylinositol arabinosyltransferase EmbB (EC 2.4.2.-)
	Cluster 4019	0.287819	Rv0145	Rv0145	O-Methyltransferase involved in polyketide biosynthesis		Cluster 152	35.6534	2.3573e-09	1.5966e-05	Rv2931	ppsA	Phenolpthiocerol synthesis type-I polyketide synthase PpsA (EC 2.3.1.41)		Cluster 4054	67.7304	1.46497e-14	9.92227e-11	Rv3843c	Rv3843c	putative membrane protein
	Cluster 3289	0.260992	Rv2560	Rv2560	PROBABLE PROLINE AND GLYCINE RICH TRANSMEMBRANE PROTEIN		Cluster 3289	34.838	3.58302e-09	2.42678e-05	Rv2560	Rv2560	PROBABLE PROLINE AND GLYCINE RICH TRANSMEMBRANE PROTEIN		Cluster 2331	63.0912	9.10773e-14	6.16866e-10	Rv1182	papA3	PKS-associated protein PapA, condensation domain-containing
	Cluster 551	0.242865	Rv3795	embB	Integral membrane indolylacetylinositol arabinosyltransferase EmbB (EC 2.4.2.-)		Cluster 1435	30.767	2.90948e-08	0.000197059	Rv2930	fadD26	Long-chain fatty-acid-AMP ligase, Mycobacterial subgroup FadD26		Cluster 152	57.2588	9.4748e-13	6.41728e-09	Rv2931	ppsA	Phenolpthiocerol synthesis type-I polyketide synthase PpsA (EC 2.3.1.41)
	Cluster 5750	0.230364	Rv1733c	Rv1733c	Possible membrane protein		Cluster 3010	29.1356	6.74852e-08	0.000457077	Rv2338c	moeW	Molybdopterin biosynthesis protein MoeW		Cluster 3010	57.0821	1.01797e-12	6.8947e-09	Rv2338c	moeW	Molybdopterin biosynthesis protein MoeW
	Cluster 3831	0.228783	Rv2936	drrA	ATP-dependent efflux pump essential for phthiocerol dimycocerosates translocation, ATP-binding protein DrrA-like		Cluster 4054	28.4958	9.39031e-08	0.000636006	Rv3843c	Rv3843c	putative membrane protein		Cluster 893	56.1831	1.46761e-12	9.94014e-09	Rv0006	gyrA	DNA gyrase subunit A (EC 5.99.1.3)
	Cluster 1160	0.214323	Rv3061c	fadE22	Acyl-CoA dehydrogenase (EC 1.3.8.1), Mycobacterial subgroup FadE22		Cluster 2331	26.6037	2.49767e-07	0.00169168	Rv1182	papA3	PKS-associated protein PapA, condensation domain-containing		Cluster 1435	55.3271	2.08171e-12	1.40994e-08	Rv2930	fadD26	Long-chain fatty-acid-AMP ligase, Mycobacterial subgroup FadD26
	Cluster 7659	0.211469	Rv2007c	fdxA	4Fe-4S ferredoxin, iron-sulfur binding										Cluster 2331	51.8834	8.59356e-12	5.82042e-08	Rv1182	papA3	PKS-associated protein PapA, condensation domain-containing
	Cluster 5533	0.195588	Rv0319	pcp	Pyrrolidone-carboxylate peptidase (EC 3.4.19.3)										Cluster 3289	51.6332	9.53316e-12	6.45681e-08	Rv2560	Rv2560	PROBABLE PROLINE AND GLYCINE RICH TRANSMEMBRANE PROTEIN
	Cluster 9362	0.19188	Rv0717	rpsN1	SSU ribosomal protein S14p (S29e) @ SSU ribosomal protein S14p (S29e), zinc-dependent										Cluster 4423	47.9551	4.43431e-11	3.00336e-07	Rv2937	drrB	ATP-dependent efflux pump essential for phthiocerol dimycocerosates translocation, integral membrane protein DrrB-like
	Cluster 4054	0.17201	Rv3843c	Rv3843c	putative membrane protein										Cluster 5750	46.7683	7.31716e-11	4.95591e-07	Rv1733c	Rv1733c	Possible membrane protein
	Cluster 893	0.153039	Rv0006	gyrA	DNA gyrase subunit A (EC 5.99.1.3)										Cluster 2804	45.8454	1.08198e-10	7.32825e-07	Rv0867c	rpfA	Resuscitation-promoting factor RpfA
	Cluster 152	0.147786	Rv2931	ppsA	Phenolpthiocerol synthesis type-I polyketide synthase PpsA (EC 2.3.1.41)										Cluster 3289	44.8454	1.6558e-10	1.12147e-06	Rv2560	Rv2560	PROBABLE PROLINE AND GLYCINE RICH TRANSMEMBRANE PROTEIN
	Cluster 3010	0.147014	Rv2338c	moeW	Molybdopterin biosynthesis protein MoeW										Cluster 3906	43.9767	2.39972e-10	1.62533e-06	Rv1300	hemK	Peptide chain release factor N(5)-glutamine methyltransferase (EC 2.1.1.297)
	Cluster 1435	0.142623	Rv2930	fadD26	Long-chain fatty-acid-AMP ligase, Mycobacterial subgroup FadD26										Cluster 521	39.533	1.63593e-09	1.10801e-05	Rv1358	Rv1358	Cyclase homology domain / Predicted ATPase / Transcriptional regulator, LuxR family
	Cluster 4423	0.128438	Rv2937	drrB	ATP-dependent efflux pump essential for phthiocerol dimycocerosates translocation, integral membrane protein DrrB-like										Cluster 7659	37.9064	3.33334e-09	2.25767e-05	Rv2007c	fdxA	4Fe-4S ferredoxin, iron-sulfur binding
	Cluster 5240	0.126426	Rv3919c	gid	16S rRNA (guanine(527)-N(7))-methyltransferase (EC 2.1.1.170)										Cluster 7659	37.9064	3.33334e-09	2.25767e-05	Rv2007c	fdxA	4Fe-4S ferredoxin, iron-sulfur binding
	Cluster 1030	0.126426	Rv0103c	ctpB	Lead, cadmium, zinc and mercury transporting ATPase (EC 3.6.3.3) (EC 3.6.3.5); Copper-translocating P-type ATPase (EC 3.6.3.4)										Cluster 5750	37.4096	4.14704e-09	2.80879e-05	Rv1733c	Rv1733c	Possible membrane protein
	Cluster 2804	0.125181	Rv0867c	rpfA	Resuscitation-promoting factor RpfA										Cluster 8306	36.4743	6.26433e-09	4.24283e-05	Rv2547	vapB19	DNA-binding protein, CopG family
	Cluster 3906	0.117329	Rv1300	hemK	Peptide chain release factor N(5)-glutamine methyltransferase (EC 2.1.1.297)										Cluster 4986	34.3403	1.61591e-08	0.000109445	Rv3376	Rv3376	Hydrolase, haloacid dehalogenase-like family
	Cluster 2418	0.109386	Rv3882c	eccE1	Membrane protein EccE1, component of Type VII secretion system ESX-1										Cluster 4169	33.9732	1.90376e-08	0.000128942	Rv1357c	Rv1357c	Sensory box/GGDEF family protein
	Cluster 785	0.109386	Rv1354c	Rv1354c	Sensory box/GGDEF family protein										Cluster 4169	33.1194	2.79041e-08	0.000188995	Rv1357c	Rv1357c	Sensory box/GGDEF family protein
	Cluster 521	0.107123	Rv1358	Rv1358	Cyclase homology domain / Predicted ATPase / Transcriptional regulator, LuxR family										Cluster 581	33.1026	2.81153e-08	0.000190425	Rv3887c	eccD2	Serine protease mycosin MycP5, component of Type VII secretion system ESX-5
	Cluster 805	0.105539	Rv0338c	Rv0338c	Iron-sulphur-binding reductase										Cluster 5574	32.9063	3.07057e-08	0.00020797	Rv0314c	Rv0314c	putative membrane protein
	Cluster 2417	0.102357	Rv3254	Rv3254	Putative oxidoreductase										Cluster 3775	32.5313	3.63433e-08	0.000246153	Rv3469c	mhpE	4-hydroxy-2-oxovalerate aldolase (EC 4.1.3.39)
	Cluster 76	0.102357	Rv0101	nrp	Nonribosomal peptide synthetase in FadD10 cluster										Cluster 3713	32.2447	4.13503e-08	0.000280066	Rv2715	Rv2715	Hydrolase, alpha/beta fold family
	Cluster 8867	0.102357	0	CYSK	Cysteine synthase (EC 2.5.1.47)										Cluster 4986	32.1644	4.28734e-08	0.000290381	Rv3376	Rv3376	Hydrolase, haloacid dehalogenase-like family
	Cluster 8617	0.102357	Rv1135A	Rv1135A	3-ketoacyl-CoA thiolase (EC 2.3.1.16) @ Acetyl-CoA acetyltransferase (EC 2.3.1.9)										Cluster 3188	31.9368	4.75079e-08	0.000321771	Rv3822	Rv3822	FIG01386146: Possible exported protein, Rv1184c
	Cluster 5054	0.102357	Rv2219	Rv2219	Transmembrane protein MT2276, clustered with lipoate gene										Cluster 3969	31.7691	5.12437e-08	0.000347073	Rv0377	Rv0377	Transcription regulator in CO-DH cluster
	Cluster 807	0.10173	Rv0890c	Rv0890c	Cyclase homology domain / Predicted ATPase / Transcriptional regulator, LuxR family										Cluster 4053	31.5334	5.70017e-08	0.000386073	Rv0642c	mmaA4	Methoxy mycolic acid synthase MmaA4
	Cluster 581	0.1009	Rv3887c	eccD2	Serine protease mycosin MycP5, component of Type VII secretion system ESX-5										Cluster 1736	31.3714	6.13343e-08	0.000415418	Rv3280	accD5	Methylcrotonyl-CoA carboxylase carboxyl transferase subunit (EC 6.4.1.4)
	Cluster 8306	0.100772	Rv2547	vapB19	DNA-binding protein, CopG family										Cluster 785	31.3599	6.16545e-08	0.000417586	Rv1354c	Rv1354c	Sensory box/GGDEF family protein
	Cluster 6316	0.0987684	Rv3471c	Rv3471c	Mannose-6-phosphate isomerase										Cluster 2418	31.3599	6.16545e-08	0.000417586	Rv3882c	eccE1	Membrane protein EccE1, component of Type VII secretion system ESX-1
	Cluster 1613	0.0987684	Rv2042c	Rv2042c	Nicotinamidase (EC 3.5.1.19)										Cluster 1030	31.2929	6.35525e-08	0.000430441	Rv0103c	ctpB	Lead, cadmium, zinc and mercury transporting ATPase (EC 3.6.3.3) (EC 3.6.3.5); Copper-translocating P-type ATPase (EC 3.6.3.4)
	Cluster 3980	0.0985335	Rv3164c	moxR3	FIG022979: MoxR-like ATPases										Cluster 3831	31.2929	6.35525e-08	0.000430441	Rv2936	drrA	ATP-dependent efflux pump essential for phthiocerol dimycocerosates translocation, ATP-binding protein DrrA-like
	Cluster 4123	0.0985335	Rv2334	cysK1	Cysteine synthase (EC 2.5.1.47)										Cluster 5240	31.2929	6.35525e-08	0.000430441	Rv3919c	gid	16S rRNA (guanine(527)-N(7))-methyltransferase (EC 2.1.1.170)
	Cluster 6609	0.0979605	Rv1897c	Rv1897c	D-tyrosyl-tRNA(Tyr) deacylase (EC 3.6.1.n1)										Cluster 4423	30.8045	7.92964e-08	0.000537075	Rv2937	drrB	ATP-dependent efflux pump essential for phthiocerol dimycocerosates translocation, integral membrane protein DrrB-like
	Cluster 4169	0.0974365	Rv1357c	Rv1357c	Sensory box/GGDEF family protein										Cluster 0	30.6754	8.40782e-08	0.000569462	Rv2048c	pks12	Polyketide synthase

## Sheet: ethionamide
	Mutual Information						Chi-squared								ANOVA F-test
		MI sum	clust_to_rv	gene_name	product			chi2	pVal	pVal_corrected	clust_to_rv	gene_name	product			F_value	pVal	pVal_corrected	clust_to_rv	gene_name	product
	Cluster 491	0.240435	Rv0667	rpoB	DNA-directed RNA polymerase beta subunit (EC 2.7.7.6)		Cluster 1613	74.0363	7.6695e-18	5.83496e-14	Rv2042c	Rv2042c	Nicotinamidase (EC 3.5.1.19)		Cluster 3930	123.081	5.45513e-26	4.15027e-22	Rv2043c	pncA	Nicotinamidase (EC 3.5.1.19)
	Cluster 551	0.238034	Rv3795	embB	Integral membrane indolylacetylinositol arabinosyltransferase EmbB (EC 2.4.2.-)		Cluster 6316	74.0363	7.6695e-18	5.83496e-14	Rv3471c	Rv3471c	Mannose-6-phosphate isomerase		Cluster 551	115.089	1.51243e-24	1.15066e-20	Rv3795	embB	Integral membrane indolylacetylinositol arabinosyltransferase EmbB (EC 2.4.2.-)
	Cluster 2417	0.178691	Rv3254	Rv3254	Putative oxidoreductase		Cluster 491	66.9517	2.7824e-16	2.11685e-12	Rv0667	rpoB	DNA-directed RNA polymerase beta subunit (EC 2.7.7.6)		Cluster 491	114.291	2.1123e-24	1.60703e-20	Rv0667	rpoB	DNA-directed RNA polymerase beta subunit (EC 2.7.7.6)
	Cluster 1158	0.167621	Rv1564c	treX	Glycogen debranching enzyme (EC 3.2.1.-)		Cluster 1030	66.7176	3.13319e-16	2.38373e-12	Rv0103c	ctpB	Lead, cadmium, zinc and mercury transporting ATPase (EC 3.6.3.3) (EC 3.6.3.5); Copper-translocating P-type ATPase (EC 3.6.3.4)		Cluster 1613	94.6661	8.91663e-21	6.78377e-17	Rv2042c	Rv2042c	Nicotinamidase (EC 3.5.1.19)
	Cluster 1937	0.167115	Rv2916c	ffh	Signal recognition particle protein Ffh		Cluster 3831	66.7176	3.13319e-16	2.38373e-12	Rv2936	drrA	ATP-dependent efflux pump essential for phthiocerol dimycocerosates translocation, ATP-binding protein DrrA-like		Cluster 6316	94.6661	8.91663e-21	6.78377e-17	Rv3471c	Rv3471c	Mannose-6-phosphate isomerase
	Cluster 2831	0.166567	Rv3169	Rv3169	Putative uncharacterized protein BCG_3193		Cluster 5240	66.7176	3.13319e-16	2.38373e-12	Rv3919c	gid	16S rRNA (guanine(527)-N(7))-methyltransferase (EC 2.1.1.170)		Cluster 551	89.7723	7.45208e-20	5.66954e-16	Rv3795	embB	Integral membrane indolylacetylinositol arabinosyltransferase EmbB (EC 2.4.2.-)
	Cluster 3930	0.145064	Rv2043c	pncA	Nicotinamidase (EC 3.5.1.19)		Cluster 4244	65.6293	5.44224e-16	4.14046e-12	Rv3806c	ubiA	5-Phosphoribosyl diphosphate (PRPP): decaprenyl-phosphate 5-phosphoribosyltransferase (EC 2.4.2.45)		Cluster 1030	86.8311	2.69193e-19	2.04802e-15	Rv0103c	ctpB	Lead, cadmium, zinc and mercury transporting ATPase (EC 3.6.3.3) (EC 3.6.3.5); Copper-translocating P-type ATPase (EC 3.6.3.4)
	Cluster 1613	0.112221	Rv2042c	Rv2042c	Nicotinamidase (EC 3.5.1.19)		Cluster 5054	64.1802	1.13542e-15	8.63826e-12	Rv2219	Rv2219	Transmembrane protein MT2276, clustered with lipoate gene		Cluster 3831	86.8311	2.69193e-19	2.04802e-15	Rv2936	drrA	ATP-dependent efflux pump essential for phthiocerol dimycocerosates translocation, ATP-binding protein DrrA-like
	Cluster 6316	0.112221	Rv3471c	Rv3471c	Mannose-6-phosphate isomerase		Cluster 491	63.949	1.27682e-15	9.71407e-12	Rv0667	rpoB	DNA-directed RNA polymerase beta subunit (EC 2.7.7.6)		Cluster 5240	86.8311	2.69193e-19	2.04802e-15	Rv3919c	gid	16S rRNA (guanine(527)-N(7))-methyltransferase (EC 2.1.1.170)
	Cluster 4244	0.0980591	Rv3806c	ubiA	5-Phosphoribosyl diphosphate (PRPP): decaprenyl-phosphate 5-phosphoribosyltransferase (EC 2.4.2.45)		Cluster 551	63.7595	1.40576e-15	1.06951e-11	Rv3795	embB	Integral membrane indolylacetylinositol arabinosyltransferase EmbB (EC 2.4.2.-)		Cluster 5054	83.2313	1.3076e-18	9.94819e-15	Rv2219	Rv2219	Transmembrane protein MT2276, clustered with lipoate gene
	Cluster 5240	0.0973459	Rv3919c	gid	16S rRNA (guanine(527)-N(7))-methyltransferase (EC 2.1.1.170)		Cluster 3930	63.6053	1.52023e-15	1.15659e-11	Rv2043c	pncA	Nicotinamidase (EC 3.5.1.19)		Cluster 4244	81.4241	2.90178e-18	2.20768e-14	Rv3806c	ubiA	5-Phosphoribosyl diphosphate (PRPP): decaprenyl-phosphate 5-phosphoribosyltransferase (EC 2.4.2.45)
	Cluster 1030	0.0973459	Rv0103c	ctpB	Lead, cadmium, zinc and mercury transporting ATPase (EC 3.6.3.3) (EC 3.6.3.5); Copper-translocating P-type ATPase (EC 3.6.3.4)		Cluster 5297	62.591	2.54409e-15	1.93554e-11	Rv1588c	Rv1588c	Partial REP13E12 repeat protein		Cluster 5297	80.6866	4.02009e-18	3.05848e-14	Rv1588c	Rv1588c	Partial REP13E12 repeat protein
	Cluster 3831	0.0973459	Rv2936	drrA	ATP-dependent efflux pump essential for phthiocerol dimycocerosates translocation, ATP-binding protein DrrA-like		Cluster 2417	61.7363	3.92683e-15	2.98753e-11	Rv3254	Rv3254	Putative oxidoreductase		Cluster 2417	80.0492	5.33019e-18	4.05521e-14	Rv3254	Rv3254	Putative oxidoreductase
	Cluster 5054	0.0933341	Rv2219	Rv2219	Transmembrane protein MT2276, clustered with lipoate gene		Cluster 8867	61.7363	3.92683e-15	2.98753e-11	0	CYSK	Cysteine synthase (EC 2.5.1.47)		Cluster 2417	79.7951	5.96516e-18	4.53829e-14	Rv3254	Rv3254	Putative oxidoreductase
	Cluster 5297	0.0907459	Rv1588c	Rv1588c	Partial REP13E12 repeat protein		Cluster 551	61.6192	4.16734e-15	3.17051e-11	Rv3795	embB	Integral membrane indolylacetylinositol arabinosyltransferase EmbB (EC 2.4.2.-)		Cluster 8867	79.7951	5.96516e-18	4.53829e-14	0	CYSK	Cysteine synthase (EC 2.5.1.47)
	Cluster 8867	0.0895428	0	CYSK	Cysteine synthase (EC 2.5.1.47)		Cluster 76	59.3816	1.2988e-14	9.88125e-11	Rv0101	nrp	Nonribosomal peptide synthetase in FadD10 cluster		Cluster 491	78.871	8.98551e-18	6.83617e-14	Rv0667	rpoB	DNA-directed RNA polymerase beta subunit (EC 2.7.7.6)
	Cluster 76	0.0859492	Rv0101	nrp	Nonribosomal peptide synthetase in FadD10 cluster		Cluster 1158	59.3816	1.2988e-14	9.88125e-11	Rv1564c	treX	Glycogen debranching enzyme (EC 3.2.1.-)		Cluster 76	76.5124	2.56413e-17	1.95079e-13	Rv0101	nrp	Nonribosomal peptide synthetase in FadD10 cluster
	Cluster 8617	0.0844739	Rv1135A	Rv1135A	3-ketoacyl-CoA thiolase (EC 2.3.1.16) @ Acetyl-CoA acetyltransferase (EC 2.3.1.9)		Cluster 8617	58.5962	1.93594e-14	1.47286e-10	Rv1135A	Rv1135A	3-ketoacyl-CoA thiolase (EC 2.3.1.16) @ Acetyl-CoA acetyltransferase (EC 2.3.1.9)		Cluster 1158	76.5124	2.56413e-17	1.95079e-13	Rv1564c	treX	Glycogen debranching enzyme (EC 3.2.1.-)
	Cluster 893	0.0840559	Rv0006	gyrA	DNA gyrase subunit A (EC 5.99.1.3)		Cluster 893	58.5236	2.00865e-14	1.52818e-10	Rv0006	gyrA	DNA gyrase subunit A (EC 5.99.1.3)		Cluster 1937	75.9236	3.33353e-17	2.53615e-13	Rv2916c	ffh	Signal recognition particle protein Ffh
	Cluster 5165	0.0825343	Rv0790c	Rv0790c	Transglutaminase-like enzymes, putative cysteine proteases		Cluster 376	57.1123	4.11624e-14	3.13163e-10	Rv2006	otsB1	Not trehalose-6-phosphate phosphatase		Cluster 2831	75.4764	4.06954e-17	3.0961e-13	Rv3169	Rv3169	Putative uncharacterized protein BCG_3193
	Cluster 5082	0.0825343	Rv1703c	Rv1703c	Probable catechol-o-methyltransferase (EC 2.1.1.6)		Cluster 1496	57.1123	4.11624e-14	3.13163e-10	Rv0244c	fadE5	Acyl-CoA dehydrogenase		Cluster 8617	74.8485	5.38671e-17	4.09821e-13	Rv1135A	Rv1135A	3-ketoacyl-CoA thiolase (EC 2.3.1.16) @ Acetyl-CoA acetyltransferase (EC 2.3.1.9)
	Cluster 4380	0.0825343	Rv2161c	Rv2161c	Probable F420-dependent oxidoreductase family protein		Cluster 1666	57.1123	4.11624e-14	3.13163e-10	Rv1256c	cyp130	Cytochrome P450 130		Cluster 1158	73.5165	9.77402e-17	7.43607e-13	Rv1564c	treX	Glycogen debranching enzyme (EC 3.2.1.-)
	Cluster 5329	0.0825343	Rv3699	Rv3699	Methyltransferase		Cluster 1937	57.1123	4.11624e-14	3.13163e-10	Rv2916c	ffh	Signal recognition particle protein Ffh		Cluster 376	73.3741	1.04173e-16	7.92549e-13	Rv2006	otsB1	Not trehalose-6-phosphate phosphatase
	Cluster 4758	0.0825343	Rv2464c	Rv2464c	Endonuclease VIII		Cluster 2038	57.1123	4.11624e-14	3.13163e-10	Rv2157c	murF	UDP-N-acetylmuramoyl-tripeptide--D-alanyl-D-alanine ligase (EC 6.3.2.10)		Cluster 1496	73.3741	1.04173e-16	7.92549e-13	Rv0244c	fadE5	Acyl-CoA dehydrogenase
	Cluster 4605	0.0825343	Rv3510c	Rv3510c	Amidohydrolase family protein		Cluster 2280	57.1123	4.11624e-14	3.13163e-10	0	RV2918C	[Protein-PII] uridylyltransferase (EC 2.7.7.59) / [Protein-PII]-UMP uridylyl-removing enzyme		Cluster 1666	73.3741	1.04173e-16	7.92549e-13	Rv1256c	cyp130	Cytochrome P450 130
	Cluster 4472	0.0825343	Rv0468	fadB2	3-hydroxybutyryl-CoA dehydrogenase (EC 1.1.1.157); 3-hydroxyacyl-CoA dehydrogenase (EC 1.1.1.35)		Cluster 2806	57.1123	4.11624e-14	3.13163e-10	Rv3709c	ask	Aspartokinase (EC 2.7.2.4)		Cluster 1937	73.3741	1.04173e-16	7.92549e-13	Rv2916c	ffh	Signal recognition particle protein Ffh
	Cluster 3847	0.0825343	Rv2564	glnQ	ABC transporter, ATP-binding protein		Cluster 2831	57.1123	4.11624e-14	3.13163e-10	Rv3169	Rv3169	Putative uncharacterized protein BCG_3193		Cluster 2038	73.3741	1.04173e-16	7.92549e-13	Rv2157c	murF	UDP-N-acetylmuramoyl-tripeptide--D-alanyl-D-alanine ligase (EC 6.3.2.10)
	Cluster 4376	0.0825343	Rv2129c	Rv2129c	Oxidoreductase, short-chain dehydrogenase/reductase family		Cluster 2853	57.1123	4.11624e-14	3.13163e-10	Rv3545c	cyp125	Putative cytochrome P450 125 (EC 1.14.-.-); Putative cytochrome P450 IgrA		Cluster 2280	73.3741	1.04173e-16	7.92549e-13	0	RV2918C	[Protein-PII] uridylyltransferase (EC 2.7.7.59) / [Protein-PII]-UMP uridylyl-removing enzyme
	Cluster 2941	0.0825343	Rv0399c	lpqK	D-alanyl-D-alanine carboxypeptidase (EC 3.4.16.4)		Cluster 2941	57.1123	4.11624e-14	3.13163e-10	Rv0399c	lpqK	D-alanyl-D-alanine carboxypeptidase (EC 3.4.16.4)		Cluster 2806	73.3741	1.04173e-16	7.92549e-13	Rv3709c	ask	Aspartokinase (EC 2.7.2.4)
	Cluster 1496	0.0825343	Rv0244c	fadE5	Acyl-CoA dehydrogenase		Cluster 3111	57.1123	4.11624e-14	3.13163e-10	Rv3523	ltp3	Lipid carrier protein IgrF		Cluster 2831	73.3741	1.04173e-16	7.92549e-13	Rv3169	Rv3169	Putative uncharacterized protein BCG_3193
	Cluster 1666	0.0825343	Rv1256c	cyp130	Cytochrome P450 130		Cluster 3324	57.1123	4.11624e-14	3.13163e-10	Rv2915c	Rv2915c	Xaa-Pro dipeptidase (EC 3.4.13.9)		Cluster 2853	73.3741	1.04173e-16	7.92549e-13	Rv3545c	cyp125	Putative cytochrome P450 125 (EC 1.14.-.-); Putative cytochrome P450 IgrA
	Cluster 2038	0.0825343	Rv2157c	murF	UDP-N-acetylmuramoyl-tripeptide--D-alanyl-D-alanine ligase (EC 6.3.2.10)		Cluster 3541	57.1123	4.11624e-14	3.13163e-10	Rv2298	Rv2298	Aldo/keto reductase		Cluster 2941	73.3741	1.04173e-16	7.92549e-13	Rv0399c	lpqK	D-alanyl-D-alanine carboxypeptidase (EC 3.4.16.4)
	Cluster 2280	0.0825343	0	RV2918C	[Protein-PII] uridylyltransferase (EC 2.7.7.59) / [Protein-PII]-UMP uridylyl-removing enzyme		Cluster 3643	57.1123	4.11624e-14	3.13163e-10	Rv3711c	dnaQ	DNA polymerase III epsilon subunit (EC 2.7.7.7)		Cluster 3111	73.3741	1.04173e-16	7.92549e-13	Rv3523	ltp3	Lipid carrier protein IgrF
	Cluster 2806	0.0825343	Rv3709c	ask	Aspartokinase (EC 2.7.2.4)		Cluster 3847	57.1123	4.11624e-14	3.13163e-10	Rv2564	glnQ	ABC transporter, ATP-binding protein		Cluster 3324	73.3741	1.04173e-16	7.92549e-13	Rv2915c	Rv2915c	Xaa-Pro dipeptidase (EC 3.4.13.9)
	Cluster 2853	0.0825343	Rv3545c	cyp125	Putative cytochrome P450 125 (EC 1.14.-.-); Putative cytochrome P450 IgrA		Cluster 4376	57.1123	4.11624e-14	3.13163e-10	Rv2129c	Rv2129c	Oxidoreductase, short-chain dehydrogenase/reductase family		Cluster 3541	73.3741	1.04173e-16	7.92549e-13	Rv2298	Rv2298	Aldo/keto reductase
	Cluster 3111	0.0825343	Rv3523	ltp3	Lipid carrier protein IgrF		Cluster 4380	57.1123	4.11624e-14	3.13163e-10	Rv2161c	Rv2161c	Probable F420-dependent oxidoreductase family protein		Cluster 3643	73.3741	1.04173e-16	7.92549e-13	Rv3711c	dnaQ	DNA polymerase III epsilon subunit (EC 2.7.7.7)
	Cluster 3324	0.0825343	Rv2915c	Rv2915c	Xaa-Pro dipeptidase (EC 3.4.13.9)		Cluster 4472	57.1123	4.11624e-14	3.13163e-10	Rv0468	fadB2	3-hydroxybutyryl-CoA dehydrogenase (EC 1.1.1.157); 3-hydroxyacyl-CoA dehydrogenase (EC 1.1.1.35)		Cluster 3847	73.3741	1.04173e-16	7.92549e-13	Rv2564	glnQ	ABC transporter, ATP-binding protein
	Cluster 3541	0.0825343	Rv2298	Rv2298	Aldo/keto reductase		Cluster 4605	57.1123	4.11624e-14	3.13163e-10	Rv3510c	Rv3510c	Amidohydrolase family protein		Cluster 4376	73.3741	1.04173e-16	7.92549e-13	Rv2129c	Rv2129c	Oxidoreductase, short-chain dehydrogenase/reductase family
	Cluster 3643	0.0825343	Rv3711c	dnaQ	DNA polymerase III epsilon subunit (EC 2.7.7.7)		Cluster 4758	57.1123	4.11624e-14	3.13163e-10	Rv2464c	Rv2464c	Endonuclease VIII		Cluster 4380	73.3741	1.04173e-16	7.92549e-13	Rv2161c	Rv2161c	Probable F420-dependent oxidoreductase family protein
	Cluster 376	0.0825343	Rv2006	otsB1	Not trehalose-6-phosphate phosphatase		Cluster 5082	57.1123	4.11624e-14	3.13163e-10	Rv1703c	Rv1703c	Probable catechol-o-methyltransferase (EC 2.1.1.6)		Cluster 4472	73.3741	1.04173e-16	7.92549e-13	Rv0468	fadB2	3-hydroxybutyryl-CoA dehydrogenase (EC 1.1.1.157); 3-hydroxyacyl-CoA dehydrogenase (EC 1.1.1.35)

## Sheet: ofloxacin
	Mutual Information						Chi-squared								ANOVA F-test
		MI sum	clust_to_rv	gene_name	product			chi2	pVal	pVal_corrected	clust_to_rv	gene_name	product			F_value	pVal	pVal_corrected	clust_to_rv	gene_name	product
	Cluster 893	0.489903	Rv0006	gyrA	DNA gyrase subunit A (EC 5.99.1.3)		Cluster 893	145.209	1.93329e-33	1.52189e-29	Rv0006	gyrA	DNA gyrase subunit A (EC 5.99.1.3)		Cluster 893	370.405	7.63855e-69	6.01307e-65	Rv0006	gyrA	DNA gyrase subunit A (EC 5.99.1.3)
	Cluster 491	0.214731	Rv0667	rpoB	DNA-directed RNA polymerase beta subunit (EC 2.7.7.6)		Cluster 893	121.102	3.63035e-28	2.85781e-24	Rv0006	gyrA	DNA gyrase subunit A (EC 5.99.1.3)		Cluster 3930	168.08	3.22164e-35	2.53608e-31	Rv2043c	pncA	Nicotinamidase (EC 3.5.1.19)
	Cluster 4244	0.148463	Rv3806c	ubiA	5-Phosphoribosyl diphosphate (PRPP): decaprenyl-phosphate 5-phosphoribosyltransferase (EC 2.4.2.45)		Cluster 4244	108.137	2.50844e-25	1.97465e-21	Rv3806c	ubiA	5-Phosphoribosyl diphosphate (PRPP): decaprenyl-phosphate 5-phosphoribosyltransferase (EC 2.4.2.45)		Cluster 893	156.722	3.91563e-33	3.08239e-29	Rv0006	gyrA	DNA gyrase subunit A (EC 5.99.1.3)
	Cluster 3930	0.131449	Rv2043c	pncA	Nicotinamidase (EC 3.5.1.19)		Cluster 491	102.637	4.02515e-24	3.1686e-20	Rv0667	rpoB	DNA-directed RNA polymerase beta subunit (EC 2.7.7.6)		Cluster 551	156.474	4.35157e-33	3.42556e-29	Rv3795	embB	Integral membrane indolylacetylinositol arabinosyltransferase EmbB (EC 2.4.2.-)
	Cluster 551	0.127248	Rv3795	embB	Integral membrane indolylacetylinositol arabinosyltransferase EmbB (EC 2.4.2.-)		Cluster 551	87.1818	9.8991e-21	7.79257e-17	Rv3795	embB	Integral membrane indolylacetylinositol arabinosyltransferase EmbB (EC 2.4.2.-)		Cluster 4244	134.646	5.19862e-29	4.09236e-25	Rv3806c	ubiA	5-Phosphoribosyl diphosphate (PRPP): decaprenyl-phosphate 5-phosphoribosyltransferase (EC 2.4.2.45)
	Cluster 4376	0.0875721	Rv2129c	Rv2129c	Oxidoreductase, short-chain dehydrogenase/reductase family		Cluster 3930	86.3355	1.51858e-20	1.19542e-16	Rv2043c	pncA	Nicotinamidase (EC 3.5.1.19)		Cluster 491	131.927	1.69963e-28	1.33795e-24	Rv0667	rpoB	DNA-directed RNA polymerase beta subunit (EC 2.7.7.6)
	Cluster 6316	0.0601298	Rv3471c	Rv3471c	Mannose-6-phosphate isomerase		Cluster 491	82.1596	1.25531e-19	9.88181e-16	Rv0667	rpoB	DNA-directed RNA polymerase beta subunit (EC 2.7.7.6)		Cluster 491	126.234	2.05361e-27	1.6166e-23	Rv0667	rpoB	DNA-directed RNA polymerase beta subunit (EC 2.7.7.6)
	Cluster 1613	0.0601298	Rv2042c	Rv2042c	Nicotinamidase (EC 3.5.1.19)		Cluster 893	75.1025	4.4691e-18	3.51808e-14	Rv0006	gyrA	DNA gyrase subunit A (EC 5.99.1.3)		Cluster 893	88.7228	4.12138e-20	3.24435e-16	Rv0006	gyrA	DNA gyrase subunit A (EC 5.99.1.3)
	Cluster 0	0.0509976	Rv2048c	pks12	Polyketide synthase		Cluster 1613	67.3499	2.27351e-16	1.78971e-12	Rv2042c	Rv2042c	Nicotinamidase (EC 3.5.1.19)		Cluster 1613	80.7084	1.64646e-18	1.2961e-14	Rv2042c	Rv2042c	Nicotinamidase (EC 3.5.1.19)
	Cluster 5240	0.0469425	Rv3919c	gid	16S rRNA (guanine(527)-N(7))-methyltransferase (EC 2.1.1.170)		Cluster 6316	67.3499	2.27351e-16	1.78971e-12	Rv3471c	Rv3471c	Mannose-6-phosphate isomerase		Cluster 6316	80.7084	1.64646e-18	1.2961e-14	Rv3471c	Rv3471c	Mannose-6-phosphate isomerase
	Cluster 3831	0.0469425	Rv2936	drrA	ATP-dependent efflux pump essential for phthiocerol dimycocerosates translocation, ATP-binding protein DrrA-like		Cluster 893	59.1667	1.44867e-14	1.14039e-10	Rv0006	gyrA	DNA gyrase subunit A (EC 5.99.1.3)		Cluster 893	66.8512	1.05436e-15	8.29992e-12	Rv0006	gyrA	DNA gyrase subunit A (EC 5.99.1.3)
	Cluster 2046	0.0465819	Rv1760	Rv1760	Diacyglycerol O-acyltransferase (EC 2.3.1.20)		Cluster 0	58.0433	2.56407e-14	2.01843e-10	Rv2048c	pks12	Polyketide synthase		Cluster 0	66.8085	1.07573e-15	8.46818e-12	Rv2048c	pks12	Polyketide synthase
	Cluster 580	0.0464109	Rv0972c	fadE12	Methylcrotonyl-CoA carboxylase biotin-containing subunit (EC 6.4.1.4)		Cluster 2046	51.2139	8.28283e-13	6.52024e-09	Rv1760	Rv1760	Diacyglycerol O-acyltransferase (EC 2.3.1.20)		Cluster 3831	62.6089	7.80004e-15	6.14019e-11	Rv2936	drrA	ATP-dependent efflux pump essential for phthiocerol dimycocerosates translocation, ATP-binding protein DrrA-like
	Cluster 1116	0.046071	Rv1908c	katG	Catalase (EC 1.11.1.6) / Peroxidase (EC 1.11.1.7)		Cluster 3831	50.4774	1.20547e-12	9.48944e-09	Rv2936	drrA	ATP-dependent efflux pump essential for phthiocerol dimycocerosates translocation, ATP-binding protein DrrA-like		Cluster 5240	62.6089	7.80004e-15	6.14019e-11	Rv3919c	gid	16S rRNA (guanine(527)-N(7))-methyltransferase (EC 2.1.1.170)
	Cluster 4123	0.0450138	Rv2334	cysK1	Cysteine synthase (EC 2.5.1.47)		Cluster 5240	50.4774	1.20547e-12	9.48944e-09	Rv3919c	gid	16S rRNA (guanine(527)-N(7))-methyltransferase (EC 2.1.1.170)		Cluster 2046	62.1449	9.71547e-15	7.64801e-11	Rv1760	Rv1760	Diacyglycerol O-acyltransferase (EC 2.3.1.20)
	Cluster 5054	0.044515	Rv2219	Rv2219	Transmembrane protein MT2276, clustered with lipoate gene		Cluster 1030	47.7987	4.72315e-12	3.71806e-08	Rv0103c	ctpB	Lead, cadmium, zinc and mercury transporting ATPase (EC 3.6.3.3) (EC 3.6.3.5); Copper-translocating P-type ATPase (EC 3.6.3.4)		Cluster 4376	61.6165	1.24772e-14	9.82208e-11	Rv2129c	Rv2129c	Oxidoreductase, short-chain dehydrogenase/reductase family
	Cluster 5297	0.044515	Rv1588c	Rv1588c	Partial REP13E12 repeat protein		Cluster 5054	47.7401	4.86634e-12	3.83078e-08	Rv2219	Rv2219	Transmembrane protein MT2276, clustered with lipoate gene		Cluster 580	61.4003	1.38234e-14	1.08817e-10	Rv0972c	fadE12	Methylcrotonyl-CoA carboxylase biotin-containing subunit (EC 6.4.1.4)
	Cluster 1030	0.0443108	Rv0103c	ctpB	Lead, cadmium, zinc and mercury transporting ATPase (EC 3.6.3.3) (EC 3.6.3.5); Copper-translocating P-type ATPase (EC 3.6.3.4)		Cluster 5297	47.7401	4.86634e-12	3.83078e-08	Rv1588c	Rv1588c	Partial REP13E12 repeat protein		Cluster 4123	59.7991	2.95431e-14	2.32563e-10	Rv2334	cysK1	Cysteine synthase (EC 2.5.1.47)
	Cluster 2122	0.0437057	Rv3854c	ethA	Monooxygenase EthA (EC 1.-.-.-)		Cluster 103	46.8865	7.52204e-12	5.92135e-08	Rv2946c	pks1	Polyketide synthase		Cluster 5054	59.1505	4.02035e-14	3.16482e-10	Rv2219	Rv2219	Transmembrane protein MT2276, clustered with lipoate gene
	Cluster 8867	0.0433436	0	CYSK	Cysteine synthase (EC 2.5.1.47)		Cluster 2417	46.4193	9.54696e-12	7.51537e-08	Rv3254	Rv3254	Putative oxidoreductase		Cluster 5297	59.1505	4.02035e-14	3.16482e-10	Rv1588c	Rv1588c	Partial REP13E12 repeat protein
	Cluster 2417	0.0433436	Rv3254	Rv3254	Putative oxidoreductase		Cluster 8867	46.4193	9.54696e-12	7.51537e-08	0	CYSK	Cysteine synthase (EC 2.5.1.47)		Cluster 1030	58.8863	4.55828e-14	3.58828e-10	Rv0103c	ctpB	Lead, cadmium, zinc and mercury transporting ATPase (EC 3.6.3.3) (EC 3.6.3.5); Copper-translocating P-type ATPase (EC 3.6.3.4)
	Cluster 103	0.0425505	Rv2946c	pks1	Polyketide synthase		Cluster 76	45.1294	1.84438e-11	1.4519e-07	Rv0101	nrp	Nonribosomal peptide synthetase in FadD10 cluster		Cluster 2417	57.4873	8.8704e-14	6.98278e-10	Rv3254	Rv3254	Putative oxidoreductase
	Cluster 805	0.0422142	Rv0338c	Rv0338c	Iron-sulphur-binding reductase		Cluster 593	45.1294	1.84438e-11	1.4519e-07	Rv3728	Rv3728	EmrB/QacA family drug resistance transporter		Cluster 8867	57.4873	8.8704e-14	6.98278e-10	0	CYSK	Cysteine synthase (EC 2.5.1.47)
	Cluster 593	0.0421992	Rv3728	Rv3728	EmrB/QacA family drug resistance transporter		Cluster 1158	45.1259	1.84767e-11	1.45449e-07	Rv1564c	treX	Glycogen debranching enzyme (EC 3.2.1.-)		Cluster 103	56.4663	1.44308e-13	1.13599e-09	Rv2946c	pks1	Polyketide synthase
	Cluster 76	0.0421992	Rv0101	nrp	Nonribosomal peptide synthetase in FadD10 cluster		Cluster 376	43.8695	3.51015e-11	2.76319e-07	Rv2006	otsB1	Not trehalose-6-phosphate phosphatase		Cluster 2122	55.9195	1.87333e-13	1.47469e-09	Rv3854c	ethA	Monooxygenase EthA (EC 1.-.-.-)
	Cluster 1158	0.0420711	Rv1564c	treX	Glycogen debranching enzyme (EC 3.2.1.-)		Cluster 1496	43.8695	3.51015e-11	2.76319e-07	Rv0244c	fadE5	Acyl-CoA dehydrogenase		Cluster 76	55.8662	1.92157e-13	1.51266e-09	Rv0101	nrp	Nonribosomal peptide synthetase in FadD10 cluster
	Cluster 5346	0.0414199	Rv1115	Rv1115	putative exported protein		Cluster 1666	43.8695	3.51015e-11	2.76319e-07	Rv1256c	cyp130	Cytochrome P450 130		Cluster 593	55.8662	1.92157e-13	1.51266e-09	Rv3728	Rv3728	EmrB/QacA family drug resistance transporter
	Cluster 5165	0.0410812	Rv0790c	Rv0790c	Transglutaminase-like enzymes, putative cysteine proteases		Cluster 1937	43.8695	3.51015e-11	2.76319e-07	Rv2916c	ffh	Signal recognition particle protein Ffh		Cluster 1158	55.7002	2.08014e-13	1.63749e-09	Rv1564c	treX	Glycogen debranching enzyme (EC 3.2.1.-)
	Cluster 5082	0.0410812	Rv1703c	Rv1703c	Probable catechol-o-methyltransferase (EC 2.1.1.6)		Cluster 2038	43.8695	3.51015e-11	2.76319e-07	Rv2157c	murF	UDP-N-acetylmuramoyl-tripeptide--D-alanyl-D-alanine ligase (EC 6.3.2.10)		Cluster 4244	55.3213	2.49281e-13	1.96234e-09	Rv3806c	ubiA	5-Phosphoribosyl diphosphate (PRPP): decaprenyl-phosphate 5-phosphoribosyltransferase (EC 2.4.2.45)
	Cluster 5329	0.0410812	Rv3699	Rv3699	Methyltransferase		Cluster 2280	43.8695	3.51015e-11	2.76319e-07	0	RV2918C	[Protein-PII] uridylyltransferase (EC 2.7.7.59) / [Protein-PII]-UMP uridylyl-removing enzyme		Cluster 5346	54.3236	4.01653e-13	3.16181e-09	Rv1115	Rv1115	putative exported protein
	Cluster 4758	0.0410812	Rv2464c	Rv2464c	Endonuclease VIII		Cluster 2806	43.8695	3.51015e-11	2.76319e-07	Rv3709c	ask	Aspartokinase (EC 2.7.2.4)		Cluster 376	54.2862	4.08901e-13	3.21886e-09	Rv2006	otsB1	Not trehalose-6-phosphate phosphatase
	Cluster 2038	0.0410812	Rv2157c	murF	UDP-N-acetylmuramoyl-tripeptide--D-alanyl-D-alanine ligase (EC 6.3.2.10)		Cluster 2831	43.8695	3.51015e-11	2.76319e-07	Rv3169	Rv3169	Putative uncharacterized protein BCG_3193		Cluster 1496	54.2862	4.08901e-13	3.21886e-09	Rv0244c	fadE5	Acyl-CoA dehydrogenase
	Cluster 4380	0.0410812	Rv2161c	Rv2161c	Probable F420-dependent oxidoreductase family protein		Cluster 2853	43.8695	3.51015e-11	2.76319e-07	Rv3545c	cyp125	Putative cytochrome P450 125 (EC 1.14.-.-); Putative cytochrome P450 IgrA		Cluster 1666	54.2862	4.08901e-13	3.21886e-09	Rv1256c	cyp130	Cytochrome P450 130
	Cluster 4605	0.0410812	Rv3510c	Rv3510c	Amidohydrolase family protein		Cluster 2941	43.8695	3.51015e-11	2.76319e-07	Rv0399c	lpqK	D-alanyl-D-alanine carboxypeptidase (EC 3.4.16.4)		Cluster 1937	54.2862	4.08901e-13	3.21886e-09	Rv2916c	ffh	Signal recognition particle protein Ffh
	Cluster 4472	0.0410812	Rv0468	fadB2	3-hydroxybutyryl-CoA dehydrogenase (EC 1.1.1.157); 3-hydroxyacyl-CoA dehydrogenase (EC 1.1.1.35)		Cluster 3111	43.8695	3.51015e-11	2.76319e-07	Rv3523	ltp3	Lipid carrier protein IgrF		Cluster 2038	54.2862	4.08901e-13	3.21886e-09	Rv2157c	murF	UDP-N-acetylmuramoyl-tripeptide--D-alanyl-D-alanine ligase (EC 6.3.2.10)
	Cluster 1496	0.0410812	Rv0244c	fadE5	Acyl-CoA dehydrogenase		Cluster 3324	43.8695	3.51015e-11	2.76319e-07	Rv2915c	Rv2915c	Xaa-Pro dipeptidase (EC 3.4.13.9)		Cluster 2280	54.2862	4.08901e-13	3.21886e-09	0	RV2918C	[Protein-PII] uridylyltransferase (EC 2.7.7.59) / [Protein-PII]-UMP uridylyl-removing enzyme
	Cluster 1666	0.0410812	Rv1256c	cyp130	Cytochrome P450 130		Cluster 3541	43.8695	3.51015e-11	2.76319e-07	Rv2298	Rv2298	Aldo/keto reductase		Cluster 2806	54.2862	4.08901e-13	3.21886e-09	Rv3709c	ask	Aspartokinase (EC 2.7.2.4)
	Cluster 1937	0.0410812	Rv2916c	ffh	Signal recognition particle protein Ffh		Cluster 3643	43.8695	3.51015e-11	2.76319e-07	Rv3711c	dnaQ	DNA polymerase III epsilon subunit (EC 2.7.7.7)		Cluster 2831	54.2862	4.08901e-13	3.21886e-09	Rv3169	Rv3169	Putative uncharacterized protein BCG_3193
	Cluster 376	0.0410812	Rv2006	otsB1	Not trehalose-6-phosphate phosphatase		Cluster 3847	43.8695	3.51015e-11	2.76319e-07	Rv2564	glnQ	ABC transporter, ATP-binding protein		Cluster 2853	54.2862	4.08901e-13	3.21886e-09	Rv3545c	cyp125	Putative cytochrome P450 125 (EC 1.14.-.-); Putative cytochrome P450 IgrA
	Cluster 3643	0.0410812	Rv3711c	dnaQ	DNA polymerase III epsilon subunit (EC 2.7.7.7)		Cluster 4376	43.8695	3.51015e-11	2.76319e-07	Rv2129c	Rv2129c	Oxidoreductase, short-chain dehydrogenase/reductase family		Cluster 2941	54.2862	4.08901e-13	3.21886e-09	Rv0399c	lpqK	D-alanyl-D-alanine carboxypeptidase (EC 3.4.16.4)

## Sheet: 4-aminosalicylic_acid
	Mutual Information						Chi-squared								ANOVA F-test
		MI sum	clust_to_rv	gene_name	product			chi2	pVal	pVal_corrected	clust_to_rv	gene_name	product			F_value	pVal	pVal_corrected	clust_to_rv	gene_name	product
	Cluster 4726	0.304323	Rv2744c	35kd_ag	Phage shock protein A (IM30), suppresses sigma54-dependent transcription		Cluster 1774	85.933	1.86141e-20	1.3592e-16	Rv0672	fadE8	Acyl-CoA dehydrogenase @ Acyl-CoA dehydrogenase (EC 1.3.8.1), Mycobacterial subgroup FadE8		Cluster 1774	134.639	8.68177e-27	6.33943e-23	Rv0672	fadE8	Acyl-CoA dehydrogenase @ Acyl-CoA dehydrogenase (EC 1.3.8.1), Mycobacterial subgroup FadE8
	Cluster 7030	0.297712	Rv1891	Rv1891	putative membrane protein		Cluster 2505	85.933	1.86141e-20	1.3592e-16	Rv1878	glnA3	Glutamine synthetase (EC 6.3.1.2), putative		Cluster 2505	134.639	8.68177e-27	6.33943e-23	Rv1878	glnA3	Glutamine synthetase (EC 6.3.1.2), putative
	Cluster 1894	0.297712	Rv3158	nuoN	NADH-ubiquinone oxidoreductase chain N (EC 1.6.5.3)		Cluster 2610	85.933	1.86141e-20	1.3592e-16	Rv0136	cyp138	Cytochrome P450		Cluster 2610	134.639	8.68177e-27	6.33943e-23	Rv0136	cyp138	Cytochrome P450
	Cluster 2974	0.289427	Rv1589	bioB	Biotin synthase (EC 2.8.1.6)		Cluster 3307	85.933	1.86141e-20	1.3592e-16	Rv1894c	Rv1894c	2-nitropropane dioxygenase (EC 1.13.11.32)		Cluster 3307	134.639	8.68177e-27	6.33943e-23	Rv1894c	Rv1894c	2-nitropropane dioxygenase (EC 1.13.11.32)
	Cluster 4184	0.286824	Rv2528c	mrr	Mrr restriction system protein		Cluster 4870	85.933	1.86141e-20	1.3592e-16	Rv1525	wbbL2	POSSIBLE RHAMNOSYL TRANSFERASE WBBL2		Cluster 4870	134.639	8.68177e-27	6.33943e-23	Rv1525	wbbL2	POSSIBLE RHAMNOSYL TRANSFERASE WBBL2
	Cluster 2505	0.280459	Rv1878	glnA3	Glutamine synthetase (EC 6.3.1.2), putative		Cluster 1894	82.9597	8.37449e-20	6.11505e-16	Rv3158	nuoN	NADH-ubiquinone oxidoreductase chain N (EC 1.6.5.3)		Cluster 4726	130.774	3.64896e-26	2.66447e-22	Rv2744c	35kd_ag	Phage shock protein A (IM30), suppresses sigma54-dependent transcription
	Cluster 4454	0.272836	Rv3057c	Rv3057c	Short-chain dehydrogenase		Cluster 2546	82.9597	8.37449e-20	6.11505e-16	Rv0327c	cyp135A1	Cytochrome P450		Cluster 1894	128.911	7.31831e-26	5.34383e-22	Rv3158	nuoN	NADH-ubiquinone oxidoreductase chain N (EC 1.6.5.3)
	Cluster 3173	0.267726	Rv0237	lpqI	Beta-hexosaminidase (EC 3.2.1.52)		Cluster 2612	82.9597	8.37449e-20	6.11505e-16	Rv0732	secY	Protein translocase subunit SecY		Cluster 2546	128.911	7.31831e-26	5.34383e-22	Rv0327c	cyp135A1	Cytochrome P450
	Cluster 594	0.262891	Rv0202c	mmpL11	Transmembrane transport protein MmpL11		Cluster 2974	82.9597	8.37449e-20	6.11505e-16	Rv1589	bioB	Biotin synthase (EC 2.8.1.6)		Cluster 2612	128.911	7.31831e-26	5.34383e-22	Rv0732	secY	Protein translocase subunit SecY
	Cluster 1774	0.15568	Rv0672	fadE8	Acyl-CoA dehydrogenase @ Acyl-CoA dehydrogenase (EC 1.3.8.1), Mycobacterial subgroup FadE8		Cluster 3071	82.9597	8.37449e-20	6.11505e-16	Rv1557	mmpL6	putative membrane protein		Cluster 2974	128.911	7.31831e-26	5.34383e-22	Rv1589	bioB	Biotin synthase (EC 2.8.1.6)
	Cluster 3307	0.15568	Rv1894c	Rv1894c	2-nitropropane dioxygenase (EC 1.13.11.32)		Cluster 3842	82.9597	8.37449e-20	6.11505e-16	Rv0989c	grcC2	Solanesyl diphosphate synthase (EC 2.5.1.11)		Cluster 3071	128.911	7.31831e-26	5.34383e-22	Rv1557	mmpL6	putative membrane protein
	Cluster 4870	0.15568	Rv1525	wbbL2	POSSIBLE RHAMNOSYL TRANSFERASE WBBL2		Cluster 4273	82.9597	8.37449e-20	6.11505e-16	Rv2579	dhaA	Haloalkane dehalogenase (EC 3.8.1.5)		Cluster 3842	128.911	7.31831e-26	5.34383e-22	Rv0989c	grcC2	Solanesyl diphosphate synthase (EC 2.5.1.11)
	Cluster 2610	0.15568	Rv0136	cyp138	Cytochrome P450		Cluster 4454	82.9597	8.37449e-20	6.11505e-16	Rv3057c	Rv3057c	Short-chain dehydrogenase		Cluster 4273	128.911	7.31831e-26	5.34383e-22	Rv2579	dhaA	Haloalkane dehalogenase (EC 3.8.1.5)
	Cluster 3071	0.151063	Rv1557	mmpL6	putative membrane protein		Cluster 4726	82.9597	8.37449e-20	6.11505e-16	Rv2744c	35kd_ag	Phage shock protein A (IM30), suppresses sigma54-dependent transcription		Cluster 4454	128.911	7.31831e-26	5.34383e-22	Rv3057c	Rv3057c	Short-chain dehydrogenase
	Cluster 4273	0.151063	Rv2579	dhaA	Haloalkane dehalogenase (EC 3.8.1.5)		Cluster 5655	82.9597	8.37449e-20	6.11505e-16	Rv0380c	Rv0380c	SpoU rRNA methylase family protein		Cluster 4726	128.911	7.31831e-26	5.34383e-22	Rv2744c	35kd_ag	Phage shock protein A (IM30), suppresses sigma54-dependent transcription
	Cluster 2612	0.151063	Rv0732	secY	Protein translocase subunit SecY		Cluster 7030	82.9597	8.37449e-20	6.11505e-16	Rv1891	Rv1891	putative membrane protein		Cluster 5655	128.911	7.31831e-26	5.34383e-22	Rv0380c	Rv0380c	SpoU rRNA methylase family protein
	Cluster 3842	0.151063	Rv0989c	grcC2	Solanesyl diphosphate synthase (EC 2.5.1.11)		Cluster 3179	82.6404	9.84267e-20	7.18711e-16	Rv2563	Rv2563	ABC transporter, permease protein		Cluster 7030	128.911	7.31831e-26	5.34383e-22	Rv1891	Rv1891	putative membrane protein
	Cluster 5655	0.151063	Rv0380c	Rv0380c	SpoU rRNA methylase family protein		Cluster 4663	82.6404	9.84267e-20	7.18711e-16	Rv1523	Rv1523	Fatty-acid O-methyltransferase (EC 2.1.1.15)		Cluster 3179	127.186	1.39767e-25	1.02058e-21	Rv2563	Rv2563	ABC transporter, permease protein
	Cluster 2546	0.151063	Rv0327c	cyp135A1	Cytochrome P450		Cluster 3173	79.888	3.96256e-19	2.89346e-15	Rv0237	lpqI	Beta-hexosaminidase (EC 3.2.1.52)		Cluster 4663	127.186	1.39767e-25	1.02058e-21	Rv1523	Rv1523	Fatty-acid O-methyltransferase (EC 2.1.1.15)
	Cluster 4663	0.149004	Rv1523	Rv1523	Fatty-acid O-methyltransferase (EC 2.1.1.15)		Cluster 2943	79.7125	4.33041e-19	3.16207e-15	Rv1934c	fadE17	Acyl-CoA dehydrogenase (EC 1.3.8.1), Mycobacterial subgroup FadE17		Cluster 1894	123.529	5.55229e-25	4.05428e-21	Rv3158	nuoN	NADH-ubiquinone oxidoreductase chain N (EC 1.6.5.3)
	Cluster 3179	0.149004	Rv2563	Rv2563	ABC transporter, permease protein		Cluster 4057	79.7125	4.33041e-19	3.16207e-15	Rv0622	Rv0622	putative membrane protein		Cluster 5282	123.529	5.55229e-25	4.05428e-21	Rv2821c	Rv2821c	CRISPR-associated RAMP Csm3
	Cluster 5282	0.146649	Rv2821c	Rv2821c	CRISPR-associated RAMP Csm3		Cluster 4184	79.7125	4.33041e-19	3.16207e-15	Rv2528c	mrr	Mrr restriction system protein		Cluster 7030	123.529	5.55229e-25	4.05428e-21	Rv1891	Rv1891	putative membrane protein
	Cluster 4057	0.144475	Rv0622	Rv0622	putative membrane protein		Cluster 6514	79.7125	4.33041e-19	3.16207e-15	Rv0944	Rv0944	Formamidopyrimidine-DNA glycosylase (EC 3.2.2.23)		Cluster 2943	121.712	1.10597e-24	8.07583e-21	Rv1934c	fadE17	Acyl-CoA dehydrogenase (EC 1.3.8.1), Mycobacterial subgroup FadE17
	Cluster 2943	0.144475	Rv1934c	fadE17	Acyl-CoA dehydrogenase (EC 1.3.8.1), Mycobacterial subgroup FadE17		Cluster 1603	79.3639	5.16618e-19	3.77235e-15	Rv1552	frdA	Succinate dehydrogenase flavoprotein subunit (EC 1.3.5.1)		Cluster 4057	121.712	1.10597e-24	8.07583e-21	Rv0622	Rv0622	putative membrane protein
	Cluster 6514	0.144475	Rv0944	Rv0944	Formamidopyrimidine-DNA glycosylase (EC 3.2.2.23)		Cluster 2222	79.3639	5.16618e-19	3.77235e-15	Rv1707	Rv1707	Sulfate permease		Cluster 4184	121.712	1.10597e-24	8.07583e-21	Rv2528c	mrr	Mrr restriction system protein
	Cluster 2222	0.142434	Rv1707	Rv1707	Sulfate permease		Cluster 3290	77.3736	1.41495e-18	1.03319e-14	Rv1879	Rv1879	Amidohydrolase		Cluster 6514	121.712	1.10597e-24	8.07583e-21	Rv0944	Rv0944	Formamidopyrimidine-DNA glycosylase (EC 3.2.2.23)
	Cluster 1603	0.142434	Rv1552	frdA	Succinate dehydrogenase flavoprotein subunit (EC 1.3.5.1)		Cluster 594	76.1045	2.69038e-18	1.96451e-14	Rv0202c	mmpL11	Transmembrane transport protein MmpL11		Cluster 1603	120.026	2.1016e-24	1.53459e-20	Rv1552	frdA	Succinate dehydrogenase flavoprotein subunit (EC 1.3.5.1)
	Cluster 3290	0.142421	Rv1879	Rv1879	Amidohydrolase		Cluster 1051	76.1045	2.69038e-18	1.96451e-14	Rv3830c	Rv3830c	Dehydrogenase		Cluster 2222	120.026	2.1016e-24	1.53459e-20	Rv1707	Rv1707	Sulfate permease
	Cluster 1051	0.135967	Rv3830c	Rv3830c	Dehydrogenase		Cluster 631	75.7802	3.17061e-18	2.31518e-14	Rv2586c	secF	Protein translocase subunit SecF		Cluster 3290	118.461	3.82018e-24	2.78949e-20	Rv1879	Rv1879	Amidohydrolase
	Cluster 4028	0.134078	Rv0954	Rv0954	34 kDa antigenic protein		Cluster 1576	75.7802	3.17061e-18	2.31518e-14	Rv1431	Rv1431	putative membrane protein		Cluster 4184	115.763	1.07601e-23	7.85706e-20	Rv2528c	mrr	Mrr restriction system protein
	Cluster 2123	0.134078	Rv0419	lpqM	POSSIBLE LIPOPROTEIN PEPTIDASE LPQM		Cluster 2102	75.7802	3.17061e-18	2.31518e-14	Rv0654	Rv0654	Lignostilbene-alpha,beta-dioxygenase and related enzymes		Cluster 2974	113.682	2.40007e-23	1.75253e-19	Rv1589	bioB	Biotin synthase (EC 2.8.1.6)
	Cluster 779	0.13151	Rv1631	coaE	SSU ribosomal protein S1p		Cluster 3135	75.7802	3.17061e-18	2.31518e-14	Rv3206c	moeB1	Cysteine synthesis adenylyltransferase/sulfurtransferase		Cluster 594	113.143	2.95717e-23	2.15933e-19	Rv0202c	mmpL11	Transmembrane transport protein MmpL11
	Cluster 4420	0.126411	Rv2028c	Rv2028c	Universal stress protein family		Cluster 3567	75.7802	3.17061e-18	2.31518e-14	Rv1692	Rv1692	4-nitrophenylphosphatase (EC 3.1.3.41)		Cluster 1051	113.143	2.95717e-23	2.15933e-19	Rv3830c	Rv3830c	Dehydrogenase
	Cluster 3567	0.126411	Rv1692	Rv1692	4-nitrophenylphosphatase (EC 3.1.3.41)		Cluster 4420	75.7802	3.17061e-18	2.31518e-14	Rv2028c	Rv2028c	Universal stress protein family		Cluster 3173	112.824	3.34532e-23	2.44275e-19	Rv0237	lpqI	Beta-hexosaminidase (EC 3.2.1.52)
	Cluster 3135	0.126411	Rv3206c	moeB1	Cysteine synthesis adenylyltransferase/sulfurtransferase		Cluster 2123	75.7783	3.17373e-18	2.31746e-14	Rv0419	lpqM	POSSIBLE LIPOPROTEIN PEPTIDASE LPQM		Cluster 2123	111.623	5.32998e-23	3.89195e-19	Rv0419	lpqM	POSSIBLE LIPOPROTEIN PEPTIDASE LPQM
	Cluster 2102	0.126411	Rv0654	Rv0654	Lignostilbene-alpha,beta-dioxygenase and related enzymes		Cluster 4028	75.7783	3.17373e-18	2.31746e-14	Rv0954	Rv0954	34 kDa antigenic protein		Cluster 4028	111.623	5.32998e-23	3.89195e-19	Rv0954	Rv0954	34 kDa antigenic protein
	Cluster 631	0.126411	Rv2586c	secF	Protein translocase subunit SecF		Cluster 227	69.155	9.1023e-17	6.6465e-13	Rv0107c	ctpI	Probable cation-transporting ATPase I (EC 3.6.3.-)		Cluster 3173	109.168	1.38546e-22	1.01166e-18	Rv0237	lpqI	Beta-hexosaminidase (EC 3.2.1.52)
	Cluster 1576	0.126411	Rv1431	Rv1431	putative membrane protein		Cluster 2049	69.155	9.1023e-17	6.6465e-13	Rv0888	Rv0888	putative exported protein		Cluster 631	105.778	5.2277e-22	3.81727e-18	Rv2586c	secF	Protein translocase subunit SecF
	Cluster 1815	0.125806	Rv1730c	Rv1730c	Beta-lactamase (EC 3.5.2.6)		Cluster 5397	69.155	9.1023e-17	6.6465e-13	0	REQ_35890	Transcriptional regulator, GntR family		Cluster 1576	105.778	5.2277e-22	3.81727e-18	Rv1431	Rv1431	putative membrane protein
	Cluster 1159	0.124542	Rv2082	Rv2082	Vegetative cell wall protein gp1 precursor		Cluster 5770	68.9167	1.02712e-16	7.50002e-13	Rv2959c	Rv2959c	POSSIBLE METHYLTRANSFERASE (METHYLASE)		Cluster 2102	105.778	5.2277e-22	3.81727e-18	Rv0654	Rv0654	Lignostilbene-alpha,beta-dioxygenase and related enzymes

## Sheet: streptomycin
	Mutual Information						Chi-squared								ANOVA F-test
		MI sum	clust_to_rv	gene_name	product			chi2	pVal	pVal_corrected	clust_to_rv	gene_name	product			F_value	pVal	pVal_corrected	clust_to_rv	gene_name	product
	Cluster 491	0.351317	Rv0667	rpoB	DNA-directed RNA polymerase beta subunit (EC 2.7.7.6)		Cluster 491	271.335	5.80805e-61	4.88167e-57	Rv0667	rpoB	DNA-directed RNA polymerase beta subunit (EC 2.7.7.6)		Cluster 491	642.078	8.22109e-117	6.90983e-113	Rv0667	rpoB	DNA-directed RNA polymerase beta subunit (EC 2.7.7.6)
	Cluster 7435	0.340132	Rv0682	rpsL	SSU ribosomal protein S12p (S23e)		Cluster 7435	207.985	3.78073e-47	3.17771e-43	Rv0682	rpsL	SSU ribosomal protein S12p (S23e)		Cluster 7435	457.504	5.33095e-88	4.48067e-84	Rv0682	rpsL	SSU ribosomal protein S12p (S23e)
	Cluster 551	0.246423	Rv3795	embB	Integral membrane indolylacetylinositol arabinosyltransferase EmbB (EC 2.4.2.-)		Cluster 3930	157.801	3.4202e-36	2.87468e-32	Rv2043c	pncA	Nicotinamidase (EC 3.5.1.19)		Cluster 3930	407.674	1.00649e-79	8.45954e-76	Rv2043c	pncA	Nicotinamidase (EC 3.5.1.19)
	Cluster 3930	0.17019	Rv2043c	pncA	Nicotinamidase (EC 3.5.1.19)		Cluster 551	134.284	4.73518e-31	3.97992e-27	Rv3795	embB	Integral membrane indolylacetylinositol arabinosyltransferase EmbB (EC 2.4.2.-)		Cluster 7435	312.196	3.37563e-63	2.83722e-59	Rv0682	rpsL	SSU ribosomal protein S12p (S23e)
	Cluster 643	0.140384	Rv1293	lysA	Arginyl-tRNA synthetase (EC 6.1.1.19)		Cluster 491	134.199	4.94285e-31	4.15447e-27	Rv0667	rpoB	DNA-directed RNA polymerase beta subunit (EC 2.7.7.6)		Cluster 551	239.291	6.21489e-50	5.22362e-46	Rv3795	embB	Integral membrane indolylacetylinositol arabinosyltransferase EmbB (EC 2.4.2.-)
	Cluster 1116	0.0876724	Rv1908c	katG	Catalase (EC 1.11.1.6) / Peroxidase (EC 1.11.1.7)		Cluster 1116	124.778	5.6913e-29	4.78353e-25	Rv1908c	katG	Catalase (EC 1.11.1.6) / Peroxidase (EC 1.11.1.7)		Cluster 491	219.721	2.86876e-46	2.41119e-42	Rv0667	rpoB	DNA-directed RNA polymerase beta subunit (EC 2.7.7.6)
	Cluster 2614	0.0848188	Rv0845	Rv0845	Two-component system sensor histidine kinase		Cluster 2614	109.226	1.44822e-25	1.21723e-21	Rv0845	Rv0845	Two-component system sensor histidine kinase		Cluster 2614	175.943	6.66887e-38	5.60518e-34	Rv0845	Rv0845	Two-component system sensor histidine kinase
	Cluster 3233	0.0814198	Rv1895	Rv1895	Threonine dehydrogenase and related Zn-dependent dehydrogenases		Cluster 591	106.64	5.33824e-25	4.48679e-21	Rv0932c	pstS2	Serine/threonine-protein kinase PknD (EC 2.7.11.1)		Cluster 2122	171.047	5.95572e-37	5.00579e-33	Rv3854c	ethA	Monooxygenase EthA (EC 1.-.-.-)
	Cluster 2122	0.0805532	Rv3854c	ethA	Monooxygenase EthA (EC 1.-.-.-)		Cluster 7435	105.321	1.03874e-24	8.73061e-21	Rv0682	rpsL	SSU ribosomal protein S12p (S23e)		Cluster 643	167.043	3.5876e-36	3.01538e-32	Rv1293	lysA	Arginyl-tRNA synthetase (EC 6.1.1.19)
	Cluster 591	0.0742282	Rv0932c	pstS2	Serine/threonine-protein kinase PknD (EC 2.7.11.1)		Cluster 2634	101.246	8.12407e-24	6.82828e-20	Rv1023	eno	Enolase (EC 4.2.1.11)		Cluster 1116	162.868	2.34588e-35	1.97171e-31	Rv1908c	katG	Catalase (EC 1.11.1.6) / Peroxidase (EC 1.11.1.7)
	Cluster 3355	0.0703769	Rv0906	Rv0906	Outer membrane protein romA		Cluster 551	100.315	1.29972e-23	1.09241e-19	Rv3795	embB	Integral membrane indolylacetylinositol arabinosyltransferase EmbB (EC 2.4.2.-)		Cluster 3233	161.464	4.41529e-35	3.71105e-31	Rv1895	Rv1895	Threonine dehydrogenase and related Zn-dependent dehydrogenases
	Cluster 2634	0.0696511	Rv1023	eno	Enolase (EC 4.2.1.11)		Cluster 551	100.159	1.40638e-23	1.18206e-19	Rv3795	embB	Integral membrane indolylacetylinositol arabinosyltransferase EmbB (EC 2.4.2.-)		Cluster 3355	137.903	1.97456e-30	1.65961e-26	Rv0906	Rv0906	Outer membrane protein romA
	Cluster 619	0.0688297	Rv1664	pks9	Polyketide synthase		Cluster 1527	99.6042	1.86108e-23	1.56424e-19	Rv1069c	Rv1069c	Predicted membrane protein (DUF2319)		Cluster 2634	135.383	6.27078e-30	5.27059e-26	Rv1023	eno	Enolase (EC 4.2.1.11)
	Cluster 2133	0.0686857	Rv0143c	Rv0143c	Chloride channel protein		Cluster 2133	99.2687	2.2047e-23	1.85305e-19	Rv0143c	Rv0143c	Chloride channel protein		Cluster 2107	134.617	8.9136e-30	7.49188e-26	Rv3490	otsA	Trehalose-6-phosphate synthase (EC 2.4.1.15)
	Cluster 1527	0.0680682	Rv1069c	Rv1069c	Predicted membrane protein (DUF2319)		Cluster 619	99.0373	2.47794e-23	2.08271e-19	Rv1664	pks9	Polyketide synthase		Cluster 729	134.571	9.10525e-30	7.65297e-26	Rv2051c	ppm1	Apolipoprotein N-acyltransferase (EC 2.3.1.-) in lipid-linked oligosaccharide synthesis cluster
	Cluster 6603	0.0679418	Rv0638	secE1	Protein translocase subunit SecE		Cluster 1023	96.0899	1.09786e-22	9.22747e-19	Rv3693	Rv3693	putative membrane protein		Cluster 551	133.379	1.57428e-29	1.32318e-25	Rv3795	embB	Integral membrane indolylacetylinositol arabinosyltransferase EmbB (EC 2.4.2.-)
	Cluster 729	0.0678129	Rv2051c	ppm1	Apolipoprotein N-acyltransferase (EC 2.3.1.-) in lipid-linked oligosaccharide synthesis cluster		Cluster 643	95.3677	1.58113e-22	1.32894e-18	Rv1293	lysA	Arginyl-tRNA synthetase (EC 6.1.1.19)		Cluster 591	131.302	4.09321e-29	3.44034e-25	Rv0932c	pstS2	Serine/threonine-protein kinase PknD (EC 2.7.11.1)
	Cluster 2107	0.0674888	Rv3490	otsA	Trehalose-6-phosphate synthase (EC 2.4.1.15)		Cluster 1329	95.0961	1.81367e-22	1.52439e-18	Rv1736c	narX	Respiratory nitrate reductase alpha chain (EC 1.7.99.4)		Cluster 641	128.939	1.21557e-28	1.02168e-24	Rv3193c	Rv3193c	putative membrane protein
	Cluster 3177	0.0668213	Rv0215c	fadE3	Acyl-CoA dehydrogenase (EC 1.3.8.1), Mycobacterial subgroup FadE3		Cluster 2107	94.9957	1.90797e-22	1.60365e-18	Rv3490	otsA	Trehalose-6-phosphate synthase (EC 2.4.1.15)		Cluster 6603	128.798	1.29738e-28	1.09045e-24	Rv0638	secE1	Protein translocase subunit SecE
	Cluster 5788	0.0653585	Rv3167c	Rv3167c	Transcriptional regulator, AcrR family		Cluster 1529	94.6844	2.23292e-22	1.87677e-18	Rv2187	fadD15	Long-chain fatty-acid-CoA ligase (EC 6.2.1.3), Mycobacterial subgroup FadD15		Cluster 2175	128.232	1.68424e-28	1.41561e-24	Rv2160c	Rv2160c	Transcriptional regulator, AcrR family
	Cluster 1023	0.0653397	Rv3693	Rv3693	putative membrane protein		Cluster 4223	94.5089	2.43994e-22	2.05077e-18	Rv1896c	Rv1896c	O-Methyltransferase involved in polyketide biosynthesis		Cluster 3177	127.71	2.14352e-28	1.80163e-24	Rv0215c	fadE3	Acyl-CoA dehydrogenase (EC 1.3.8.1), Mycobacterial subgroup FadE3
	Cluster 1329	0.0651527	Rv1736c	narX	Respiratory nitrate reductase alpha chain (EC 1.7.99.4)		Cluster 3728	94.4276	2.54227e-22	2.13678e-18	Rv0139	Rv0139	NAD(P)-dependent steroid dehydrogenase		Cluster 643	123.967	1.20875e-27	1.01595e-23	Rv1293	lysA	Arginyl-tRNA synthetase (EC 6.1.1.19)
	Cluster 6925	0.0648454	Rv0723	rplO	LSU ribosomal protein L15p (L27Ae)		Cluster 3149	92.5812	6.46175e-22	5.4311e-18	Rv0996	Rv0996	FIG037137: Putative conserved transmembrane protein		Cluster 5788	123.666	1.38922e-27	1.16764e-23	Rv3167c	Rv3167c	Transcriptional regulator, AcrR family
	Cluster 4223	0.0640534	Rv1896c	Rv1896c	O-Methyltransferase involved in polyketide biosynthesis		Cluster 4843	92.5383	6.6034e-22	5.55016e-18	Rv0012	Rv0012	FIG215594: Membrane spanning protein		Cluster 3410	123.628	1.41425e-27	1.18868e-23	Rv0205	Rv0205	FIG01121868: Possible membrane protein, Rv0205
	Cluster 1529	0.0639092	Rv2187	fadD15	Long-chain fatty-acid-CoA ligase (EC 6.2.1.3), Mycobacterial subgroup FadD15		Cluster 1237	92.2306	7.71445e-22	6.48399e-18	Rv1877	Rv1877	EmrB/QacA family drug resistance transporter		Cluster 4223	123.097	1.80853e-27	1.52007e-23	Rv1896c	Rv1896c	O-Methyltransferase involved in polyketide biosynthesis
	Cluster 641	0.0635731	Rv3193c	Rv3193c	putative membrane protein		Cluster 1641	92.2306	7.71445e-22	6.48399e-18	Rv1850	ureC	Urease alpha subunit (EC 3.5.1.5)		Cluster 519	123.024	1.87046e-27	1.57212e-23	Rv1251c	Rv1251c	Superfamily I DNA and RNA helicases and helicase subunits
	Cluster 3824	0.0635145	Rv2646	Rv2646	Phage integrase family protein		Cluster 2365	92.2306	7.71445e-22	6.48399e-18	Rv3234c	tgs3	Diacyglycerol O-acyltransferase (EC 2.3.1.20)		Cluster 3834	122.932	1.95222e-27	1.64084e-23	Rv0192	Rv0192	YkuD domain-containing hypothetical lipoprotein
	Cluster 3168	0.063199	Rv0928	pstS3	Phosphate ABC transporter, periplasmic phosphate-binding protein PstS (TC 3.A.1.7.1)		Cluster 3168	92.2306	7.71445e-22	6.48399e-18	Rv0928	pstS3	Phosphate ABC transporter, periplasmic phosphate-binding protein PstS (TC 3.A.1.7.1)		Cluster 3728	122.523	2.35877e-27	1.98255e-23	Rv0139	Rv0139	NAD(P)-dependent steroid dehydrogenase
	Cluster 6096	0.063199	Rv1031	kdpC	Potassium-transporting ATPase C chain (EC 3.6.3.12) (TC 3.A.3.7.1)		Cluster 6096	92.2306	7.71445e-22	6.48399e-18	Rv1031	kdpC	Potassium-transporting ATPase C chain (EC 3.6.3.12) (TC 3.A.3.7.1)		Cluster 1527	122.203	2.73618e-27	2.29976e-23	Rv1069c	Rv1069c	Predicted membrane protein (DUF2319)
	Cluster 7337	0.063199	Rv1720c	vapC12	Toxin 1, PIN domain		Cluster 7337	92.2306	7.71445e-22	6.48399e-18	Rv1720c	vapC12	Toxin 1, PIN domain		Cluster 3824	121.564	3.67876e-27	3.092e-23	Rv2646	Rv2646	Phage integrase family protein
	Cluster 1237	0.063199	Rv1877	Rv1877	EmrB/QacA family drug resistance transporter		Cluster 2353	91.8622	9.2927e-22	7.81052e-18	Rv2522c	Rv2522c	N-acyl-L-amino acid amidohydrolase (EC 3.5.1.14)		Cluster 551	121.445	3.88696e-27	3.26699e-23	Rv3795	embB	Integral membrane indolylacetylinositol arabinosyltransferase EmbB (EC 2.4.2.-)
	Cluster 2365	0.063199	Rv3234c	tgs3	Diacyglycerol O-acyltransferase (EC 2.3.1.20)		Cluster 2497	91.7848	9.66343e-22	8.12211e-18	Rv3170	aofH	Amine oxidase [flavin-containing] A (EC 1.4.3.4)		Cluster 313	120.877	5.05836e-27	4.25155e-23	Rv3794	embA	Integral membrane indolylacetylinositol arabinosyltransferase EmbA (EC 2.4.2.-)
	Cluster 1641	0.063199	Rv1850	ureC	Urease alpha subunit (EC 3.5.1.5)		Cluster 4148	91.705	1.0061e-21	8.45624e-18	Rv0604	lpqO	protein of unknown function LppY and LpqO		Cluster 3979	120.408	6.28805e-27	5.28511e-23	Rv1905c	aao	D-amino-acid oxidase (EC 1.4.3.3)
	Cluster 4791	0.0630439	Rv0167	yrbE1A	Conserved hypothetical integral membrane protein YrbEa		Cluster 4244	91.2906	1.2405e-21	1.04264e-17	Rv3806c	ubiA	5-Phosphoribosyl diphosphate (PRPP): decaprenyl-phosphate 5-phosphoribosyltransferase (EC 2.4.2.45)		Cluster 6925	120.241	6.79551e-27	5.71163e-23	Rv0723	rplO	LSU ribosomal protein L15p (L27Ae)
	Cluster 4409	0.0628036	Rv3374	echA18.1	Enoyl-CoA hydratase (EC 4.2.1.17)		Cluster 4220	91.1849	1.30857e-21	1.09985e-17	Rv3603c	Rv3603c	Ketopantoate reductase PanG (EC 1.1.1.169)		Cluster 2133	120.168	7.02954e-27	5.90833e-23	Rv0143c	Rv0143c	Chloride channel protein
	Cluster 3410	0.0627247	Rv0205	Rv0205	FIG01121868: Possible membrane protein, Rv0205		Cluster 1428	91.1284	1.34643e-21	1.13167e-17	Rv3871	eccCb1	FtsK/SpoIIIE family protein EccCb1, component of Type VII secretion system ESX-1		Cluster 619	119.449	9.81602e-27	8.25037e-23	Rv1664	pks9	Polyketide synthase
	Cluster 3149	0.0626357	Rv0996	Rv0996	FIG037137: Putative conserved transmembrane protein		Cluster 6872	90.812	1.57995e-21	1.32795e-17	0	MAB_2302	membrane protein, MmpS family		Cluster 2353	118.91	1.2604e-26	1.05936e-22	Rv2522c	Rv2522c	N-acyl-L-amino acid amidohydrolase (EC 3.5.1.14)
	Cluster 1428	0.062374	Rv3871	eccCb1	FtsK/SpoIIIE family protein EccCb1, component of Type VII secretion system ESX-1		Cluster 3653	90.0264	2.35007e-21	1.97523e-17	Rv2243	fabD	Malonyl CoA-acyl carrier protein transacylase (EC 2.3.1.39)		Cluster 4409	118.619	1.44325e-26	1.21305e-22	Rv3374	echA18.1	Enoyl-CoA hydratase (EC 4.2.1.17)
	Cluster 4843	0.0621893	Rv0012	Rv0012	FIG215594: Membrane spanning protein		Cluster 4470	90.0264	2.35007e-21	1.97523e-17	Rv1833c	Rv1833c	Haloalkane dehalogenase 2 (EC 3.8.1.5)		Cluster 2546	118.251	1.71259e-26	1.43943e-22	Rv0327c	cyp135A1	Cytochrome P450
	Cluster 6988	0.062188	Rv1262c	Rv1262c	Bis(5'-nucleosyl)-tetraphosphatase (asymmetrical) (EC 3.6.1.17)		Cluster 3572	89.9538	2.4379e-21	2.04905e-17	Rv3736	Rv3736	Transcriptional regulator, AraC family		Cluster 4220	118.179	1.77056e-26	1.48815e-22	Rv3603c	Rv3603c	Ketopantoate reductase PanG (EC 1.1.1.169)

## Sheet: amikacin
	Mutual Information						Chi-squared								ANOVA F-test
		MI sum	clust_to_rv	gene_name	product			chi2	pVal	pVal_corrected	clust_to_rv	gene_name	product			F_value	pVal	pVal_corrected	clust_to_rv	gene_name	product
	Cluster 2035	0.143288	Rv0768	aldA	Aldehyde dehydrogenase (EC 1.2.1.3)		Cluster 3930	40.7121	1.76393e-10	1.21094e-06	Rv2043c	pncA	Nicotinamidase (EC 3.5.1.19)		Cluster 2122	77.4039	4.31562e-17	2.96267e-13	Rv3854c	ethA	Monooxygenase EthA (EC 1.-.-.-)
	Cluster 3203	0.13701	Rv3680	Rv3680	Arsenical pump-driving ATPase (EC 3.6.3.16)		Cluster 102	38.297	6.07555e-10	4.17087e-06	Rv1661	pks7	Polyketide synthase		Cluster 102	74.6377	1.39836e-16	9.59976e-13	Rv1661	pks7	Polyketide synthase
	Cluster 3930	0.127288	Rv2043c	pncA	Nicotinamidase (EC 3.5.1.19)		Cluster 491	37.2504	1.03893e-09	7.13227e-06	Rv0667	rpoB	DNA-directed RNA polymerase beta subunit (EC 2.7.7.6)		Cluster 3930	73.0392	2.76777e-16	1.90008e-12	Rv2043c	pncA	Nicotinamidase (EC 3.5.1.19)
	Cluster 2122	0.125152	Rv3854c	ethA	Monooxygenase EthA (EC 1.-.-.-)		Cluster 1099	36.1972	1.78328e-09	1.22422e-05	Rv3870	eccCa1	FtsK/SpoIIIE family protein EccCa1, component of Type VII secretion system ESX-1		Cluster 491	57.1534	2.82035e-13	1.93617e-09	Rv0667	rpoB	DNA-directed RNA polymerase beta subunit (EC 2.7.7.6)
	Cluster 102	0.114623	Rv1661	pks7	Polyketide synthase		Cluster 1751	36.1972	1.78328e-09	1.22422e-05	Rv0897c	Rv0897c	Beta-carotene ketolase		Cluster 551	53.8511	1.23123e-12	8.45238e-09	Rv3795	embB	Integral membrane indolylacetylinositol arabinosyltransferase EmbB (EC 2.4.2.-)
	Cluster 491	0.109012	Rv0667	rpoB	DNA-directed RNA polymerase beta subunit (EC 2.7.7.6)		Cluster 2122	35.5689	2.46182e-09	1.69004e-05	Rv3854c	ethA	Monooxygenase EthA (EC 1.-.-.-)		Cluster 152	51.0216	4.39567e-12	3.01762e-08	Rv2931	ppsA	Phenolpthiocerol synthesis type-I polyketide synthase PpsA (EC 2.3.1.41)
	Cluster 551	0.0976863	Rv3795	embB	Integral membrane indolylacetylinositol arabinosyltransferase EmbB (EC 2.4.2.-)		Cluster 5780	34.6042	4.0404e-09	2.77374e-05	Rv1972	Rv1972	FIG00821219: MCE associated membrane protein		Cluster 647	47.1212	2.57963e-11	1.77092e-07	Rv0041	leuS	Leucyl-tRNA synthetase (EC 6.1.1.4)
	Cluster 152	0.0826402	Rv2931	ppsA	Phenolpthiocerol synthesis type-I polyketide synthase PpsA (EC 2.3.1.41)		Cluster 2868	34.4773	4.3125e-09	2.96053e-05	0	MRA_1384	YcaO-like protein		Cluster 912	46.8446	2.92655e-11	2.00908e-07	Rv0050	ponA1	Multimodular transpeptidase-transglycosylase (EC 2.4.1.129) (EC 3.4.-.-)
	Cluster 647	0.0786694	Rv0041	leuS	Leucyl-tRNA synthetase (EC 6.1.1.4)		Cluster 593	33.6629	6.55376e-09	4.49916e-05	Rv3728	Rv3728	EmrB/QacA family drug resistance transporter		Cluster 5780	46.8236	2.95466e-11	2.02837e-07	Rv1972	Rv1972	FIG00821219: MCE associated membrane protein
	Cluster 1099	0.0782183	Rv3870	eccCa1	FtsK/SpoIIIE family protein EccCa1, component of Type VII secretion system ESX-1		Cluster 551	33.0858	8.81812e-09	6.05364e-05	Rv3795	embB	Integral membrane indolylacetylinositol arabinosyltransferase EmbB (EC 2.4.2.-)		Cluster 6089	45.7463	4.83456e-11	3.31893e-07	Rv1532c	Rv1532c	Putative uncharacterized protein BCG_1584c
	Cluster 1751	0.0782183	Rv0897c	Rv0897c	Beta-carotene ketolase		Cluster 2700	32.9242	9.58206e-09	6.57809e-05	0	RV3854C	Monooxygenase EthA (EC 1.-.-.-)		Cluster 626	45.1132	6.46106e-11	4.43552e-07	Rv1183	mmpL10	Transmembrane transport protein MmpL10
	Cluster 626	0.0769406	Rv1183	mmpL10	Transmembrane transport protein MmpL10		Cluster 2175	31.4701	2.02536e-08	0.000139041	Rv2160c	Rv2160c	Transcriptional regulator, AcrR family		Cluster 2304	44.9276	7.03504e-11	4.82955e-07	Rv0465c	Rv0465c	Transcriptional regulator, Xre family
	Cluster 6089	0.0767881	Rv1532c	Rv1532c	Putative uncharacterized protein BCG_1584c		Cluster 2401	30.766	2.91092e-08	0.000199835	Rv0473	Rv0473	putative membrane protein		Cluster 979	44.5903	8.21273e-11	5.63804e-07	Rv0663	atsD	Arylsulfatase (EC 3.1.6.1)
	Cluster 979	0.0750506	Rv0663	atsD	Arylsulfatase (EC 3.1.6.1)		Cluster 593	30.3357	3.63371e-08	0.000249454	Rv3728	Rv3728	EmrB/QacA family drug resistance transporter		Cluster 105	44.4365	8.81391e-11	6.05075e-07	Rv2940c	mas	Polyketide synthase / Multifunctional mycocerosic acid synthase membrane-associated mas in phthiocerol dimycocerosate cluster
	Cluster 912	0.0749994	Rv0050	ponA1	Multimodular transpeptidase-transglycosylase (EC 2.4.1.129) (EC 3.4.-.-)		Cluster 415	29.8135	4.75676e-08	0.000326551	Rv0668	rpoC	DNA-directed RNA polymerase beta' subunit (EC 2.7.7.6)		Cluster 593	44.3496	9.17284e-11	6.29715e-07	Rv3728	Rv3728	EmrB/QacA family drug resistance transporter
	Cluster 105	0.0749851	Rv2940c	mas	Polyketide synthase / Multifunctional mycocerosic acid synthase membrane-associated mas in phthiocerol dimycocerosate cluster		Cluster 1212	29.8135	4.75676e-08	0.000326551	Rv2395	Rv2395	Oligopeptide transporter		Cluster 3511	43.6225	1.28154e-10	8.79775e-07	Rv1076	lipU	Esterase
	Cluster 2304	0.073734	Rv0465c	Rv0465c	Transcriptional regulator, Xre family		Cluster 2122	29.8135	4.75676e-08	0.000326551	Rv3854c	ethA	Monooxygenase EthA (EC 1.-.-.-)		Cluster 2175	43.6032	1.29297e-10	8.87623e-07	Rv2160c	Rv2160c	Transcriptional regulator, AcrR family
	Cluster 3511	0.0734299	Rv1076	lipU	Esterase		Cluster 7125	29.8135	4.75676e-08	0.000326551	Rv2757c	vapC21	toxin VapC18		Cluster 1790	43.3109	1.47932e-10	1.01555e-06	Rv1217c	Rv1217c	Putative exporter of polyketide antibiotics
	Cluster 492	0.0733286	Rv1522c	mmpL12	Transmembrane transport protein MmpL10		Cluster 1428	28.976	7.32815e-08	0.000503078	Rv3871	eccCb1	FtsK/SpoIIIE family protein EccCb1, component of Type VII secretion system ESX-1		Cluster 2035	43.3109	1.47932e-10	1.01555e-06	Rv0768	aldA	Aldehyde dehydrogenase (EC 1.2.1.3)
	Cluster 1652	0.0733286	Rv0629c	recD	Exodeoxyribonuclease V alpha chain (EC 3.1.11.5)		Cluster 3653	28.976	7.32815e-08	0.000503078	Rv2243	fabD	Malonyl CoA-acyl carrier protein transacylase (EC 2.3.1.39)		Cluster 2868	43.1071	1.62496e-10	1.11554e-06	0	MRA_1384	YcaO-like protein
	Cluster 1790	0.0732775	Rv1217c	Rv1217c	Putative exporter of polyketide antibiotics		Cluster 4470	28.976	7.32815e-08	0.000503078	Rv1833c	Rv1833c	Haloalkane dehalogenase 2 (EC 3.8.1.5)		Cluster 492	43.0077	1.70118e-10	1.16786e-06	Rv1522c	mmpL12	Transmembrane transport protein MmpL10
	Cluster 5780	0.0731593	Rv1972	Rv1972	FIG00821219: MCE associated membrane protein		Cluster 4010	28.9202	7.54223e-08	0.000517774	Rv1011	ispE	4-diphosphocytidyl-2-C-methyl-D-erythritol kinase (EC 2.7.1.148)		Cluster 1652	43.0077	1.70118e-10	1.16786e-06	Rv0629c	recD	Exodeoxyribonuclease V alpha chain (EC 3.1.11.5)
	Cluster 3762	0.0715916	Rv3015c	Rv3015c	Methionine synthase, vitamin-B12 independent, putative		Cluster 5040	28.9202	7.54223e-08	0.000517774	Rv3815c	Rv3815c	Acyl-CoA:1-acyl-sn-glycerol-3-phosphate acyltransferase (EC 2.3.1.51)		Cluster 3762	42.2056	2.46356e-10	1.69123e-06	Rv3015c	Rv3015c	Methionine synthase, vitamin-B12 independent, putative
	Cluster 5655	0.0709144	Rv0380c	Rv0380c	SpoU rRNA methylase family protein		Cluster 649	28.4842	9.44685e-08	0.000648526	Rv0064	Rv0064	UPF0182 protein AF1421		Cluster 1099	41.92	2.81138e-10	1.93001e-06	Rv3870	eccCa1	FtsK/SpoIIIE family protein EccCa1, component of Type VII secretion system ESX-1
	Cluster 1750	0.070843	Rv3263	Rv3263	DNA methylase		Cluster 6099	28.2826	1.04834e-07	0.000719686	0	MSMEG_1029	Transcriptional regulator, AcrR family		Cluster 1751	41.92	2.81138e-10	1.93001e-06	Rv0897c	Rv0897c	Beta-carotene ketolase
	Cluster 3010	0.0705401	Rv2338c	moeW	Molybdopterin biosynthesis protein MoeW		Cluster 4837	28.1861	1.10193e-07	0.000756473	Rv3154	nuoJ	NADH-ubiquinone oxidoreductase chain J (EC 1.6.5.3)		Cluster 894	41.7575	3.03077e-10	2.08062e-06	Rv0252	nirB	Nitrite reductase [NAD(P)H] large subunit (EC 1.7.1.4)
	Cluster 894	0.0703113	Rv0252	nirB	Nitrite reductase [NAD(P)H] large subunit (EC 1.7.1.4)		Cluster 912	27.9688	1.23286e-07	0.000846357	Rv0050	ponA1	Multimodular transpeptidase-transglycosylase (EC 2.4.1.129) (EC 3.4.-.-)		Cluster 579	41.397	3.58132e-10	2.45858e-06	Rv3202c	Rv3202c	ATP-dependent DNA helicase SCO5183
	Cluster 579	0.0700497	Rv3202c	Rv3202c	ATP-dependent DNA helicase SCO5183		Cluster 1381	27.9525	1.24328e-07	0.000853509	0	SCLAV_4067	UPF0182 protein AF1421		Cluster 1605	41.1203	4.07119e-10	2.79487e-06	Rv3826	fadD23	Long-chain fatty-acid-AMP ligase, Mycobacterial subgroup FadD28
	Cluster 2839	0.0699272	Rv3236c	Rv3236c	Kef-type K+ transport system, membrane component		Cluster 1237	27.6679	1.44032e-07	0.000988783	Rv1877	Rv1877	EmrB/QacA family drug resistance transporter		Cluster 2839	41.1203	4.07119e-10	2.79487e-06	Rv3236c	Rv3236c	Kef-type K+ transport system, membrane component
	Cluster 1605	0.0699272	Rv3826	fadD23	Long-chain fatty-acid-AMP ligase, Mycobacterial subgroup FadD28		Cluster 1641	27.6679	1.44032e-07	0.000988783	Rv1850	ureC	Urease alpha subunit (EC 3.5.1.5)		Cluster 5097	41.0817	4.14469e-10	2.84533e-06	Rv0825c	Rv0825c	Transcriptional regulator, AcrR family
	Cluster 2634	0.0699189	Rv1023	eno	Enolase (EC 4.2.1.11)		Cluster 2365	27.6679	1.44032e-07	0.000988783	Rv3234c	tgs3	Diacyglycerol O-acyltransferase (EC 2.3.1.20)		Cluster 1729	41.0131	4.27874e-10	2.93735e-06	Rv2027c	dosT	Histidine kinase response regulator
	Cluster 1729	0.0699189	Rv2027c	dosT	Histidine kinase response regulator		Cluster 3168	27.6679	1.44032e-07	0.000988783	Rv0928	pstS3	Phosphate ABC transporter, periplasmic phosphate-binding protein PstS (TC 3.A.1.7.1)		Cluster 2634	41.0131	4.27874e-10	2.93735e-06	Rv1023	eno	Enolase (EC 4.2.1.11)
	Cluster 593	0.0695853	Rv3728	Rv3728	EmrB/QacA family drug resistance transporter		Cluster 6096	27.6679	1.44032e-07	0.000988783	Rv1031	kdpC	Potassium-transporting ATPase C chain (EC 3.6.3.12) (TC 3.A.3.7.1)		Cluster 2035	40.8606	4.59232e-10	3.15263e-06	Rv0768	aldA	Aldehyde dehydrogenase (EC 1.2.1.3)
	Cluster 5097	0.0690164	Rv0825c	Rv0825c	Transcriptional regulator, AcrR family		Cluster 7337	27.6679	1.44032e-07	0.000988783	Rv1720c	vapC12	Toxin 1, PIN domain		Cluster 5655	40.8468	4.62187e-10	3.17292e-06	Rv0380c	Rv0380c	SpoU rRNA methylase family protein
	Cluster 2175	0.0687398	Rv2160c	Rv2160c	Transcriptional regulator, AcrR family		Cluster 551	26.5161	2.61345e-07	0.00179414	Rv3795	embB	Integral membrane indolylacetylinositol arabinosyltransferase EmbB (EC 2.4.2.-)		Cluster 3203	40.7913	4.74246e-10	3.2557e-06	Rv3680	Rv3680	Arsenical pump-driving ATPase (EC 3.6.3.16)
	Cluster 2332	0.0682841	Rv0290	eccD3	Integral membrane protein EccD3, component of Type VII secretion system ESX-3		Cluster 2333	26.4901	2.64898e-07	0.00181853	Rv1477	ripA	NLP/P60 family protein		Cluster 593	40.5957	5.19312e-10	3.56508e-06	Rv3728	Rv3728	EmrB/QacA family drug resistance transporter
	Cluster 1456	0.0682841	Rv1925	fadD31	Long-chain fatty-acid-AMP ligase, Mycobacterial subgroup FadD31		Cluster 1785	26.404	2.76973e-07	0.00190142	Rv2800	Rv2800	Putative hydrolase		Cluster 235	40.5087	5.40704e-10	3.71193e-06	Rv1662	pks8	Polyketide synthase
	Cluster 1449	0.0682815	Rv1551	plsB1	Glycerol-3-phosphate acyltransferase (EC 2.3.1.15)		Cluster 152	26.1929	3.08963e-07	0.00212103	Rv2931	ppsA	Phenolpthiocerol synthesis type-I polyketide synthase PpsA (EC 2.3.1.41)		Cluster 2134	40.168	6.33455e-10	4.34867e-06	Rv1510	Rv1510	putative membrane protein
	Cluster 2868	0.0680494	0	MRA_1384	YcaO-like protein		Cluster 4995	25.5729	4.25973e-07	0.0029243	Rv3050c	Rv3050c	Transcriptional regulator, AcrR family		Cluster 1456	40.0547	6.67714e-10	4.58385e-06	Rv1925	fadD31	Long-chain fatty-acid-AMP ligase, Mycobacterial subgroup FadD31
	Cluster 235	0.0671051	Rv1662	pks8	Polyketide synthase		Cluster 1153	25.544	4.324e-07	0.00296842	Rv2112c	dop	Pup ligase PafA' paralog, possible component of postulated heterodimer PafA-PafA'		Cluster 2332	40.0547	6.67714e-10	4.58385e-06	Rv0290	eccD3	Integral membrane protein EccD3, component of Type VII secretion system ESX-3

## Sheet: cycloserine
	Mutual Information						Chi-squared								ANOVA F-test
		MI sum	clust_to_rv	gene_name	product			chi2	pVal	pVal_corrected	clust_to_rv	gene_name	product			F_value	pVal	pVal_corrected	clust_to_rv	gene_name	product
	Cluster 7103	0.129531	Rv0022c	whiB5	WhiB family transcriptional regulator		Cluster 893	26.7723	2.28898e-07	0.00155719	Rv0006	gyrA	DNA gyrase subunit A (EC 5.99.1.3)		Cluster 2318	33.6605	1.53477e-08	0.00010441	Rv2888c	amiC	Putative amidase amiC (EC 3.5.1.4)
	Cluster 6118	0.105054	Rv2390c	Rv2390c	FIG00821219: MCE associated membrane protein		Cluster 2909	25.1258	5.37104e-07	0.00365392	Rv0914c	Rv0914c	3-ketoacyl-CoA thiolase (EC 2.3.1.16)		Cluster 893	32.6723	2.4357e-08	0.000165701	Rv0006	gyrA	DNA gyrase subunit A (EC 5.99.1.3)
	Cluster 2331	0.104657	Rv1182	papA3	PKS-associated protein PapA, condensation domain-containing		Cluster 3150	25.1258	5.37104e-07	0.00365392	Rv0173	lprK	MCE-family lipoprotein MceE		Cluster 2122	32.1881	3.056e-08	0.0002079	Rv3854c	ethA	Monooxygenase EthA (EC 1.-.-.-)
	Cluster 3930	0.0913105	Rv2043c	pncA	Nicotinamidase (EC 3.5.1.19)		Cluster 3818	25.1258	5.37104e-07	0.00365392	Rv1512	epiA	GDP-L-fucose synthetase (EC 1.1.1.271)		Cluster 3010	31.0311	5.26404e-08	0.000358112	Rv2338c	moeW	Molybdopterin biosynthesis protein MoeW
	Cluster 3010	0.0771228	Rv2338c	moeW	Molybdopterin biosynthesis protein MoeW		Cluster 3930	25.1258	5.37104e-07	0.00365392	Rv2043c	pncA	Nicotinamidase (EC 3.5.1.19)		Cluster 2909	28.7898	1.51939e-07	0.00103364	Rv0914c	Rv0914c	3-ketoacyl-CoA thiolase (EC 2.3.1.16)
	Cluster 2122	0.0686748	Rv3854c	ethA	Monooxygenase EthA (EC 1.-.-.-)										Cluster 3150	28.7898	1.51939e-07	0.00103364	Rv0173	lprK	MCE-family lipoprotein MceE
	Cluster 491	0.0666358	Rv0667	rpoB	DNA-directed RNA polymerase beta subunit (EC 2.7.7.6)										Cluster 3818	28.7898	1.51939e-07	0.00103364	Rv1512	epiA	GDP-L-fucose synthetase (EC 1.1.1.271)
	Cluster 1435	0.0653669	Rv2930	fadD26	Long-chain fatty-acid-AMP ligase, Mycobacterial subgroup FadD26										Cluster 3930	28.7898	1.51939e-07	0.00103364	Rv2043c	pncA	Nicotinamidase (EC 3.5.1.19)
	Cluster 551	0.0628397	Rv3795	embB	Integral membrane indolylacetylinositol arabinosyltransferase EmbB (EC 2.4.2.-)										Cluster 102	27.0688	3.45e-07	0.00234703	Rv1661	pks7	Polyketide synthase
	Cluster 770	0.059933	Rv1629	polA	DNA polymerase I (EC 2.7.7.7)										Cluster 1166	26.6561	4.20324e-07	0.00285946	Rv1355c	moeY	Molybdopterin biosynthesis protein MoeY
	Cluster 4175	0.0591598	Rv0134	ephF	Epoxide hydrolase (EC 3.3.2.9)										Cluster 2122	26.6561	4.20324e-07	0.00285946	Rv3854c	ethA	Monooxygenase EthA (EC 1.-.-.-)
	Cluster 1750	0.0575109	Rv3263	Rv3263	DNA methylase										Cluster 2186	26.6561	4.20324e-07	0.00285946	Rv2992c	gltS	Glutamyl-tRNA synthetase (EC 6.1.1.17) @ Glutamyl-tRNA(Gln) synthetase (EC 6.1.1.24)
	Cluster 1533	0.0567406	Rv3727	Rv3727	Putative oxidoreductase										Cluster 2665	26.6561	4.20324e-07	0.00285946	Rv1200	Rv1200	Probable conserved integral membrane transport protein
	Cluster 5750	0.0563499	Rv1733c	Rv1733c	Possible membrane protein										Cluster 4069	26.6561	4.20324e-07	0.00285946	Rv1814	erg3	Membrane-bound C-5 sterol desaturase Erg3
	Cluster 8866	0.0560974	Rv1584c	Rv1584c	Putative phiRv1 phage protein										Cluster 4497	26.6561	4.20324e-07	0.00285946	Rv0079	Rv0079	Ribosome hibernation protein YhbH
	Cluster 8310	0.0560974	Rv1580c	Rv1580c	Probable phiRv1 phage protein										Cluster 551	26.6317	4.25275e-07	0.00289315	Rv3795	embB	Integral membrane indolylacetylinositol arabinosyltransferase EmbB (EC 2.4.2.-)
	Cluster 3680	0.0560974	Rv3917c	parB	Chromosome (plasmid) partitioning protein ParB / Stage 0 sporulation protein J										Cluster 491	26.4063	4.73764e-07	0.00322302	Rv0667	rpoB	DNA-directed RNA polymerase beta subunit (EC 2.7.7.6)
	Cluster 3634	0.055378	Rv3918c	parA	Chromosome (plasmid) partitioning protein ParA / Sporulation initiation inhibitor protein Soj										Cluster 1099	25.9386	5.92961e-07	0.00403392	Rv3870	eccCa1	FtsK/SpoIIIE family protein EccCa1, component of Type VII secretion system ESX-1
	Cluster 2318	0.0552255	Rv2888c	amiC	Putative amidase amiC (EC 3.5.1.4)										Cluster 1751	25.9386	5.92961e-07	0.00403392	Rv0897c	Rv0897c	Beta-carotene ketolase
	Cluster 5582	0.0551271	Rv2543	lppA	Lipoprotein LppA										Cluster 1435	25.8596	6.15898e-07	0.00418996	Rv2930	fadD26	Long-chain fatty-acid-AMP ligase, Mycobacterial subgroup FadD26
	Cluster 7163	0.0548855	Rv1573	Rv1573	Probable phiRV1 phage protein
	Cluster 6422	0.0536812	Rv1585c	Rv1585c	Putative phiRv1 phage protein
	Cluster 7902	0.0536812	Rv1579c	Rv1579c	Probable phiRv1 phage protein
	Cluster 1491	0.0531794	Rv3379c	dxs2	1-deoxy-D-xylulose 5-phosphate synthase (EC 2.2.1.7)
	Cluster 893	0.0531211	Rv0006	gyrA	DNA gyrase subunit A (EC 5.99.1.3)
	Cluster 6762	0.0530432	Rv0426c	Rv0426c	putative membrane protein
	Cluster 6638	0.0524846	Rv1578c	Rv1578c	Phage terminase, small subunit, P27 family
	Cluster 1736	0.0518905	Rv3280	accD5	Methylcrotonyl-CoA carboxylase carboxyl transferase subunit (EC 6.4.1.4)
	Cluster 816	0.0518188	Rv3365c	Rv3365c	Putative sensor-like histidine kinase
	Cluster 2134	0.0514146	Rv1510	Rv1510	putative membrane protein
	Cluster 3188	0.0509808	Rv3822	Rv3822	FIG01386146: Possible exported protein, Rv1184c
	Cluster 3643	0.0508503	Rv3711c	dnaQ	DNA polymerase III epsilon subunit (EC 2.7.7.7)
	Cluster 3735	0.0507339	Rv1985c	Rv1985c	Transcriptional regulator, LysR family
	Cluster 2137	0.049835	Rv0063	Rv0063	Putative oxidoreductase
	Cluster 2634	0.0496992	Rv1023	eno	Enolase (EC 4.2.1.11)
	Cluster 2334	0.048641	Rv1582c	Rv1582c	DNA primase, phage associated
	Cluster 460	0.0485571	Rv1248c	Rv1248c	Dihydrolipoamide succinyltransferase component (E2) of 2-oxoglutarate dehydrogenase complex (EC 2.3.1.61) / 2-oxoglutarate dehydrogenase E1 component (EC 1.2.4.2) @ 2-oxoglutarate decarboxylase (EC 4.1.1.71) @ 2-hydroxy-3-oxoadipate synthase (EC 2.2.1.5)
	Cluster 4843	0.0482041	Rv0012	Rv0012	FIG215594: Membrane spanning protein
	Cluster 4054	0.0469081	Rv3843c	Rv3843c	putative membrane protein
	Cluster 5178	0.0467158	Rv2882c	frr	Ribosome recycling factor

[truncated: 2 more sheets: kanamycin, capreomycin]
