# Supplementary material for: Machine learning and structural analysis of Mycobacterium tuberculosis pan-genome identifies genetic signatures of antibiotic resistance
Source: Nat Commun. 2018 Oct 17;9:4306. doi: 10.1038/s41467-018-06634-y (PMC6193043; doi:10.1038/s41467-018-06634-y)
Supplement: Supplementary file 5 — Supplementary Data 2 [file 41467_2018_6634_MOESM5_ESM.xlsx]

## Sheet: Table of Contents
		Sheet 1	Table of Contents
		Sheets 2-11	Rank ordered alleles determinted to be significant by the ensemble SVM for 10 AMR classifications
		Sheet 12	Rank ordered genes ordered by frequency of occurrence in each ensemble SVM simulation and across 13 antibiotics
		color annotation key
		Known AMR gene
		Toxins
		Transmembrane proteins
		Sulfur Metabolism
		Regulation
		Previously identified as Intrinsic AMR (Weizhen Xu et. al. 2017 ASM)

## Sheet: isoniazid_SVM_SGD
	allele_id	clust_to_rv	cog	count	gene_name	ortho	pan	product	refseq	score	svm_weight_sum
Cluster 1116	3	Rv1908c	P	1592	katG	83332.Rv1908c	Core	Catalase (EC 1.11.1.6) / Peroxidase (EC 1.11.1.7)	Z578_01418	1674.2	30896.4
Cluster 1116	6	Rv1908c	P	1592	katG	83332.Rv1908c	Core	Catalase (EC 1.11.1.6) / Peroxidase (EC 1.11.1.7)	Z578_01418	1674.2	27280.5
Cluster 1116	1	Rv1908c	P	1592	katG	83332.Rv1908c	Core	Catalase (EC 1.11.1.6) / Peroxidase (EC 1.11.1.7)	Z578_01418	1674.2	23573
Cluster 1116	7	Rv1908c	P	1592	katG	83332.Rv1908c	Core	Catalase (EC 1.11.1.6) / Peroxidase (EC 1.11.1.7)	Z578_01418	1674.2	21077.8
Cluster 1116	5	Rv1908c	P	1592	katG	83332.Rv1908c	Core	Catalase (EC 1.11.1.6) / Peroxidase (EC 1.11.1.7)	Z578_01418	1674.2	19573.4
Cluster 1116	2	Rv1908c	P	1592	katG	83332.Rv1908c	Core	Catalase (EC 1.11.1.6) / Peroxidase (EC 1.11.1.7)	Z578_01418	1674.2	17884.1
Cluster 1116	8	Rv1908c	P	1592	katG	83332.Rv1908c	Core	Catalase (EC 1.11.1.6) / Peroxidase (EC 1.11.1.7)	Z578_01418	1674.2	15899.5
Cluster 1116	4	Rv1908c	P	1592	katG	83332.Rv1908c	Core	Catalase (EC 1.11.1.6) / Peroxidase (EC 1.11.1.7)	Z578_01418	1674.2	12563.5
Cluster 4738	1	Rv1484	I	1594	inhA	419947.MRA_1494	Core	Enoyl-[acyl-carrier-protein] reductase [NADH] (EC 1.3.1.9)	Z578_03387	591.3	10781.7
Cluster 1237	5	Rv1877	P	1591	Rv1877	419947.MRA_1888	Core	EmrB/QacA family drug resistance transporter	Z578_01386	1478.9	3774.06
Cluster 2178	3	Rv0016c	M	1594	pbpA	419947.MRA_0018	Core	Cell division protein FtsI [Peptidoglycan synthetase] (EC 2.4.1.129)	Z578_01831	1058	3529.99
Cluster 4498	2	Rv0838	M	1595	lpqR	83332.Rv0838	Core	D-alanyl-D-alanine dipeptidase (EC 3.4.13.22)	None	458.1	3252.69
Cluster 1396	2	Rv0669c	S	1595	Rv0669c	83332.Rv0669c	Core	Alkaline ceramidase	Z578_02030	1469.4	2138.47
Cluster 3849	1	Rv0265c	P	1592	Rv0265c	419947.MRA_0273	Core	ABC transporter, periplasmic iron-transport lipoprotein	W029_03893	700.8	2089.9
Cluster 1258	1	Rv1402	L	1594	priA	419947.MRA_1411	Core	Helicase PriA essential for oriC/DnaA-independent DNA replication	W029_03142	1422.1	1970.88
Cluster 7026	2	Rv2704	J	1595	Rv2704	83332.Rv2704	Core	RidA/YER057c/UK114 superfamily, group 6	Z578_01585	276.7	1525.78
Cluster 5659	3	Rv0475	S	1590	hbhA	419947.MRA_0482	Core	Iron-regulated heparin binding hemagglutinin HbhA (Adhesin)	Z547_02602	377.6	1514.83
Cluster 1601	6	Rv0118c	E	1594	oxcA	557599.MkanA1_010100002247	Core	Oxalyl-CoA decarboxylase (EC 4.1.1.8)	W029_03741	1034	1477.9
Cluster 3438	1	Rv1451	O	1588	ctaB	419947.MRA_1460	Acces	Heme O synthase, protoheme IX farnesyltransferase (EC 2.5.1.-) COX10-CtaB	W038_01421	627.1	1395.95
Cluster 5285	4	Rv2206	S	1595	Rv2206	216594.MMAR_3250	Core	CblZ, a non-orthologous displasment for Alpha-ribazole-5'-phosphate phosphatase	X429_03544	216.5	1123.18
Cluster 4010	3	Rv1011	I	1595	ispE	419947.MRA_1020	Core	4-diphosphocytidyl-2-C-methyl-D-erythritol kinase (EC 2.7.1.148)	Z578_02832	650.6	1122.36
Cluster 3737	3	Rv1518	M	1512	Rv1518	83332.Rv1518	Acces	Glycosyltransferase PglI (EC 2.4.1.-)	X101_01574	705.4	1019.54
Cluster 203	1	Rv2476c	E	1595	gdh	419947.MRA_2501	Core	NAD-specific glutamate dehydrogenase (EC 1.4.1.2), large form	None	3614.1	972.908
Cluster 5025	1	Rv1597	S	1594	Rv1597	216594.MMAR_0673	Core	Methyltransferase	W029_00138	457.5	946.423
Cluster 2940	1	Rv2265	G	1594	Rv2265	266117.Rxyl_0517	Core	Uncharacterized protein Rv2265/MT2327	Z578_00761	286.2	900.437
Cluster 2698	2	Rv3565	E	1595	aspB	419947.MRA_3604	Core	Valine--pyruvate aminotransferase (EC 2.6.1.66)	None	870.3	900.102
Cluster 4716	3	Rv1433	S	1595	Rv1433	83332.Rv1433	Core	putative lipoprotein	Z578_02432	604.4	869.038
Cluster 1180	3	Rv0570	F	1587	nrdZ	419947.MRA_0577	Acces	Ribonucleotide reductase of class II (coenzyme B12-dependent) (EC 1.17.4.1)	None	1535.8	854.942
Cluster 2642	4	Rv3899c	0	1590	Rv3899c	0	Core	Vegetative cell wall protein gp1 precursor	AN22_02705	0	849.279
Cluster 3849	2	Rv0265c	P	1592	Rv0265c	419947.MRA_0273	Core	ABC transporter, periplasmic iron-transport lipoprotein	W029_03893	700.8	786.682
Cluster 2178	2	Rv0016c	M	1594	pbpA	419947.MRA_0018	Core	Cell division protein FtsI [Peptidoglycan synthetase] (EC 2.4.1.129)	Z578_01831	1058	765.825
Cluster 1578	8	Rv1132	S	1594	Rv1132	557599.MkanA1_010100013028	Core	putative membrane protein	AM30_02803	1107.2	764.978
Cluster 4913	2	Rv1339	S	1595	Rv1339	419947.MtubH3_010100014078	Core	Metal-dependent hydrolases of the beta-lactamase superfamily III	P460_00708	559.9	748.211
Cluster 621	7	Rv3513c	I	1216	fadD18	419947.MRA_3554	Acces	Long-chain fatty-acid-CoA ligase (EC 6.2.1.3), Mycobacterial subgroup FadD19	AL85_00382	369.9	711.962
Cluster 8291	1	Rv3770A	0	1593	Rv3770A	0	Core	PROBABLE REMNANT OF A TRANSPOSASE	None	0	707.38
Cluster 5114	1	Rv1483	I	1594	fabG1	83332.Rv1483	Core	3-oxoacyl-[acyl-carrier protein] reductase (EC 1.1.1.100)	Z578_03386	525.2	690.542
Cluster 3137	3	Rv2786c	H	1595	ribF	83332.Rv2786c	Core	FMN adenylyltransferase (EC 2.7.7.2) / Riboflavin kinase (EC 2.7.1.26)	AL56_02879	727.1	683.017
Cluster 6811	4	Rv2698	S	1594	Rv2698	557599.MkanA1_010100010332	Core	FIG01105974: Probable conserved alanine rich transmembrane protein	AJ41_01609	146.6	672.171
Cluster 5046	3	Rv2208	H	1593	cobS	419947.MRA_2224	Core	Cobalamin synthase (EC 2.7.8.26)	J112_11840	492.6	598.845
Cluster 6010	3	Rv1203c	K	1594	Rv1203c	1027371.GOALK_016_01010	Core	ATPase	Z578_01701	74.2	596.367
Cluster 3770	5	Rv2982c	C	1595	gpdA2	419947.MRA_3011	Core	Glycerol-3-phosphate dehydrogenase [NAD(P)+] (EC 1.1.1.94)	Z578_00952	705.3	581.765
Cluster 4931	2	Rv1270c	M	1595	lprA	83332.Rv1270c	Core	Lipoprotein LprA	AL82_01322	513	565.108
Cluster 1736	2	Rv3280	I	1595	accD5	858215.Thexy_0265	Core	Methylcrotonyl-CoA carboxylase carboxyl transferase subunit (EC 6.4.1.4)	Z578_01248	638.9	528.767
Cluster 2457	1	Rv3790	C	1594	dprE1	83332.Rv3790	Core	Heteromeric decaprenylphosphoryl-beta-D-ribose 2'-epimerase (EC 1.1.98.3) subunit DprE1	X352_03777	1002.4	525.383
Cluster 4287	2	Rv2198c	0	1590	mmpS3	0	Core	Putative membrane protein MmpS3	Z578_00689	0	501.284
Cluster 6226	3	Rv0984	H	1594	moaB2	419947.MRA_0991	Core	Molybdenum cofactor biosynthesis protein MoaB	K868_04699	360.9	492.322
Cluster 2940	3	Rv2265	G	1594	Rv2265	266117.Rxyl_0517	Core	Uncharacterized protein Rv2265/MT2327	Z578_00761	286.2	452.592
Cluster 2642	5	Rv3899c	0	1590	Rv3899c	0	Core	Vegetative cell wall protein gp1 precursor	AN22_02705	0	451.235
Cluster 3680	4	Rv3917c	K	1594	parB	419947.MRA_3956	Core	Chromosome (plasmid) partitioning protein ParB / Stage 0 sporulation protein J	W029_03610	615.5	443.392
Cluster 8291	2	Rv3770A	0	1593	Rv3770A	0	Core	PROBABLE REMNANT OF A TRANSPOSASE	None	0	432.446
Cluster 4287	3	Rv2198c	0	1590	mmpS3	0	Core	Putative membrane protein MmpS3	Z578_00689	0	403.086
Cluster 4286	1	Rv2859c	J	1595	Rv2859c	419947.MRA_2884	Core	COG2071: predicted glutamine amidotransferases in hypothetical Actinobacterial gene cluster	X128_02264	621.9	386.43
Cluster 3737	4	Rv1518	M	1512	Rv1518	83332.Rv1518	Acces	Glycosyltransferase PglI (EC 2.4.1.-)	X101_01574	705.4	386.136
Cluster 1335	1	Rv3667	I	1595	acs	419947.MRA_3702	Core	Acetyl-CoA synthetase (EC 6.2.1.1)	Z578_00156	1525.2	382.105
Cluster 5264	2	Rv3434c	S	1593	Rv3434c	262316.MAP4255	Core	putative membrane protein	Z578_03642	388.1	371.832
Cluster 3865	1	Rv1244	E	1589	lpqZ	419947.MRA_1253	Core	Glycine betaine/L-proline transport substrate-binding protein ProX (TC 3.A.1.12.1)	HKBT1_1322	606.9	354.323
Cluster 2212	2	Rv0346c	E	1594	ansP2	419947.MRA_0355	Core	L-asparagine permease	Z578_02752	1066.9	345.662
Cluster 1428	1	Rv3871	D	1594	eccCb1	247156.nfa8290	Core	FtsK/SpoIIIE family protein EccCb1, component of Type VII secretion system ESX-1	AM73_02689	440.5	345.614
Cluster 4197	1	Rv1189	K	1592	sigI	479432.Sros_7112	Core	RNA polymerase sigma factor	None	183.6	344.258
Cluster 2064	3	Rv2090	L	1593	Rv2090	419947.MRA_2105	Core	Probable 5'-3' exonuclease Bsu YpcP	AM39_03285	852.8	343.771

## Sheet: ethambutol_SVM_SGD
	allele_id	clust_to_rv	cog	count	gene_name	ortho	pan	product	refseq	score	svm_weight_sum
Cluster 551	9	Rv3795	M	1593	embB	419947.MRA_3835	Core	Integral membrane indolylacetylinositol arabinosyltransferase EmbB (EC 2.4.2.-)	V199_03742	2421.4	6856.71
Cluster 551	10	Rv3795	M	1593	embB	419947.MRA_3835	Core	Integral membrane indolylacetylinositol arabinosyltransferase EmbB (EC 2.4.2.-)	V199_03742	2421.4	4254.45
Cluster 551	11	Rv3795	M	1593	embB	419947.MRA_3835	Core	Integral membrane indolylacetylinositol arabinosyltransferase EmbB (EC 2.4.2.-)	V199_03742	2421.4	3933.19
Cluster 4244	3	Rv3806c	H	1594	ubiA	419947.MRA_3846	Core	5-Phosphoribosyl diphosphate (PRPP): decaprenyl-phosphate 5-phosphoribosyltransferase (EC 2.4.2.45)	Z578_03017	645.4	1950.83
Cluster 3909	2	Rv3848	S	1591	Rv3848	557599.MkanA1_010100003367	Core	FIG037441: Conserved transmembrane protein	AO28_00218	333.4	1003.22
Cluster 551	2	Rv3795	M	1593	embB	419947.MRA_3835	Core	Integral membrane indolylacetylinositol arabinosyltransferase EmbB (EC 2.4.2.-)	V199_03742	2421.4	934.213
Cluster 969	2	Rv2614c	J	1595	thrS	419947.MRA_2642	Core	Threonyl-tRNA synthetase (EC 6.1.1.3)	Z578_02739	1599	670.938
Cluster 6118	2	Rv2390c	S	1595	Rv2390c	419947.MRA_2414	Core	FIG00821219: MCE associated membrane protein	None	330.9	553.854
Cluster 3849	1	Rv0265c	P	1592	Rv0265c	419947.MRA_0273	Core	ABC transporter, periplasmic iron-transport lipoprotein	W029_03893	700.8	516.177
Cluster 1396	2	Rv0669c	S	1595	Rv0669c	83332.Rv0669c	Core	Alkaline ceramidase	Z578_02030	1469.4	477.842
Cluster 2263	2	Rv3585	O	1594	radA	83332.Rv3585	Core	DNA repair protein RadA	BA31_02201	921.9	436.488
Cluster 2954	2	Rv3423c	M	1595	alr	419947.MRA_3463	Core	Alanine racemase (EC 5.1.1.1)	Z578_02525	906.6	395.505
Cluster 6096	1	Rv1031	P	1595	kdpC	419947.MRA_1039	Core	Potassium-transporting ATPase C chain (EC 3.6.3.12) (TC 3.A.3.7.1)	Z578_02854	400.5	371.949
Cluster 3849	2	Rv0265c	P	1592	Rv0265c	419947.MRA_0273	Core	ABC transporter, periplasmic iron-transport lipoprotein	W029_03893	700.8	363.664
Cluster 6770	1	Rv1081c	S	1595	Rv1081c	419947.MRA_1091	Core	putative membrane protein	None	224	359.398
Cluster 4639	2	Rv2938	V	1595	drrC	164757.Mjls_2858	Core	ATP-dependent efflux pump essential for phthiocerol dimycocerosates translocation, integral membrane protein DrrC-like	Z578_00905	250	352.012
Cluster 6118	1	Rv2390c	S	1595	Rv2390c	419947.MRA_2414	Core	FIG00821219: MCE associated membrane protein	None	330.9	351.339
Cluster 4287	3	Rv2198c	0	1590	mmpS3	0	Core	Putative membrane protein MmpS3	Z578_00689	0	326.267
Cluster 4071	2	Rv2569c	E	1595	Rv2569c	83332.Rv2569c	Core	Protein containing transglutaminase-like domain, putative cysteine protease	Z578_02693	703.4	318.491
Cluster 4417	2	Rv0953c	C	1593	Rv0953c	419947.MRA_0960	Core	N5,N10-methylenetetrahydromethanopterin reductase-related protein, MSMEG5498 family	T594_02452	647.5	299.205
Cluster 521	5	Rv1358	K	1587	Rv1358	419947.MRA_1366	Acces	Cyclase homology domain / Predicted ATPase / Transcriptional regulator, LuxR family	X188_01414	2466.3	297.298
Cluster 3176	1	Rv1267c	K	1595	embR	83332.Rv1267c	Core	transcriptional regulator, AfsR/DnrI/RedD family	W029_02998	853.7	296.455
Cluster 2212	2	Rv0346c	E	1594	ansP2	419947.MRA_0355	Core	L-asparagine permease	Z578_02752	1066.9	289.159
Cluster 1039	1	Rv1563c	G	1594	treY	419947.MRA_1575	Core	Malto-oligosyltrehalose synthase (EC 5.4.99.15)	Z578_02586	1723.8	277.23
Cluster 4660	1	Rv0687	['I', 'Q']	1595	Rv0687	83332.Rv0687	Core	3-oxoacyl-[acyl-carrier protein] reductase (EC 1.1.1.100)	AL82_00716	582.9	270.422
Cluster 2932	2	Rv0391	E	1595	metZ	419947.MRA_0398	Core	O-acetylhomoserine sulfhydrylase (EC 2.5.1.49) / O-succinylhomoserine sulfhydrylase (EC 2.5.1.48)	W029_02079	903.9	268.397
Cluster 4071	4	Rv2569c	E	1595	Rv2569c	83332.Rv2569c	Core	Protein containing transglutaminase-like domain, putative cysteine protease	Z578_02693	703.4	266.373
Cluster 969	1	Rv2614c	J	1595	thrS	419947.MRA_2642	Core	Threonyl-tRNA synthetase (EC 6.1.1.3)	Z578_02739	1599	263.364
Cluster 4930	1	Rv1221	K	1595	sigE	419947.MRA_1230	Core	Alternative RNA polymerase sigma factor SigE	T594_02174	589	253.504
Cluster 462	7	Rv3447c	D	1595	eccC4	247156.nfa8290	Core	FtsK/SpoIIIE family protein EccC4, component of Type VII secretion system ESX-4	W029_04016	1088.2	246.017
Cluster 108	6	Rv3825c	Q	1593	pks2	595536.MettrDRAFT_3934	Core	Polyketide synthase / Multifunctional mycocerosic acid synthase membrane-associated mas	Z578_03036	1015	231.098
Cluster 3889	5	Rv0899	M	1595	ompA	717785.HYPMC_1162	Core	Outer membrane protein	Z578_01065	102.2	230.435
Cluster 1068	2	Rv1633	L	1594	uvrB	419947.MtubH3_010100010416	Core	Excinuclease ABC subunit B	T594_00060	1586.9	216.792
Cluster 2932	1	Rv0391	E	1595	metZ	419947.MRA_0398	Core	O-acetylhomoserine sulfhydrylase (EC 2.5.1.49) / O-succinylhomoserine sulfhydrylase (EC 2.5.1.48)	W029_02079	903.9	215.621
Cluster 6770	2	Rv1081c	S	1595	Rv1081c	419947.MRA_1091	Core	putative membrane protein	None	224	204.606
Cluster 4348	4	Rv0500	E	1594	proC	83332.Rv0500	Core	Pyrroline-5-carboxylate reductase (EC 1.5.1.2)	Z578_01538	589.1	204.404
Cluster 7750	3	Rv3129	S	1413	Rv3129	557599.MkanA1_010100004885	Acces	Putative DNA-binding protein	Z578_03570	117.8	197.966
Cluster 7750	1	Rv3129	S	1413	Rv3129	557599.MkanA1_010100004885	Acces	Putative DNA-binding protein	Z578_03570	117.8	183.997
Cluster 5346	2	Rv1115	M	1593	Rv1115	419947.MRA_1125	Core	putative exported protein	Z578_03258	527.1	182.983
Cluster 3176	3	Rv1267c	K	1595	embR	83332.Rv1267c	Core	transcriptional regulator, AfsR/DnrI/RedD family	W029_02998	853.7	178.586
Cluster 6999	1	Rv0301	S	1595	vapC2	83332.Rv0301	Core	Toxin 1, PIN domain	Z578_03199	306.8	176.397
Cluster 1647	1	Rv1002c	M	1595	Rv1002c	419947.MRA_1011	Core	Membrane protein	AL68_01216	1157.3	164.898
Cluster 5919	2	Rv2461c	O	1595	clpP1	419947.MRA_2487	Core	ATP-dependent Clp protease proteolytic subunit (EC 3.4.21.92)	Z578_02232	430	164.029
Cluster 152	4	Rv2931	Q	1595	ppsA	419947.MRA_2957	Core	Phenolpthiocerol synthesis type-I polyketide synthase PpsA (EC 2.3.1.41)	V940_02879	4221.5	163.765
Cluster 6915	1	Rv2290	0	1592	lppO	0	Core	L-lysine 6-monooxygenase MbtG (EC 1.14.13.59) [mycobactin] siderophore @ L-lysine 6-monooxygenase (EC 1.14.13.59) in siderophore biosynthesis gene cluster	BA28_03832	0	163.719
Cluster 3005	2	Rv0848	E	1594	cysK2	557599.MkanA1_010100015812	Core	Pyridoxal-5'-phosphate-dependent enzyme beta superfamily (fold type II)	T594_02557	524.1	154.139
Cluster 4660	3	Rv0687	['I', 'Q']	1595	Rv0687	83332.Rv0687	Core	3-oxoacyl-[acyl-carrier protein] reductase (EC 1.1.1.100)	AL82_00716	582.9	152.284
Cluster 3386	2	Rv3041c	P	1595	Rv3041c	83332.Rv3041c	Core	ABC transporter, ATP-binding protein	None	599.3	150.903
Cluster 4348	2	Rv0500	E	1594	proC	83332.Rv0500	Core	Pyrroline-5-carboxylate reductase (EC 1.5.1.2)	Z578_01538	589.1	149.829
Cluster 7408	2	Rv1955	S	1591	higB	83332.Rv1955	Core	Toxin HigB	AL82_02005	264.4	148.361
Cluster 2457	1	Rv3790	C	1594	dprE1	83332.Rv3790	Core	Heteromeric decaprenylphosphoryl-beta-D-ribose 2'-epimerase (EC 1.1.98.3) subunit DprE1	X352_03777	1002.4	146.802
Cluster 3682	2	Rv3419c	O	1595	gcp	419947.MRA_3459	Core	N(6)-L-threonylcarbamoyladenine synthase (EC 2.3.1.234)	K868_07297	728.7	142.817
Cluster 4616	4	Rv0852	0	1594	fadD16	0	Core	Long-chain fatty-acid-CoA ligase (EC 6.2.1.3), Mycobacterial subgroup FadD16	None	0	137.863
Cluster 2178	3	Rv0016c	M	1594	pbpA	419947.MRA_0018	Core	Cell division protein FtsI [Peptidoglycan synthetase] (EC 2.4.1.129)	Z578_01831	1058	136.275
Cluster 2325	3	Rv2631	L	1593	Rv2631	83332.Rv2631	Core	RNA-2',3'-PO4:RNA-5'-OH ligase	AN87_02458	963.9	132.254
Cluster 4931	2	Rv1270c	M	1595	lprA	83332.Rv1270c	Core	Lipoprotein LprA	AL82_01322	513	131.78
Cluster 896	2	Rv1969	S	1592	mce3D	262316.MAP4087	Core	MCE-family protein MceC	HKBT1_2063	300	131.384
Cluster 577	3	Rv1683	I	1592	Rv1683	419947.MRA_1694	Core	Polyhydroxyalkanoic acid synthase	P950_00227	2246.8	128.66
Cluster 1208	3	Rv1469	P	1594	ctpD	246196.MSMEG_5403	Core	Lead, cadmium, zinc and mercury transporting ATPase (EC 3.6.3.3) (EC 3.6.3.5); Copper-translocating P-type ATPase (EC 3.6.3.4)	X361_01525	809	127.526
Cluster 2333	3	Rv1477	M	1594	ripA	419947.MRA_1487	Core	NLP/P60 family protein	Z578_03380	966.8	126.228

## Sheet: rifampicin_SVM_SGD
	allele_id	clust_to_rv	cog	count	gene_name	ortho	pan	product	refseq	score	svm_weight_sum
Cluster 491	4	Rv0667	K	1595	rpoB	419947.MtubH3_010100005402	Core	DNA-directed RNA polymerase beta subunit (EC 2.7.7.6)	BA24_03142	2475.4	7483.35
Cluster 491	3	Rv0667	K	1595	rpoB	419947.MtubH3_010100005402	Core	DNA-directed RNA polymerase beta subunit (EC 2.7.7.6)	BA24_03142	2475.4	4819.58
Cluster 491	10	Rv0667	K	1595	rpoB	419947.MtubH3_010100005402	Core	DNA-directed RNA polymerase beta subunit (EC 2.7.7.6)	BA24_03142	2475.4	2726.49
Cluster 1206	2	Rv2721c	M	1595	Rv2721c	419947.MRA_2749	Core	POSSIBLE CONSERVED TRANSMEMBRANE ALANINE AND GLYCINE RICH PROTEIN	AJ38_01118	1574.3	1078.23
Cluster 4738	1	Rv1484	I	1594	inhA	419947.MRA_1494	Core	Enoyl-[acyl-carrier-protein] reductase [NADH] (EC 1.3.1.9)	Z578_03387	591.3	809.663
Cluster 415	6	Rv0668	K	1595	rpoC	419947.MRA_0677	Core	DNA-directed RNA polymerase beta' subunit (EC 2.7.7.6)	P924_03092	2981.1	651.689
Cluster 1237	5	Rv1877	P	1591	Rv1877	419947.MRA_1888	Core	EmrB/QacA family drug resistance transporter	Z578_01386	1478.9	543.533
Cluster 5025	1	Rv1597	S	1594	Rv1597	216594.MMAR_0673	Core	Methyltransferase	W029_00138	457.5	466.98
Cluster 1068	2	Rv1633	L	1594	uvrB	419947.MtubH3_010100010416	Core	Excinuclease ABC subunit B	T594_00060	1586.9	336.012
Cluster 2117	8	Rv2680	S	1594	Rv2680	419947.MRA_2708	Core	Uncharacterized protein Q1 colocalized with Q	X182_02796	456.8	268.265
Cluster 3554	4	Rv1543	S	1594	Rv1543	479435.Kfla_3643	Core	Oxidoreductase, short-chain dehydrogenase/reductase family	Z578_02566	225.6	253.291
Cluster 3865	1	Rv1244	E	1589	lpqZ	419947.MRA_1253	Core	Glycine betaine/L-proline transport substrate-binding protein ProX (TC 3.A.1.12.1)	HKBT1_1322	606.9	236.163
Cluster 4237	2	Rv3516	I	1498	echA19	419947.MRA_3555	Acces	Enoyl-CoA hydratase (EC 4.2.1.17)	Z578_00002	580.2	232.394
Cluster 1396	2	Rv0669c	S	1595	Rv0669c	83332.Rv0669c	Core	Alkaline ceramidase	Z578_02030	1469.4	228.076
Cluster 2754	1	Rv1526c	M	1593	Rv1526c	83332.Rv1526c	Core	Uncharacterized protein Rv1526c/MT1577	Z578_02549	951.6	225.638
Cluster 619	3	Rv1664	Q	1592	pks9	83332.Rv1664	Core	Polyketide synthase	Z578_00568	2222.3	224.025
Cluster 2178	3	Rv0016c	M	1594	pbpA	419947.MRA_0018	Core	Cell division protein FtsI [Peptidoglycan synthetase] (EC 2.4.1.129)	Z578_01831	1058	207.469
Cluster 2804	1	Rv0867c	S	1093	rpfA	419947.MRA_0874	Acces	Resuscitation-promoting factor RpfA	None	826.7	204.631
Cluster 3554	2	Rv1543	S	1594	Rv1543	479435.Kfla_3643	Core	Oxidoreductase, short-chain dehydrogenase/reductase family	Z578_02566	225.6	200.451
Cluster 3598	1	Rv3124	K	1592	moaR1	83332.Rv1267c	Core	transcriptional regulator, AfsR/DnrI/RedD family	None	311.4	193.786
Cluster 3178	2	Rv2777c	S	1595	Rv2777c	419947.MRA_2801	Core	FF domain protein	Z548_02060	825.3	193.617
Cluster 577	3	Rv1683	I	1592	Rv1683	419947.MRA_1694	Core	Polyhydroxyalkanoic acid synthase	P950_00227	2246.8	162.613
Cluster 3881	2	Rv3312c	S	1595	Rv3312c	83332.Rv3312c	Core	Hydrolase, alpha/beta hydrolase fold family	X334_03625	713.9	159.047
Cluster 3865	3	Rv1244	E	1589	lpqZ	419947.MRA_1253	Core	Glycine betaine/L-proline transport substrate-binding protein ProX (TC 3.A.1.12.1)	HKBT1_1322	606.9	158.151
Cluster 2940	3	Rv2265	G	1594	Rv2265	266117.Rxyl_0517	Core	Uncharacterized protein Rv2265/MT2327	Z578_00761	286.2	153.958
Cluster 5862	2	Rv3055	K	1595	Rv3055	83332.Rv3055	Core	Transcriptional regulator, AcrR family	AL56_03160	368	151.99
Cluster 3137	3	Rv2786c	H	1595	ribF	83332.Rv2786c	Core	FMN adenylyltransferase (EC 2.7.7.2) / Riboflavin kinase (EC 2.7.1.26)	AL56_02879	727.1	140.003
Cluster 3178	7	Rv2777c	S	1595	Rv2777c	419947.MRA_2801	Core	FF domain protein	Z548_02060	825.3	135.972
Cluster 5665	4	Rv0956	F	1595	purN	419947.MRA_0963	Core	Phosphoribosylglycinamide formyltransferase (EC 2.1.2.2)	K868_04669	360.8	129.247
Cluster 5263	1	Rv1151c	K	1594	Rv1151c	419947.MRA_1161	Core	NAD-dependent protein deacetylase of SIR2 family	Z578_03133	543.5	112.99
Cluster 2940	1	Rv2265	G	1594	Rv2265	266117.Rxyl_0517	Core	Uncharacterized protein Rv2265/MT2327	Z578_00761	286.2	102.58
Cluster 2980	4	Rv2780	E	1594	ald	419947.MRA_2804	Core	Alanine dehydrogenase (EC 1.4.1.1)	AJ41_01692	814.8	99.8705
Cluster 1039	1	Rv1563c	G	1594	treY	419947.MRA_1575	Core	Malto-oligosyltrehalose synthase (EC 5.4.99.15)	Z578_02586	1723.8	98.9023
Cluster 4913	2	Rv1339	S	1595	Rv1339	419947.MtubH3_010100014078	Core	Metal-dependent hydrolases of the beta-lactamase superfamily III	P460_00708	559.9	98.879
Cluster 3386	2	Rv3041c	P	1595	Rv3041c	83332.Rv3041c	Core	ABC transporter, ATP-binding protein	None	599.3	93.2829
Cluster 4737	3	Rv1964	Q	1593	yrbE3A	710685.MycrhN_2335	Core	Conserved hypothetical integral membrane protein YrbEa	Z578_03077	297.7	92.0309
Cluster 4498	2	Rv0838	M	1595	lpqR	83332.Rv0838	Core	D-alanyl-D-alanine dipeptidase (EC 3.4.13.22)	None	458.1	91.5751
Cluster 441	6	Rv3300c	J	1595	Rv3300c	419947.MRA_3341	Core	Arylsulfatase (EC 3.1.6.1)	X370_02609	640.7	87.1327
Cluster 3386	4	Rv3041c	P	1595	Rv3041c	83332.Rv3041c	Core	ABC transporter, ATP-binding protein	None	599.3	84.7358
Cluster 5862	4	Rv3055	K	1595	Rv3055	83332.Rv3055	Core	Transcriptional regulator, AcrR family	AL56_03160	368	83.0381
Cluster 2401	3	Rv0473	S	1595	Rv0473	419947.MRA_0480	Core	putative membrane protein	AJ41_01079	991.1	82.9201
Cluster 581	16	Rv3887c	0	1594	eccD2	0	Core	Serine protease mycosin MycP5, component of Type VII secretion system ESX-5	AO31_02418	0	81.7011
Cluster 2747	1	Rv2181	S	1595	Rv2181	419947.MRA_2196	Core	putative membrane protein	AJ41_02444	893.6	77.4914
Cluster 3137	1	Rv2786c	H	1595	ribF	83332.Rv2786c	Core	FMN adenylyltransferase (EC 2.7.7.2) / Riboflavin kinase (EC 2.7.1.26)	AL56_02879	727.1	75.3969
Cluster 2697	3	Rv3074	V	1594	Rv3074	164757.Mjls_0290	Core	CONSERVED 13E12 REPEAT FAMILY PROTEIN	W029_01678	607.7	74.7869
Cluster 7026	2	Rv2704	J	1595	Rv2704	83332.Rv2704	Core	RidA/YER057c/UK114 superfamily, group 6	Z578_01585	276.7	73.6419
Cluster 1927	2	Rv0773c	E	1595	ggtA	381666.H16_B0984	Core	Gamma-glutamyltranspeptidase (EC 2.3.2.2) @ Glutathione hydrolase (EC 3.4.19.13)	Z578_03535	677.4	72.696
Cluster 3136	1	Rv0389	F	1595	purT	246196.MSMEG_0766	Core	Phosphoribosylglycinamide formyltransferase 2 (EC 2.1.2.-)	Z578_02794	392.2	70.2001
Cluster 462	7	Rv3447c	D	1595	eccC4	247156.nfa8290	Core	FtsK/SpoIIIE family protein EccC4, component of Type VII secretion system ESX-4	W029_04016	1088.2	69.9138
Cluster 5187	2	Rv3631	M	1595	Rv3631	419947.MRA_3667	Core	Polyprenyl-phospho-N-acetylgalactosaminyl synthase PpgS	Z578_00118	528	68.0865
Cluster 4287	3	Rv2198c	0	1590	mmpS3	0	Core	Putative membrane protein MmpS3	Z578_00689	0	67.6268
Cluster 2754	6	Rv1526c	M	1593	Rv1526c	83332.Rv1526c	Core	Uncharacterized protein Rv1526c/MT1577	Z578_02549	951.6	67.5447
Cluster 7518	3	Rv3017c	S	1145	esxQ	419947.MRA_3050	Acces	ESAT-6-like protein EsxH, 10 kDa antigen CFP7	W092_03138	88.7	66.9542
Cluster 573	1	Rv3239c	S	1595	Rv3239c	83332.Rv3239c	Core	EmrB/QacA family drug resistance transporter	Z578_01207	2278.9	66.4704
Cluster 4287	2	Rv2198c	0	1590	mmpS3	0	Core	Putative membrane protein MmpS3	Z578_00689	0	65.9047
Cluster 3074	1	Rv1737c	P	1593	narK2	419947.MRA_1748	Core	Nitrate/nitrite transporter NarK	CH87_00072	835.4	65.0144
Cluster 7386	2	Rv1343c	K	1593	lprD	419947.MRA_1351	Core	Lipoprotein LprD	W029_03081	290.3	64.4244
Cluster 4778	1	Rv0695	S	1595	Rv0695	419947.MRA_0703	Core	Cyclic amid hydrolase in mycofactocin cluster	AO44_00740	494.5	62.6753
Cluster 2515	3	Rv0955	S	1595	Rv0955	83332.Rv0955	Core	FIG021574: Possible membrane protein related to de Novo purine biosynthesis	T594_02450	940.7	61.7993
Cluster 2117	4	Rv2680	S	1594	Rv2680	419947.MRA_2708	Core	Uncharacterized protein Q1 colocalized with Q	X182_02796	456.8	61.576

## Sheet: pyrazinamide_SVM_SGD
	allele_id	clust_to_rv	cog	count	gene_name	ortho	pan	product	refseq	score	svm_weight_sum
Cluster 3930	10	Rv2043c	Q	1283	pncA	419947.MRA_2058	Acces	Nicotinamidase (EC 3.5.1.19)	None	414.4	24154.4
Cluster 3289	1	Rv2560	S	1592	Rv2560	216594.MMAR_2166	Core	PROBABLE PROLINE AND GLYCINE RICH TRANSMEMBRANE PROTEIN	None	437.1	7273.03
Cluster 521	5	Rv1358	K	1587	Rv1358	419947.MRA_1366	Acces	Cyclase homology domain / Predicted ATPase / Transcriptional regulator, LuxR family	X188_01414	2466.3	5640.73
Cluster 4054	4	Rv3843c	S	1594	Rv3843c	710685.MycrhN_1914	Core	putative membrane protein	Z578_03054	321.4	5591.05
Cluster 3713	1	Rv2715	S	1595	Rv2715	216594.MMAR_1997	Core	Hydrolase, alpha/beta fold family	T594_01186	644.2	5120.88
Cluster 5659	2	Rv0475	S	1590	hbhA	419947.MRA_0482	Core	Iron-regulated heparin binding hemagglutinin HbhA (Adhesin)	Z547_02602	377.6	4366.5
Cluster 3151	2	Rv1229c	D	1595	mrp	83332.Rv1229c	Core	Mrp protein homolog	Z578_01727	812.5	3183.23
Cluster 4477	2	Rv1008	L	1595	tatD	419947.MRA_1017	Core	Putative deoxyribonuclease YcfH	AJ41_03105	583.7	2932.63
Cluster 3074	2	Rv1737c	P	1593	narK2	419947.MRA_1748	Core	Nitrate/nitrite transporter NarK	CH87_00072	835.4	2928.97
Cluster 6096	1	Rv1031	P	1595	kdpC	419947.MRA_1039	Core	Potassium-transporting ATPase C chain (EC 3.6.3.12) (TC 3.A.3.7.1)	Z578_02854	400.5	2919.2
Cluster 1784	4	Rv0861c	L	1595	ercc3	83332.Rv0861c	Core	DNA repair helicase	Z578_01027	1219.4	2152.14
Cluster 1209	4	Rv0005	L	1595	gyrB	419947.MtubH3_010100016152	Core	DNA gyrase subunit B (EC 5.99.1.3)	AN90_02238	1506.1	2121.57
Cluster 2336	3	Rv1617	G	1594	pykA	419947.MRA_1627	Core	Pyruvate kinase (EC 2.7.1.40)	W029_00158	961.4	2110.41
Cluster 3935	4	Rv3171c	S	1595	hpx	262316.MAP3229c	Core	Non-heme haloperoxidase Hpx	T594_01659	482.2	2091.15
Cluster 4905	2	Rv0091	F	1595	mtn	639283.Snov_1893	Core	5'-methylthioadenosine nucleosidase (EC 3.2.2.16) @ S-adenosylhomocysteine nucleosidase (EC 3.2.2.9)	AO46_03776	291	1986.67
Cluster 4389	2	Rv0427c	L	1595	xthA	419947.MRA_0432	Core	Exodeoxyribonuclease III (EC 3.1.11.2)	AN99_00150	680.4	1842.67
Cluster 3682	1	Rv3419c	O	1595	gcp	419947.MRA_3459	Core	N(6)-L-threonylcarbamoyladenine synthase (EC 2.3.1.234)	K868_07297	728.7	1801.34
Cluster 4606	3	Rv0625c	S	1590	Rv0625c	469383.Cwoe_1052	Core	putative membrane protein	BA31_00116	96.7	1800.11
Cluster 1435	3	Rv2930	['I', 'Q']	1593	fadD26	419947.MRA_2956	Core	Long-chain fatty-acid-AMP ligase, Mycobacterial subgroup FadD26	W029_01528	1308.8	1787.72
Cluster 3348	4	Rv2454c	C	1594	Rv2454c	419947.MRA_2480	Core	2-oxoglutarate oxidoreductase, beta subunit (EC 1.2.7.3)	T594_00911	823.1	1765.25
Cluster 643	2	Rv1293	E	1595	lysA	419947.MRA_1301	Core	Arginyl-tRNA synthetase (EC 6.1.1.19)	J114_06965	989.7	1693.81
Cluster 921	1	Rv3664c	S	1595	dppC	83332.Rv3663c	Core	Dipeptide transport ATP-binding protein DppD (TC 3.A.1.5.2)	P930_02742	1163.7	1673.9
Cluster 896	2	Rv1969	S	1592	mce3D	262316.MAP4087	Core	MCE-family protein MceC	HKBT1_2063	300	1619.66
Cluster 4459	1	Rv0470c	M	1594	pcaA	83332.Rv0470c	Core	Cyclopropane-fatty-acyl-phospholipid synthase 1, CmaA1 (EC 2.1.1.79)	T594_02957	660.1	1602.77
Cluster 3188	6	Rv3822	0	1593	Rv3822	0	Core	FIG01386146: Possible exported protein, Rv1184c	Z578_03033	0	1555.15
Cluster 5659	3	Rv0475	S	1590	hbhA	419947.MRA_0482	Core	Iron-regulated heparin binding hemagglutinin HbhA (Adhesin)	Z547_02602	377.6	1470.3
Cluster 2019	5	Rv3484	K	1595	cpsA	83332.Rv3484	Core	Cell envelope-associated transcriptional attenuator LytR-CpsA-Psr, subfamily A1 (as in PMID19099556)	W067_03616	1147.1	1455.34
Cluster 8291	2	Rv3770A	0	1593	Rv3770A	0	Core	PROBABLE REMNANT OF A TRANSPOSASE	None	0	1403.81
Cluster 1645	3	Rv1620c	P	1593	cydC	419947.MRA_1630	Core	Transport ATP-binding protein CydC	AL82_01671	1174.2	1385.85
Cluster 2433	7	Rv2089c	E	1595	pepE	419947.MRA_2104	Core	Probable dipeptidase PepE (EC 3.4.13.-)	AJ04_04028	814.2	1365.7
Cluster 3010	2	Rv2338c	H	1571	moeW	269799.Gmet_2046	Acces	Molybdopterin biosynthesis protein MoeW	None	268	1363.97
Cluster 2019	1	Rv3484	K	1595	cpsA	83332.Rv3484	Core	Cell envelope-associated transcriptional attenuator LytR-CpsA-Psr, subfamily A1 (as in PMID19099556)	W067_03616	1147.1	1358.78
Cluster 7596	1	Rv3760	S	1594	Rv3760	419947.MtubH3_010100023890	Core	putative membrane protein	AL82_03741	192.7	1334.65
Cluster 103	18	Rv2946c	Q	1595	pks1	653045.Strvi_4160	Core	Polyketide synthase	AL82_03058	3884.3	1302.64
Cluster 3652	5	Rv2854	I	1595	Rv2854	83332.Rv2854	Core	Lysophospholipase (EC 3.1.1.5)	T594_01326	818.4	1286.9
Cluster 7596	2	Rv3760	S	1594	Rv3760	419947.MtubH3_010100023890	Core	putative membrane protein	AL82_03741	192.7	1277.91
Cluster 3969	3	Rv0377	K	1402	Rv0377	557599.MkanA1_010100022759	Acces	Transcription regulator in CO-DH cluster	Z578_02783	620	1258.9
Cluster 2642	5	Rv3899c	0	1590	Rv3899c	0	Core	Vegetative cell wall protein gp1 precursor	AN22_02705	0	1232.91
Cluster 8291	1	Rv3770A	0	1593	Rv3770A	0	Core	PROBABLE REMNANT OF A TRANSPOSASE	None	0	1189.53
Cluster 4855	3	Rv1857	P	1595	modA	419947.MRA_1868	Core	Molybdenum ABC transporter, periplasmic molybdenum-binding protein ModA (TC 3.A.1.8.1)	Z578_01366	545.7	1189.41
Cluster 4423	3	Rv2937	V	1595	drrB	164757.Mjls_2859	Core	ATP-dependent efflux pump essential for phthiocerol dimycocerosates translocation, integral membrane protein DrrB-like	W014_01223	261	1182.75
Cluster 3188	1	Rv3822	0	1593	Rv3822	0	Core	FIG01386146: Possible exported protein, Rv1184c	Z578_03033	0	1177.07
Cluster 3728	3	Rv0139	['G', 'M']	1594	Rv0139	875328.JDM601_0088	Core	NAD(P)-dependent steroid dehydrogenase	Z578_00345	569.5	1176.05
Cluster 1029	6	Rv3198c	L	1595	uvrD2	419947.MRA_3234	Core	ATP-dependent DNA helicase UvrD/PcrA, actinomycete paralog	T623_00713	1519.3	1138.58
Cluster 5910	5	Rv1911c	S	1577	lppC	83332.Rv1911c	Acces	Phosphatidylethanolamine-binding protein	None	353.6	1128.48
Cluster 4273	5	Rv2579	S	1594	dhaA	83332.Rv2579	Core	Haloalkane dehalogenase (EC 3.8.1.5)	Z578_02703	700.8	1123.73
Cluster 3775	2	Rv3469c	Q	1594	mhpE	419947.MtubH3_010100018015	Core	4-hydroxy-2-oxovalerate aldolase (EC 4.1.3.39)	T594_04025	685.3	1092.69
Cluster 5651	4	Rv1016c	S	1594	lpqT	557599.MkanA1_010100005605	Core	Lipoprotein LpqT	None	93.6	1091.64
Cluster 3348	2	Rv2454c	C	1594	Rv2454c	419947.MRA_2480	Core	2-oxoglutarate oxidoreductase, beta subunit (EC 1.2.7.3)	T594_00911	823.1	1090.55
Cluster 4401	2	Rv1282c	P	1594	oppC	419947.MRA_1290	Core	Oligopeptide transport system permease protein OppC (TC 3.A.1.5.1)	Z578_01780	615.8	1045.35
Cluster 484	5	Rv2124c	E	1595	metH	419947.MRA_2139	Core	5-methyltetrahydrofolate--homocysteine methyltransferase (EC 2.1.1.13)	Z578_02152	2670.7	1020.47
Cluster 7317	1	Rv2656c	0	1450	Rv2656c	0	Acces	Probable phiRv1 phage protein	W029_01251	0	1019.25
Cluster 152	1	Rv2931	Q	1595	ppsA	419947.MRA_2957	Core	Phenolpthiocerol synthesis type-I polyketide synthase PpsA (EC 2.3.1.41)	V940_02879	4221.5	981.328
Cluster 573	1	Rv3239c	S	1595	Rv3239c	83332.Rv3239c	Core	EmrB/QacA family drug resistance transporter	Z578_01207	2278.9	956.604
Cluster 257	3	Rv0425c	P	1595	ctpH	557599.MkanA1_010100006285	Core	Probable cation-transporting ATPase I (EC 3.6.3.-)	AL82_00438	2278.7	933.006
Cluster 7102	3	Rv1064c	0	1595	lpqV	0	Core	Putative lipoprotein LpqV	T594_02335	0	930.346
Cluster 7305	3	Rv3020c	S	1046	esxS	875328.JDM601_0287	Acces	ESAT-6-like protein EsxG	I115_02300	129.7	923.314
Cluster 5665	2	Rv0956	F	1595	purN	419947.MRA_0963	Core	Phosphoribosylglycinamide formyltransferase (EC 2.1.2.2)	K868_04669	360.8	915.577
Cluster 7659	1	Rv2007c	C	1594	fdxA	457427.SSOG_08091	Core	4Fe-4S ferredoxin, iron-sulfur binding	Z578_03124	143.2	895.553
Cluster 5665	4	Rv0956	F	1595	purN	419947.MRA_0963	Core	Phosphoribosylglycinamide formyltransferase (EC 2.1.2.2)	K868_04669	360.8	888.362

## Sheet: ethionamide_SVM_SGD
	allele_id	clust_to_rv	cog	count	gene_name	ortho	pan	product	refseq	score	svm_weight_sum
Cluster 2122	9	Rv3854c	P	1575	ethA	419947.MRA_3894	Acces	Monooxygenase EthA (EC 1.-.-.-)	None	1152.7	6627.32
Cluster 2980	4	Rv2780	E	1594	ald	419947.MRA_2804	Core	Alanine dehydrogenase (EC 1.4.1.1)	AJ41_01692	814.8	5426.82
Cluster 3373	2	Rv1184c	S	1595	Chp2	350058.Mvan_2967	Core	FIG01386146: Possible exported protein, Rv1184c	T578_04089	61.2	3181.28
Cluster 6929	2	Rv1334	S	1563	mec	419947.MtubH3_010100014053	Acces	CysO-cysteine peptidase	AJ41_03368	302.6	2910.38
Cluster 5664	2	Rv3421c	O	1592	Rv3421c	557599.MkanA1_010100000760	Core	TsaB protein, required for threonylcarbamoyladenosine (t(6)A) formation in tRNA	AL56_03536	349.5	2615.88
Cluster 6929	1	Rv1334	S	1563	mec	419947.MtubH3_010100014053	Acces	CysO-cysteine peptidase	AJ41_03368	302.6	2483.27
Cluster 8726	1	0	K	1105	OXYR	272631.ML2041	Acces	Hydrogen peroxide-inducible genes activator	None	62.5	2415.62
Cluster 5593	7	Rv1222	S	1304	rseA	419947.MRA_1231	Acces	Anti-sigma factor RseA	Q625_02183	338.2	2336.03
Cluster 1916	4	Rv2996c	E	1595	serA1	419947.MRA_3025	Core	D-3-phosphoglycerate dehydrogenase (EC 1.1.1.95)	Z578_00968	1099.8	2188.99
Cluster 2227	2	Rv0758	T	1595	phoR	419947.MRA_0768	Core	Two-component system response phosphate sensor kinase, PhoR	Z578_03520	1037.1	1894.42
Cluster 5575	3	Rv3160c	K	1595	Rv3160c	557599.MkanA1_010100002072	Core	Transcriptional regulator, AcrR family	AL82_03282	257.6	1871.31
Cluster 9540	1	Rv1888A	Q	472	Rv1888A	216594.MMAR_1059	Acces	O-Methyltransferase involved in polyketide biosynthesis	W029_00427	88.6	1858.99
Cluster 6999	1	Rv0301	S	1595	vapC2	83332.Rv0301	Core	Toxin 1, PIN domain	Z578_03199	306.8	1809.35
Cluster 3774	1	Rv3336c	J	1595	trpS	419947.MRA_3378	Core	Tryptophanyl-tRNA synthetase (EC 6.1.1.2)	Z578_03939	740.8	1729.68
Cluster 7317	3	Rv2656c	0	1450	Rv2656c	0	Acces	Probable phiRv1 phage protein	W029_01251	0	1437.24
Cluster 6316	3	Rv3471c	G	1587	Rv3471c	419947.MtubH3_010100018005	Acces	Mannose-6-phosphate isomerase	Z578_03472	349.1	1336.33
Cluster 7317	1	Rv2656c	0	1450	Rv2656c	0	Acces	Probable phiRv1 phage protein	W029_01251	0	1304.65
Cluster 2117	6	Rv2680	S	1594	Rv2680	419947.MRA_2708	Core	Uncharacterized protein Q1 colocalized with Q	X182_02796	456.8	1229.38
Cluster 7362	2	Rv1690	0	1594	lprJ	0	Core	Possible lipoprotein LprJ	Z578_00594	0	1149.43
Cluster 3925	1	Rv1647	T	1594	Rv1647	83332.Rv1647	Core	Purine cyclase-related protein	BA61_01243	653.2	1105.44
Cluster 3137	1	Rv2786c	H	1595	ribF	83332.Rv2786c	Core	FMN adenylyltransferase (EC 2.7.7.2) / Riboflavin kinase (EC 2.7.1.26)	AL56_02879	727.1	1105.27
Cluster 2698	5	Rv3565	E	1595	aspB	419947.MRA_3604	Core	Valine--pyruvate aminotransferase (EC 2.6.1.66)	None	870.3	1071.85
Cluster 3373	5	Rv1184c	S	1595	Chp2	350058.Mvan_2967	Core	FIG01386146: Possible exported protein, Rv1184c	T578_04089	61.2	978.688
Cluster 2438	1	Rv3432c	E	1595	gadB	419947.MRA_3473	Core	Glutamate decarboxylase (EC 4.1.1.15)	T594_03975	1068.5	978.059
Cluster 4070	2	Rv2151c	M	1595	ftsQ	419947.MRA_2166	Core	Cell division protein FtsQ	Z578_02181	629.6	929.423
Cluster 4980	3	Rv1591	0	1594	Rv1591	0	Core	Putative transmembrane protein	Z578_00493	0	868.792
Cluster 1047	2	Rv1923	V	1593	lipD	83332.Rv1923	Core	Esterase A	Z533_03758	1005.9	861.147
Cluster 1158	1	Rv1564c	G	1594	treX	1027371.GOALK_084_00170	Core	Glycogen debranching enzyme (EC 3.2.1.-)	Z578_02587	1240.3	847.127
Cluster 7362	1	Rv1690	0	1594	lprJ	0	Core	Possible lipoprotein LprJ	Z578_00594	0	846.258
Cluster 2954	2	Rv3423c	M	1595	alr	419947.MRA_3463	Core	Alanine racemase (EC 5.1.1.1)	Z578_02525	906.6	832.526
Cluster 6032	4	Rv0921	L	1594	Rv0921	419947.MRA_0929	Core	Resolvase	T594_02483	414.4	827.605
Cluster 4070	1	Rv2151c	M	1595	ftsQ	419947.MRA_2166	Core	Cell division protein FtsQ	Z578_02181	629.6	803.753
Cluster 5706	1	Rv0821c	P	1595	phoY2	405948.SeryN2_010100010577	Core	Phosphate transport system regulatory protein PhoU	Z578_03953	166.5	797.25
Cluster 2256	1	Rv1129c	K	1595	Rv1129c	419947.MRA_1138	Core	XRE family transcriptional regulator MSMEG_6643	V917_01177	1079	756.005
Cluster 5949	6	Rv1556	K	1594	Rv1556	419947.MRA_1568	Core	Transcriptional regulator, AcrR family	AL82_01622	372.5	728.281
Cluster 7820	4	Rv3891c	0	1593	esxD	0	Core	Esat-6 like protein EsxD	Z578_02335	0	656.181
Cluster 1391	4	Rv1819c	S	1594	bacA	419947.MRA_1831	Core	ABC transporter, ATP-binding protein	K868_05543	1290.2	654.34
Cluster 3188	1	Rv3822	0	1593	Rv3822	0	Core	FIG01386146: Possible exported protein, Rv1184c	Z578_03033	0	648.826
Cluster 2541	3	Rv2731	S	1594	Rv2731	419947.MRA_2757	Core	ATPase involved in DNA repair	BA24_03581	846.3	648.072
Cluster 2438	3	Rv3432c	E	1595	gadB	419947.MRA_3473	Core	Glutamate decarboxylase (EC 4.1.1.15)	T594_03975	1068.5	645.567
Cluster 6999	2	Rv0301	S	1595	vapC2	83332.Rv0301	Core	Toxin 1, PIN domain	Z578_03199	306.8	629.649
Cluster 5114	1	Rv1483	I	1594	fabG1	83332.Rv1483	Core	3-oxoacyl-[acyl-carrier protein] reductase (EC 1.1.1.100)	Z578_03386	525.2	621.125
Cluster 748	3	Rv1668c	S	1558	Rv1668c	216594.MMAR_2476	Acces	ABC transporter, ATP-binding protein	None	1094.7	596.097
Cluster 4738	1	Rv1484	I	1594	inhA	419947.MRA_1494	Core	Enoyl-[acyl-carrier-protein] reductase [NADH] (EC 1.3.1.9)	Z578_03387	591.3	585.814
Cluster 5858	5	Rv0891c	T	1595	Rv0891c	875328.JDM601_1595	Core	Adenylyl cyclase class-3/4/guanylyl cyclase	Z578_01057	119.1	567.778
Cluster 6186	5	Rv0177	0	1594	Rv0177	0	Core	FIG00821219: MCE associated membrane protein	Z578_00384	0	564.637
Cluster 7820	2	Rv3891c	0	1593	esxD	0	Core	Esat-6 like protein EsxD	Z578_02335	0	556.447
Cluster 5395	3	Rv0981	T	1594	mprA	419947.MRA_0988	Core	Mycobacterial persistence regulator MprA (Two component response transcriptional regulatory protein)	T594_02422	485	533.909
Cluster 7316	4	Rv0827c	K	1595	kmtR	83332.Rv0827c	Core	Transcriptional regulator, ArsR family	Z578_03959	280.6	531.15
Cluster 3137	3	Rv2786c	H	1595	ribF	83332.Rv2786c	Core	FMN adenylyltransferase (EC 2.7.7.2) / Riboflavin kinase (EC 2.7.1.26)	AL56_02879	727.1	513.867
Cluster 4855	1	Rv1857	P	1595	modA	419947.MRA_1868	Core	Molybdenum ABC transporter, periplasmic molybdenum-binding protein ModA (TC 3.A.1.8.1)	Z578_01366	545.7	512.059
Cluster 2262	1	Rv2425c	S	1595	Rv2425c	419947.MRA_2451	Core	VWA containing CoxE family protein	Z578_03986	1011.1	473.425
Cluster 5114	2	Rv1483	I	1594	fabG1	83332.Rv1483	Core	3-oxoacyl-[acyl-carrier protein] reductase (EC 1.1.1.100)	Z578_03386	525.2	445.126
Cluster 1916	1	Rv2996c	E	1595	serA1	419947.MRA_3025	Core	D-3-phosphoglycerate dehydrogenase (EC 1.1.1.95)	Z578_00968	1099.8	422.935
Cluster 3219	2	Rv0003	L	1595	recF	419947.MRA_0003	Core	DNA recombination and repair protein RecF	Z578_01816	825.3	419.617
Cluster 3774	2	Rv3336c	J	1595	trpS	419947.MRA_3378	Core	Tryptophanyl-tRNA synthetase (EC 6.1.1.2)	Z578_03939	740.8	417.71
Cluster 5938	3	0	K	1590	RV3911	1041522.MCOL_25733	Core	RNA polymerase sigma-70 factor, ECF subfamily	N068_04061	330.9	398.557
Cluster 6186	2	Rv0177	0	1594	Rv0177	0	Core	FIG00821219: MCE associated membrane protein	Z578_00384	0	396.578
Cluster 8447	5	Rv1107c	L	1595	xseB	216594.MMAR_4358	Core	Exodeoxyribonuclease VII small subunit (EC 3.1.11.6)	T594_02290	125.4	382.914
Cluster 3176	1	Rv1267c	K	1595	embR	83332.Rv1267c	Core	transcriptional regulator, AfsR/DnrI/RedD family	W029_02998	853.7	380.607

## Sheet: ofloxacin_SVM_SGD
	allele_id	clust_to_rv	cog	count	gene_name	ortho	pan	product	refseq	score	svm_weight_sum
Cluster 893	13	Rv0006	L	1595	gyrA	557599.MkanA1_010100022465	Core	DNA gyrase subunit A (EC 5.99.1.3)	Z578_01819	1716.4	11891
Cluster 893	8	Rv0006	L	1595	gyrA	557599.MkanA1_010100022465	Core	DNA gyrase subunit A (EC 5.99.1.3)	Z578_01819	1716.4	10564.3
Cluster 893	5	Rv0006	L	1595	gyrA	557599.MkanA1_010100022465	Core	DNA gyrase subunit A (EC 5.99.1.3)	Z578_01819	1716.4	9896.42
Cluster 893	12	Rv0006	L	1595	gyrA	557599.MkanA1_010100022465	Core	DNA gyrase subunit A (EC 5.99.1.3)	Z578_01819	1716.4	8926.08
Cluster 893	9	Rv0006	L	1595	gyrA	557599.MkanA1_010100022465	Core	DNA gyrase subunit A (EC 5.99.1.3)	Z578_01819	1716.4	8685.49
Cluster 893	3	Rv0006	L	1595	gyrA	557599.MkanA1_010100022465	Core	DNA gyrase subunit A (EC 5.99.1.3)	Z578_01819	1716.4	7173.83
Cluster 2980	4	Rv2780	E	1594	ald	419947.MRA_2804	Core	Alanine dehydrogenase (EC 1.4.1.1)	AJ41_01692	814.8	5755.67
Cluster 5003	3	Rv0071	L	1016	Rv0071	675635.Psed_0036	Acces	Retron-type RNA-directed DNA polymerase (EC 2.7.7.49)	N100_00075	297.7	2138.23
Cluster 5346	2	Rv1115	M	1593	Rv1115	419947.MRA_1125	Core	putative exported protein	Z578_03258	527.1	2133.75
Cluster 5962	1	Rv0706	J	1595	rplV	419947.MRA_0714	Core	LSU ribosomal protein L22p (L17e)	Z578_02068	373.5	1712.37
Cluster 4931	2	Rv1270c	M	1595	lprA	83332.Rv1270c	Core	Lipoprotein LprA	AL82_01322	513	1637.86
Cluster 2212	2	Rv0346c	E	1594	ansP2	419947.MRA_0355	Core	L-asparagine permease	Z578_02752	1066.9	1392.03
Cluster 2227	2	Rv0758	T	1595	phoR	419947.MRA_0768	Core	Two-component system response phosphate sensor kinase, PhoR	Z578_03520	1037.1	1337.5
Cluster 4252	5	Rv0428c	K	1594	Rv0428c	83332.Rv0428c	Core	Histone acetyltransferase HPA2 and related acetyltransferases	Z544_01919	637.7	1243.97
Cluster 1736	2	Rv3280	I	1595	accD5	858215.Thexy_0265	Core	Methylcrotonyl-CoA carboxylase carboxyl transferase subunit (EC 6.4.1.4)	Z578_01248	638.9	1237.8
Cluster 5346	4	Rv1115	M	1593	Rv1115	419947.MRA_1125	Core	putative exported protein	Z578_03258	527.1	1167.91
Cluster 4476	5	Rv0633c	S	1595	Rv0633c	83332.Rv0633c	Core	putative membrane protein	T594_02785	633.8	1121.17
Cluster 6993	2	Rv0880	K	1595	Rv0880	419947.MRA_0887	Core	Transcriptional regulator, MarR family	Z578_01046	145	1088.12
Cluster 1163	3	Rv0782	E	1594	ptrBb	557599.MkanA1_010100023643	Core	Protease II (EC 3.4.21.83)	Z578_03543	1460.6	1039.56
Cluster 6770	1	Rv1081c	S	1595	Rv1081c	419947.MRA_1091	Core	putative membrane protein	None	224	929.647
Cluster 1645	2	Rv1620c	P	1593	cydC	419947.MRA_1630	Core	Transport ATP-binding protein CydC	AL82_01671	1174.2	920
Cluster 4953	2	Rv1863c	S	1594	Rv1863c	83332.Rv1863c	Core	putative membrane protein	AL82_01911	479.9	910.149
Cluster 2212	1	Rv0346c	E	1594	ansP2	419947.MRA_0355	Core	L-asparagine permease	Z578_02752	1066.9	874.529
Cluster 3925	1	Rv1647	T	1594	Rv1647	83332.Rv1647	Core	Purine cyclase-related protein	BA61_01243	653.2	814.331
Cluster 5962	2	Rv0706	J	1595	rplV	419947.MRA_0714	Core	LSU ribosomal protein L22p (L17e)	Z578_02068	373.5	722.627
Cluster 152	4	Rv2931	Q	1595	ppsA	419947.MRA_2957	Core	Phenolpthiocerol synthesis type-I polyketide synthase PpsA (EC 2.3.1.41)	V940_02879	4221.5	714.576
Cluster 5129	3	Rv3342	Q	1594	Rv3342	419947.MRA_3383	Core	Methyltransferase	T594_03889	534.9	671.505
Cluster 3234	2	Rv2164c	S	1592	Rv2164c	419947.MRA_2179	Core	Cell division protein FtsL / proline rich membrane protein	Z578_02194	680.2	654.009
Cluster 1645	3	Rv1620c	P	1593	cydC	419947.MRA_1630	Core	Transport ATP-binding protein CydC	AL82_01671	1174.2	645.783
Cluster 5100	2	Rv3908	L	1592	mutT4	419947.MRA_3947	Core	Diadenosine hexaphosphate (Ap6A) hydrolase; Bis(5'-nucleosyl)-tetraphosphatase (Ap4A) (Asymmetrical) (EC 3.6.1.17)	AI98_03336	482	635.254
Cluster 4660	3	Rv0687	['I', 'Q']	1595	Rv0687	83332.Rv0687	Core	3-oxoacyl-[acyl-carrier protein] reductase (EC 1.1.1.100)	AL82_00716	582.9	627.973
Cluster 1368	2	Rv0939	Q	1595	Rv0939	83332.Rv0939	Core	Fumarylacetoacetase (EC 3.7.1.2) / Metallo-beta-lactamase superfamily	Z578_01106	1478.7	626.536
Cluster 1927	6	Rv0773c	E	1595	ggtA	381666.H16_B0984	Core	Gamma-glutamyltranspeptidase (EC 2.3.2.2) @ Glutathione hydrolase (EC 3.4.19.13)	Z578_03535	677.4	619.22
Cluster 6749	1	Rv2779c	K	1593	Rv2779c	83332.Rv2779c	Core	Transcriptional regulator, AsnC family	None	276.7	611.92
Cluster 3680	2	Rv3917c	K	1594	parB	419947.MRA_3956	Core	Chromosome (plasmid) partitioning protein ParB / Stage 0 sporulation protein J	W029_03610	615.5	600.358
Cluster 2478	1	Rv3262	C	1595	fbiB	419947.MRA_3303	Core	Coenzyme F420-0:L-glutamate ligase (EC 6.3.2.31) @ F420-1:L-glutamate ligase (EC 6.3.2.34) / Nitroreductase family protein Rcas_3978	T594_01756	962.1	590.463
Cluster 4476	2	Rv0633c	S	1595	Rv0633c	83332.Rv0633c	Core	putative membrane protein	T594_02785	633.8	586.606
Cluster 3438	2	Rv1451	O	1588	ctaB	419947.MRA_1460	Acces	Heme O synthase, protoheme IX farnesyltransferase (EC 2.5.1.-) COX10-CtaB	W038_01421	627.1	578.261
Cluster 4931	4	Rv1270c	M	1595	lprA	83332.Rv1270c	Core	Lipoprotein LprA	AL82_01322	513	502.535
Cluster 4348	2	Rv0500	E	1594	proC	83332.Rv0500	Core	Pyrroline-5-carboxylate reductase (EC 1.5.1.2)	Z578_01538	589.1	496.493
Cluster 1927	2	Rv0773c	E	1595	ggtA	381666.H16_B0984	Core	Gamma-glutamyltranspeptidase (EC 2.3.2.2) @ Glutathione hydrolase (EC 3.4.19.13)	Z578_03535	677.4	480.237
Cluster 893	11	Rv0006	L	1595	gyrA	557599.MkanA1_010100022465	Core	DNA gyrase subunit A (EC 5.99.1.3)	Z578_01819	1716.4	475.692
Cluster 1068	4	Rv1633	L	1594	uvrB	419947.MtubH3_010100010416	Core	Excinuclease ABC subunit B	T594_00060	1586.9	472.13
Cluster 6146	1	Rv1776c	K	1591	Rv1776c	83332.Rv1776c	Core	Transcriptional regulator, AcrR family	AL82_01824	379.7	452.85
Cluster 3386	4	Rv3041c	P	1595	Rv3041c	83332.Rv3041c	Core	ABC transporter, ATP-binding protein	None	599.3	445.858
Cluster 1866	5	Rv3062	L	1594	ligB	1041522.MCOL_18537	Core	ATP-dependent DNA ligase (EC 6.5.1.1)	N082_00457	871.1	445.669
Cluster 1911	1	Rv2577	S	1595	Rv2577	1041522.MCOL_06991	Core	Purple acid phosphatase	Z578_02701	893.2	440.762
Cluster 4961	3	Rv3223c	K	1595	sigH	419947.MtubH3_010100002150	Core	RNA polymerase sigma factor RpoE	Z578_01189	554	430.982
Cluster 5129	1	Rv3342	Q	1594	Rv3342	419947.MRA_3383	Core	Methyltransferase	T594_03889	534.9	427.193
Cluster 6114	2	Rv3606c	H	1595	folK	419947.MRA_3645	Core	2-amino-4-hydroxy-6-hydroxymethyldihydropteridine pyrophosphokinase (EC 2.7.6.3)	AL82_03577	408.9	419.03
Cluster 6280	4	Rv0744c	L	1594	Rv0744c	83332.Rv0744c	Core	Putative transcriptional regulatory protein	Z578_02107	371.8	413.712
Cluster 7926	2	Rv1102c	T	1595	mazF3	419947.MRA_1113	Core	Death on curing protein, Doc toxin	W029_02825	216.2	412.808
Cluster 3438	1	Rv1451	O	1588	ctaB	419947.MRA_1460	Acces	Heme O synthase, protoheme IX farnesyltransferase (EC 2.5.1.-) COX10-CtaB	W038_01421	627.1	406.907
Cluster 2478	3	Rv3262	C	1595	fbiB	419947.MRA_3303	Core	Coenzyme F420-0:L-glutamate ligase (EC 6.3.2.31) @ F420-1:L-glutamate ligase (EC 6.3.2.34) / Nitroreductase family protein Rcas_3978	T594_01756	962.1	397.773
Cluster 6114	1	Rv3606c	H	1595	folK	419947.MRA_3645	Core	2-amino-4-hydroxy-6-hydroxymethyldihydropteridine pyrophosphokinase (EC 2.7.6.3)	AL82_03577	408.9	396.73
Cluster 7305	1	Rv3020c	S	1046	esxS	875328.JDM601_0287	Acces	ESAT-6-like protein EsxG	I115_02300	129.7	385.94
Cluster 9061	1	Rv0763c	C	1592	Rv0763c	419947.MRA_0772	Core	Ferredoxin	M943_03995	151.9	384.886
Cluster 6770	2	Rv1081c	S	1595	Rv1081c	419947.MRA_1091	Core	putative membrane protein	None	224	370.227
Cluster 4660	1	Rv0687	['I', 'Q']	1595	Rv0687	83332.Rv0687	Core	3-oxoacyl-[acyl-carrier protein] reductase (EC 1.1.1.100)	AL82_00716	582.9	369.468
Cluster 2263	3	Rv3585	O	1594	radA	83332.Rv3585	Core	DNA repair protein RadA	BA31_02201	921.9	361.604

## Sheet: 4-aminosalicylic_acid_SVM_SGD
	allele_id	clust_to_rv	cog	count	gene_name	ortho	pan	product	refseq	score	svm_weight_sum
Cluster 2211	1	Rv2447c	H	1595	folC	419947.MRA_2473	Core	Dihydrofolate synthase (EC 6.3.2.12) @ Folylpolyglutamate synthase (EC 6.3.2.17)	Z578_02218	1041.6	15471.1
Cluster 5949	4	Rv1556	K	1594	Rv1556	419947.MRA_1568	Core	Transcriptional regulator, AcrR family	AL82_01622	372.5	15411.6
Cluster 2954	2	Rv3423c	M	1595	alr	419947.MRA_3463	Core	Alanine racemase (EC 5.1.1.1)	Z578_02525	906.6	13484.3
Cluster 3005	8	Rv0848	E	1594	cysK2	557599.MkanA1_010100015812	Core	Pyridoxal-5'-phosphate-dependent enzyme beta superfamily (fold type II)	T594_02557	524.1	11739.3
Cluster 4486	4	Rv2764c	F	1591	thyA	419947.MRA_2789	Core	Thymidylate synthase (EC 2.1.1.45)	P507_02109	616.8	9775
Cluster 8101	4	Rv3019c	S	893	esxR	419947.MRA_3050	Acces	ESAT-6-like protein EsxH, 10 kDa antigen CFP7	Z578_04075	203	9452.71
Cluster 7466	2	Rv1942c	K	1593	mazF5	83332.Rv1942c	Core	Death on curing protein, Doc toxin	X459_02759	221.8	8748.74
Cluster 5385	1	Rv0481c	S	1594	Rv0481c	419947.MRA_0488	Core	Aliphatic amidase AmiE (EC 3.5.1.4)	X185_00875	379.3	8059.02
Cluster 1404	3	Rv3156	C	1595	nuoL	419947.MRA_3189	Core	NADH-ubiquinone oxidoreductase chain L (EC 1.6.5.3)	T594_01644	1363.3	6031.57
Cluster 1227	4	Rv3498c	S	1595	mce4B	875328.JDM601_3629	Core	MCE-family protein MceB	None	500.1	5843.45
Cluster 2893	1	Rv2540c	E	1592	aroF	419947.MRA_2568	Core	Chorismate synthase (EC 4.2.3.5)	AO44_03604	852.9	5334.91
Cluster 3316	2	Rv3796	S	1594	Rv3796	216594.MMAR_5358	Core	Putative uncharacterized protein BCG_3858	None	608.4	5321.56
Cluster 4806	4	Rv0044c	C	1595	Rv0044c	419947.MRA_0047	Core	Putative oxidoreductase	Z578_01860	611	5260.66
Cluster 5651	2	Rv1016c	S	1594	lpqT	557599.MkanA1_010100005605	Core	Lipoprotein LpqT	None	93.6	4979.59
Cluster 4603	6	Rv2002	S	1593	fabG3	1041522.MCOL_12543	Core	3-alpha-(or 20-beta)-hydroxysteroid dehydrogenase (EC 1.1.1.53)	Z578_03119	485.9	4638.39
Cluster 4053	2	Rv0642c	M	1595	mmaA4	83332.Rv0643c	Core	Methoxy mycolic acid synthase MmaA4	Z578_03003	408.2	4467.64
Cluster 3289	6	Rv2560	S	1592	Rv2560	216594.MMAR_2166	Core	PROBABLE PROLINE AND GLYCINE RICH TRANSMEMBRANE PROTEIN	None	437.1	4395.32
Cluster 2262	1	Rv2425c	S	1595	Rv2425c	419947.MRA_2451	Core	VWA containing CoxE family protein	Z578_03986	1011.1	4389.01
Cluster 2698	5	Rv3565	E	1595	aspB	419947.MRA_3604	Core	Valine--pyruvate aminotransferase (EC 2.6.1.66)	None	870.3	4309.39
Cluster 1916	4	Rv2996c	E	1595	serA1	419947.MRA_3025	Core	D-3-phosphoglycerate dehydrogenase (EC 1.1.1.95)	Z578_00968	1099.8	4260.41
Cluster 2331	4	Rv1182	Q	1595	papA3	561007.MAB_0938c	Core	PKS-associated protein PapA, condensation domain-containing	Z578_03164	622.5	3670.27
Cluster 594	2	Rv0202c	S	1594	mmpL11	419947.MRA_0210	Core	Transmembrane transport protein MmpL11	AM55_00411	2128.2	3566.91
Cluster 4536	2	Rv2325c	P	1589	Rv2325c	83332.Rv2325c	Core	Transmembrane component of energizing module of ECF transporters in Mycobacteria	W029_00899	588	3459.74
Cluster 4028	2	Rv0954	S	1593	Rv0954	83332.Rv0954	Core	34 kDa antigenic protein	None	636.9	3226.37
Cluster 5949	2	Rv1556	K	1594	Rv1556	419947.MRA_1568	Core	Transcriptional regulator, AcrR family	AL82_01622	372.5	3072.84
Cluster 1031	4	Rv0803	F	1595	purL	419947.MRA_0813	Core	Phosphoribosylformylglycinamidine synthase, synthetase subunit (EC 6.3.5.3)	T594_02606	1691.2	2675.18
Cluster 7971	1	Rv2021c	K	1592	Rv2021c	83332.Rv2021c	Core	Antitoxin HigA	Z578_03968	201.6	2593.49
Cluster 235	7	Rv1662	Q	1592	pks8	83332.Rv1662	Core	Polyketide synthase	AJ46_00483	3505.6	2587.92
Cluster 7466	3	Rv1942c	K	1593	mazF5	83332.Rv1942c	Core	Death on curing protein, Doc toxin	X459_02759	221.8	2575.76
Cluster 9108	1	Rv2128	S	1594	Rv2128	419947.MRA_2142	Core	putative membrane protein	AL82_02201	79.5	2506.03
Cluster 2003	5	Rv2733c	J	1592	Rv2733c	419947.MRA_2759	Core	tRNA-i(6)A37 methylthiotransferase (EC 2.8.4.3)	Z578_01614	1139.2	2498.42
Cluster 6030	1	Rv3828c	L	1590	Rv3828c	83332.Rv3828c	Core	Resolvase	Z578_03039	411.2	2406.44
Cluster 6226	2	Rv0984	H	1594	moaB2	419947.MRA_0991	Core	Molybdenum cofactor biosynthesis protein MoaB	K868_04699	360.9	2397.06
Cluster 3205	3	Rv0162c	C	1594	adhE1	419947.MRA_0170	Core	Alcohol dehydrogenase (EC 1.1.1.1)	AI90_00369	836.1	2362.98
Cluster 3682	2	Rv3419c	O	1595	gcp	419947.MRA_3459	Core	N(6)-L-threonylcarbamoyladenine synthase (EC 2.3.1.234)	K868_07297	728.7	2179.95
Cluster 3010	2	Rv2338c	H	1571	moeW	269799.Gmet_2046	Acces	Molybdopterin biosynthesis protein MoeW	None	268	2169.32
Cluster 1404	1	Rv3156	C	1595	nuoL	419947.MRA_3189	Core	NADH-ubiquinone oxidoreductase chain L (EC 1.6.5.3)	T594_01644	1363.3	2088.04
Cluster 7971	2	Rv2021c	K	1592	Rv2021c	83332.Rv2021c	Core	Antitoxin HigA	Z578_03968	201.6	2068.58
Cluster 4169	2	Rv1357c	T	1590	Rv1357c	272631.ML1752	Core	Sensory box/GGDEF family protein	Z578_03450	414.2	1974.75
Cluster 2331	2	Rv1182	Q	1595	papA3	561007.MAB_0938c	Core	PKS-associated protein PapA, condensation domain-containing	Z578_03164	622.5	1966.94
Cluster 6749	4	Rv2779c	K	1593	Rv2779c	83332.Rv2779c	Core	Transcriptional regulator, AsnC family	None	276.7	1867.54
Cluster 3682	1	Rv3419c	O	1595	gcp	419947.MRA_3459	Core	N(6)-L-threonylcarbamoyladenine synthase (EC 2.3.1.234)	K868_07297	728.7	1760.1
Cluster 5208	2	Rv0674	K	1595	Rv0674	419947.MRA_0684	Core	Transcriptional regulator, PaaX family	Z578_02035	522.7	1755.17
Cluster 779	4	Rv1631	H	1594	coaE	419947.MRA_1641	Core	SSU ribosomal protein S1p	P979_01676	906.1	1657.89
Cluster 459	3	Rv0194	V	1591	Rv0194	83332.Rv0194	Core	ABC-type multidrug transport system, ATPase/permease components	X203_03817	2608.2	1623.22
Cluster 7686	1	0	T	819	MAE_10400	83332.Rv1991c	Acces	Programmed cell death toxin YdcE	None	96.9	1620.33
Cluster 1815	11	Rv1730c	V	1592	Rv1730c	419947.MtubH3_010100011703	Core	Beta-lactamase (EC 3.5.2.6)	I114_01769	1120.7	1534.97
Cluster 3386	2	Rv3041c	P	1595	Rv3041c	83332.Rv3041c	Core	ABC transporter, ATP-binding protein	None	599.3	1530.83
Cluster 5190	4	Rv0560c	Q	1595	Rv0560c	419947.MRA_0567	Core	COG0500: SAM-dependent methyltransferases	BA31_00047	521.2	1510.34
Cluster 2241	1	Rv3139	I	1595	fadE24	419947.MRA_3172	Core	Acyl-CoA dehydrogenase (EC 1.3.8.1), Mycobacterial subgroup FadE24	None	1031.3	1501.41
Cluster 7069	9	Rv1881c	0	1593	lppE	0	Core	Lipoprotein LppE	Z578_01390	0	1481.52
Cluster 5651	4	Rv1016c	S	1594	lpqT	557599.MkanA1_010100005605	Core	Lipoprotein LpqT	None	93.6	1457.22
Cluster 3386	4	Rv3041c	P	1595	Rv3041c	83332.Rv3041c	Core	ABC transporter, ATP-binding protein	None	599.3	1416.38
Cluster 9108	2	Rv2128	S	1594	Rv2128	419947.MRA_2142	Core	putative membrane protein	AL82_02201	79.5	1390.05
Cluster 4772	3	Rv0653c	K	1594	Rv0653c	419947.MRA_0664	Core	Transcriptional regulator, AcrR family	W060_00683	500.7	1361.71
Cluster 1723	3	Rv0876c	G	1595	Rv0876c	419947.MRA_0883	Core	putative membrane protein	T594_02529	1188.8	1358.38
Cluster 2318	3	Rv2888c	J	1595	amiC	419947.MRA_2913	Core	Putative amidase amiC (EC 3.5.1.4)	Z578_00854	1045.1	1356.6
Cluster 5413	2	Rv1104	I	1595	Rv1104	164757.Mjls_2895	Core	Carboxylesterase (EC 3.1.1.1)	Z578_03247	299.8	1344.52
Cluster 3316	3	Rv3796	S	1594	Rv3796	216594.MMAR_5358	Core	Putative uncharacterized protein BCG_3858	None	608.4	1336.61
Cluster 6226	3	Rv0984	H	1594	moaB2	419947.MRA_0991	Core	Molybdenum cofactor biosynthesis protein MoaB	K868_04699	360.9	1248.84

## Sheet: streptomycin_SVM_SGD
	allele_id	clust_to_rv	cog	count	gene_name	ortho	pan	product	refseq	score	svm_weight_sum
Cluster 7435	3	Rv0682	J	1595	rpsL	419947.MRA_0691	Core	SSU ribosomal protein S12p (S23e)	Z578_02043	258.4	9879.57
Cluster 7435	4	Rv0682	J	1595	rpsL	419947.MRA_0691	Core	SSU ribosomal protein S12p (S23e)	Z578_02043	258.4	4350.27
Cluster 5240	9	Rv3919c	M	1591	gid	419947.MRA_3958	Core	16S rRNA (guanine(527)-N(7))-methyltransferase (EC 2.1.1.170)	AI68_02684	476.5	2414.99
Cluster 7435	2	Rv0682	J	1595	rpsL	419947.MRA_0691	Core	SSU ribosomal protein S12p (S23e)	Z578_02043	258.4	947.063
Cluster 1237	5	Rv1877	P	1591	Rv1877	419947.MRA_1888	Core	EmrB/QacA family drug resistance transporter	Z578_01386	1478.9	903.838
Cluster 1884	9	Rv0515	V	1494	Rv0515	419947.MtubH3_010100005042	Acces	13E12 repeat family protein, HNH endonuclease domain	AP50_00825	1163.2	602.397
Cluster 7636	2	Rv2588c	U	1595	yajC	83332.Rv2588c	Core	Preprotein translocase subunit YajC (TC 3.A.5.1.1)	Z578_02712	243.9	565.884
Cluster 3010	2	Rv2338c	H	1571	moeW	269799.Gmet_2046	Acces	Molybdopterin biosynthesis protein MoeW	None	268	511.284
Cluster 3770	2	Rv2982c	C	1595	gpdA2	419947.MRA_3011	Core	Glycerol-3-phosphate dehydrogenase [NAD(P)+] (EC 1.1.1.94)	Z578_00952	705.3	445.706
Cluster 2032	5	Rv0001	L	1591	dnaA	419947.MRA_0001	Core	Chromosomal replication initiator protein DnaA	P928_01533	1100.7	416.291
Cluster 2633	2	Rv0449c	S	1595	Rv0449c	83332.Rv0449c	Core	COG2907: Amine oxidase, flavin-containing	T594_02980	993.9	413.063
Cluster 4389	2	Rv0427c	L	1595	xthA	419947.MRA_0432	Core	Exodeoxyribonuclease III (EC 3.1.11.2)	AN99_00150	680.4	309.801
Cluster 1206	2	Rv2721c	M	1595	Rv2721c	419947.MRA_2749	Core	POSSIBLE CONSERVED TRANSMEMBRANE ALANINE AND GLYCINE RICH PROTEIN	AJ38_01118	1574.3	300.948
Cluster 4980	6	Rv1591	0	1594	Rv1591	0	Core	Putative transmembrane protein	Z578_00493	0	293.947
Cluster 4056	2	Rv0819	S	1595	mshD	419947.MRA_0829	Core	Acetyl-CoA:Cys-GlcN-Ins acetyltransferase, mycothiol synthase MshD (EC 2.3.1.189)	Z578_03951	623.4	279.368
Cluster 2049	1	Rv0888	S	1592	Rv0888	83332.Rv0888	Core	putative exported protein	X332_03464	1122.6	267.597
Cluster 3770	5	Rv2982c	C	1595	gpdA2	419947.MRA_3011	Core	Glycerol-3-phosphate dehydrogenase [NAD(P)+] (EC 1.1.1.94)	Z578_00952	705.3	219.061
Cluster 5965	1	Rv3773c	K	1593	Rv3773c	83332.Rv3773c	Core	Transcriptional regulator, ArsR family	T594_03720	423.2	195.27
Cluster 6993	2	Rv0880	K	1595	Rv0880	419947.MRA_0887	Core	Transcriptional regulator, MarR family	Z578_01046	145	192.898
Cluster 3178	2	Rv2777c	S	1595	Rv2777c	419947.MRA_2801	Core	FF domain protein	Z548_02060	825.3	185.495
Cluster 3386	4	Rv3041c	P	1595	Rv3041c	83332.Rv3041c	Core	ABC transporter, ATP-binding protein	None	599.3	183.439
Cluster 4911	1	Rv2671	H	1595	ribD	419947.MRA_2699	Core	2,5-diamino-6-ribosylamino-pyrimidinone 5-phosphate reductase (EC 1.1.1.302) homolog	Z578_04031	517.7	183.306
Cluster 920	2	Rv2823c	L	1595	Rv2823c	83332.Rv2823c	Core	CRISPR-associated protein, Csm1 family	AO49_04028	1841	175.726
Cluster 2979	2	Rv0688	C	1595	Rv0688	419947.MRA_0697	Core	Ferredoxin reductase	T594_02725	888.9	174.013
Cluster 5263	2	Rv1151c	K	1594	Rv1151c	419947.MRA_1161	Core	NAD-dependent protein deacetylase of SIR2 family	Z578_03133	543.5	163.336
Cluster 3865	1	Rv1244	E	1589	lpqZ	419947.MRA_1253	Core	Glycine betaine/L-proline transport substrate-binding protein ProX (TC 3.A.1.12.1)	HKBT1_1322	606.9	163.144
Cluster 1039	1	Rv1563c	G	1594	treY	419947.MRA_1575	Core	Malto-oligosyltrehalose synthase (EC 5.4.99.15)	Z578_02586	1723.8	162.466
Cluster 594	2	Rv0202c	S	1594	mmpL11	419947.MRA_0210	Core	Transmembrane transport protein MmpL11	AM55_00411	2128.2	160.901
Cluster 963	7	Rv1900c	S	1591	lipJ	419947.MtubH3_010100021088	Core	lignin peroxidase LipJ	W005_02827	351	158.976
Cluster 5245	5	Rv2080	0	1591	lppJ	0	Core	Lipoprotein LppJ	X376_00646	0	158.136
Cluster 4056	1	Rv0819	S	1595	mshD	419947.MRA_0829	Core	Acetyl-CoA:Cys-GlcN-Ins acetyltransferase, mycothiol synthase MshD (EC 2.3.1.189)	Z578_03951	623.4	152.867
Cluster 5965	5	Rv3773c	K	1593	Rv3773c	83332.Rv3773c	Core	Transcriptional regulator, ArsR family	T594_03720	423.2	148.625
Cluster 3603	3	Rv0062	G	1594	celA1	83332.Rv0062	Core	Endoglucanase A precursor (EC 3.2.1.4)	AL56_00065	685.3	138.796
Cluster 4606	3	Rv0625c	S	1590	Rv0625c	469383.Cwoe_1052	Core	putative membrane protein	BA31_00116	96.7	137.337
Cluster 5263	1	Rv1151c	K	1594	Rv1151c	419947.MRA_1161	Core	NAD-dependent protein deacetylase of SIR2 family	Z578_03133	543.5	135.321
Cluster 4070	2	Rv2151c	M	1595	ftsQ	419947.MRA_2166	Core	Cell division protein FtsQ	Z578_02181	629.6	119.764
Cluster 521	5	Rv1358	K	1587	Rv1358	419947.MRA_1366	Acces	Cyclase homology domain / Predicted ATPase / Transcriptional regulator, LuxR family	X188_01414	2466.3	119.44
Cluster 4911	2	Rv2671	H	1595	ribD	419947.MRA_2699	Core	2,5-diamino-6-ribosylamino-pyrimidinone 5-phosphate reductase (EC 1.1.1.302) homolog	Z578_04031	517.7	112.781
Cluster 6484	1	Rv3315c	F	1595	cdd	419947.MRA_3357	Core	Cytidine deaminase (EC 3.5.4.5)	T596_01971	277	111.715
Cluster 1404	3	Rv3156	C	1595	nuoL	419947.MRA_3189	Core	NADH-ubiquinone oxidoreductase chain L (EC 1.6.5.3)	T594_01644	1363.3	107.32
Cluster 1404	1	Rv3156	C	1595	nuoL	419947.MRA_3189	Core	NADH-ubiquinone oxidoreductase chain L (EC 1.6.5.3)	T594_01644	1363.3	107.183
Cluster 3865	3	Rv1244	E	1589	lpqZ	419947.MRA_1253	Core	Glycine betaine/L-proline transport substrate-binding protein ProX (TC 3.A.1.12.1)	HKBT1_1322	606.9	103.014
Cluster 462	7	Rv3447c	D	1595	eccC4	247156.nfa8290	Core	FtsK/SpoIIIE family protein EccC4, component of Type VII secretion system ESX-4	W029_04016	1088.2	102.133
Cluster 2633	1	Rv0449c	S	1595	Rv0449c	83332.Rv0449c	Core	COG2907: Amine oxidase, flavin-containing	T594_02980	993.9	101.919
Cluster 2734	13	Rv2962c	M	1595	Rv2962c	83332.Rv2962c	Core	UDP-glucoronosyl and UDP-glucosyltransferases family protein	T594_01438	902.9	101.282
Cluster 6096	1	Rv1031	P	1595	kdpC	419947.MRA_1039	Core	Potassium-transporting ATPase C chain (EC 3.6.3.12) (TC 3.A.3.7.1)	Z578_02854	400.5	100.706
Cluster 2754	6	Rv1526c	M	1593	Rv1526c	83332.Rv1526c	Core	Uncharacterized protein Rv1526c/MT1577	Z578_02549	951.6	95.1269
Cluster 5346	2	Rv1115	M	1593	Rv1115	419947.MRA_1125	Core	putative exported protein	Z578_03258	527.1	92.9016
Cluster 1448	1	Rv0234c	C	1593	gabD1	419947.MRA_0242	Core	Succinate-semialdehyde dehydrogenase [NAD] (EC 1.2.1.24); Succinate-semialdehyde dehydrogenase [NADP+] (EC 1.2.1.79)	None	1012.9	90.0398
Cluster 581	8	Rv3887c	0	1594	eccD2	0	Core	Serine protease mycosin MycP5, component of Type VII secretion system ESX-5	AO31_02418	0	89.1575
Cluster 4961	1	Rv3223c	K	1595	sigH	419947.MtubH3_010100002150	Core	RNA polymerase sigma factor RpoE	Z578_01189	554	85.2471
Cluster 2754	1	Rv1526c	M	1593	Rv1526c	83332.Rv1526c	Core	Uncharacterized protein Rv1526c/MT1577	Z578_02549	951.6	84.8756
Cluster 5659	3	Rv0475	S	1590	hbhA	419947.MRA_0482	Core	Iron-regulated heparin binding hemagglutinin HbhA (Adhesin)	Z547_02602	377.6	84.3821
Cluster 2178	3	Rv0016c	M	1594	pbpA	419947.MRA_0018	Core	Cell division protein FtsI [Peptidoglycan synthetase] (EC 2.4.1.129)	Z578_01831	1058	81.2421
Cluster 1885	5	Rv0020c	T	1594	fhaA	419947.MRA_0022	Core	annexin VII	T617_00024	1156.6	77.4239
Cluster 5780	4	Rv1972	S	1590	Rv1972	83332.Rv1972	Core	FIG00821219: MCE associated membrane protein	X086_02023	410.8	76.9239
Cluster 619	3	Rv1664	Q	1592	pks9	83332.Rv1664	Core	Polyketide synthase	Z578_00568	2222.3	76.0399
Cluster 6727	2	Rv1233c	S	1595	Rv1233c	234621.RER_03480	Core	Possible membrane protein	Z578_01731	65.2	75.1538
Cluster 3881	2	Rv3312c	S	1595	Rv3312c	83332.Rv3312c	Core	Hydrolase, alpha/beta hydrolase fold family	X334_03625	713.9	72.1241
Cluster 4569	5	Rv0671	Q	1595	lpqP	83332.Rv0671	Core	Lipoprotein LpqP	Z578_02032	574.3	70.4331

## Sheet: MDR_SVM_SGD
	allele_id	clust_to_rv	cog	count	gene_name	ortho	pan	product	refseq	score	svm_weight_sum
Cluster 491	4	Rv0667	K	1595	rpoB	419947.MtubH3_010100005402	Core	DNA-directed RNA polymerase beta subunit (EC 2.7.7.6)	BA24_03142	2475.4	1635.89
Cluster 1116	5	Rv1908c	P	1592	katG	83332.Rv1908c	Core	Catalase (EC 1.11.1.6) / Peroxidase (EC 1.11.1.7)	Z578_01418	1674.2	1301.73
Cluster 1116	1	Rv1908c	P	1592	katG	83332.Rv1908c	Core	Catalase (EC 1.11.1.6) / Peroxidase (EC 1.11.1.7)	Z578_01418	1674.2	1110.56
Cluster 491	3	Rv0667	K	1595	rpoB	419947.MtubH3_010100005402	Core	DNA-directed RNA polymerase beta subunit (EC 2.7.7.6)	BA24_03142	2475.4	647.276
Cluster 3930	10	Rv2043c	Q	1283	pncA	419947.MRA_2058	Acces	Nicotinamidase (EC 3.5.1.19)	None	414.4	572.344
Cluster 1116	4	Rv1908c	P	1592	katG	83332.Rv1908c	Core	Catalase (EC 1.11.1.6) / Peroxidase (EC 1.11.1.7)	Z578_01418	1674.2	550.349
Cluster 551	11	Rv3795	M	1593	embB	419947.MRA_3835	Core	Integral membrane indolylacetylinositol arabinosyltransferase EmbB (EC 2.4.2.-)	V199_03742	2421.4	385.24
Cluster 551	9	Rv3795	M	1593	embB	419947.MRA_3835	Core	Integral membrane indolylacetylinositol arabinosyltransferase EmbB (EC 2.4.2.-)	V199_03742	2421.4	327.804
Cluster 1116	7	Rv1908c	P	1592	katG	83332.Rv1908c	Core	Catalase (EC 1.11.1.6) / Peroxidase (EC 1.11.1.7)	Z578_01418	1674.2	300.552
Cluster 1116	3	Rv1908c	P	1592	katG	83332.Rv1908c	Core	Catalase (EC 1.11.1.6) / Peroxidase (EC 1.11.1.7)	Z578_01418	1674.2	283.996
Cluster 1116	2	Rv1908c	P	1592	katG	83332.Rv1908c	Core	Catalase (EC 1.11.1.6) / Peroxidase (EC 1.11.1.7)	Z578_01418	1674.2	265.248
Cluster 551	10	Rv3795	M	1593	embB	419947.MRA_3835	Core	Integral membrane indolylacetylinositol arabinosyltransferase EmbB (EC 2.4.2.-)	V199_03742	2421.4	237.496
Cluster 415	6	Rv0668	K	1595	rpoC	419947.MRA_0677	Core	DNA-directed RNA polymerase beta' subunit (EC 2.7.7.6)	P924_03092	2981.1	188.71
Cluster 7435	2	Rv0682	J	1595	rpsL	419947.MRA_0691	Core	SSU ribosomal protein S12p (S23e)	Z578_02043	258.4	170.834
Cluster 2122	9	Rv3854c	P	1575	ethA	419947.MRA_3894	Acces	Monooxygenase EthA (EC 1.-.-.-)	None	1152.7	161.097
Cluster 1116	6	Rv1908c	P	1592	katG	83332.Rv1908c	Core	Catalase (EC 1.11.1.6) / Peroxidase (EC 1.11.1.7)	Z578_01418	1674.2	155.942
Cluster 551	2	Rv3795	M	1593	embB	419947.MRA_3835	Core	Integral membrane indolylacetylinositol arabinosyltransferase EmbB (EC 2.4.2.-)	V199_03742	2421.4	147.326
Cluster 5240	9	Rv3919c	M	1591	gid	419947.MRA_3958	Core	16S rRNA (guanine(527)-N(7))-methyltransferase (EC 2.1.1.170)	AI68_02684	476.5	146.942
Cluster 7435	4	Rv0682	J	1595	rpsL	419947.MRA_0691	Core	SSU ribosomal protein S12p (S23e)	Z578_02043	258.4	132.358
Cluster 3881	2	Rv3312c	S	1595	Rv3312c	83332.Rv3312c	Core	Hydrolase, alpha/beta hydrolase fold family	X334_03625	713.9	126.098
Cluster 4244	3	Rv3806c	H	1594	ubiA	419947.MRA_3846	Core	5-Phosphoribosyl diphosphate (PRPP): decaprenyl-phosphate 5-phosphoribosyltransferase (EC 2.4.2.45)	Z578_03017	645.4	85.0551
Cluster 893	5	Rv0006	L	1595	gyrA	557599.MkanA1_010100022465	Core	DNA gyrase subunit A (EC 5.99.1.3)	Z578_01819	1716.4	47.5083
Cluster 1116	8	Rv1908c	P	1592	katG	83332.Rv1908c	Core	Catalase (EC 1.11.1.6) / Peroxidase (EC 1.11.1.7)	Z578_01418	1674.2	45.9787
Cluster 2178	3	Rv0016c	M	1594	pbpA	419947.MRA_0018	Core	Cell division protein FtsI [Peptidoglycan synthetase] (EC 2.4.1.129)	Z578_01831	1058	45.5581
Cluster 3881	4	Rv3312c	S	1595	Rv3312c	83332.Rv3312c	Core	Hydrolase, alpha/beta hydrolase fold family	X334_03625	713.9	37.0801
Cluster 4716	3	Rv1433	S	1595	Rv1433	83332.Rv1433	Core	putative lipoprotein	Z578_02432	604.4	31.0673
Cluster 4930	1	Rv1221	K	1595	sigE	419947.MRA_1230	Core	Alternative RNA polymerase sigma factor SigE	T594_02174	589	30.0752
Cluster 5025	1	Rv1597	S	1594	Rv1597	216594.MMAR_0673	Core	Methyltransferase	W029_00138	457.5	26.1196
Cluster 2117	8	Rv2680	S	1594	Rv2680	419947.MRA_2708	Core	Uncharacterized protein Q1 colocalized with Q	X182_02796	456.8	23.7584
Cluster 1237	5	Rv1877	P	1591	Rv1877	419947.MRA_1888	Core	EmrB/QacA family drug resistance transporter	Z578_01386	1478.9	22.5645
Cluster 1396	2	Rv0669c	S	1595	Rv0669c	83332.Rv0669c	Core	Alkaline ceramidase	Z578_02030	1469.4	20.3492
Cluster 1695	3	Rv1635c	S	1594	Rv1635c	419947.MtubH3_010100010406	Core	Membrane protein	Z578_00538	1266.8	20.0066
Cluster 5285	4	Rv2206	S	1595	Rv2206	216594.MMAR_3250	Core	CblZ, a non-orthologous displasment for Alpha-ribazole-5'-phosphate phosphatase	X429_03544	216.5	11.2337
Cluster 2697	3	Rv3074	V	1594	Rv3074	164757.Mjls_0290	Core	CONSERVED 13E12 REPEAT FAMILY PROTEIN	W029_01678	607.7	8.69477
Cluster 3386	2	Rv3041c	P	1595	Rv3041c	83332.Rv3041c	Core	ABC transporter, ATP-binding protein	None	599.3	8.27807
Cluster 7026	2	Rv2704	J	1595	Rv2704	83332.Rv2704	Core	RidA/YER057c/UK114 superfamily, group 6	Z578_01585	276.7	7.63743
Cluster 2697	1	Rv3074	V	1594	Rv3074	164757.Mjls_0290	Core	CONSERVED 13E12 REPEAT FAMILY PROTEIN	W029_01678	607.7	7.17056
Cluster 4237	2	Rv3516	I	1498	echA19	419947.MRA_3555	Acces	Enoyl-CoA hydratase (EC 4.2.1.17)	Z578_00002	580.2	6.8501
Cluster 3849	1	Rv0265c	P	1592	Rv0265c	419947.MRA_0273	Core	ABC transporter, periplasmic iron-transport lipoprotein	W029_03893	700.8	6.57805
Cluster 2754	1	Rv1526c	M	1593	Rv1526c	83332.Rv1526c	Core	Uncharacterized protein Rv1526c/MT1577	Z578_02549	951.6	6.50834
Cluster 5278	3	Rv3007c	S	1415	Rv3007c	101510.RHA1_ro01657	Acces	Oxidoreductase	Z578_00980	163.9	6.27739
Cluster 491	10	Rv0667	K	1595	rpoB	419947.MtubH3_010100005402	Core	DNA-directed RNA polymerase beta subunit (EC 2.7.7.6)	BA24_03142	2475.4	5.81455
Cluster 3205	2	Rv0162c	C	1594	adhE1	419947.MRA_0170	Core	Alcohol dehydrogenase (EC 1.1.1.1)	AI90_00369	836.1	5.70146
Cluster 4286	2	Rv2859c	J	1595	Rv2859c	419947.MRA_2884	Core	COG2071: predicted glutamine amidotransferases in hypothetical Actinobacterial gene cluster	X128_02264	621.9	5.58879
Cluster 4616	2	Rv0852	0	1594	fadD16	0	Core	Long-chain fatty-acid-CoA ligase (EC 6.2.1.3), Mycobacterial subgroup FadD16	None	0	5.33859
Cluster 621	7	Rv3513c	I	1216	fadD18	419947.MRA_3554	Acces	Long-chain fatty-acid-CoA ligase (EC 6.2.1.3), Mycobacterial subgroup FadD19	AL85_00382	369.9	5.27725
Cluster 5093	1	Rv2773c	E	1595	dapB	419947.MRA_2798	Core	4-hydroxy-tetrahydrodipicolinate reductase (EC 1.17.1.8)	T594_01245	526.7	5.23127
Cluster 3938	1	Rv3754	E	1562	tyrA	83332.Rv3754	Acces	Arogenate dehydrogenase (EC 1.3.1.43)	AL82_03735	673.2	5.04838
Cluster 1404	3	Rv3156	C	1595	nuoL	419947.MRA_3189	Core	NADH-ubiquinone oxidoreductase chain L (EC 1.6.5.3)	T594_01644	1363.3	4.68485
Cluster 2064	9	Rv2090	L	1593	Rv2090	419947.MRA_2105	Core	Probable 5'-3' exonuclease Bsu YpcP	AM39_03285	852.8	4.51701
Cluster 1695	2	Rv1635c	S	1594	Rv1635c	419947.MtubH3_010100010406	Core	Membrane protein	Z578_00538	1266.8	4.45717
Cluster 1258	1	Rv1402	L	1594	priA	419947.MRA_1411	Core	Helicase PriA essential for oriC/DnaA-independent DNA replication	W029_03142	1422.1	4.41858
Cluster 4842	6	Rv3674c	L	1595	nth	419947.MRA_3709	Core	Endonuclease III (EC 4.2.99.18)	Z548_02362	500.2	4.3089
Cluster 2032	5	Rv0001	L	1591	dnaA	419947.MRA_0001	Core	Chromosomal replication initiator protein DnaA	P928_01533	1100.7	4.25766
Cluster 2354	7	Rv0392c	C	1595	ndhA	419947.MRA_0399	Core	NADH dehydrogenase (EC 1.6.99.3)	Q625_03056	994.9	4.10103
Cluster 3925	2	Rv1647	T	1594	Rv1647	83332.Rv1647	Core	Purine cyclase-related protein	BA61_01243	653.2	4.07945
Cluster 1042	5	Rv1837c	C	1595	glcB	419947.MRA_1848	Core	Malate synthase G (EC 2.3.3.9)	None	1675.9	3.93001
Cluster 4286	1	Rv2859c	J	1595	Rv2859c	419947.MRA_2884	Core	COG2071: predicted glutamine amidotransferases in hypothetical Actinobacterial gene cluster	X128_02264	621.9	3.38848
Cluster 3178	2	Rv2777c	S	1595	Rv2777c	419947.MRA_2801	Core	FF domain protein	Z548_02060	825.3	3.27689
Cluster 4616	4	Rv0852	0	1594	fadD16	0	Core	Long-chain fatty-acid-CoA ligase (EC 6.2.1.3), Mycobacterial subgroup FadD16	None	0	3.24707

[truncated: 1 more sheets: XDR_SVM_SGD]
