# Supplementary material for: Machine learning and structural analysis of Mycobacterium tuberculosis pan-genome identifies genetic signatures of antibiotic resistance
Source: Nat Commun. 2018 Oct 17;9:4306. doi: 10.1038/s41467-018-06634-y (PMC6193043; doi:10.1038/s41467-018-06634-y)
Supplement: Supplementary file 6 — Supplementary Data 3 [file 41467_2018_6634_MOESM6_ESM.zip]

Archive with 44 entries (41 files):
- Supplementary Data 3/
- Supplementary Data 3/pyrazinamide_SVM_SGD_iterations.png
- __MACOSX/
- __MACOSX/Supplementary Data 3/
- __MACOSX/Supplementary Data 3/._pyrazinamide_SVM_SGD_iterations.png
- Supplementary Data 3/ethionamide_SVM_SGD_correlation.png
- __MACOSX/Supplementary Data 3/._ethionamide_SVM_SGD_correlation.png
- Supplementary Data 3/MDR_SVM_SGD_correlation.png
- __MACOSX/Supplementary Data 3/._MDR_SVM_SGD_correlation.png
- Supplementary Data 3/streptomycin_SVM_SGD_iterations.png
- __MACOSX/Supplementary Data 3/._streptomycin_SVM_SGD_iterations.png
- Supplementary Data 3/rifampicin_SVM_SGD_correlation.png
- __MACOSX/Supplementary Data 3/._rifampicin_SVM_SGD_correlation.png
- Supplementary Data 3/ofloxacin_SVM_SGD_correlation.png
- __MACOSX/Supplementary Data 3/._ofloxacin_SVM_SGD_correlation.png
- Supplementary Data 3/4-aminosalicylic_acid_SVM_SGD_correlation.png
- __MACOSX/Supplementary Data 3/._4-aminosalicylic_acid_SVM_SGD_correlation.png
- Supplementary Data 3/pyrazinamide_SVM_SGD_correlation.png
- __MACOSX/Supplementary Data 3/._pyrazinamide_SVM_SGD_correlation.png
- Supplementary Data 3/isoniazid_SVM_SGD_iterations.png
- __MACOSX/Supplementary Data 3/._isoniazid_SVM_SGD_iterations.png
- Supplementary Data 3/ofloxacin_SVM_SGD_iterations.png
- __MACOSX/Supplementary Data 3/._ofloxacin_SVM_SGD_iterations.png
- Supplementary Data 3/ethambutol_SVM_SGD_correlation.png
- __MACOSX/Supplementary Data 3/._ethambutol_SVM_SGD_correlation.png
- Supplementary Data 3/rifampicin_SVM_SGD_iterations.png
- __MACOSX/Supplementary Data 3/._rifampicin_SVM_SGD_iterations.png
- Supplementary Data 3/XDR_SVM_SGD_iterations.png
- __MACOSX/Supplementary Data 3/._XDR_SVM_SGD_iterations.png
- Supplementary Data 3/ethambutol_SVM_SGD_iterations.png
- __MACOSX/Supplementary Data 3/._ethambutol_SVM_SGD_iterations.png
- Supplementary Data 3/streptomycin_SVM_SGD_correlation.png
- __MACOSX/Supplementary Data 3/._streptomycin_SVM_SGD_correlation.png
- Supplementary Data 3/isoniazid_SVM_SGD_correlation.png
- __MACOSX/Supplementary Data 3/._isoniazid_SVM_SGD_correlation.png
- Supplementary Data 3/4-aminosalicylic_acid_SVM_SGD_iterations.png
- __MACOSX/Supplementary Data 3/._4-aminosalicylic_acid_SVM_SGD_iterations.png
- Supplementary Data 3/XDR_SVM_SGD_correlation.png
- __MACOSX/Supplementary Data 3/._XDR_SVM_SGD_correlation.png
- Supplementary Data 3/MDR_SVM_SGD_iterations.png
- __MACOSX/Supplementary Data 3/._MDR_SVM_SGD_iterations.png
- Supplementary Data 3/ethionamide_SVM_SGD_iterations.png
- __MACOSX/Supplementary Data 3/._ethionamide_SVM_SGD_iterations.png
- __MACOSX/._Supplementary Data 3
