# Supplementary material for: Machine learning and structural analysis of Mycobacterium tuberculosis pan-genome identifies genetic signatures of antibiotic resistance
Source: Nat Commun. 2018 Oct 17;9:4306. doi: 10.1038/s41467-018-06634-y (PMC6193043; doi:10.1038/s41467-018-06634-y)
Supplement: Supplementary file 7 — Supplementary Data 4 [file 41467_2018_6634_MOESM7_ESM.xlsx]

## Sheet: Sheet1
AIC = akaiki information criterion, BIC = , corrected_pVal = P-values corrected by benjamini-hochberg multiple-testing
Column1	antibiotic	allele_interaction	geneID_interact	single_or_double	name_interact	pValue	AIC	BIC	pseudo_r2	corrected_pVal
0	ofloxacin	Cluster2212_1:Cluster893_9	Rv0346c:Rv0006	double	ansP2:gyrA	0.0428273	543.982	681.798	0.562718	0.36854
1	ofloxacin	Cluster2212_2:Cluster893_9	Rv0346c:Rv0006	double	ansP2:gyrA	0.00095273	543.982	681.798	0.562718	0.0311543
2	ofloxacin	Cluster2212_1:Cluster893_12	Rv0346c:Rv0006	double	ansP2:gyrA	0.02126	543.982	681.798	0.562718	0.21725
3	ofloxacin	Cluster2212_2:Cluster893_3	Rv0346c:Rv0006	double	ansP2:gyrA	0.00655835	543.982	681.798	0.562718	0.109802
4	ofloxacin	Cluster2212_2:Cluster893_12	Rv0346c:Rv0006	double	ansP2:gyrA	0.00551852	543.982	681.798	0.562718	0.100253
5	ofloxacin	Cluster1163_3:Cluster893_4	Rv0782:Rv0006	double	ptrBb:gyrA	0.0395513	531.996	698.325	0.584301	0.35666
6	ofloxacin	Cluster1163_1:Cluster893_4	Rv0782:Rv0006	double	ptrBb:gyrA	0.0547273	531.996	698.325	0.584301	0.400922
7	ofloxacin	Cluster1163_3:Cluster893_3	Rv0782:Rv0006	double	ptrBb:gyrA	0.00244173	531.996	698.325	0.584301	0.0570319
8	ofloxacin	Cluster1163_3:Cluster893_13	Rv0782:Rv0006	double	ptrBb:gyrA	5.38373e-05	531.996	698.325	0.584301	0.0044012
9	ofloxacin	Cluster4931_2:Cluster893_3	Rv1270c:Rv0006	double	lprA:gyrA	0.00831264	542.45	727.788	0.582093	0.118184
10	ofloxacin	Cluster4931_2:Cluster893_13	Rv1270c:Rv0006	double	lprA:gyrA	1.43876e-06	542.45	727.788	0.582093	0.000470476
11	ofloxacin	Cluster6993_3:Cluster5346_4	Rv0880:Rv1115	double	Rv0880:Rv1115	0.0533028	1079.08	1169.37	0.0632506	0.400922
12	ofloxacin	Cluster2227_3:Cluster5346_4	Rv0758:Rv1115	double	phoR:Rv1115	0.0530124	1068.9	1144.94	0.0670073	0.400922
13	ofloxacin	Cluster5962_2:Cluster893_9	Rv0706:Rv0006	double	rplV:gyrA	0.0010871	529.817	643.871	0.566466	0.0323166
14	ofloxacin	Cluster5962_2:Cluster893_3	Rv0706:Rv0006	double	rplV:gyrA	0.0147516	529.817	643.871	0.566466	0.178658
15	ofloxacin	Cluster5962_2:Cluster893_5	Rv0706:Rv0006	double	rplV:gyrA	0.0132425	529.817	643.871	0.566466	0.175245
16	ofloxacin	Cluster5962_2:Cluster893_12	Rv0706:Rv0006	double	rplV:gyrA	0.00522837	529.817	643.871	0.566466	0.100253
17	ofloxacin	Cluster5962_2:Cluster893_13	Rv0706:Rv0006	double	rplV:gyrA	6.8913e-05	529.817	643.871	0.566466	0.00450691
18	ofloxacin	Cluster4252_5:Cluster2227_4	Rv0428c:Rv0758	double	Rv0428c:phoR	0.0493041	1095.56	1214.37	0.0592137	0.400922
19	ofloxacin	Cluster4252_5:Cluster2227_3	Rv0428c:Rv0758	double	Rv0428c:phoR	0.0522659	1095.56	1214.37	0.0592137	0.400922
20	ofloxacin	Cluster6770_1:Cluster893_9	Rv1081c:Rv0006	double	Rv1081c:gyrA	0.000522511	532.262	660.574	0.569664	0.0213576
21	ofloxacin	Cluster6770_1:Cluster893_8	Rv1081c:Rv0006	double	Rv1081c:gyrA	3.13862e-06	532.262	660.574	0.569664	0.000513164
22	ofloxacin	Cluster6770_1:Cluster893_3	Rv1081c:Rv0006	double	Rv1081c:gyrA	0.0180018	532.262	660.574	0.569664	0.196903
23	ofloxacin	Cluster6770_1:Cluster893_13	Rv1081c:Rv0006	double	Rv1081c:gyrA	0.000114279	532.262	660.574	0.569664	0.00533847
24	ofloxacin	Cluster6770_1:Cluster893_12	Rv1081c:Rv0006	double	Rv1081c:gyrA	0.00404601	532.262	660.574	0.569664	0.0833978
25	ofloxacin	Cluster6770_2:Cluster893_12	Rv1081c:Rv0006	double	Rv1081c:gyrA	0.0139339	532.262	660.574	0.569664	0.175245
26	ofloxacin	Cluster6770_2:Cluster893_13	Rv1081c:Rv0006	double	Rv1081c:gyrA	0.00408063	532.262	660.574	0.569664	0.0833978
27	ofloxacin	Cluster6770_2:Cluster893_8	Rv1081c:Rv0006	double	Rv1081c:gyrA	0.0262774	532.262	660.574	0.569664	0.252727
28	ofloxacin	Cluster6770_2:Cluster893_9	Rv1081c:Rv0006	double	Rv1081c:gyrA	0.0626737	532.262	660.574	0.569664	0.426965
29	ofloxacin	Cluster6770_2:Cluster893_3	Rv1081c:Rv0006	double	Rv1081c:gyrA	0.0302914	532.262	660.574	0.569664	0.283008
30	ofloxacin	Cluster1736_2:Cluster893_13	Rv3280:Rv0006	double	accD5:gyrA	9.7609e-06	531.929	669.744	0.573564	0.00106394
31	ofloxacin	Cluster1736_2:Cluster893_12	Rv3280:Rv0006	double	accD5:gyrA	0.000698588	531.929	669.744	0.573564	0.025382
32	ofloxacin	Cluster1736_2:Cluster893_3	Rv3280:Rv0006	double	accD5:gyrA	0.00679206	531.929	669.744	0.573564	0.109802
33	ofloxacin	Cluster5003_3:Cluster893_5	Rv0071:Rv0006	double	Rv0071:gyrA	0.0651933	543.735	743.33	0.586335	0.435066
34	ofloxacin	Cluster5003_3:Cluster893_13	Rv0071:Rv0006	double	Rv0071:gyrA	0.00705148	543.735	743.33	0.586335	0.109802
35	ofloxacin	Cluster5003_1:Cluster893_13	Rv0071:Rv0006	double	Rv0071:gyrA	0.008075	543.735	743.33	0.586335	0.118184
36	ofloxacin	Cluster2227_2:Cluster893_8	Rv0758:Rv0006	double	phoR:gyrA	0.0577365	545.369	721.203	0.575867	0.410431
37	ofloxacin	Cluster2212_1:Cluster4931_4	Rv0346c:Rv1270c	double	ansP2:lprA	0.0551727	1104.62	1147.39	0.022269	0.400922
38	ofloxacin	Cluster2212_2:Cluster4931_2	Rv0346c:Rv1270c	double	ansP2:lprA	0.019127	1104.62	1147.39	0.022269	0.201759
39	ofloxacin	Cluster4476_5:Cluster893_13	Rv0633c:Rv0006	double	Rv0633c:gyrA	0.0139203	545.701	778.562	0.597163	0.175245
40	ofloxacin	Cluster4476_8:Cluster893_13	Rv0633c:Rv0006	double	Rv0633c:gyrA	0.00239912	545.701	778.562	0.597163	0.0570319
41	ofloxacin	Cluster4476_8:Cluster893_3	Rv0633c:Rv0006	double	Rv0633c:gyrA	0.0447361	545.701	778.562	0.597163	0.375095
42	ofloxacin	Cluster4252_5:Cluster5003_3	Rv0428c:Rv0071	double	Rv0428c:Rv0071	0.0179689	1069.79	1226.62	0.0967994	0.196903
43	ofloxacin	Cluster4252_5:Cluster5003_5	Rv0428c:Rv0071	double	Rv0428c:Rv0071	0.074319	1069.79	1226.62	0.0967994	0.476516
44	ofloxacin	Cluster4252_5:Cluster5003_4	Rv0428c:Rv0071	double	Rv0428c:Rv0071	0.040356	1069.79	1226.62	0.0967994	0.35666
45	ofloxacin	Cluster4252_2:Cluster5003_3	Rv0428c:Rv0071	double	Rv0428c:Rv0071	0.024378	1069.79	1226.62	0.0967994	0.241564
46	ofloxacin	Cluster4252_2:Cluster5003_5	Rv0428c:Rv0071	double	Rv0428c:Rv0071	0.07891	1069.79	1226.62	0.0967994	0.496223
47	ofloxacin	Cluster6993_2:Cluster893_13	Rv0880:Rv0006	double	Rv0880:gyrA	0.000111578	564.325	801.939	0.582205	0.00533847
48	ofloxacin	Cluster6993_2:Cluster893_3	Rv0880:Rv0006	double	Rv0880:gyrA	0.0180645	564.325	801.939	0.582205	0.196903
49	ofloxacin	Cluster6993_2:Cluster893_9	Rv0880:Rv0006	double	Rv0880:gyrA	0.0023486	564.325	801.939	0.582205	0.0570319
50	ofloxacin	Cluster6993_3:Cluster893_9	Rv0880:Rv0006	double	Rv0880:gyrA	0.060568	564.325	801.939	0.582205	0.421399
51	ofloxacin	Cluster6993_5:Cluster893_9	Rv0880:Rv0006	double	Rv0880:gyrA	0.069472	564.325	801.939	0.582205	0.454347
0	streptomycin	Cluster4056_1:Cluster7435_3	Rv0819:Rv0682	double	mshD:rpsL	0.0170373	1501.87	1570	0.235483	0.282062
1	streptomycin	Cluster4056_2:Cluster7435_3	Rv0819:Rv0682	double	mshD:rpsL	0.0264417	1501.87	1570	0.235483	0.309488
2	streptomycin	Cluster4389_2:Cluster7435_4	Rv0427c:Rv0682	double	xthA:rpsL	0.0431079	1473.84	1541.97	0.250005	0.389277
3	streptomycin	Cluster2979_2:Cluster5965_1	Rv0688:Rv3773c	double	Rv0688:Rv3773c	0.00508343	1847.67	2093.98	0.0915842	0.168318
4	streptomycin	Cluster2979_5:Cluster5965_1	Rv0688:Rv3773c	double	Rv0688:Rv3773c	0.00484772	1847.67	2093.98	0.0915842	0.168318
5	streptomycin	Cluster2979_5:Cluster5965_6	Rv0688:Rv3773c	double	Rv0688:Rv3773c	0.0335646	1847.67	2093.98	0.0915842	0.357223
6	streptomycin	Cluster2979_5:Cluster5965_8	Rv0688:Rv3773c	double	Rv0688:Rv3773c	0.0168765	1847.67	2093.98	0.0915842	0.282062
7	streptomycin	Cluster2979_2:Cluster5965_6	Rv0688:Rv3773c	double	Rv0688:Rv3773c	0.0411125	1847.67	2093.98	0.0915842	0.389277
8	streptomycin	Cluster2979_2:Cluster5965_8	Rv0688:Rv3773c	double	Rv0688:Rv3773c	0.00567683	1847.67	2093.98	0.0915842	0.16917
9	streptomycin	Cluster5240_1:Cluster7435_2	Rv3919c:Rv0682	double	gid:rpsL	3.83388e-05	1287.14	1502	0.375727	0.00571248
10	streptomycin	Cluster5240_9:Cluster7435_2	Rv3919c:Rv0682	double	gid:rpsL	0.0205351	1287.14	1502	0.375727	0.309488
11	streptomycin	Cluster5240_9:Cluster7435_3	Rv3919c:Rv0682	double	gid:rpsL	0.0215475	1287.14	1502	0.375727	0.309488
12	streptomycin	Cluster5240_2:Cluster7435_2	Rv3919c:Rv0682	double	gid:rpsL	0.0422531	1287.14	1502	0.375727	0.389277
13	streptomycin	Cluster5240_7:Cluster7435_2	Rv3919c:Rv0682	double	gid:rpsL	0.0259969	1287.14	1502	0.375727	0.309488
14	streptomycin	Cluster4980_11:Cluster7636_2	Rv1591:Rv2588c	double	Rv1591:yajC	0.0370837	1792.72	1955.18	0.103468	0.368364
15	streptomycin	Cluster4980_4:Cluster7636_2	Rv1591:Rv2588c	double	Rv1591:yajC	2.22984e-06	1792.72	1955.18	0.103468	0.000664492
16	streptomycin	Cluster4980_1:Cluster7636_2	Rv1591:Rv2588c	double	Rv1591:yajC	0.0332331	1792.72	1955.18	0.103468	0.357223
17	streptomycin	Cluster4980_4:Cluster7636_3	Rv1591:Rv2588c	double	Rv1591:yajC	0.0474465	1792.72	1955.18	0.103468	0.393304
18	streptomycin	Cluster2633_2:Cluster7435_3	Rv0449c:Rv0682	double	Rv0449c:rpsL	0.00326492	1485.48	1548.37	0.242938	0.162158
19	streptomycin	Cluster1884_21:Cluster5240_9	Rv0515:Rv3919c	double	Rv0515:gid	0.0475132	1760.92	2316.43	0.197646	0.393304
20	streptomycin	Cluster1884_5:Cluster5240_3	Rv0515:Rv3919c	double	Rv0515:gid	0.000603246	1760.92	2316.43	0.197646	0.0449418
21	streptomycin	Cluster1884_9:Cluster5240_9	Rv0515:Rv3919c	double	Rv0515:gid	0.00395155	1760.92	2316.43	0.197646	0.168223
22	streptomycin	Cluster1884_7:Cluster5240_3	Rv0515:Rv3919c	double	Rv0515:gid	0.0128406	1760.92	2316.43	0.197646	0.273096
23	streptomycin	Cluster1884_16:Cluster5240_9	Rv0515:Rv3919c	double	Rv0515:gid	0.0155753	1760.92	2316.43	0.197646	0.282062
24	streptomycin	Cluster1884_6:Cluster5240_3	Rv0515:Rv3919c	double	Rv0515:gid	0.0558166	1760.92	2316.43	0.197646	0.44955
25	streptomycin	Cluster4389_2:Cluster1237_3	Rv0427c:Rv1877	double	xthA:Rv1877	0.0245321	1770.32	1859.41	0.100569	0.309488
26	streptomycin	Cluster4389_4:Cluster1237_5	Rv0427c:Rv1877	double	xthA:Rv1877	0.00212413	1770.32	1859.41	0.100569	0.126598
27	streptomycin	Cluster4389_2:Cluster1237_5	Rv0427c:Rv1877	double	xthA:Rv1877	0.0254896	1770.32	1859.41	0.100569	0.309488
28	streptomycin	Cluster3010_2:Cluster7636_2	Rv2338c:Rv2588c	double	moeW:yajC	0.0470022	1815.08	1914.65	0.079458	0.393304
29	streptomycin	Cluster1237_1:Cluster7435_4	Rv1877:Rv0682	double	Rv1877:rpsL	0.00724498	1478.32	1577.89	0.253899	0.196273
30	streptomycin	Cluster1237_5:Cluster7435_4	Rv1877:Rv0682	double	Rv1877:rpsL	0.0362877	1478.32	1577.89	0.253899	0.368364
31	streptomycin	Cluster1237_4:Cluster7435_4	Rv1877:Rv0682	double	Rv1877:rpsL	0.000127377	1478.32	1577.89	0.253899	0.0126527
32	streptomycin	Cluster1237_2:Cluster7435_2	Rv1877:Rv0682	double	Rv1877:rpsL	0.0137464	1478.32	1577.89	0.253899	0.273096
33	streptomycin	Cluster2032_5:Cluster1237_2	Rv0001:Rv1877	double	dnaA:Rv1877	0.0604234	1748.83	1832.68	0.110666	0.473846
34	streptomycin	Cluster2032_5:Cluster1237_1	Rv0001:Rv1877	double	dnaA:Rv1877	0.0137436	1748.83	1832.68	0.110666	0.273096
35	streptomycin	Cluster2032_5:Cluster1237_5	Rv0001:Rv1877	double	dnaA:Rv1877	0.00837502	1748.83	1832.68	0.110666	0.20798
36	streptomycin	Cluster4980_12:Cluster7435_2	Rv1591:Rv0682	double	Rv1591:rpsL	0.0270023	1397.71	1633.54	0.322595	0.309488
37	streptomycin	Cluster4980_6:Cluster7435_2	Rv1591:Rv0682	double	Rv1591:rpsL	0.0231659	1397.71	1633.54	0.322595	0.309488
0	MDR	Cluster7435_4:Cluster415_2	Rv0682:Rv0668	double	rpsL:rpoC	0.0102582	1654.3	1857.82	0.248685	0.184092
1	MDR	Cluster7435_4:Cluster415_5	Rv0682:Rv0668	double	rpsL:rpoC	0.0176653	1654.3	1857.82	0.248685	0.261062
2	MDR	Cluster7435_2:Cluster415_5	Rv0682:Rv0668	double	rpsL:rpoC	0.00491385	1654.3	1857.82	0.248685	0.120844
3	MDR	Cluster7435_2:Cluster415_12	Rv0682:Rv0668	double	rpsL:rpoC	4.2873e-10	1654.3	1857.82	0.248685	5.69354e-08
4	MDR	Cluster3881_4:Cluster491_10	Rv3312c:Rv0667	double	Rv3312c:rpoB	0.00203003	840.618	1038.78	0.635069	0.0792905
5	MDR	Cluster3881_2:Cluster491_10	Rv3312c:Rv0667	double	Rv3312c:rpoB	0.0229272	840.618	1038.78	0.635069	0.292763
6	MDR	Cluster551_9:Cluster1116_8	Rv3795:Rv1908c	double	embB:katG	0.0112187	946.734	1305.56	0.613116	0.191005
7	MDR	Cluster551_9:Cluster1116_4	Rv3795:Rv1908c	double	embB:katG	0.00154716	946.734	1305.56	0.613116	0.0642072
8	MDR	Cluster551_9:Cluster1116_1	Rv3795:Rv1908c	double	embB:katG	0.00591162	946.734	1305.56	0.613116	0.14019
9	MDR	Cluster551_11:Cluster1116_4	Rv3795:Rv1908c	double	embB:katG	0.0170156	946.734	1305.56	0.613116	0.261062
10	MDR	Cluster551_11:Cluster1116_8	Rv3795:Rv1908c	double	embB:katG	0.00997064	946.734	1305.56	0.613116	0.184092
11	MDR	Cluster551_9:Cluster1116_7	Rv3795:Rv1908c	double	embB:katG	0.0193304	946.734	1305.56	0.613116	0.273094
12	MDR	Cluster551_9:Cluster3930_10	Rv3795:Rv2043c	double	embB:pncA	0.000105994	1212.57	1528.56	0.478953	0.00639818
13	MDR	Cluster551_2:Cluster3930_10	Rv3795:Rv2043c	double	embB:pncA	0.00452163	1212.57	1528.56	0.478953	0.119692
14	MDR	Cluster551_5:Cluster3930_10	Rv3795:Rv2043c	double	embB:pncA	0.0158288	1212.57	1528.56	0.478953	0.250245
15	MDR	Cluster3930_10:Cluster491_4	Rv2043c:Rv0667	double	pncA:rpoB	0.0290993	889.73	1130.73	0.619306	0.338981
16	MDR	Cluster3881_2:Cluster1116_8	Rv3312c:Rv1908c	double	Rv3312c:katG	0.00791668	1111.82	1267.13	0.498354	0.159293
17	MDR	Cluster3881_2:Cluster1116_3	Rv3312c:Rv1908c	double	Rv3312c:katG	0.0341153	1111.82	1267.13	0.498354	0.381439
18	MDR	Cluster3881_2:Cluster1116_7	Rv3312c:Rv1908c	double	Rv3312c:katG	0.0280273	1111.82	1267.13	0.498354	0.332324
19	MDR	Cluster3881_4:Cluster1116_3	Rv3312c:Rv1908c	double	Rv3312c:katG	0.00953275	1111.82	1267.13	0.498354	0.184092
20	MDR	Cluster3881_4:Cluster1116_7	Rv3312c:Rv1908c	double	Rv3312c:katG	0.00722614	1111.82	1267.13	0.498354	0.154779
21	MDR	Cluster3881_4:Cluster1116_8	Rv3312c:Rv1908c	double	Rv3312c:katG	0.0225931	1111.82	1267.13	0.498354	0.292763
22	MDR	Cluster5240_4:Cluster1116_4	Rv3919c:Rv1908c	double	gid:katG	0.00373472	1115.69	1458.46	0.52983	0.10782
23	MDR	Cluster5240_9:Cluster1116_7	Rv3919c:Rv1908c	double	gid:katG	7.4738e-05	1115.69	1458.46	0.52983	0.0049626
24	MDR	Cluster5240_9:Cluster1116_4	Rv3919c:Rv1908c	double	gid:katG	0.00365241	1115.69	1458.46	0.52983	0.10782
25	MDR	Cluster5240_9:Cluster1116_3	Rv3919c:Rv1908c	double	gid:katG	0.00248184	1115.69	1458.46	0.52983	0.0865106
26	MDR	Cluster5240_9:Cluster1116_8	Rv3919c:Rv1908c	double	gid:katG	0.0239222	1115.69	1458.46	0.52983	0.299705
27	MDR	Cluster5240_10:Cluster1116_5	Rv3919c:Rv1908c	double	gid:katG	0.0180856	1115.69	1458.46	0.52983	0.261062
28	MDR	Cluster5240_10:Cluster1116_1	Rv3919c:Rv1908c	double	gid:katG	0.00764279	1115.69	1458.46	0.52983	0.158588
29	MDR	Cluster5240_3:Cluster1116_1	Rv3919c:Rv1908c	double	gid:katG	0.0398544	1115.69	1458.46	0.52983	0.426828
30	MDR	Cluster1116_8:Cluster491_11	Rv1908c:Rv0667	double	katG:rpoB	0.0179918	778.518	1137.35	0.693192	0.261062
31	MDR	Cluster4244_3:Cluster415_3	Rv3806c:Rv0668	double	ubiA:rpoC	0.002432	1697.27	1804.39	0.211092	0.0865106
32	MDR	Cluster4244_3:Cluster415_6	Rv3806c:Rv0668	double	ubiA:rpoC	9.79182e-21	1697.27	1804.39	0.211092	3.25088e-18
33	MDR	Cluster893_4:Cluster1116_2	Rv0006:Rv1908c	double	gyrA:katG	0.010188	1099.28	1474.18	0.543354	0.184092
34	MDR	Cluster893_5:Cluster1116_1	Rv0006:Rv1908c	double	gyrA:katG	0.00260574	1099.28	1474.18	0.543354	0.0865106
35	MDR	Cluster893_4:Cluster1116_8	Rv0006:Rv1908c	double	gyrA:katG	0.0208586	1099.28	1474.18	0.543354	0.28416
36	MDR	Cluster3881_4:Cluster893_6	Rv3312c:Rv0006	double	Rv3312c:gyrA	0.0344674	1790.09	1998.96	0.184997	0.381439
37	MDR	Cluster3881_4:Cluster893_3	Rv3312c:Rv0006	double	Rv3312c:gyrA	0.0216797	1790.09	1998.96	0.184997	0.287907
38	MDR	Cluster3881_4:Cluster893_8	Rv3312c:Rv0006	double	Rv3312c:gyrA	0.0249659	1790.09	1998.96	0.184997	0.306988
39	MDR	Cluster3881_2:Cluster893_3	Rv3312c:Rv0006	double	Rv3312c:gyrA	0.0451895	1790.09	1998.96	0.184997	0.468841
40	MDR	Cluster2122_9:Cluster1116_4	Rv3854c:Rv1908c	double	ethA:katG	0.00459065	1101.15	1406.42	0.530092	0.119692
41	MDR	Cluster2122_9:Cluster1116_1	Rv3854c:Rv1908c	double	ethA:katG	8.2459e-06	1101.15	1406.42	0.530092	0.000782182
42	MDR	Cluster2122_9:Cluster1116_3	Rv3854c:Rv1908c	double	ethA:katG	6.95587e-05	1101.15	1406.42	0.530092	0.0049626
43	MDR	Cluster2122_9:Cluster1116_8	Rv3854c:Rv1908c	double	ethA:katG	0.00468674	1101.15	1406.42	0.530092	0.119692
44	MDR	Cluster2122_9:Cluster1116_7	Rv3854c:Rv1908c	double	ethA:katG	4.72958e-05	1101.15	1406.42	0.530092	0.00392555
45	MDR	Cluster5240_9:Cluster2122_9	Rv3919c:Rv3854c	double	gid:ethA	4.44232e-23	1689.31	1957.1	0.243443	2.9497e-20
46	MDR	Cluster5240_3:Cluster2122_9	Rv3919c:Rv3854c	double	gid:ethA	1.25514e-12	1689.31	1957.1	0.243443	2.08354e-10
47	MDR	Cluster5240_4:Cluster2122_9	Rv3919c:Rv3854c	double	gid:ethA	0.00698348	1689.31	1957.1	0.243443	0.154568
48	MDR	Cluster5240_13:Cluster2122_9	Rv3919c:Rv3854c	double	gid:ethA	0.000818969	1689.31	1957.1	0.243443	0.0388425
49	MDR	Cluster5240_7:Cluster2122_9	Rv3919c:Rv3854c	double	gid:ethA	1.67689e-18	1689.31	1957.1	0.243443	3.71151e-16
50	MDR	Cluster415_6:Cluster1116_2	Rv0668:Rv1908c	double	rpoC:katG	0.000255331	1035.4	1362.09	0.565199	0.0130415
51	MDR	Cluster415_6:Cluster1116_5	Rv0668:Rv1908c	double	rpoC:katG	5.86964e-06	1035.4	1362.09	0.565199	0.000649574
52	MDR	Cluster415_6:Cluster1116_1	Rv0668:Rv1908c	double	rpoC:katG	0.0209696	1035.4	1362.09	0.565199	0.28416
53	MDR	Cluster415_6:Cluster1116_7	Rv0668:Rv1908c	double	rpoC:katG	0.0260405	1035.4	1362.09	0.565199	0.31438
54	MDR	Cluster415_6:Cluster1116_3	Rv0668:Rv1908c	double	rpoC:katG	0.0106472	1035.4	1362.09	0.565199	0.186046
55	MDR	Cluster3881_4:Cluster5240_5	Rv3312c:Rv3919c	double	Rv3312c:gid	0.0145252	1866.44	2064.6	0.14675	0.235238
56	MDR	Cluster3881_4:Cluster5240_6	Rv3312c:Rv3919c	double	Rv3312c:gid	0.000245623	1866.44	2064.6	0.14675	0.0130415
57	MDR	Cluster3881_4:Cluster5240_2	Rv3312c:Rv3919c	double	Rv3312c:gid	0.0319811	1866.44	2064.6	0.14675	0.366128
58	MDR	Cluster3881_2:Cluster5240_2	Rv3312c:Rv3919c	double	Rv3312c:gid	0.00366559	1866.44	2064.6	0.14675	0.10782
59	MDR	Cluster3881_2:Cluster5240_6	Rv3312c:Rv3919c	double	Rv3312c:gid	0.00616115	1866.44	2064.6	0.14675	0.141069
60	MDR	Cluster4244_3:Cluster1116_1	Rv3806c:Rv1908c	double	ubiA:katG	0.000895567	1118.38	1273.69	0.49523	0.0396438
61	MDR	Cluster893_9:Cluster491_10	Rv0006:Rv0667	double	gyrA:rpoB	0.0445481	869.201	1286.94	0.660497	0.468841
62	MDR	Cluster893_5:Cluster491_5	Rv0006:Rv0667	double	gyrA:rpoB	0.013819	869.201	1286.94	0.660497	0.229396
63	MDR	Cluster893_7:Cluster491_4	Rv0006:Rv0667	double	gyrA:rpoB	0.0372921	869.201	1286.94	0.660497	0.405933
0	XDR	Cluster1116_3:Cluster893_9	Rv1908c:Rv0006	double	katG:gyrA	0.000628821	582.388	834.103	0.572071	0.0120823
1	XDR	Cluster1116_3:Cluster893_3	Rv1908c:Rv0006	double	katG:gyrA	0.0036656	582.388	834.103	0.572071	0.0428716
2	XDR	Cluster1116_5:Cluster893_3	Rv1908c:Rv0006	double	katG:gyrA	0.0575261	582.388	834.103	0.572071	0.286565
3	XDR	Cluster1116_8:Cluster893_3	Rv1908c:Rv0006	double	katG:gyrA	0.0526935	582.388	834.103	0.572071	0.277932
4	XDR	Cluster1116_6:Cluster893_5	Rv1908c:Rv0006	double	katG:gyrA	0.116076	582.388	834.103	0.572071	0.421953
5	XDR	Cluster1116_4:Cluster893_9	Rv1908c:Rv0006	double	katG:gyrA	0.114814	582.388	834.103	0.572071	0.421953
6	XDR	Cluster1116_7:Cluster893_11	Rv1908c:Rv0006	double	katG:gyrA	0.0744423	582.388	834.103	0.572071	0.345258
7	XDR	Cluster1116_8:Cluster893_4	Rv1908c:Rv0006	double	katG:gyrA	0.124695	582.388	834.103	0.572071	0.424946
8	XDR	Cluster1116_7:Cluster893_9	Rv1908c:Rv0006	double	katG:gyrA	0.0130536	582.388	834.103	0.572071	0.103277
9	XDR	Cluster1116_3:Cluster893_12	Rv1908c:Rv0006	double	katG:gyrA	0.0149595	582.388	834.103	0.572071	0.112166
10	XDR	Cluster4244_3:Cluster8038_3	Rv3806c:Rv3923c	double	ubiA:rnpA	0.138565	890.417	1013.6	0.260115	0.458187
11	XDR	Cluster4244_3:Cluster8038_2	Rv3806c:Rv3923c	double	ubiA:rnpA	0.0463592	890.417	1013.6	0.260115	0.256341
12	XDR	Cluster4244_3:Cluster8038_4	Rv3806c:Rv3923c	double	ubiA:rnpA	0.120142	890.417	1013.6	0.260115	0.424946
13	XDR	Cluster4244_2:Cluster8038_3	Rv3806c:Rv3923c	double	ubiA:rnpA	0.159451	890.417	1013.6	0.260115	0.487412
14	XDR	Cluster4244_2:Cluster8038_2	Rv3806c:Rv3923c	double	ubiA:rnpA	4.21418e-09	890.417	1013.6	0.260115	2.83403e-07
15	XDR	Cluster4244_2:Cluster8038_4	Rv3806c:Rv3923c	double	ubiA:rnpA	0.00242882	890.417	1013.6	0.260115	0.0362974
16	XDR	Cluster3930_6:Cluster491_3	Rv2043c:Rv0667	double	pncA:rpoB	0.149064	792.323	969.06	0.36359	0.4609
17	XDR	Cluster3930_8:Cluster491_3	Rv2043c:Rv0667	double	pncA:rpoB	0.0942238	792.323	969.06	0.36359	0.396034
18	XDR	Cluster3930_10:Cluster491_7	Rv2043c:Rv0667	double	pncA:rpoB	0.046694	792.323	969.06	0.36359	0.256341
19	XDR	Cluster3930_10:Cluster491_4	Rv2043c:Rv0667	double	pncA:rpoB	0.115201	792.323	969.06	0.36359	0.421953
20	XDR	Cluster3930_2:Cluster491_10	Rv2043c:Rv0667	double	pncA:rpoB	0.0429709	792.323	969.06	0.36359	0.251286
21	XDR	Cluster4244_3:Cluster893_9	Rv3806c:Rv0006	double	ubiA:gyrA	0.0557598	619.555	774.869	0.507962	0.283007
22	XDR	Cluster4244_4:Cluster893_9	Rv3806c:Rv0006	double	ubiA:gyrA	0.162768	619.555	774.869	0.507962	0.491963
23	XDR	Cluster4244_3:Cluster893_3	Rv3806c:Rv0006	double	ubiA:gyrA	0.0151956	619.555	774.869	0.507962	0.112166
24	XDR	Cluster4244_3:Cluster893_2	Rv3806c:Rv0006	double	ubiA:gyrA	0.10217	619.555	774.869	0.507962	0.417958
25	XDR	Cluster3930_14:Cluster893_8	Rv2043c:Rv0006	double	pncA:gyrA	0.0326503	575.475	837.902	0.581633	0.204254
26	XDR	Cluster3930_10:Cluster893_9	Rv2043c:Rv0006	double	pncA:gyrA	0.0940945	575.475	837.902	0.581633	0.396034
27	XDR	Cluster3930_9:Cluster893_12	Rv2043c:Rv0006	double	pncA:gyrA	0.0259567	575.475	837.902	0.581633	0.174559
28	XDR	Cluster3930_3:Cluster893_5	Rv2043c:Rv0006	double	pncA:gyrA	0.11932	575.475	837.902	0.581633	0.424946
29	XDR	Cluster3930_10:Cluster893_5	Rv2043c:Rv0006	double	pncA:gyrA	0.00260998	575.475	837.902	0.581633	0.0369519
30	XDR	Cluster3930_10:Cluster893_3	Rv2043c:Rv0006	double	pncA:gyrA	0.000191428	575.475	837.902	0.581633	0.00499883
31	XDR	Cluster3930_10:Cluster893_2	Rv2043c:Rv0006	double	pncA:gyrA	0.0638995	575.475	837.902	0.581633	0.306946
32	XDR	Cluster5948_1:Cluster893_3	Rv2604c:Rv0006	double	snoP:gyrA	0.00278758	617.045	756.292	0.504904	0.0372501
33	XDR	Cluster5948_1:Cluster893_2	Rv2604c:Rv0006	double	snoP:gyrA	0.0789732	617.045	756.292	0.504904	0.355682
34	XDR	Cluster5948_1:Cluster893_9	Rv2604c:Rv0006	double	snoP:gyrA	0.000106249	617.045	756.292	0.504904	0.00357262
35	XDR	Cluster5948_2:Cluster893_4	Rv2604c:Rv0006	double	snoP:gyrA	0.0273787	617.045	756.292	0.504904	0.175354
36	XDR	Cluster5948_2:Cluster893_2	Rv2604c:Rv0006	double	snoP:gyrA	0.0226729	617.045	756.292	0.504904	0.1605
37	XDR	Cluster5948_2:Cluster893_3	Rv2604c:Rv0006	double	snoP:gyrA	0.0352575	617.045	756.292	0.504904	0.215551
38	XDR	Cluster5948_2:Cluster893_8	Rv2604c:Rv0006	double	snoP:gyrA	0.0837342	617.045	756.292	0.504904	0.363299
39	XDR	Cluster5948_2:Cluster893_9	Rv2604c:Rv0006	double	snoP:gyrA	0.00046061	617.045	756.292	0.504904	0.00953108
40	XDR	Cluster5948_1:Cluster893_13	Rv2604c:Rv0006	double	snoP:gyrA	0.166214	617.045	756.292	0.504904	0.496796
41	XDR	Cluster5948_1:Cluster893_12	Rv2604c:Rv0006	double	snoP:gyrA	0.000204413	617.045	756.292	0.504904	0.00499883
42	XDR	Cluster5948_1:Cluster893_10	Rv2604c:Rv0006	double	snoP:gyrA	0.0734765	617.045	756.292	0.504904	0.345258
43	XDR	Cluster5948_2:Cluster893_12	Rv2604c:Rv0006	double	snoP:gyrA	0.000686394	617.045	756.292	0.504904	0.0123093
44	XDR	Cluster5948_2:Cluster893_13	Rv2604c:Rv0006	double	snoP:gyrA	3.11024e-16	617.045	756.292	0.504904	8.36655e-14
45	XDR	Cluster8038_4:Cluster893_3	Rv3923c:Rv0006	double	rnpA:gyrA	0.14287	631.938	856.875	0.519893	0.458187
46	XDR	Cluster8038_4:Cluster893_2	Rv3923c:Rv0006	double	rnpA:gyrA	0.124798	631.938	856.875	0.519893	0.424946
47	XDR	Cluster8038_1:Cluster893_13	Rv3923c:Rv0006	double	rnpA:gyrA	0.10731	631.938	856.875	0.519893	0.420741
48	XDR	Cluster8038_2:Cluster893_8	Rv3923c:Rv0006	double	rnpA:gyrA	0.109039	631.938	856.875	0.519893	0.420741
49	XDR	Cluster8038_2:Cluster893_3	Rv3923c:Rv0006	double	rnpA:gyrA	0.0048921	631.938	856.875	0.519893	0.0487398
50	XDR	Cluster8038_2:Cluster893_2	Rv3923c:Rv0006	double	rnpA:gyrA	0.002908	631.938	856.875	0.519893	0.0372501
51	XDR	Cluster8038_2:Cluster893_13	Rv3923c:Rv0006	double	rnpA:gyrA	1.23026e-13	631.938	856.875	0.519893	1.10313e-11
52	XDR	Cluster8038_4:Cluster893_13	Rv3923c:Rv0006	double	rnpA:gyrA	0.00121764	631.938	856.875	0.519893	0.0204715
53	XDR	Cluster8038_3:Cluster893_3	Rv3923c:Rv0006	double	rnpA:gyrA	0.11008	631.938	856.875	0.519893	0.420741
54	XDR	Cluster2122_3:Cluster3930_6	Rv3854c:Rv2043c	double	ethA:pncA	0.0544655	911.603	1082.98	0.257324	0.281754
55	XDR	Cluster2122_9:Cluster3930_14	Rv3854c:Rv2043c	double	ethA:pncA	0.143077	911.603	1082.98	0.257324	0.458187
56	XDR	Cluster4486_4:Cluster893_12	Rv2764c:Rv0006	double	thyA:gyrA	0.0127913	589.573	777.02	0.544747	0.103277
57	XDR	Cluster4486_4:Cluster893_9	Rv2764c:Rv0006	double	thyA:gyrA	0.00399429	589.573	777.02	0.544747	0.0447693
58	XDR	Cluster4486_4:Cluster893_3	Rv2764c:Rv0006	double	thyA:gyrA	0.111051	589.573	777.02	0.544747	0.420741
59	XDR	Cluster4486_2:Cluster893_13	Rv2764c:Rv0006	double	thyA:gyrA	0.0076999	589.573	777.02	0.544747	0.073974
60	XDR	Cluster3909_2:Cluster491_4	Rv3848:Rv0667	double	Rv3848:rpoB	0.00810274	957.441	1064.55	0.196132	0.0751599
61	XDR	Cluster7125_3:Cluster4244_2	Rv2757c:Rv3806c	double	vapC21:ubiA	0.142012	814.542	900.233	0.314331	0.458187
62	XDR	Cluster7125_3:Cluster4244_4	Rv2757c:Rv3806c	double	vapC21:ubiA	0.142012	814.542	900.233	0.314331	0.458187
63	XDR	Cluster7125_7:Cluster4244_2	Rv2757c:Rv3806c	double	vapC21:ubiA	2.33273e-14	814.542	900.233	0.314331	3.13752e-12
64	XDR	Cluster491_3:Cluster893_12	Rv0667:Rv0006	double	rpoB:gyrA	0.107911	586.9	822.548	0.56286	0.420741
65	XDR	Cluster491_3:Cluster893_13	Rv0667:Rv0006	double	rpoB:gyrA	0.0101706	586.9	822.548	0.56286	0.0911962
66	XDR	Cluster491_1:Cluster893_8	Rv0667:Rv0006	double	rpoB:gyrA	0.0109663	586.9	822.548	0.56286	0.0951596
67	XDR	Cluster491_3:Cluster893_3	Rv0667:Rv0006	double	rpoB:gyrA	0.0273617	586.9	822.548	0.56286	0.175354
68	XDR	Cluster491_10:Cluster893_11	Rv0667:Rv0006	double	rpoB:gyrA	0.124453	586.9	822.548	0.56286	0.424946
69	XDR	Cluster491_4:Cluster893_5	Rv0667:Rv0006	double	rpoB:gyrA	0.0128033	586.9	822.548	0.56286	0.103277
70	XDR	Cluster491_7:Cluster893_5	Rv0667:Rv0006	double	rpoB:gyrA	0.039788	586.9	822.548	0.56286	0.237844
71	XDR	Cluster5948_1:Cluster3930_8	Rv2604c:Rv2043c	double	snoP:pncA	0.0793343	902.913	1047.52	0.256177	0.355682
72	XDR	Cluster5948_1:Cluster3930_5	Rv2604c:Rv2043c	double	snoP:pncA	0.00485342	902.913	1047.52	0.256177	0.0487398
73	XDR	Cluster5948_1:Cluster3930_14	Rv2604c:Rv2043c	double	snoP:pncA	0.00429336	902.913	1047.52	0.256177	0.0461965
74	XDR	Cluster5948_2:Cluster3930_8	Rv2604c:Rv2043c	double	snoP:pncA	0.0154281	902.913	1047.52	0.256177	0.112166
75	XDR	Cluster5948_2:Cluster3930_3	Rv2604c:Rv2043c	double	snoP:pncA	0.0514162	902.913	1047.52	0.256177	0.276619
76	XDR	Cluster4244_3:Cluster4476_8	Rv3806c:Rv0633c	double	ubiA:Rv0633c	0.000272994	881.108	998.932	0.26652	0.00611962
77	XDR	Cluster4244_3:Cluster4476_5	Rv3806c:Rv0633c	double	ubiA:Rv0633c	0.00320843	881.108	998.932	0.26652	0.0392304
78	XDR	Cluster4244_3:Cluster4476_2	Rv3806c:Rv0633c	double	ubiA:Rv0633c	0.045889	881.108	998.932	0.26652	0.256341
79	XDR	Cluster4244_2:Cluster4476_5	Rv3806c:Rv0633c	double	ubiA:Rv0633c	0.000154218	881.108	998.932	0.26652	0.0046094
80	XDR	Cluster4244_2:Cluster4476_2	Rv3806c:Rv0633c	double	ubiA:Rv0633c	0.0233078	881.108	998.932	0.26652	0.160764
81	XDR	Cluster4244_2:Cluster4476_8	Rv3806c:Rv0633c	double	ubiA:Rv0633c	9.12118e-07	881.108	998.932	0.26652	3.50514e-05
82	XDR	Cluster4244_4:Cluster4476_8	Rv3806c:Rv0633c	double	ubiA:Rv0633c	0.147442	881.108	998.932	0.26652	0.4609
83	XDR	Cluster4244_2:Cluster7926_2	Rv3806c:Rv1102c	double	ubiA:mazF3	0.0612807	874.035	997.214	0.27447	0.299719
84	XDR	Cluster4244_2:Cluster7926_4	Rv3806c:Rv1102c	double	ubiA:mazF3	0.00236283	874.035	997.214	0.27447	0.0362974
85	XDR	Cluster4244_2:Cluster7926_6	Rv3806c:Rv1102c	double	ubiA:mazF3	7.3751e-09	874.035	997.214	0.27447	3.9678e-07
86	XDR	Cluster4244_3:Cluster491_3	Rv3806c:Rv0667	double	ubiA:rpoB	1.20547e-07	814.849	927.317	0.322824	5.4045e-06
87	XDR	Cluster1058_1:Cluster893_5	Rv0092:Rv0006	double	ctpA:gyrA	0.147413	662.325	887.262	0.493267	0.4609
88	XDR	Cluster1058_6:Cluster893_9	Rv0092:Rv0006	double	ctpA:gyrA	0.0825864	662.325	887.262	0.493267	0.363299
89	XDR	Cluster1058_3:Cluster893_5	Rv0092:Rv0006	double	ctpA:gyrA	0.102547	662.325	887.262	0.493267	0.417958
0	ethambutol	Cluster3849_2:Cluster3909_2	Rv0265c:Rv3848	double	Rv0265c:Rv3848	0.0126724	1716.31	1763.11	0.0360993	0.336524
1	ethambutol	Cluster3849_2:Cluster3909_3	Rv0265c:Rv3848	double	Rv0265c:Rv3848	0.00440505	1716.31	1763.11	0.0360993	0.175468
2	ethambutol	Cluster3909_2:Cluster551_9	Rv3848:Rv3795	double	Rv3848:embB	0.00897844	1096.39	1200.4	0.400428	0.30655
3	ethambutol	Cluster4660_1:Cluster3849_1	Rv0687:Rv0265c	double	Rv0687:Rv0265c	0.0147843	1757.64	1820.05	0.0160437	0.353344
4	ethambutol	Cluster2212_2:Cluster551_10	Rv0346c:Rv3795	double	ansP2:embB	2.04944e-05	1102.6	1237.81	0.403714	0.00489817
5	ethambutol	Cluster4244_3:Cluster551_11	Rv3806c:Rv3795	double	ubiA:embB	0.00172726	1099.04	1239.45	0.406873	0.103204
6	ethambutol	Cluster1039_2:Cluster4244_2	Rv1563c:Rv3806c	double	treY:ubiA	4.59214e-05	1579.45	1662.66	0.12172	0.0054876
7	ethambutol	Cluster1039_1:Cluster4244_1	Rv1563c:Rv3806c	double	treY:ubiA	0.0102904	1579.45	1662.66	0.12172	0.307424
8	ethambutol	Cluster6096_3:Cluster6118_2	Rv1031:Rv2390c	double	kdpC:Rv2390c	0.00399729	1637.34	1694.54	0.0831897	0.175468
9	ethambutol	Cluster6096_1:Cluster6118_1	Rv1031:Rv2390c	double	kdpC:Rv2390c	0.0193738	1637.34	1694.54	0.0831897	0.42094
10	ethambutol	Cluster3176_3:Cluster4244_2	Rv1267c:Rv3806c	double	embR:ubiA	0.00018287	1593.3	1676.5	0.113861	0.0145687
0	ethionamide	Cluster5664_2:Cluster2122_10	Rv3421c:Rv3854c	double	Rv3421c:ethA	0.00854897	707.099	815.386	0.114167	0.323566
1	ethionamide	Cluster5664_1:Cluster2122_10	Rv3421c:Rv3854c	double	Rv3421c:ethA	0.00949085	707.099	815.386	0.114167	0.323566
2	ethionamide	Cluster5664_2:Cluster3373_1	Rv3421c:Rv1184c	double	Rv3421c:Rv1184c	0.0102025	707.149	767.79	0.0844403	0.323566
3	ethionamide	Cluster7362_2:Cluster5593_7	Rv1690:Rv1222	double	lprJ:rseA	0.00398123	743.438	804.079	0.0355202	0.220958
4	ethionamide	Cluster6929_2:Cluster2122_10	Rv1334:Rv3854c	double	mec:ethA	0.000505127	683.655	770.285	0.13229	0.0373794
5	ethionamide	Cluster2980_4:Cluster2122_9	Rv2780:Rv3854c	double	ald:ethA	0.000408551	700.002	743.317	0.0832912	0.0373794
6	ethionamide	Cluster7362_2:Cluster2980_4	Rv1690:Rv2780	double	lprJ:ald	0.000456337	727.667	770.982	0.0459954	0.0373794
0	pyrazinamide	Cluster4389_2:Cluster4054_2	Rv0427c:Rv3843c	double	xthA:Rv3843c	4.83868e-05	255.51	293.28	0.24323	0.00299998
1	pyrazinamide	Cluster4389_2:Cluster4054_1	Rv0427c:Rv3843c	double	xthA:Rv3843c	0.00121044	255.51	293.28	0.24323	0.0375237
2	pyrazinamide	Cluster921_1:Cluster4606_3	Rv3664c:Rv0625c	double	dppC:Rv0625c	0.0089661	274.475	319.114	0.194728	0.11118
3	pyrazinamide	Cluster921_1:Cluster4606_2	Rv3664c:Rv0625c	double	dppC:Rv0625c	0.00223971	274.475	319.114	0.194728	0.0462874
4	pyrazinamide	Cluster1784_3:Cluster3930_10	Rv0861c:Rv2043c	double	ercc3:pncA	0.0241136	172.867	244.975	0.575879	0.249173
5	pyrazinamide	Cluster1784_4:Cluster3930_10	Rv0861c:Rv2043c	double	ercc3:pncA	0.00545284	172.867	244.975	0.575879	0.084519
0	isoniazid	Cluster203_1:Cluster1116_5	Rv2476c:Rv1908c	double	gdh:katG	0.00493256	772.76	901.265	0.631783	0.0669419
1	isoniazid	Cluster203_1:Cluster1116_2	Rv2476c:Rv1908c	double	gdh:katG	0.000255519	772.76	901.265	0.631783	0.00809145
2	isoniazid	Cluster1396_2:Cluster1116_1	Rv0669c:Rv1908c	double	Rv0669c:katG	1.25074e-07	748.395	903.671	0.649243	8.91154e-06
3	isoniazid	Cluster1396_1:Cluster1116_1	Rv0669c:Rv1908c	double	Rv0669c:katG	0.0307972	748.395	903.671	0.649243	0.337585
4	isoniazid	Cluster4498_2:Cluster2178_2	Rv0838:Rv0016c	double	lpqR:pbpA	0.00301294	1921.55	1980.44	0.0349297	0.0539329
5	isoniazid	Cluster4498_2:Cluster2178_3	Rv0838:Rv0016c	double	lpqR:pbpA	0.00050695	1921.55	1980.44	0.0349297	0.0139076
6	isoniazid	Cluster1258_1:Cluster1237_5	Rv1402:Rv1877	double	priA:Rv1877	0.00187953	1816.47	1891.43	0.0913613	0.0423063
7	isoniazid	Cluster1258_1:Cluster1237_6	Rv1402:Rv1877	double	priA:Rv1877	0.000536783	1816.47	1891.43	0.0913613	0.0139076
8	isoniazid	Cluster1258_1:Cluster1237_1	Rv1402:Rv1877	double	priA:Rv1877	0.00782263	1816.47	1891.43	0.0913613	0.101339
9	isoniazid	Cluster1601_1:Cluster4738_1	Rv0118c:Rv1484	double	oxcA:inhA	0.0401485	1820.88	1917.25	0.0931879	0.42379
10	isoniazid	Cluster3849_2:Cluster1116_8	Rv0265c:Rv1908c	double	Rv0265c:katG	0.0137008	763.822	897.681	0.637341	0.162697
11	isoniazid	Cluster3849_1:Cluster1116_8	Rv0265c:Rv1908c	double	Rv0265c:katG	0.023435	763.822	897.681	0.637341	0.267159
12	isoniazid	Cluster2178_3:Cluster1116_4	Rv0016c:Rv1908c	double	pbpA:katG	7.14829e-05	774.41	935.041	0.637042	0.00339544
13	isoniazid	Cluster2178_2:Cluster1116_4	Rv0016c:Rv1908c	double	pbpA:katG	0.00302781	774.41	935.041	0.637042	0.0539329
14	isoniazid	Cluster1601_6:Cluster1116_5	Rv0118c:Rv1908c	double	oxcA:katG	0.00455522	801.528	1026.41	0.635458	0.0649119
15	isoniazid	Cluster1601_2:Cluster1116_5	Rv0118c:Rv1908c	double	oxcA:katG	0.00247532	801.528	1026.41	0.635458	0.0503904
16	isoniazid	Cluster1601_6:Cluster1116_1	Rv0118c:Rv1908c	double	oxcA:katG	0.00919079	801.528	1026.41	0.635458	0.113886
17	isoniazid	Cluster4738_1:Cluster1116_1	Rv1484:Rv1908c	double	inhA:katG	1.24283e-07	656.208	774.004	0.688966	8.91154e-06
18	isoniazid	Cluster4738_1:Cluster1116_2	Rv1484:Rv1908c	double	inhA:katG	5.21975e-23	656.208	774.004	0.688966	1.48763e-20
19	isoniazid	Cluster4738_1:Cluster1116_5	Rv1484:Rv1908c	double	inhA:katG	0.00417085	656.208	774.004	0.688966	0.0625627
20	isoniazid	Cluster4738_1:Cluster1116_6	Rv1484:Rv1908c	double	inhA:katG	7.52045e-12	656.208	774.004	0.688966	1.07166e-09
21	isoniazid	Cluster4498_2:Cluster1116_6	Rv0838:Rv1908c	double	lpqR:katG	0.00381426	759.032	882.182	0.637742	0.0603924
22	isoniazid	Cluster4498_2:Cluster1116_8	Rv0838:Rv1908c	double	lpqR:katG	0.000240888	759.032	882.182	0.637742	0.00809145
23	isoniazid	Cluster7026_2:Cluster1116_8	Rv2704:Rv1908c	double	Rv2704:katG	0.00192976	761.55	906.118	0.640527	0.0423063
24	isoniazid	Cluster7026_2:Cluster1116_4	Rv2704:Rv1908c	double	Rv2704:katG	7.81805e-06	761.55	906.118	0.640527	0.000445629
25	isoniazid	Cluster7026_2:Cluster1116_7	Rv2704:Rv1908c	double	Rv2704:katG	0.00368499	761.55	906.118	0.640527	0.0603924
26	isoniazid	Cluster1258_1:Cluster1116_8	Rv1402:Rv1908c	double	priA:katG	9.68651e-05	777.408	954.102	0.638567	0.00394379
0	rifampicin	Cluster2117_6:Cluster1237_1	Rv2680:Rv1877	double	Rv2680:Rv1877	0.00417988	1927.75	2195.41	0.111756	0.225943
1	rifampicin	Cluster5025_1:Cluster1237_1	Rv1597:Rv1877	double	Rv1597:Rv1877	0.000579433	1891.17	2003.59	0.101348	0.0406569
2	rifampicin	Cluster5025_1:Cluster1237_4	Rv1597:Rv1877	double	Rv1597:Rv1877	0.000161906	1891.17	2003.59	0.101348	0.0170406
3	rifampicin	Cluster5025_4:Cluster1237_4	Rv1597:Rv1877	double	Rv1597:Rv1877	0.00429345	1891.17	2003.59	0.101348	0.225943
4	rifampicin	Cluster4237_3:Cluster491_4	Rv3516:Rv0667	double	echA19:rpoB	0.000367251	691.305	942.9	0.709724	0.0309225
5	rifampicin	Cluster4237_2:Cluster491_4	Rv3516:Rv0667	double	echA19:rpoB	4.69668e-06	691.305	942.9	0.709724	0.000988651
6	rifampicin	Cluster2754_8:Cluster2117_8	Rv1526c:Rv2680	double	Rv1526c:Rv2680	0.00637182	1866.4	2160.82	0.146431	0.268254
7	rifampicin	Cluster5025_4:Cluster491_5	Rv1597:Rv0667	double	Rv1597:rpoB	0.00545003	666.409	875.179	0.714048	0.25494
8	rifampicin	Cluster619_3:Cluster1237_5	Rv1664:Rv1877	double	pks9:Rv1877	0.0099315	1691.97	1815.09	0.200101	0.380106
9	rifampicin	Cluster2754_6:Cluster491_5	Rv1526c:Rv0667	double	Rv1526c:rpoB	0.0128575	654.546	938.259	0.73342	0.451084
10	rifampicin	Cluster415_6:Cluster491_4	Rv0668:Rv0667	double	rpoC:rpoB	8.86285e-07	645.338	886.226	0.73012	0.000373126
11	rifampicin	Cluster415_6:Cluster491_3	Rv0668:Rv0667	double	rpoC:rpoB	5.10021e-05	645.338	886.226	0.73012	0.00715729
