# Supplementary material for: Machine learning and structural analysis of Mycobacterium tuberculosis pan-genome identifies genetic signatures of antibiotic resistance
Source: Nat Commun. 2018 Oct 17;9:4306. doi: 10.1038/s41467-018-06634-y (PMC6193043; doi:10.1038/s41467-018-06634-y)
Supplement: Supplementary file 8 — Supplementary Data 5 [file 41467_2018_6634_MOESM8_ESM.zip]

Archive with 24 entries (21 files):
- Supplementary Data 5/
- Supplementary Data 5/.DS_Store
- __MACOSX/
- __MACOSX/Supplementary Data 5/
- __MACOSX/Supplementary Data 5/._.DS_Store
- Supplementary Data 5/ethambutol_epistasis.pdf
- __MACOSX/Supplementary Data 5/._ethambutol_epistasis.pdf
- Supplementary Data 5/ofloxacin_epistasis.pdf
- __MACOSX/Supplementary Data 5/._ofloxacin_epistasis.pdf
- Supplementary Data 5/streptomycin_epistasis.pdf
- __MACOSX/Supplementary Data 5/._streptomycin_epistasis.pdf
- Supplementary Data 5/ethionamide_epistasis.pdf
- __MACOSX/Supplementary Data 5/._ethionamide_epistasis.pdf
- Supplementary Data 5/XDR_epistasis.pdf
- __MACOSX/Supplementary Data 5/._XDR_epistasis.pdf
- Supplementary Data 5/isoniazid_epistasis.pdf
- __MACOSX/Supplementary Data 5/._isoniazid_epistasis.pdf
- Supplementary Data 5/MDR_epistasis.pdf
- __MACOSX/Supplementary Data 5/._MDR_epistasis.pdf
- Supplementary Data 5/pyrazinamide_epistasis.pdf
- __MACOSX/Supplementary Data 5/._pyrazinamide_epistasis.pdf
- Supplementary Data 5/rifampicin_epistasis.pdf
- __MACOSX/Supplementary Data 5/._rifampicin_epistasis.pdf
- __MACOSX/._Supplementary Data 5
