# Supplementary material for: Machine learning and structural analysis of Mycobacterium tuberculosis pan-genome identifies genetic signatures of antibiotic resistance
Source: Nat Commun. 2018 Oct 17;9:4306. doi: 10.1038/s41467-018-06634-y (PMC6193043; doi:10.1038/s41467-018-06634-y)
Supplement: Supplementary file 10 — Supplementary Data 7 [file 41467_2018_6634_MOESM10_ESM.xlsx]

## Sheet: Supplementary File 1
Genome ID	Genome Name	Organism Name	NCBI Taxon ID	Genome Status	Strain	Completion Date	Publication	BioProject Accession	BioSample Accession	Assembly Accession	GenBank Accessions	RefSeq Accessions	Sequencing Centers	Sequencing Status	Sequencing Platform	Sequencing Depth	Assembly Method	Chromosomes	Contigs	Sequences	Genome Length	GC Content	PATRIC CDS	RefSeq CDS	Isolation Site	Isolation Source	Isolation Comments	Collection Date	Isolation Country	Geographic Location	Altitude	Host Name	Host Gender	Host Age	Host Health	Other Clinical	AntiMicrobial Resistance	AntiMicrobial Resistance Evidence	Gram Stain	Cell Shape	Motility	Sporulation	Temperature Range	Optimal Temperature	Salinity	Oxygen Requirement	Habitat	Disease	Comments
1010834_3	Mycobacterium tuberculosis HKBS1	Mycobacterium tuberculosis HKBS1	1010834	Complete	BS1	2014-02-18T00:00:00Z	Tsui S.K.W. et al. SUBMITTED http://www.uniprot.org/proteomes/UP000019323	PRJNA66061	SAMN03081429	GCA_000572125.1	CP002871.1	NZ_CP002871.1	'School of Biomedical Sciences, Faculty of Medicine, The Chinese University of Hong Kong'	complete				1		1	4407929	65.6	4352	4151																									-
1010835_3	Mycobacterium tuberculosis BT2	Mycobacterium tuberculosis BT2	1010835	Complete	BT2	2014-02-18T00:00:00Z	Tsui S.K.W. et al. SUBMITTED http://www.uniprot.org/proteomes/UP000019328	PRJNA66063	SAMN03081430	GCA_000572155.1	CP002882.1	NZ_CP002882.1	'School of Biomedical Sciences, Faculty of Medicine, The Chinese University of Hong Kong'	complete				1		1	4401899	65.6	4364	4149																									-
1010836_3	Mycobacterium tuberculosis BT1	Mycobacterium tuberculosis BT1	1010836	Complete	BT1	2014-02-18T00:00:00Z	Tsui S.K.W. et al. SUBMITTED http://www.uniprot.org/proteomes/UP000019327	PRJNA66065	SAMN03081431	GCA_000572175.1	CP002883.1	NZ_CP002883.1	'School of Biomedical Sciences, Faculty of Medicine, The Chinese University of Hong Kong'	complete				1		1	4399405	65.6	4363	4139																									Mycobacterium tuberculosis BT1.This strain will be used for comparative genome analysis.
1078763_3	Mycobacterium tuberculosis NCGM2209	Mycobacterium tuberculosis NCGM2209	1078763	WGS		2011-09-23T00:00:00Z	Tohru Miyoshi-Akiyama et al. 2011	PRJDA72517	-	GCA_000291765.1	BADQ00000000								228	317	4233842	65.34	4215																										-
1126682_4	Mycobacterium tuberculosis OSDD071	Mycobacterium tuberculosis OSDD071	1126682	WGS		2011-12-28T00:00:00Z	OSDD Open Repsoitory	PRJNA78807	SAMN02469671	GCA_000240245.2	AHHX00000000								491	660	4163620	65.48	4202																										-
1126683_4	Mycobacterium tuberculosis OSDD504	Mycobacterium tuberculosis OSDD504	1126683	WGS		2011-12-28T00:00:00Z	OSDD Open Repsoitory	PRJNA78959	SAMN02469672	GCA_000240265.2	AHHY00000000								793	1040	4065959	65.37	4122																										-
1126684_4	Mycobacterium tuberculosis OSDD518	Mycobacterium tuberculosis OSDD518	1126684	WGS		2011-12-28T00:00:00Z	OSDD Open Repsoitory	PRJNA78961	SAMN02469670	GCA_000240285.2	AHHZ00000000								513	684	4127456	65.45	4167																										-
1138877_3	Mycobacterium tuberculosis 7199-99	Mycobacterium tuberculosis	1138877	Complete	7199-99	2013-01-07T00:00:00Z	Roetzer,A. et al. 2013 - PMID: 23424287	PRJNA82273	SAMEA2272730	GCA_000331445.1	HE663067.1	NC_020089.1	Center for Biotechnology, Bielefeld University	complete			1	1		1	4421197	65.62	4354	3994																									Mycobacterium tuberculosis Genome sequencing
1151113_3	Mycobacterium tuberculosis XDR1219	Mycobacterium tuberculosis XDR1219	1151113	WGS	XDR1219	2014-01-07T00:00:00Z	23801408	PRJNA85129	SAMN02597361	GCA_000516395.1	AJGO00000000	-	'State Key Lab of Genetic Engineering, College of Life Sciences, Fudan University, Shanghai 200433, P.R.China'	WGS	Illumina HiSeq2000	183x	SOAPdenovo v. 1.05		128	170	4282846	65.5	4298						China	China									Positive										An extensively drug resistant strain of Beijing genotype used for comparative analysis with other M. tuberculosis strains.
1160714_3	Mycobacterium tuberculosis XDR1221	Mycobacterium tuberculosis XDR1221	1160714	WGS	XDR1221	2014-01-07T00:00:00Z	23801408	PRJNA88523	SAMN02597360	GCA_000516435.1	AJGN00000000	-	Fudan University	WGS	454	22.2x	Newbler v. 2.3		183	214	4275719	65.5	4305						China	China									Positive										This strain will be used for comparative genome analysis.
1160715_3	Mycobacterium tuberculosis WX1	Mycobacterium tuberculosis WX1	1160715	WGS	WX1	2014-01-07T00:00:00Z	23801408	PRJNA88525	SAMN02597359	GCA_000516455.1	AJGM00000000	-	Fudan University	WGS	454	28.4x	Newbler v. 2.3		145	182	4245714	65.5	4260						China	China									Positive										This strain will be used for comparative genome analysis.
1160716_3	Mycobacterium tuberculosis WX3	Mycobacterium tuberculosis WX3	1160716	WGS	WX3	2014-01-07T00:00:00Z	23801408	PRJNA88527	SAMN02597358	GCA_000516415.1	AJGL00000000	-	Fudan University	WGS	454	28.5x	Newbler v. 2.3		129	160	4280311	65.5	4286						China	China									Positive										This strain will be used for comparative genome analysis.
1200347_3	Mycobacterium tuberculosis NA-A0008	Mycobacterium tuberculosis NA-A0008	1200347	WGS	NA-A0008	2012-09-11T00:00:00Z	PMC3961728	PRJNA168604	SAMN02471802	GCA_000296175.1	ALYG00000000	-	University of Hyderabad	WGS	IonTorrent	89.0x	MIRA v. 2		239	280	4344894	65.4	4639			sputum from a patient infected with tuberculosis		2008	India	India: Orissa		Human, Homo sapiens																	Genome sequencing of Mycobacterium tuberculosis NA-A0008
1200348_3	Mycobacterium tuberculosis NA-A0009	Mycobacterium tuberculosis NA-A0009	1200348	WGS	NA-A0009	2012-09-11T00:00:00Z	PMC3961728	PRJNA168605	SAMN02471797	GCA_000296155.1	ALYH00000000	-	University of Hyderabad	WGS	IonTorrent	93.0x	MIRA v. 2		266	310	4342522	65.4	4666			sputum from a patient infected with tuberculosis		2008	India	India: Orissa		Human, Homo sapiens																	Genome sequencing of Mycobacterium tuberculosis NA-A0009
1240677_3	Mycobacterium tuberculosis UM 1072388579	Mycobacterium tuberculosis UM 1072388579	1240677	WGS	UM 1072388579	2012-11-09T00:00:00Z	23405310	PRJNA176960	SAMN02471862	GCA_000313215.2	AMXW00000000	-	UNIVERSITY OF MALAYA	WGS	Illumina HiSeq	100.0x	Velvet v. 1.1.07		145	158	4249773	65.4	4248			sputum	isolated XDR-TB strain in Malaysia	2011	Malaysia	Malaysia: University Malaya Medical Center		Human, Homo sapiens																	Mycobacterium tuberculosis UM 1072388579 is a clinical isolate of extensively drug-resistant strain, obtained from a patient of University Malaya Medical Centre. It is the first isolated XDR-TB strain in Malaysia. It is resistant to amikacin, capromycin, ciprofloxacin, ethionamide, isoniazid, kanamycin, ofloxacin, rifampicin, and streptomycin but sensitive to ethambutol and para salicylic acid.
1245275_3	Mycobacterium tuberculosis FJ05194	Mycobacterium tuberculosis FJ05194	1245275	WGS	FJ05194	2013-08-23T00:00:00Z	23965132	PRJNA177778	SAMN02469373	GCA_000454325.1	ANBL00000000	-	BGI-Shenzhen	WGS	Illumina HiSeq	110x	SOAPdenovo v. 1.05		212	287	4298328	65.5	4297	4165																									To understand the mechanism of the drug resistance of XDR-TB.
1245787_3	Mycobacterium tuberculosis GuangZ0019	Mycobacterium tuberculosis GuangZ0019	1245787	WGS	GuangZ0019	2013-08-23T00:00:00Z	23965132	PRJNA177783	SAMN02469376	GCA_000454345.1	ANFI00000000	-	BGI-Shenzhen	WGS	Illumina HiSeq	110x	SOAPdenovo v. 1.05		140	194	4324585	65.6	4318	4198																									To provide insight into the resistance mechanism of the super XDR-TB.
1249615_4	Mycobacterium tuberculosis K		1249615	Complete	K	2014-06-05T00:00:00Z	Lanzas et al. 23884993	PRJNA178919	SAMN02803802	GCA_000698475.1	CP007803.1	NZ_CP007803.1	Seoul National University		Santer; Illumina MiSeq	570.51x	Phred/Phrap/Consed; CLC Genomics Workbench	1	1	1	4385520	65.6	4298	4145		human-associated habitat		1998	South Korea	South Korea		Human, Homo sapiens								Bacilli	No	No							Mycobacterium tuberculosis K. Sequencing of clinical isolate in Korea. This strain is sequenced for comparative genomic studies.
1262525_3	Mycobacterium tuberculosis PanR0201	Mycobacterium tuberculosis PanR0201	1262525	Complete	PanR0201	2013-08-02T00:00:00Z	Lanzas et al. 23884993	PRJNA182109	SAMN02471069	GCA_000442945.1	CM002049.1	-	Texas A&M University	WGS	Illumina GAIIx	68.0x	in-house software v. 11/13/2012	1		1	4402571	65.5	4352			clinical isolate	isolate from Panama		Panama	Panama		Human, Homo sapiens																	MDR isolate from Panama.
1262526_3	Mycobacterium tuberculosis PanR0802	Mycobacterium tuberculosis PanR0802	1262526	Complete	PanR0802	2013-08-02T00:00:00Z	Lanzas et al. 23884993	PRJNA182111	SAMN02471108	GCA_000442965.1	CM002050.1	-	Texas A&M University	WGS	Illumina GAIIx	72.0x	in-house software v. 11/13/2012	1		1	4408178	65.6	4339			clinical isolate	isolate from Panama		Panama	Panama		Human, Homo sapiens																	MDR isolate from Panama.
1262529_3	Mycobacterium tuberculosis PanR1005	Mycobacterium tuberculosis PanR1005	1262529	Complete	PanR1005	2013-08-01T00:00:00Z	Lanzas et al. 23884993	PRJNA182112	SAMN02471042	GCA_000443005.1	CM002051.1	-	Texas A&M University	WGS	Illumina GAIIx	73.0x	in-house software v. 11/13/2012	1		1	4408147	65.6	4322			clinical isolate	isolate from Panama		Panama	Panama		Human, Homo sapiens																	MDR isolate from Panama.
1266446_3	Mycobacterium tuberculosis PanR0704	Mycobacterium tuberculosis PanR0704	1266446	Complete	PanR0704	2013-08-02T00:00:00Z	Lanzas et al. 23884993	PRJNA181126	SAMN02471068	GCA_000442795.1	CM002048.1	-	Texas A&M University	WGS	Illumina GAIIx	85.1x	in-house software v. 11/13/2012	1		1	4398504	65.6	4332			clinical isolate	isolate from Panama		Panama	Panama		Human, Homo sapiens																	MDR isolate from Panama.
1267355_3	Mycobacterium tuberculosis TKK-01-0008	Mycobacterium tuberculosis TKK-01-0008	1267355	WGS	TKK-01-0008	2014-04-29T00:00:00Z	TB-ARC - KRITH initiative, Broad Institute (broadinstitute.org)	PRJNA183514	SAMN01828242	GCA_000659025.1	JLZN00000000	-	Broad Institute	WGS	Illumina	238.0x	allpaths v. R46586		43	43	4383615	65.6	4365	3996		sputum		2008				Human, Homo sapiens	Female	27		host_subject_id:PMH1363;co-morbidity:HIV Positive;previous tb treatment:Yes;previous mdr-tx:Unknown;previous drug susceptible tb tx:Unknown	Resistant;Susceptible	AMR Panel											TB-ARC - KRITH
1267356_3	Mycobacterium tuberculosis TKK-01-0017	Mycobacterium tuberculosis TKK-01-0017	1267356	WGS	TKK-01-0017	2014-04-29T00:00:00Z	Cohen et al., 2015 used in PMID:28092681	PRJNA183515	SAMN01828243	GCA_000659045.1	JLZE00000000	-	Broad Institute	WGS	Illumina	140.0x	allpaths v. R46513		9	9	4391906	65.6	4345	4002		sputum		2008				Human, Homo sapiens	Female	56		host_subject_id:SMH1034;co-morbidity:Unknown;previous tb treatment:No	Resistant;Susceptible	AMR Panel											TB-ARC - KRITH
1267357_3	Mycobacterium tuberculosis TKK-01-0020		1267357	WGS	TKK-01-0020	2014-06-12T00:00:00Z	Mycobacterium tuberculosis;TB-ARC - KRITH initiative, Broad Institute (broadinstitute.org)	PRJNA183516	SAMN01828244	GCA_000706545.1	JLZB00000000	-	Broad Institute		Illumina	104.0x	allpaths v. R46513		9	22	4411620	65.6	4298	4013		sputum		2008				Human, Homo sapiens	Female	61		host_subject_id:STA2049;co-morbidity:HIV Negative;previous tb treatment:No	Resistant;Susceptible	AMR Panel											Mycobacterium tuberculosis;TB-ARC - KRITH
1267358_3	Mycobacterium tuberculosis TKK-01-0021	Mycobacterium tuberculosis TKK-01-0021	1267358	WGS	TKK-01-0021	2014-04-29T00:00:00Z	TB-ARC - KRITH initiative, Broad Institute (broadinstitute.org)	PRJNA183517	SAMN01828245	GCA_000659065.1	JLZA00000000	-	Broad Institute	WGS	Illumina	135.0x	allpaths v. R46513		33	36	4380783	65.6	4358	3991		sputum		2008				Human, Homo sapiens	Male	39		host_subject_id:STA2041;co-morbidity:HIV Positive;previous tb treatment:Yes;previous mdr-tx:Unknown;previous drug susceptible tb tx:Unknown	Resistant;Susceptible	AMR Panel											TB-ARC - KRITH
1267359_3	Mycobacterium tuberculosis TKK-01-0023	Mycobacterium tuberculosis TKK-01-0023	1267359	WGS	TKK-01-0023	2014-04-29T00:00:00Z	TB-ARC - KRITH initiative, Broad Institute (broadinstitute.org)	PRJNA183518	SAMN01828246	GCA_000659085.1	JLYY00000000	-	Broad Institute	WGS	Illumina	138.0x	allpaths v. R46813		35	35	4368700	65.6	4331	3967		sputum		2008				Human, Homo sapiens	Female	26		host_subject_id:EST1013;co-morbidity:HIV Positive;previous tb treatment:Yes;previous mdr-tx:Unknown;previous drug susceptible tb tx:Unknown	Resistant	AMR Panel											TB-ARC - KRITH
1267360_3	Mycobacterium tuberculosis TKK-01-0026	Mycobacterium tuberculosis TKK-01-0026	1267360	WGS	TKK-01-0026	2014-04-29T00:00:00Z	Cohen et al., 2015 used in PMID:28092681	PRJNA183519	SAMN01828247	GCA_000659105.1	JLYV00000000	-	Broad Institute	WGS	Illumina	132.0x	allpaths v. R46513		18	18	4398303	65.6	4348	4010		sputum		2008				Human, Homo sapiens	Female	45		host_subject_id:LSH2008;co-morbidity:HIV Positive;previous tb treatment:No	Resistant;Susceptible	AMR Panel											TB-ARC - KRITH
1267361_3	Mycobacterium tuberculosis TKK-01-0032	Mycobacterium tuberculosis TKK-01-0032	1267361	WGS	TKK-01-0032	2014-04-29T00:00:00Z	Cohen et al., 2015 used in PMID:28092681	PRJNA183520	SAMN01828248	GCA_000659125.1	JLYP00000000	-	Broad Institute	WGS	Illumina	134.0x	allpaths v. R46513		13	15	4394599	65.6	4359	4013		sputum		2008				Human, Homo sapiens	Female	32		host_subject_id:GTH1028;co-morbidity:HIV Positive;previous tb treatment:Yes;previous mdr-tx:Unknown;previous drug susceptible tb tx:Unknown	Resistant;Susceptible	AMR Panel											TB-ARC - KRITH
1267362_3	Mycobacterium tuberculosis TKK-01-0069	Mycobacterium tuberculosis TKK-01-0069	1267362	WGS	TKK-01-0069	2014-04-29T00:00:00Z	Cohen et al., 2015 used in PMID:28092681	PRJNA183521	SAMN01828249	GCA_000659145.1	JLXE00000000	-	Broad Institute	WGS	Illumina	139.0x	allpaths v. R46513		6	6	4401766	65.6	4350	4022		sputum		2010				Human, Homo sapiens	Male	53		host_subject_id:NGW1284;co-morbidity:HIV Negative;previous tb treatment:Yes;previous mdr-tx:Unknown;previous drug susceptible tb tx:Unknown	Resistant;Susceptible	AMR Panel											TB-ARC - KRITH
1267363_3	Mycobacterium tuberculosis TKK-01-0072	Mycobacterium tuberculosis TKK-01-0072	1267363	WGS	TKK-01-0072	2014-04-29T00:00:00Z	TB-ARC - KRITH initiative, Broad Institute (broadinstitute.org)	PRJNA183522	SAMN01828250	GCA_000659165.1	JLXB00000000	-	Broad Institute	WGS	Illumina	239.0x	allpaths v. R46813		26	27	4395067	65.6	4353	4021		sputum		2010				Human, Homo sapiens	Female	48		host_subject_id:NGW1367;co-morbidity:HIV Positive;previous tb treatment:Yes;previous mdr-tx:Unknown;previous drug susceptible tb tx:Unknown	Resistant;Susceptible	AMR Panel											TB-ARC - KRITH
1267364_3	Mycobacterium tuberculosis TKK-01-0080	Mycobacterium tuberculosis TKK-01-0080	1267364	WGS	TKK-01-0080	2014-04-29T00:00:00Z	Cohen et al., 2015 used in PMID:28092681	PRJNA183523	SAMN01828251	GCA_000659185.1	JLWT00000000	-	Broad Institute	WGS	Illumina	184.0x	allpaths v. R46586		16	18	4402947	65.6	4355	3974		sputum		2010				Human, Homo sapiens	Male	33		host_subject_id:NGW1488;co-morbidity:HIV Positive;previous tb treatment:Yes;previous mdr-tx:Unknown;previous drug susceptible tb tx:Unknown	Resistant;Susceptible	AMR Panel											TB-ARC - KRITH
1274431_3	Mycobacterium tuberculosis SP21	Mycobacterium tuberculosis SP21	1274431	WGS	SP21	2013-04-15T00:00:00Z	Grant ID 16.522.11.2003, Ministry of Education and Science of the Russian Federation	PRJNA181180	SAMN02470832	GCA_000364945.1	AOUF00000000	-	Research Institute of Physical-Chemical Medicine, Moscow, Russia	WGS	454; IonTorrent	7.0x	GS De Novo Assembler v. 2.8; sspace v.		370	411	4212157	65.3	4297			sputum		2010	Russia	Russia: Saint Petersburg		Human, Homo sapiens																	38 M. tuberculosis clinical isolates were sequenced to study the genomic organization for Russia endemic M. tuberculosis strains. Project participants are Research Institute of Physical-Chemical Medicine, Moscow;Scientific and Clinical Antituberculosis Center of Moscow Government Health Department, Moscow; Research Institute of Phthisiopulmonology, St. Petersburg; St. Petersburg Pasteur Institute…
1279011_3	Mycobacterium tuberculosis PR05	Mycobacterium tuberculosis PR05	1279011	WGS	PR05	2013-04-19T00:00:00Z	Ismail A et al. 2013 - PMID: 23788553	PRJNA185398	SAMN02471435	GCA_000372545.2	AOMG00000000	-	Universiti Teknologi MARA	WGS	Illumina GAIIx	205.0x	CLCBio Genomic Workbench v. 5.5.1		155	225	4278335	65.4	4379			cerebrospinal fluid sample from tuberculosis patient		2012	Malaysia	Malaysia: Selangor		Human, Homo sapiens							Positive	Bacilli	No	No	Mesophilic	37C	Mesophilic	Aerobic	HostAssociated	Tuberculosis	Whole genome sequence of a Malaysian Mycobacterium tuberculosis isolate.
1279039_3	Mycobacterium tuberculosis 1034	Mycobacterium tuberculosis 1034	1279039	WGS	1034	2014-02-11T00:00:00Z	Zhang,Y., Zhu,B. and Zhang,X. Complete Genome Sequence of a Beijing Family Mycobacterium tuberculosis Strain 1034 Whose Growth is Enhanced by Rifampin, UNPUBLISHED	PRJNA185382	SAMN02951936	GCA_000568275.1	APHO00000000	-	Lanzhou University	WGS	Illumina HiSeq	100.0x	SOAPdenovo v. 1.05		267	339	4239443	65.6	4242				'isolated and sequenced belongs to the most prevalent Beijing genotype M. tuberculosis in Russia, China and the rest of Asia, and was not only resistant to but its growth was enhanced by rifampicin'		China	China		Human, Homo sapiens																	'Mycobacterium tuberculosis is one of the world¬ø¬ø¬øs most ancient and successful pathogens. Strain 1034 which we isolated and sequenced belongs to the most prevalent Beijing genotype M. tuberculosis in Russia, China and the rest of Asia, and was not only resistant to but its growth was enhanced by rifampicin.'
1295720_3	Mycobacterium tuberculosis TKK_02_0004	Mycobacterium tuberculosis TKK_02_0004	1295720	WGS	TKK_02_0004	2014-04-29T00:00:00Z	Cohen et al., 2015 used in PMID:28092681	PRJNA190927	SAMN01925614	GCA_000659205.1	JMBG00000000	-	Broad Institute	WGS	Illumina	189.0x	allpaths v. R47129		5	6	4403697	65.6	4351	4007		sputum		2010	South Africa	South Africa: King George V Hospital, Durban		Human, Homo sapiens	Female	44		host_subject_id:37;treatment course:adm;co-morbidity:HIV Negative;previous tb treatment:Yes;previous mdr-tx:Yes;previous drug susceptible tb tx:Yes	Resistant;Susceptible	AMR Panel											TB-ARC - KRITH
1295721_3	Mycobacterium tuberculosis TKK_02_0005	Mycobacterium tuberculosis TKK_02_0005	1295721	WGS	TKK_02_0005	2014-04-29T00:00:00Z	Cohen et al., 2015 used in PMID:28092681	PRJNA190928	SAMN01925615	GCA_000659225.1	JMBF00000000	-	Broad Institute	WGS	Illumina	139.0x	allpaths v. R46813		6	6	4405404	65.6	4350	4008		sputum		2010	South Africa	South Africa: King George V Hospital, Durban		Human, Homo sapiens	Female	28		host_subject_id:38;treatment course:adm;co-morbidity:HIV Positive;previous tb treatment:Yes;previous mdr-tx:Yes;previous drug susceptible tb tx:No	Resistant;Susceptible	AMR Panel											TB-ARC - KRITH
1295723_3	Mycobacterium tuberculosis TKK_02_0007	Mycobacterium tuberculosis TKK_02_0007	1295723	WGS	TKK_02_0007	2014-04-29T00:00:00Z	Cohen et al., 2015 used in PMID:28092681	PRJNA190930	SAMN01925617	GCA_000659245.1	JMBE00000000	-	Broad Institute	WGS	Illumina	142.0x	allpaths v. R46813		4	4	4398890	65.6	4350	4003		sputum		2010	South Africa	South Africa: King George V Hospital, Durban		Human, Homo sapiens	Male	36		host_subject_id:40;treatment course:adm;co-morbidity:HIV Positive;previous tb treatment:Yes;previous mdr-tx:Yes;previous drug susceptible tb tx:Yes	Resistant;Susceptible	AMR Panel											TB-ARC - KRITH
1295724_3	Mycobacterium tuberculosis TKK_02_0008	Mycobacterium tuberculosis TKK_02_0008	1295724	WGS	TKK_02_0008	2014-04-29T00:00:00Z	Cohen et al., 2015 used in PMID:28092681	PRJNA190931	SAMN01925618	GCA_000659265.1	JMBD00000000	-	Broad Institute	WGS	Illumina	130.0x	allpaths v. R46813		5	6	4403834	65.6	4349	4015		sputum		2010	South Africa	South Africa: King George V Hospital, Durban		Human, Homo sapiens	Female	31		host_subject_id:41;treatment course:adm;co-morbidity:HIV Positive;previous tb treatment:Yes;previous mdr-tx:Yes;previous drug susceptible tb tx:Yes	Resistant;Susceptible	AMR Panel											TB-ARC - KRITH
1295725_3	Mycobacterium tuberculosis TKK_02_0009	Mycobacterium tuberculosis TKK_02_0009	1295725	WGS	TKK_02_0009	2014-04-29T00:00:00Z	Cohen et al., 2015 used in PMID:28092681	PRJNA190932	SAMN01925619	GCA_000659285.1	JLWE00000000	-	Broad Institute	WGS	Illumina	89.0x	allpaths v. R47738		2	2	4399818	65.6	4340	4001		sputum		2010	South Africa	South Africa: King George V Hospital, Durban		Human, Homo sapiens	Female	31		host_subject_id:41;treatment course:8w;co-morbidity:HIV Positive;previous tb treatment:Yes;previous mdr-tx:Yes;previous drug susceptible tb tx:Yes	Resistant;Susceptible	AMR Panel											TB-ARC - KRITH
1295726_3	Mycobacterium tuberculosis TKK_02_0010	Mycobacterium tuberculosis TKK_02_0010	1295726	WGS	TKK_02_0010	2014-04-29T00:00:00Z	Cohen et al., 2015 used in PMID:28092681	PRJNA190933	SAMN01925620	GCA_000659305.1	JMBC00000000	-	Broad Institute	WGS	Illumina	145.0x	allpaths v. R46813		15	15	4399341	65.6	4349	3993		sputum		2010	South Africa	South Africa: King George V Hospital, Durban		Human, Homo sapiens	Male	30		host_subject_id:42;treatment course:adm;co-morbidity:HIV Negative;previous tb treatment:Yes;previous mdr-tx:Yes;previous drug susceptible tb tx:Yes	Resistant;Susceptible	AMR Panel											TB-ARC - KRITH
1295727_3	Mycobacterium tuberculosis TKK_02_0011	Mycobacterium tuberculosis TKK_02_0011	1295727	WGS	TKK_02_0011	2014-04-29T00:00:00Z	Cohen et al., 2015 used in PMID:28092681	PRJNA190934	SAMN01925621	GCA_000659325.1	JMBB00000000	-	Broad Institute	WGS	Illumina	179.0x	allpaths v. R47129		27	28	4388932	65.6	4343	3984		sputum		2010	South Africa	South Africa: King George V Hospital, Durban		Human, Homo sapiens	Male	30		host_subject_id:42;treatment course:8w;co-morbidity:HIV Negative;previous tb treatment:Yes;previous mdr-tx:Yes;previous drug susceptible tb tx:Yes	Resistant;Susceptible	AMR Panel											TB-ARC - KRITH
1295739_3	Mycobacterium tuberculosis TKK_02_0023	Mycobacterium tuberculosis TKK_02_0023	1295739	WGS	TKK_02_0023	2014-04-29T00:00:00Z	Cohen et al., 2015 used in PMID:28092681	PRJNA190947	SAMN01925633	GCA_000659345.1	JMBA00000000	-	Broad Institute	WGS	Illumina	142.0x	allpaths v. R46813		3	4	4399446	65.6	4334	4004		sputum		2010	South Africa	South Africa: King George V Hospital, Durban		Human, Homo sapiens	Male	23		host_subject_id:50;treatment course:adm;co-morbidity:HIV Positive;previous tb treatment:Yes;previous mdr-tx:No;previous drug susceptible tb tx:Yes	Resistant;Susceptible	AMR Panel											TB-ARC - KRITH
1295740_3	Mycobacterium tuberculosis TKK_02_0024	Mycobacterium tuberculosis TKK_02_0024	1295740	WGS	TKK_02_0024	2014-04-29T00:00:00Z	Cohen et al., 2015 used in PMID:28092681	PRJNA190948	SAMN01925634	GCA_000659365.1	JLWD00000000	-	Broad Institute	WGS	Illumina	89.0x	allpaths v. R47738		2	2	4398846	65.6	4345	4001		sputum		2010	South Africa	South Africa: King George V Hospital, Durban		Human, Homo sapiens	Female	30		host_subject_id:51;treatment course:adm;co-morbidity:HIV Positive;previous tb treatment:Yes;previous mdr-tx:Yes;previous drug susceptible tb tx:Yes	Resistant	AMR Panel											TB-ARC - KRITH
1295742_3	Mycobacterium tuberculosis TKK_02_0026	Mycobacterium tuberculosis TKK_02_0026	1295742	WGS	TKK_02_0026	2014-04-29T00:00:00Z	Cohen et al., 2015 used in PMID:28092681	PRJNA190950	SAMN01925636	GCA_000659385.1	JMAZ00000000	-	Broad Institute	WGS	Illumina	144.0x	allpaths v. R46813		3	3	4400491	65.6	4346	4005		sputum		2010	South Africa	South Africa: King George V Hospital, Durban		Human, Homo sapiens	Female	26		host_subject_id:52;treatment course:8w;co-morbidity:HIV Positive;previous tb treatment:Yes;previous mdr-tx:Yes;previous drug susceptible tb tx:Yes	Resistant;Susceptible	AMR Panel											TB-ARC - KRITH
1295744_3	Mycobacterium tuberculosis TKK_02_0028	Mycobacterium tuberculosis TKK_02_0028	1295744	WGS	TKK_02_0028	2014-04-29T00:00:00Z	Cohen et al., 2015 used in PMID:28092681	PRJNA190952	SAMN01925638	GCA_000659405.1	JMAY00000000	-	Broad Institute	WGS	Illumina	144.0x	allpaths v. R46813		5	5	4399975	65.6	4341	4003		sputum		2010	South Africa	South Africa: King George V Hospital, Durban		Human, Homo sapiens	Female	30		host_subject_id:54;treatment course:adm;co-morbidity:HIV Positive;previous tb treatment:Yes;previous mdr-tx:Yes;previous drug susceptible tb tx:Yes	Resistant;Susceptible	AMR Panel											TB-ARC - KRITH
1295745_3	Mycobacterium tuberculosis TKK_02_0029	Mycobacterium tuberculosis TKK_02_0029	1295745	WGS	TKK_02_0029	2014-04-29T00:00:00Z	Cohen et al., 2015 used in PMID:28092681	PRJNA190953	SAMN01925639	GCA_000659425.1	JMAX00000000	-	Broad Institute	WGS	Illumina	140.0x	allpaths v. R46813		3	3	4401435	65.6	4343	4003		sputum		2010	South Africa	South Africa: King George V Hospital, Durban		Human, Homo sapiens	Female	30		host_subject_id:54;treatment course:8w;co-morbidity:HIV Positive;previous tb treatment:Yes;previous mdr-tx:Yes;previous drug susceptible tb tx:Yes	Resistant;Susceptible	AMR Panel											TB-ARC - KRITH
1295746_3	Mycobacterium tuberculosis TKK_02_0030	Mycobacterium tuberculosis TKK_02_0030	1295746	WGS	TKK_02_0030	2014-04-29T00:00:00Z	Cohen et al., 2015 used in PMID:28092681	PRJNA190954	SAMN01925640	GCA_000659445.1	JMAW00000000	-	Broad Institute	WGS	Illumina	141.0x	allpaths v. R46813		5	5	4400659	65.6	4331	4000		sputum		2010	South Africa	South Africa: King George V Hospital, Durban		Human, Homo sapiens	Female	20		host_subject_id:57;treatment course:adm;co-morbidity:HIV Negative;previous tb treatment:Yes;previous mdr-tx:Yes;previous drug susceptible tb tx:Yes	Resistant;Susceptible	AMR Panel											TB-ARC - KRITH
1295747_3	Mycobacterium tuberculosis TKK_02_0031	Mycobacterium tuberculosis TKK_02_0031	1295747	WGS	TKK_02_0031	2014-04-29T00:00:00Z	Cohen et al., 2015 used in PMID:28092681	PRJNA190955	SAMN01925641	GCA_000659465.1	JMAV00000000	-	Broad Institute	WGS	Illumina	140.0x	allpaths v. R46813		5	5	4397854	65.6	4337	4001		sputum		2010	South Africa	South Africa: King George V Hospital, Durban		Human, Homo sapiens	Male	40		host_subject_id:60;treatment course:adm;co-morbidity:HIV Positive;previous tb treatment:Yes;previous mdr-tx:No;previous drug susceptible tb tx:Yes	Resistant;Susceptible	AMR Panel											TB-ARC - KRITH
1295751_3	Mycobacterium tuberculosis TKK_02_0035	Mycobacterium tuberculosis TKK_02_0035	1295751	WGS	TKK_02_0035	2014-04-29T00:00:00Z	Cohen et al., 2015 used in PMID:28092681	PRJNA190959	SAMN01925645	GCA_000659485.1	JMAU00000000	-	Broad Institute	WGS	Illumina	140.0x	allpaths v. R46813		9	9	4397166	65.6	4333	3989		sputum		2010	South Africa	South Africa: King George V Hospital, Durban		Human, Homo sapiens	Female	41		host_subject_id:62;treatment course:adm;co-morbidity:HIV Positive;previous tb treatment:Yes;previous mdr-tx:No;previous drug susceptible tb tx:Yes	Resistant;Susceptible	AMR Panel											TB-ARC - KRITH
1295753_3	Mycobacterium tuberculosis TKK_02_0037	Mycobacterium tuberculosis TKK_02_0037	1295753	WGS	TKK_02_0037	2014-04-29T00:00:00Z	Cohen et al., 2015 used in PMID:28092681	PRJNA190961	SAMN01925647	GCA_000659505.1	JMAT00000000	-	Broad Institute	WGS	Illumina	141.0x	allpaths v. R46813		10	12	4384101	65.6	4326	3981		sputum		2010	South Africa	South Africa: King George V Hospital, Durban		Human, Homo sapiens	Male	26		host_subject_id:65;treatment course:adm;co-morbidity:HIV Negative;previous tb treatment:Yes;previous mdr-tx:Yes;previous drug susceptible tb tx:Yes	Resistant;Susceptible	AMR Panel											TB-ARC - KRITH
1295756_3	Mycobacterium tuberculosis TKK_02_0040	Mycobacterium tuberculosis TKK_02_0040	1295756	WGS	TKK_02_0040	2014-04-29T00:00:00Z	Cohen et al., 2015 used in PMID:28092681	PRJNA190964	SAMN01925650	GCA_000659525.1	JMAS00000000	-	Broad Institute	WGS	Illumina	143.0x	allpaths v. R46813		5	5	4398950	65.6	4339	3999		sputum		2011	South Africa	South Africa: King George V Hospital, Durban		Human, Homo sapiens	Female	25		host_subject_id:69;treatment course:adm;co-morbidity:HIV Positive;previous tb treatment:Yes;previous mdr-tx:No;previous drug susceptible tb tx:Yes	Resistant;Susceptible	AMR Panel											TB-ARC - KRITH
1295757_3	Mycobacterium tuberculosis TKK_02_0041	Mycobacterium tuberculosis TKK_02_0041	1295757	WGS	TKK_02_0041	2014-04-29T00:00:00Z	Cohen et al., 2015 used in PMID:28092681	PRJNA190965	SAMN01925651	GCA_000659545.1	JMAR00000000	-	Broad Institute	WGS	Illumina	144.0x	allpaths v. R46813		4	4	4403851	65.6	4335	4003		sputum		2011	South Africa	South Africa: King George V Hospital, Durban		Human, Homo sapiens	Male	45		host_subject_id:71;treatment course:adm;co-morbidity:HIV Positive;previous tb treatment:Yes;previous mdr-tx:No;previous drug susceptible tb tx:Yes	Resistant;Susceptible	AMR Panel											TB-ARC - KRITH
1295758_3	Mycobacterium tuberculosis TKK_02_0042	Mycobacterium tuberculosis TKK_02_0042	1295758	WGS	TKK_02_0042	2014-04-29T00:00:00Z	Cohen et al., 2015 used in PMID:28092681	PRJNA190966	SAMN01925652	GCA_000659565.1	JMAQ00000000	-	Broad Institute	WGS	Illumina	139.0x	allpaths v. R46813		12	15	4391432	65.6	4340	4004		sputum		2011	South Africa	South Africa: King George V Hospital, Durban		Human, Homo sapiens	Male	45		host_subject_id:73;treatment course:adm;co-morbidity:HIV Positive;previous tb treatment:Yes;previous mdr-tx:Yes;previous drug susceptible tb tx:Yes	Resistant;Susceptible	AMR Panel											TB-ARC - KRITH
1295759_3	Mycobacterium tuberculosis TKK_02_0043	Mycobacterium tuberculosis TKK_02_0043	1295759	WGS	TKK_02_0043	2014-04-29T00:00:00Z	Cohen et al., 2015 used in PMID:28092681	PRJNA190967	SAMN01925653	GCA_000659585.1	JMAP00000000	-	Broad Institute	WGS	Illumina	183.0x	allpaths v. R47129		9	9	4411213	65.6	4370	4016		sputum		2011	South Africa	South Africa: King George V Hospital, Durban		Human, Homo sapiens	Female	32		host_subject_id:74;treatment course:adm;co-morbidity:HIV Positive;previous tb treatment:Yes;previous mdr-tx:No;previous drug susceptible tb tx:Yes	Resistant;Susceptible	AMR Panel											TB-ARC - KRITH
1295760_3	Mycobacterium tuberculosis TKK_02_0044	Mycobacterium tuberculosis TKK_02_0044	1295760	WGS	TKK_02_0044	2014-04-29T00:00:00Z	Cohen et al., 2015 used in PMID:28092681	PRJNA190968	SAMN01925654	GCA_000659605.1	JMAO00000000	-	Broad Institute	WGS	Illumina	141.0x	allpaths v. R46813		2	2	4397493	65.6	4346	4000		sputum		2011	South Africa	South Africa: King George V Hospital, Durban		Human, Homo sapiens	Male	56		host_subject_id:75;treatment course:adm;co-morbidity:HIV Negative;previous tb treatment:Yes;previous mdr-tx:Yes;previous drug susceptible tb tx:Yes	Resistant;Susceptible	AMR Panel											TB-ARC - KRITH
1295763_3	Mycobacterium tuberculosis TKK_02_0047	Mycobacterium tuberculosis TKK_02_0047	1295763	WGS	TKK_02_0047	2014-04-29T00:00:00Z	Cohen et al., 2015 used in PMID:28092681	PRJNA190971	SAMN01925657	GCA_000659625.1	JMAN00000000	-	Broad Institute	WGS	Illumina	143.0x	allpaths v. R46813		4	4	4394582	65.6	4338	3994		sputum		2011	South Africa	South Africa: King George V Hospital, Durban		Human, Homo sapiens	Male	50		host_subject_id:78;treatment course:adm;co-morbidity:HIV Negative;previous tb treatment:Yes;previous mdr-tx:Yes;previous drug susceptible tb tx:Yes	Resistant;Susceptible	AMR Panel											TB-ARC - KRITH
1295764_3	Mycobacterium tuberculosis TKK_02_0048	Mycobacterium tuberculosis TKK_02_0048	1295764	WGS	TKK_02_0048	2014-04-29T00:00:00Z	Cohen et al., 2015 used in PMID:28092681	PRJNA190972	SAMN01925658	GCA_000659645.1	JMAM00000000	-	Broad Institute	WGS	Illumina	136.0x	allpaths v. R46813		5	5	4398781	65.6	4345	4001		sputum		2011	South Africa	South Africa: King George V Hospital, Durban		Human, Homo sapiens	Female	27		host_subject_id:80;treatment course:adm;co-morbidity:HIV Positive;previous tb treatment:Yes;previous mdr-tx:Yes;previous drug susceptible tb tx:Yes	Resistant;Susceptible	AMR Panel											TB-ARC - KRITH
1295766_3	Mycobacterium tuberculosis TKK_02_0050	Mycobacterium tuberculosis TKK_02_0050	1295766	WGS	TKK_02_0050	2014-04-29T00:00:00Z	Cohen et al., 2015 used in PMID:28092681	PRJNA190974	SAMN01925660	GCA_000659685.1	JMAK00000000	-	Broad Institute	WGS	Illumina	142.0x	allpaths v. R46813		6	6	4400516	65.6	4351	4003		sputum		2011	South Africa	South Africa: King George V Hospital, Durban		Human, Homo sapiens	Female	42		host_subject_id:82;treatment course:6m;co-morbidity:HIV Positive;previous tb treatment:Yes;previous mdr-tx:Yes;previous drug susceptible tb tx:Yes	Resistant;Susceptible	AMR Panel											TB-ARC - KRITH
1295767_3	Mycobacterium tuberculosis TKK_02_0051	Mycobacterium tuberculosis TKK_02_0051	1295767	WGS	TKK_02_0051	2014-04-29T00:00:00Z	Cohen et al., 2015 used in PMID:28092681	PRJNA190975	SAMN01925661	GCA_000659705.1	JMAJ00000000	-	Broad Institute	WGS	Illumina	142.0x	allpaths v. R46813		5	6	4402282	65.6	4342	4008		sputum		2011	South Africa	South Africa: King George V Hospital, Durban		Human, Homo sapiens	Female	37		host_subject_id:87;treatment course:adm;co-morbidity:HIV Positive;previous tb treatment:Yes;previous mdr-tx:Yes;previous drug susceptible tb tx:Yes	Resistant;Susceptible	AMR Panel											TB-ARC - KRITH
1295769_3	Mycobacterium tuberculosis TKK_02_0053	Mycobacterium tuberculosis TKK_02_0053	1295769	WGS	TKK_02_0053	2014-04-29T00:00:00Z	Cohen et al., 2015 used in PMID:28092681	PRJNA190977	SAMN01925663	GCA_000659725.1	JMAI00000000	-	Broad Institute	WGS	Illumina	96.0x	allpaths v. R46652		4	4	4400023	65.6	4346	4002		sputum		2011	South Africa	South Africa: King George V Hospital, Durban		Human, Homo sapiens	Female	21		host_subject_id:91;treatment course:8w;co-morbidity:HIV Negative;previous tb treatment:Yes;previous mdr-tx:Yes;previous drug susceptible tb tx:Yes	Resistant	AMR Panel											TB-ARC - KRITH
1295771_3	Mycobacterium tuberculosis TKK_02_0055	Mycobacterium tuberculosis TKK_02_0055	1295771	WGS	TKK_02_0055	2014-04-29T00:00:00Z	Cohen et al., 2015 used in PMID:28092681	PRJNA190979	SAMN01925665	GCA_000659745.1	JMAH00000000	-	Broad Institute	WGS	Illumina	143.0x	allpaths v. R46813		18	20	4389117	65.6	4336	3986		sputum		2011	South Africa	South Africa: King George V Hospital, Durban		Human, Homo sapiens	Female	27		host_subject_id:94;treatment course:adm;co-morbidity:HIV Negative;previous tb treatment:Yes;previous mdr-tx:Yes;previous drug susceptible tb tx:Yes	Resistant;Susceptible	AMR Panel											TB-ARC - KRITH
1295772_3	Mycobacterium tuberculosis TKK_02_0056	Mycobacterium tuberculosis TKK_02_0056	1295772	WGS	TKK_02_0056	2014-04-29T00:00:00Z	Cohen et al., 2015 used in PMID:28092681	PRJNA190980	SAMN01925666	GCA_000659765.1	JMAG00000000	-	Broad Institute	WGS	Illumina	142.0x	allpaths v. R46813		6	7	4394759	65.6	4352	4003		sputum		2011	South Africa	South Africa: King George V Hospital, Durban		Human, Homo sapiens	Female	43		host_subject_id:95;treatment course:adm;co-morbidity:HIV Positive;previous tb treatment:Yes;previous mdr-tx:Yes;previous drug susceptible tb tx:No	Resistant	AMR Panel											TB-ARC - KRITH
1295773_3	Mycobacterium tuberculosis TKK_02_0057	Mycobacterium tuberculosis TKK_02_0057	1295773	WGS	TKK_02_0057	2014-04-29T00:00:00Z	Cohen et al., 2015 used in PMID:28092681	PRJNA190981	SAMN01925667	GCA_000659785.1	JMAF00000000	-	Broad Institute	WGS	Illumina	142.0x	allpaths v. R46813		10	10	4406101	65.6	4378	4010		sputum		2011	South Africa	South Africa: King George V Hospital, Durban		Human, Homo sapiens	Female	43		host_subject_id:95;treatment course:3m;co-morbidity:HIV Positive;previous tb treatment:Yes;previous mdr-tx:Yes;previous drug susceptible tb tx:No	Resistant	AMR Panel											TB-ARC - KRITH
1295774_3	Mycobacterium tuberculosis TKK_02_0058	Mycobacterium tuberculosis TKK_02_0058	1295774	WGS	TKK_02_0058	2014-04-29T00:00:00Z	Cohen et al., 2015 used in PMID:28092681	PRJNA190982	SAMN01925668	GCA_000659805.1	JMAE00000000	-	Broad Institute	WGS	Illumina	81.0x	allpaths v. R46813		9	9	4403549	65.6	4370	4011		sputum		2011	South Africa	South Africa: King George V Hospital, Durban		Human, Homo sapiens	Female	26		host_subject_id:96;treatment course:adm;co-morbidity:HIV Positive;previous tb treatment:Yes;previous mdr-tx:Yes;previous drug susceptible tb tx:Yes	Resistant;Susceptible	AMR Panel											TB-ARC - KRITH
1295775_3	Mycobacterium tuberculosis TKK_02_0059	Mycobacterium tuberculosis TKK_02_0059	1295775	WGS	TKK_02_0059	2014-04-29T00:00:00Z	Cohen et al., 2015 used in PMID:28092681	PRJNA190983	SAMN01925669	GCA_000659825.1	JMAD00000000	-	Broad Institute	WGS	Illumina	141.0x	allpaths v. R46813		8	8	4400255	65.6	4333	4004		sputum		2011	South Africa	South Africa: King George V Hospital, Durban		Human, Homo sapiens	Female	26		host_subject_id:96;treatment course:3m;co-morbidity:HIV Positive;previous tb treatment:Yes;previous mdr-tx:Yes;previous drug susceptible tb tx:Yes	Resistant;Susceptible	AMR Panel											TB-ARC - KRITH
1295776_3	Mycobacterium tuberculosis TKK_02_0060	Mycobacterium tuberculosis TKK_02_0060	1295776	WGS	TKK_02_0060	2014-04-29T00:00:00Z	Cohen et al., 2015 used in PMID:28092681	PRJNA190984	SAMN01925670	GCA_000659845.1	JMAC00000000	-	Broad Institute	WGS	Illumina	143.0x	allpaths v. R46813		8	8	4405460	65.6	4341	4007		sputum		2011	South Africa	South Africa: King George V Hospital, Durban		Human, Homo sapiens	Female	31		host_subject_id:97;treatment course:4wk;co-morbidity:HIV Positive;previous tb treatment:Yes;previous mdr-tx:Yes;previous drug susceptible tb tx:Yes	Resistant;Susceptible	AMR Panel											TB-ARC - KRITH
1295781_3	Mycobacterium tuberculosis TKK_02_0065	Mycobacterium tuberculosis TKK_02_0065	1295781	WGS	TKK_02_0065	2014-04-29T00:00:00Z	Cohen et al., 2015 used in PMID:28092681	PRJNA190989	SAMN01925675	GCA_000659865.1	JMAB00000000	-	Broad Institute	WGS	Illumina	185.0x	allpaths v. R47141		7	7	4397479	65.6	4350	3999		sputum		2011	South Africa	South Africa: King George V Hospital, Durban		Human, Homo sapiens	Male	33		host_subject_id:100;treatment course:adm;co-morbidity:HIV Positive;previous tb treatment:Yes;previous mdr-tx:Yes;previous drug susceptible tb tx:Yes	Resistant;Susceptible	AMR Panel											TB-ARC - KRITH
1295782_3	Mycobacterium tuberculosis TKK_02_0066	Mycobacterium tuberculosis TKK_02_0066	1295782	WGS	TKK_02_0066	2014-04-29T00:00:00Z	Cohen et al., 2015 used in PMID:28092681	PRJNA190990	SAMN01925676	GCA_000659885.1	JMAA00000000	-	Broad Institute	WGS	Illumina	135.0x	allpaths v. R46813		17	18	4405889	65.6	4358	4018		sputum		2011	South Africa	South Africa: King George V Hospital, Durban		Human, Homo sapiens	Male	38		host_subject_id:102;treatment course:adm;co-morbidity:HIV Positive;previous tb treatment:Yes;previous mdr-tx:No;previous drug susceptible tb tx:Yes	Resistant;Susceptible	AMR Panel											TB-ARC - KRITH
1295790_3	Mycobacterium tuberculosis TKK_02_0074	Mycobacterium tuberculosis TKK_02_0074	1295790	WGS	TKK_02_0074	2014-04-29T00:00:00Z	TB-ARC - KRITH initiative, Broad Institute (broadinstitute.org)	PRJNA190998	SAMN01925684	GCA_000659905.1	JLZZ00000000	-	Broad Institute	WGS	Illumina	136.0x	allpaths v. R46813		14	15	4404573	65.6	4355	4018		sputum		2011	South Africa	South Africa: King George V Hospital, Durban		Human, Homo sapiens	Female	34		host_subject_id:107;treatment course:adm;co-morbidity:HIV Positive;previous tb treatment:Yes;previous mdr-tx:No;previous drug susceptible tb tx:Yes	Resistant;Susceptible	AMR Panel											TB-ARC - KRITH
1295791_3	Mycobacterium tuberculosis TKK_02_0075	Mycobacterium tuberculosis TKK_02_0075	1295791	WGS	TKK_02_0075	2014-04-29T00:00:00Z	Cohen et al., 2015 used in PMID:28092681	PRJNA190999	SAMN01925685	GCA_000659925.1	JLZY00000000	-	Broad Institute	WGS	Illumina	138.0x	allpaths v. R46813		13	13	4402999	65.6	4365	3998		sputum		2012	South Africa	South Africa: King George V Hospital, Durban		Human, Homo sapiens	Female	34		host_subject_id:107;treatment course:8w;co-morbidity:HIV Positive;previous tb treatment:Yes;previous mdr-tx:No;previous drug susceptible tb tx:Yes	Resistant;Susceptible	AMR Panel											TB-ARC - KRITH
1295792_3	Mycobacterium tuberculosis TKK_02_0076	Mycobacterium tuberculosis TKK_02_0076	1295792	WGS	TKK_02_0076	2014-04-29T00:00:00Z	Cohen et al., 2015 used in PMID:28092681	PRJNA191000	SAMN01925686	GCA_000659945.1	JLZX00000000	-	Broad Institute	WGS	Illumina	107.0x	allpaths v. R46652		11	11	4399957	65.6	4341	4007		sputum		2011	South Africa	South Africa: King George V Hospital, Durban		Human, Homo sapiens	Male	40		host_subject_id:108;treatment course:adm;co-morbidity:HIV Positive;previous tb treatment:Yes;previous mdr-tx:No;previous drug susceptible tb tx:Yes	Resistant;Susceptible	AMR Panel											TB-ARC - KRITH
1295795_3	Mycobacterium tuberculosis TKK_02_0079	Mycobacterium tuberculosis TKK_02_0079	1295795	WGS	TKK_02_0079	2014-04-29T00:00:00Z	Cohen et al., 2015 used in PMID:28092681	PRJNA191003	SAMN01925689	GCA_000659965.1	JLZW00000000	-	Broad Institute	WGS	Illumina	139.0x	allpaths v. R46813		14	14	4353583	65.6	4310	3972		sputum		2012	South Africa	South Africa: King George V Hospital, Durban		Human, Homo sapiens	Female	24		host_subject_id:112;treatment course:adm;co-morbidity:HIV Positive;previous tb treatment:Yes;previous mdr-tx:No;previous drug susceptible tb tx:Yes	Resistant;Susceptible	AMR Panel											TB-ARC - KRITH
1295796_3	Mycobacterium tuberculosis TKK_02_0080	Mycobacterium tuberculosis TKK_02_0080	1295796	WGS	TKK_02_0080	2014-04-29T00:00:00Z	TB-ARC - KRITH initiative, Broad Institute (broadinstitute.org)	PRJNA191004	SAMN01925690	GCA_000659985.1	JLZV00000000	-	Broad Institute	WGS	Illumina	138.0x	allpaths v. R46813		22	22	4393760	65.6	4363	3995		sputum		2012	South Africa	South Africa: King George V Hospital, Durban		Human, Homo sapiens	Male	58		host_subject_id:116;treatment course:adm;co-morbidity:HIV Negative;previous tb treatment:Yes;previous mdr-tx:No;previous drug susceptible tb tx:Yes	Resistant;Susceptible	AMR Panel											TB-ARC - KRITH
1295797_3	Mycobacterium tuberculosis OFXR-2	Mycobacterium tuberculosis OFXR-2	1295797	WGS	OFXR-2	2014-04-29T00:00:00Z	TB-ARC - Taiwan initiative, Broad Institute (broadinstitute.org)	PRJNA191009	SAMN01925691	GCA_000660005.1	JLCM00000000	-	Broad Institute	WGS	Illumina	129.0x	allpaths v. R47687		13	13	4399228	65.6	4363	3988		Bodily fluid		2005				Human, Homo sapiens	Female	30	TB	comorbidity:HIV negative;host_subject_id:4477239;treatment course:adm	Susceptible	AMR Panel											TB-ARC - Taiwan
1295798_3	Mycobacterium tuberculosis OFXR-3	Mycobacterium tuberculosis OFXR-3	1295798	WGS	OFXR-3	2014-04-29T00:00:00Z	TB-ARC - Taiwan initiative, Broad Institute (broadinstitute.org)	PRJNA191010	SAMN01925692	GCA_000660025.1	JLCL00000000	-	Broad Institute	WGS	Illumina	133.0x	allpaths v. R47687		17	19	4405046	65.6	4356	4020		Bodily fluid		2006				Human, Homo sapiens	Female	37	MDR-TB	comorbidity:HIV negative;host_subject_id:3811782;treatment course:adm	Resistant;Susceptible	AMR Panel											TB-ARC - Taiwan
1295799_3	Mycobacterium tuberculosis OFXR-4	Mycobacterium tuberculosis OFXR-4	1295799	WGS	OFXR-4	2014-04-29T00:00:00Z	TB-ARC - Taiwan initiative, Broad Institute (broadinstitute.org)	PRJNA191011	SAMN01925693	GCA_000660045.1	JLCK00000000	-	Broad Institute	WGS	Illumina	132.0x	allpaths v. R47687		15	16	4409657	65.6	4383	4016		Bodily fluid		2010				Human, Homo sapiens	Male	37	MDR-TB	comorbidity:HIV negative;host_subject_id:2363526;treatment course:adm	Resistant;Susceptible	AMR Panel											TB-ARC - Taiwan
1295800_3	Mycobacterium tuberculosis OFXR-5	Mycobacterium tuberculosis OFXR-5	1295800	WGS	OFXR-5	2014-04-29T00:00:00Z	TB-ARC - Taiwan initiative, Broad Institute (broadinstitute.org)	PRJNA191012	SAMN01925694	GCA_000660065.1	JLCJ00000000	-	Broad Institute	WGS	Illumina	133.0x	allpaths v. R47687		15	16	4412844	65.6	4366	4027		Bodily fluid		2007				Human, Homo sapiens	Male	48	TB	comorbidity:HIV negative;host_subject_id:5031353;treatment course:adm	Resistant;Susceptible	AMR Panel											TB-ARC - Taiwan
1295801_3	Mycobacterium tuberculosis OFXR-7	Mycobacterium tuberculosis OFXR-7	1295801	WGS	OFXR-7	2014-04-29T00:00:00Z	TB-ARC - Taiwan initiative, Broad Institute (broadinstitute.org)	PRJNA191013	SAMN01925695	GCA_000660085.1	JLCH00000000	-	Broad Institute	WGS	Illumina	134.0x	allpaths v. R47687		12	12	4411055	65.6	4354	4016		Bodily fluid		2007				Human, Homo sapiens	Female	42	MDR-TB	comorbidity:HIV negative;host_subject_id:2422752;treatment course:adm	Resistant;Susceptible	AMR Panel											TB-ARC - Taiwan
1295802_3	Mycobacterium tuberculosis OFXR-10	Mycobacterium tuberculosis OFXR-10	1295802	WGS	OFXR-10	2014-04-29T00:00:00Z	TB-ARC - Taiwan initiative, Broad Institute (broadinstitute.org)	PRJNA191014	SAMN01925696	GCA_000660105.1	JLCE00000000	-	Broad Institute	WGS	Illumina	134.0x	allpaths v. R47687		11	11	4404703	65.6	4352	3996		Bodily fluid		2007				Human, Homo sapiens	Male	62	TB	comorbidity:HIV negative;host_subject_id:5146187;treatment course:adm	Susceptible	AMR Panel											TB-ARC - Taiwan
1295803_3	Mycobacterium tuberculosis OFXR-11	Mycobacterium tuberculosis OFXR-11	1295803	WGS	OFXR-11	2014-04-29T00:00:00Z	TB-ARC - Taiwan initiative, Broad Institute (broadinstitute.org)	PRJNA191015	SAMN01925697	GCA_000660125.1	JLCD00000000	-	Broad Institute	WGS	Illumina	131.0x	allpaths v. R47687		15	15	4396228	65.6	4351	3989		Bodily fluid		2007				Human, Homo sapiens	Male	74	TB	comorbidity:HIV negative;host_subject_id:3223861;treatment course:adm	Resistant;Susceptible	AMR Panel											TB-ARC - Taiwan
1295804_3	Mycobacterium tuberculosis OFXR-12	Mycobacterium tuberculosis OFXR-12	1295804	WGS	OFXR-12	2014-04-29T00:00:00Z	TB-ARC - Taiwan initiative, Broad Institute (broadinstitute.org)	PRJNA191016	SAMN01925698	GCA_000660145.1	JLCC00000000	-	Broad Institute	WGS	Illumina	131.0x	allpaths v. R47687		17	18	4386597	65.6	4342	3988		Bodily fluid		2007				Human, Homo sapiens	Male	30	TB	comorbidity:HIV negative;host_subject_id:5158559;treatment course:adm	Resistant;Susceptible	AMR Panel											TB-ARC - Taiwan
1295805_3	Mycobacterium tuberculosis OFXR-13	Mycobacterium tuberculosis OFXR-13	1295805	WGS	OFXR-13	2014-04-29T00:00:00Z	TB-ARC - Taiwan initiative, Broad Institute (broadinstitute.org)	PRJNA191017	SAMN01925699	GCA_000660165.1	JLCB00000000	-	Broad Institute	WGS	Illumina	131.0x	allpaths v. R47687		13	15	4376462	65.6	4328	3976		Bodily fluid		2009				Human, Homo sapiens	Male	37	MDR-TB	comorbidity:HIV negative;host_subject_id:5507933;treatment course:adm	Resistant;Susceptible	AMR Panel											TB-ARC - Taiwan
1295806_3	Mycobacterium tuberculosis OFXR-14	Mycobacterium tuberculosis OFXR-14	1295806	WGS	OFXR-14	2014-04-29T00:00:00Z	TB-ARC - Taiwan initiative, Broad Institute (broadinstitute.org)	PRJNA191018	SAMN01925700	GCA_000660185.1	JLCA00000000	-	Broad Institute	WGS	Illumina	131.0x	allpaths v. R47687		10	11	4394991	65.6	4342	3995		Bodily fluid		2009				Human, Homo sapiens	Male	61	TB	comorbidity:HIV negative;host_subject_id:5501011;treatment course:adm	Resistant;Susceptible	AMR Panel											TB-ARC - Taiwan
1295807_3	Mycobacterium tuberculosis OFXR-15	Mycobacterium tuberculosis OFXR-15	1295807	WGS	OFXR-15	2014-04-29T00:00:00Z	TB-ARC - Taiwan initiative, Broad Institute (broadinstitute.org)	PRJNA191019	SAMN01925701	GCA_000660205.1	JLBZ00000000	-	Broad Institute	WGS	Illumina	132.0x	allpaths v. R47687		19	19	4398958	65.6	4356	3996		Bodily fluid		2009				Human, Homo sapiens	Male	54	TB	comorbidity:HIV negative;host_subject_id:5398926;treatment course:adm	Susceptible	AMR Panel											TB-ARC - Taiwan
1295808_3	Mycobacterium tuberculosis OFXR-16	Mycobacterium tuberculosis OFXR-16	1295808	WGS	OFXR-16	2014-04-29T00:00:00Z	TB-ARC - Taiwan initiative, Broad Institute (broadinstitute.org)	PRJNA191020	SAMN01925702	GCA_000660225.1	JLBY00000000	-	Broad Institute	WGS	Illumina	128.0x	allpaths v. R47687		37	40	4378948	65.6	4345	3986		Bodily fluid		2009				Human, Homo sapiens	Male	54	TB	comorbidity:HIV negative;host_subject_id:5398926;treatment course:adm	Susceptible	AMR Panel											TB-ARC - Taiwan
1306400_3	Mycobacterium tuberculosis str. Beijing/NITR203	Mycobacterium tuberculosis str. Beijing/NITR203	1306400	Complete	Beijing/NITR203	2013-04-15T00:00:00Z	Narayanan S et al. 2013 - PMID: 23908284	PRJNA193385	SAMN02603651	GCA_000364825.1	CP005082.1	NC_021054.1	National Institute of Tuberculosis Research, Chennai, India	complete	Illumina	70x	CLC bio Genomicworkbench v. 6.01	1		1	4411128	65.6	4461	4110		Tamilnadu, India was performed using paired read sequencing on Illumina Hiseq 2000	isolate from Tamilnadu, India was performed using paired read sequencing on Illumina Hiseq 2000																						Whole genome sequencing of Bejing strain of Mycobacterium tuberculosis clinical isolate from Tamilnadu, India was performed using paired read sequencing on Illumina Hiseq 2000. A reference assembly has been generated by mapping reads to the genome of the reference strain of M. tuberculosis H37Rv.
1306414_3	Mycobacterium tuberculosis EAI5	Mycobacterium tuberculosis EAI5	1306414	Complete	EAI5	2013-07-11T00:00:00Z	Al Rashdi AS et al. 2014	PRJNA210717	SAMN02603180	GCA_000422125.1	CP006578.1	NC_021740.1	Department of Life Sciences, Mumbai University, Mumbai, India	complete	Illumina	45	CLC bio Genomic Workbench v. ver 6.0.4	1		1	4391174	65.6	4341	3902		Mumbai was isolated and whole genome was sequenced using Illumina Sequencing	is from Mumbai was isolated and whole genome was sequenced using Illumina Sequencing		India	India: Mumbai																			A clinical isolate of M. tuberculosis from Mumbai was isolated and whole genome was sequenced using Illumina Sequencing. Reference assembly was generated by mapping reads to the genome of reference sequence of M. tuberculosis h37Rv.
1310115_3	Mycobacterium tuberculosis EAI5/NITR206	Mycobacterium tuberculosis EAI5/NITR206	1310115	Complete	EAI5/NITR206	2013-05-08T00:00:00Z	Narayanan S et al. 2013 - PMID: 23908284	PRJNA193387	SAMN02603653	GCA_000389945.1	CP005387.1	NC_021194.1	National Institute of Tuberculosis Research, Chennai, India	complete	Illumina	60X	CLC bio Genomic Workbench v. 6.0	1		1	4390306	65.6	4433	4019		Tamilnadu, India was performed using paired read sequencing on Illumina Hiseq 2000	isolate from Tamilnadu, India was performed using paired read sequencing on Illumina Hiseq 2000																						Whole genome sequencing of EAI3 strain of Mycobacterium tuberculosis clinical isolate from Tamilnadu, India was performed using paired read sequencing on Illumina Hiseq 2000. A reference assembly has been generated by mapping reads to the genome of the reference strain of M. tuberculosis H37Rv.
1322343_3	Mycobacterium tuberculosis EAI/OSDD271	Mycobacterium tuberculosis EAI/OSDD271	1322343	WGS	EAI/OSDD271	2013-06-17T00:00:00Z	OSDD Open Repsoitory	PRJNA196573	SAMN02045564	GCA_000411895.1	AQQC00000000	-	Open Source Drug Discovery	WGS	454 Flx; Ion Torrent PGM	74.35x	CLC genomic workbench v. 6		179	182	4160382	65.3	4530			sputum sample from patient with tuberculosis			India	India		Human, Homo sapiens																	Sequencing of clinical isolates from the OSDD Open Repsoitory.
1324218_3	Mycobacterium tuberculosis TKK-01-0001	Mycobacterium tuberculosis TKK-01-0001	1324218	WGS	TKK-01-0001	2014-04-29T00:00:00Z	Cohen et al., 2015 used in PMID:28092681	PRJNA198103	SAMN02053741	GCA_000660245.1	JLZU00000000	-	Broad Institute	WGS	Illumina	140.0x	allpaths v. R46513		8	8	4410122	65.6	4350	4012		sputum		2008	South Africa	South Africa: Prince Msheyeni		Human, Homo sapiens	Female	28		host_subject_id:PMH1670;co-morbidity:HIV Positive;previous tb treatment:No	Resistant;Susceptible	AMR Panel											TB-ARC - KRITH
1324219_3	Mycobacterium tuberculosis TKK-01-0002	Mycobacterium tuberculosis TKK-01-0002	1324219	WGS	TKK-01-0002	2014-04-29T00:00:00Z	TB-ARC - KRITH initiative, Broad Institute (broadinstitute.org)	PRJNA198104	SAMN02053742	GCA_000660265.1	JLZT00000000	-	Broad Institute	WGS	Illumina	133.0x	allpaths v. R45633		26	26	4391877	65.6	4367	3999		sputum		2008	South Africa	South Africa: Prince Msheyeni		Human, Homo sapiens	Female	23		host_subject_id:PMH1722;co-morbidity:Unknown;previous tb treatment:Unknown;previous mdr-tx:Unknown;previous drug susceptible tb tx:Unknown	Resistant;Susceptible	AMR Panel											TB-ARC - KRITH
1324220_3	Mycobacterium tuberculosis TKK-01-0003	Mycobacterium tuberculosis TKK-01-0003	1324220	WGS	TKK-01-0003	2014-04-29T00:00:00Z	Cohen et al., 2015 used in PMID:28092681	PRJNA198105	SAMN02053743	GCA_000660285.1	JLZS00000000	-	Broad Institute	WGS	Illumina	267.0x	allpaths v. R46586		36	37	4390059	65.6	4354	3995		sputum		2008	South Africa	South Africa: Prince Msheyeni		Human, Homo sapiens	Female	38		host_subject_id:PMH1780;co-morbidity:Unknown;previous tb treatment:No	Resistant;Susceptible	AMR Panel											TB-ARC - KRITH
1324221_3	Mycobacterium tuberculosis TKK-01-0004	Mycobacterium tuberculosis TKK-01-0004	1324221	WGS	TKK-01-0004	2014-04-29T00:00:00Z	Cohen et al., 2015 used in PMID:28092681	PRJNA198106	SAMN02053744	GCA_000660305.1	JLZR00000000	-	Broad Institute	WGS	Illumina	138.0x	allpaths v. R47129		5	5	4405491	65.6	4344	4008		sputum		2008	South Africa	South Africa: Prince Msheyeni		Human, Homo sapiens	Female	30		host_subject_id:PMH1264;co-morbidity:Unknown;previous tb treatment:Unknown;previous mdr-tx:Unknown;previous drug susceptible tb tx:Unknown	Resistant;Susceptible	AMR Panel											TB-ARC - KRITH
1324222_3	Mycobacterium tuberculosis TKK-01-0005	Mycobacterium tuberculosis TKK-01-0005	1324222	WGS	TKK-01-0005	2014-04-29T00:00:00Z	Cohen et al., 2015 used in PMID:28092681	PRJNA198107	SAMN02053745	GCA_000660325.1	JLZQ00000000	-	Broad Institute	WGS	Illumina	132.0x	allpaths v. R46513		29	30	4373809	65.6	4323	3984		sputum		2008	South Africa	South Africa: Prince Msheyeni		Human, Homo sapiens	Female	14		host_subject_id:PMH1304;co-morbidity:Unknown;previous tb treatment:No	Resistant;Susceptible	AMR Panel											TB-ARC - KRITH
1324223_3	Mycobacterium tuberculosis TKK-01-0006	Mycobacterium tuberculosis TKK-01-0006	1324223	WGS	TKK-01-0006	2014-04-29T00:00:00Z	Cohen et al., 2015 used in PMID:28092681	PRJNA198108	SAMN02053746	GCA_000660345.1	JLZP00000000	-	Broad Institute	WGS	Illumina	141.0x	allpaths v. R46513		11	11	4403557	65.6	4361	4008		sputum		2008	South Africa	South Africa: Prince Msheyeni		Human, Homo sapiens	Male	70		host_subject_id:PMH1348;co-morbidity:HIV Negative;previous tb treatment:No	Resistant;Susceptible	AMR Panel											TB-ARC - KRITH
1324224_3	Mycobacterium tuberculosis TKK-01-0007	Mycobacterium tuberculosis TKK-01-0007	1324224	WGS	TKK-01-0007	2014-04-29T00:00:00Z	Cohen et al., 2015 used in PMID:28092681	PRJNA198109	SAMN02053747	GCA_000660365.1	JLZO00000000	-	Broad Institute	WGS	Illumina	285.0x	allpaths v. R46586		31	35	4398007	65.6	4351	4008		sputum		2008	South Africa	South Africa: Prince Msheyeni		Human, Homo sapiens	Female	28		host_subject_id:PMH1632;co-morbidity:HIV Positive;previous tb treatment:No	Resistant;Susceptible;Intermediate	AMR Panel											TB-ARC - KRITH
1324225_3	Mycobacterium tuberculosis TKK-01-0009	Mycobacterium tuberculosis TKK-01-0009	1324225	WGS	TKK-01-0009	2014-04-29T00:00:00Z	Cohen et al., 2015 used in PMID:28092681	PRJNA198110	SAMN02053748	GCA_000660385.1	JLZM00000000	-	Broad Institute	WGS	Illumina	139.0x	allpaths v. R47141		26	27	4400918	65.6	4357	4029		sputum		2008	South Africa	South Africa: Prince Msheyeni		Human, Homo sapiens	Female	27		host_subject_id:PMH1382;co-morbidity:Unknown;previous tb treatment:No	Resistant;Susceptible	AMR Panel											TB-ARC - KRITH
1324226_3	Mycobacterium tuberculosis TKK-01-0010	Mycobacterium tuberculosis TKK-01-0010	1324226	WGS	TKK-01-0010	2014-04-29T00:00:00Z	Cohen et al., 2015 used in PMID:28092681	PRJNA198111	SAMN02053749	GCA_000660405.1	JLZL00000000	-	Broad Institute	WGS	Illumina	254.0x	allpaths v. R46586		29	32	4410934	65.6	4375	4029		sputum		2008	South Africa	South Africa: Prince Msheyeni		Human, Homo sapiens	Male	57		host_subject_id:PMH1383;co-morbidity:Unknown;previous tb treatment:No	Resistant;Susceptible	AMR Panel											TB-ARC - KRITH
1324227_3	Mycobacterium tuberculosis TKK-01-0011	Mycobacterium tuberculosis TKK-01-0011	1324227	WGS	TKK-01-0011	2014-04-29T00:00:00Z	Cohen et al., 2015 used in PMID:28092681	PRJNA198112	SAMN02053750	GCA_000660425.1	JLZK00000000	-	Broad Institute	WGS	Illumina	136.0x	allpaths v. R46513		19	19	4352226	65.6	4322	3978		sputum		2008	South Africa	South Africa: Prince Msheyeni		Human, Homo sapiens	Male	32		host_subject_id:PMH1398;co-morbidity:Unknown;previous tb treatment:No	Resistant;Susceptible	AMR Panel											TB-ARC - KRITH
1324228_3	Mycobacterium tuberculosis TKK-01-0012	Mycobacterium tuberculosis TKK-01-0012	1324228	WGS	TKK-01-0012	2014-04-29T00:00:00Z	Cohen et al., 2015 used in PMID:28092681	PRJNA198113	SAMN02053751	GCA_000660445.1	JLZJ00000000	-	Broad Institute	WGS	Illumina	136.0x	allpaths v. R46513		8	8	4405907	65.6	4345	4008		sputum		2008	South Africa	South Africa: Prince Msheyeni		Human, Homo sapiens	Female	23		host_subject_id:PMH1423;co-morbidity:HIV Negative;previous tb treatment:No	Resistant;Susceptible	AMR Panel											TB-ARC - KRITH
1324229_3	Mycobacterium tuberculosis TKK-01-0013	Mycobacterium tuberculosis TKK-01-0013	1324229	WGS	TKK-01-0013	2014-04-29T00:00:00Z	TB-ARC - KRITH initiative, Broad Institute (broadinstitute.org)	PRJNA198114	SAMN02053752	GCA_000660465.1	JLZI00000000	-	Broad Institute	WGS	Illumina	139.0x	allpaths v. R46513		34	35	4376603	65.6	4337	3986		sputum		2008	South Africa	South Africa: Nkandla		Human, Homo sapiens	Male	40		host_subject_id:NKA2017;co-morbidity:HIV Positive;previous tb treatment:Yes;previous mdr-tx:Unknown;previous drug susceptible tb tx:Unknown	Resistant;Susceptible	AMR Panel											TB-ARC - KRITH
1324230_3	Mycobacterium tuberculosis TKK-01-0014	Mycobacterium tuberculosis TKK-01-0014	1324230	WGS	TKK-01-0014	2014-04-29T00:00:00Z	Cohen et al., 2015 used in PMID:28092681	PRJNA198115	SAMN02053753	GCA_000660485.1	JLZH00000000	-	Broad Institute	WGS	Illumina	250.0x	allpaths v. R46586		28	30	4407006	65.6	4354	4006		sputum		2008	South Africa	South Africa: Nkandla		Human, Homo sapiens	Male	35		host_subject_id:NKA2024;co-morbidity:HIV Positive;previous tb treatment:Yes;previous mdr-tx:Unknown;previous drug susceptible tb tx:Unknown	Resistant;Susceptible	AMR Panel											TB-ARC - KRITH
1324231_3	Mycobacterium tuberculosis TKK-01-0015	Mycobacterium tuberculosis TKK-01-0015	1324231	WGS	TKK-01-0015	2014-04-29T00:00:00Z	Cohen et al., 2015 used in PMID:28092681	PRJNA198116	SAMN02053754	GCA_000660505.1	JLZG00000000	-	Broad Institute	WGS	Illumina	223.0x	allpaths v. R46586		30	33	4375063	65.6	4329	4003		sputum		2008	South Africa	South Africa: Prince Msheyeni		Human, Homo sapiens	Male	48		host_subject_id:PMH1401;co-morbidity:HIV Positive;previous tb treatment:Yes;previous mdr-tx:Unknown;previous drug susceptible tb tx:Unknown	Resistant;Susceptible	AMR Panel											TB-ARC - KRITH
1324232_3	Mycobacterium tuberculosis TKK-01-0016	Mycobacterium tuberculosis TKK-01-0016	1324232	WGS	TKK-01-0016	2014-04-29T00:00:00Z	Cohen et al., 2015 used in PMID:28092681	PRJNA198117	SAMN02053755	GCA_000660525.1	JLZF00000000	-	Broad Institute	WGS	Illumina	179.0x	allpaths v. R46586		23	24	4385562	65.6	4341	4011		sputum		2008	South Africa	South Africa: Prince Msheyeni		Human, Homo sapiens	Male	27		host_subject_id:PMH1405;co-morbidity:HIV Negative;previous tb treatment:No	Resistant;Susceptible	AMR Panel											TB-ARC - KRITH
1324233_3	Mycobacterium tuberculosis TKK-01-0018	Mycobacterium tuberculosis TKK-01-0018	1324233	WGS	TKK-01-0018	2014-04-29T00:00:00Z	Cohen et al., 2015 used in PMID:28092681	PRJNA198118	SAMN02053756	GCA_000660545.1	JLZD00000000	-	Broad Institute	WGS	Illumina	134.0x	allpaths v. R46513		27	28	4416666	65.6	4382	4014		sputum		2008	South Africa	South Africa: Rietvlei		Human, Homo sapiens	Male	35		host_subject_id:RIH1061;co-morbidity:Unknown;previous tb treatment:No	Resistant;Susceptible	AMR Panel											TB-ARC - KRITH
1324235_3	Mycobacterium tuberculosis TKK-01-0022	Mycobacterium tuberculosis TKK-01-0022	1324235	WGS	TKK-01-0022	2014-04-29T00:00:00Z	Cohen et al., 2015 used in PMID:28092681	PRJNA198120	SAMN02053758	GCA_000660585.1	JLYZ00000000	-	Broad Institute	WGS	Illumina	139.0x	allpaths v. R46513		14	14	4406360	65.6	4352	4018		sputum		2008	South Africa	South Africa: Escourt		Human, Homo sapiens	Female	26		host_subject_id:EST1002;co-morbidity:unk/ref;previous tb treatment:No	Resistant;Susceptible	AMR Panel											TB-ARC - KRITH
1324236_3	Mycobacterium tuberculosis TKK-01-0024	Mycobacterium tuberculosis TKK-01-0024	1324236	WGS	TKK-01-0024	2014-04-29T00:00:00Z	Cohen et al., 2015 used in PMID:28092681	PRJNA198121	SAMN02053759	GCA_000660605.1	JLYX00000000	-	Broad Institute	WGS	Illumina	273.0x	allpaths v. R46586		27	27	4366072	65.6	4326	3961		sputum		2008	South Africa	South Africa: Escourt		Human, Homo sapiens	Female	69		host_subject_id:EST1018;co-morbidity:HIV Positive;previous tb treatment:Yes;previous mdr-tx:Unknown;previous drug susceptible tb tx:Unknown	Resistant;Susceptible	AMR Panel											TB-ARC - KRITH
1324237_3	Mycobacterium tuberculosis TKK-01-0025	Mycobacterium tuberculosis TKK-01-0025	1324237	WGS	TKK-01-0025	2014-04-29T00:00:00Z	Cohen et al., 2015 used in PMID:28092681	PRJNA198122	SAMN02053760	GCA_000660625.1	JLYW00000000	-	Broad Institute	WGS	Illumina	137.0x	allpaths v. R46513		11	11	4401142	65.6	4365	4011		sputum		2008	South Africa	South Africa: Ladysmith		Human, Homo sapiens	Female	35		host_subject_id:LSH2006;co-morbidity:HIV Negative;previous tb treatment:No	Resistant;Susceptible	AMR Panel											TB-ARC - KRITH
1324238_3	Mycobacterium tuberculosis TKK-01-0027	Mycobacterium tuberculosis TKK-01-0027	1324238	WGS	TKK-01-0027	2014-04-29T00:00:00Z	Cohen et al., 2015 used in PMID:28092681	PRJNA198123	SAMN02053761	GCA_000660645.1	JLYU00000000	-	Broad Institute	WGS	Illumina	121.0x	allpaths v. R46513		31	34	4372234	65.6	4341	3981		sputum		2008	South Africa	South Africa: Rietvlei		Human, Homo sapiens	Female	22		host_subject_id:RIH1136;co-morbidity:Unknown;previous tb treatment:Unknown;previous mdr-tx:Unknown;previous drug susceptible tb tx:Unknown	Resistant;Susceptible	AMR Panel											TB-ARC - KRITH
1324239_3	Mycobacterium tuberculosis TKK-01-0028	Mycobacterium tuberculosis TKK-01-0028	1324239	WGS	TKK-01-0028	2014-04-29T00:00:00Z	Cohen et al., 2015 used in PMID:28092681	PRJNA198124	SAMN02053762	GCA_000660665.1	JLYT00000000	-	Broad Institute	WGS	Illumina	96.0x	allpaths v. R46813		12	12	4409779	65.6	4361	4009		sputum		2008	South Africa	South Africa: Charles Johnson Memorial		Human, Homo sapiens	Female	19		host_subject_id:CJM1607;co-morbidity:HIV Negative;previous tb treatment:Yes;previous mdr-tx:Unknown;previous drug susceptible tb tx:Unknown	Resistant;Susceptible	AMR Panel											TB-ARC - KRITH
1324240_3	Mycobacterium tuberculosis TKK-01-0029	Mycobacterium tuberculosis TKK-01-0029	1324240	WGS	TKK-01-0029	2014-04-29T00:00:00Z	Cohen et al., 2015 used in PMID:28092681	PRJNA198125	SAMN02053763	GCA_000660685.1	JLYS00000000	-	Broad Institute	WGS	Illumina	121.0x	allpaths v. R46606		21	22	4394740	65.6	4346	4007		sputum		2008	South Africa	South Africa: Charles Johnson Memorial		Human, Homo sapiens	Male	41		host_subject_id:CJM1620;co-morbidity:HIV Positive;previous tb treatment:Yes;previous mdr-tx:Unknown;previous drug susceptible tb tx:Unknown	Resistant;Susceptible	AMR Panel											TB-ARC - KRITH
1324241_3	Mycobacterium tuberculosis TKK-01-0030	Mycobacterium tuberculosis TKK-01-0030	1324241	WGS	TKK-01-0030	2014-04-29T00:00:00Z	Cohen et al., 2015 used in PMID:28092681	PRJNA198126	SAMN02053764	GCA_000660705.1	JLYR00000000	-	Broad Institute	WGS	Illumina	115.0x	allpaths v. R46513		24	24	4394660	65.6	4345	4017		sputum		2008	South Africa	South Africa: Charles Johnson Memorial		Human, Homo sapiens	Female	42		host_subject_id:CJM1631;co-morbidity:HIV Positive;previous tb treatment:Yes;previous mdr-tx:Unknown;previous drug susceptible tb tx:Unknown	Resistant;Susceptible	AMR Panel											TB-ARC - KRITH
1324242_3	Mycobacterium tuberculosis TKK-01-0031	Mycobacterium tuberculosis TKK-01-0031	1324242	WGS	TKK-01-0031	2014-04-29T00:00:00Z	Cohen et al., 2015 used in PMID:28092681	PRJNA198127	SAMN02053765	GCA_000660725.1	JLYQ00000000	-	Broad Institute	WGS	Illumina	142.0x	allpaths v. R46513		12	12	4395266	65.6	4334	3989		sputum		2008	South Africa	South Africa: Charles Johnson Memorial		Human, Homo sapiens	Female	33		host_subject_id:CJM1641;co-morbidity:HIV Positive;previous tb treatment:Yes;previous mdr-tx:Unknown;previous drug susceptible tb tx:Unknown	Resistant;Susceptible	AMR Panel											TB-ARC - KRITH
1324243_3	Mycobacterium tuberculosis TKK-01-0033	Mycobacterium tuberculosis TKK-01-0033	1324243	WGS	TKK-01-0033	2014-04-29T00:00:00Z	Cohen et al., 2015 used in PMID:28092681	PRJNA198128	SAMN02053766	GCA_000660745.1	JLYO00000000	-	Broad Institute	WGS	Illumina	140.0x	allpaths v. R47129		15	16	4395450	65.6	4355	4009		sputum		2008	South Africa	South Africa: Greytown		Human, Homo sapiens	Male	27		host_subject_id:GTH1034;co-morbidity:HIV Negative;previous tb treatment:Yes;previous mdr-tx:Unknown;previous drug susceptible tb tx:Unknown	Resistant;Susceptible	AMR Panel											TB-ARC - KRITH
1324244_3	Mycobacterium tuberculosis TKK-01-0034	Mycobacterium tuberculosis TKK-01-0034	1324244	WGS	TKK-01-0034	2014-04-29T00:00:00Z	Cohen et al., 2015 used in PMID:28092681	PRJNA198129	SAMN02053767	GCA_000660765.1	JLYN00000000	-	Broad Institute	WGS	Illumina	140.0x	allpaths v. R46513		10	10	4394427	65.6	4325	3992		sputum		2008	South Africa	South Africa: Rietvlei		Human, Homo sapiens	Male	35		host_subject_id:RIH1171;co-morbidity:Unknown;previous tb treatment:Unknown;previous mdr-tx:Unknown;previous drug susceptible tb tx:Unknown	Resistant;Susceptible	AMR Panel											TB-ARC - KRITH
1324245_3	Mycobacterium tuberculosis TKK-01-0035	Mycobacterium tuberculosis TKK-01-0035	1324245	WGS	TKK-01-0035	2014-04-29T00:00:00Z	Cohen et al., 2015 used in PMID:28092681	PRJNA198130	SAMN02053768	GCA_000660785.1	JLYM00000000	-	Broad Institute	WGS	Illumina	137.0x	allpaths v. R46513		7	7	4411474	65.6	4369	4025		sputum		2008	South Africa	South Africa: Prince Msheyeni		Human, Homo sapiens	Male	50		host_subject_id:PMH2022;co-morbidity:HIV Positive;previous tb treatment:Yes;previous mdr-tx:Unknown;previous drug susceptible tb tx:Unknown	Resistant;Susceptible	AMR Panel											TB-ARC - KRITH
1324246_3	Mycobacterium tuberculosis TKK-01-0036	Mycobacterium tuberculosis TKK-01-0036	1324246	WGS	TKK-01-0036	2014-04-29T00:00:00Z	Cohen et al., 2015 used in PMID:28092681	PRJNA198131	SAMN02053769	GCA_000657835.1	JLYL00000000	-	Broad Institute	WGS	Illumina	134.0x	allpaths v. R46513		2	2	4398586	65.61	4348	4009		sputum		2008	South Africa	South Africa: Prince Msheyeni		Human, Homo sapiens	Female	22		host_subject_id:PMH2068;co-morbidity:HIV Positive;previous tb treatment:Yes;previous mdr-tx:Unknown;previous drug susceptible tb tx:Unknown	Resistant;Susceptible	AMR Panel											TB-ARC - KRITH
1324247_3	Mycobacterium tuberculosis TKK-01-0037	Mycobacterium tuberculosis TKK-01-0037	1324247	WGS	TKK-01-0037	2014-04-29T00:00:00Z	Cohen et al., 2015 used in PMID:28092681	PRJNA198132	SAMN02053770	GCA_000660805.1	JLYK00000000	-	Broad Institute	WGS	Illumina	127.0x	allpaths v. R46606		27	27	4378105	65.6	4341	3995		sputum		2008	South Africa	South Africa: Mahatma Gandhi		Human, Homo sapiens	Female	39		host_subject_id:MGH2007;co-morbidity:HIV Positive;previous tb treatment:Yes;previous mdr-tx:Unknown;previous drug susceptible tb tx:Unknown	Resistant;Susceptible	AMR Panel											TB-ARC - KRITH
1324248_3	Mycobacterium tuberculosis TKK-01-0038	Mycobacterium tuberculosis TKK-01-0038	1324248	WGS	TKK-01-0038	2014-04-29T00:00:00Z	Cohen et al., 2015 used in PMID:28092681	PRJNA198133	SAMN02053771	GCA_000660825.1	JLYJ00000000	-	Broad Institute	WGS	Illumina	137.0x	allpaths v. R46513		23	24	4393815	65.6	4355	4018		sputum		2008	South Africa	South Africa: Madadeni		Human, Homo sapiens	Male	28		host_subject_id:MAD2929;co-morbidity:HIV Positive;previous tb treatment:Yes;previous mdr-tx:Unknown;previous drug susceptible tb tx:Unknown	Resistant;Susceptible	AMR Panel											TB-ARC - KRITH
1324249_3	Mycobacterium tuberculosis TKK-01-0039	Mycobacterium tuberculosis TKK-01-0039	1324249	WGS	TKK-01-0039	2014-04-29T00:00:00Z	Cohen et al., 2015 used in PMID:28092681	PRJNA198134	SAMN02053772	GCA_000660845.1	JLYI00000000	-	Broad Institute	WGS	Illumina	243.0x	allpaths v. R46586		45	46	4385606	65.6	4364	3991		sputum		2008	South Africa	South Africa: Madadeni		Human, Homo sapiens	Female	18		host_subject_id:MAD2949;co-morbidity:HIV Negative;previous tb treatment:Yes;previous mdr-tx:Unknown;previous drug susceptible tb tx:Unknown	Resistant;Susceptible	AMR Panel											TB-ARC - KRITH
1324250_3	Mycobacterium tuberculosis TKK-01-0040	Mycobacterium tuberculosis TKK-01-0040	1324250	WGS	TKK-01-0040	2014-04-29T00:00:00Z	Cohen et al., 2015 used in PMID:28092681	PRJNA198135	SAMN02053773	GCA_000660865.1	JLYH00000000	-	Broad Institute	WGS	Illumina	131.0x	allpaths v. R46513		6	6	4412612	65.6	4358	4023		sputum		2008	South Africa	South Africa: Madadeni		Human, Homo sapiens	Female	32		host_subject_id:MAD2955;co-morbidity:HIV Positive;previous tb treatment:Yes;previous mdr-tx:Unknown;previous drug susceptible tb tx:Unknown	Resistant;Susceptible	AMR Panel											TB-ARC - KRITH
1324251_3	Mycobacterium tuberculosis TKK-01-0041	Mycobacterium tuberculosis TKK-01-0041	1324251	WGS	TKK-01-0041	2014-04-29T00:00:00Z	Cohen et al., 2015 used in PMID:28092681	PRJNA198136	SAMN02053774	GCA_000660885.1	JLYG00000000	-	Broad Institute	WGS	Illumina	236.0x	allpaths v. R46586		26	28	4379898	65.6	4355	4003		sputum			South Africa	South Africa: Madadeni		Human, Homo sapiens	Male	28		host_subject_id:MAD2929;co-morbidity:Unknown;previous tb treatment:Yes;previous mdr-tx:Unknown;previous drug susceptible tb tx:Unknown	Resistant;Susceptible	AMR Panel											TB-ARC - KRITH
1324252_3	Mycobacterium tuberculosis TKK-01-0042	Mycobacterium tuberculosis TKK-01-0042	1324252	WGS	TKK-01-0042	2014-04-29T00:00:00Z	Cohen et al., 2015 used in PMID:28092681	PRJNA198137	SAMN02053775	GCA_000660905.1	JLYF00000000	-	Broad Institute	WGS	Illumina	121.0x	allpaths v. R46586		29	30	4385502	65.6	4342	4012		sputum		2008	South Africa	South Africa: Eshowe		Human, Homo sapiens	Male	22		host_subject_id:ESH1411;co-morbidity:HIV Negative;previous tb treatment:Yes;previous mdr-tx:Unknown;previous drug susceptible tb tx:Unknown	Resistant;Susceptible	AMR Panel											TB-ARC - KRITH
1324253_3	Mycobacterium tuberculosis TKK-01-0043	Mycobacterium tuberculosis TKK-01-0043	1324253	WGS	TKK-01-0043	2014-04-29T00:00:00Z	Cohen et al., 2015 used in PMID:28092681	PRJNA198138	SAMN02053776	GCA_000660925.1	JLYE00000000	-	Broad Institute	WGS	Illumina	140.0x	allpaths v. R46513		23	23	4384369	65.6	4365	3986		sputum		2008	South Africa	South Africa: Eshowe		Human, Homo sapiens	Male	32		host_subject_id:ESH1414;co-morbidity:HIV Positive;previous tb treatment:Yes;previous mdr-tx:Unknown;previous drug susceptible tb tx:Unknown	Resistant;Susceptible	AMR Panel											TB-ARC - KRITH
1324254_3	Mycobacterium tuberculosis TKK-01-0044	Mycobacterium tuberculosis TKK-01-0044	1324254	WGS	TKK-01-0044	2014-04-29T00:00:00Z	Cohen et al., 2015 used in PMID:28092681	PRJNA198139	SAMN02053777	GCA_000660945.1	JLYD00000000	-	Broad Institute	WGS	Illumina	242.0x	allpaths v. R46606		49	51	4406326	65.6	4368	4009		sputum		2008	South Africa	South Africa: Eshowe		Human, Homo sapiens	Male	26		host_subject_id:ESH1418;co-morbidity:unk/ref;previous tb treatment:No	Resistant;Susceptible	AMR Panel											TB-ARC - KRITH
1324255_3	Mycobacterium tuberculosis TKK-01-0045	Mycobacterium tuberculosis TKK-01-0045	1324255	WGS	TKK-01-0045	2014-04-29T00:00:00Z	Cohen et al., 2015 used in PMID:28092681	PRJNA198140	SAMN02053778	GCA_000660965.1	JLYC00000000	-	Broad Institute	WGS	Illumina	142.0x	allpaths v. R46513		17	19	4382808	65.6	4326	3991		sputum		2008	South Africa	South Africa: Eshowe		Human, Homo sapiens	Female	25		host_subject_id:ESH1424;co-morbidity:HIV Positive;previous tb treatment:No	Resistant;Susceptible	AMR Panel											TB-ARC - KRITH
1324256_3	Mycobacterium tuberculosis TKK-01-0046	Mycobacterium tuberculosis TKK-01-0046	1324256	WGS	TKK-01-0046	2014-04-29T00:00:00Z	Cohen et al., 2015 used in PMID:28092681	PRJNA198141	SAMN02053779	GCA_000660985.1	JLYB00000000	-	Broad Institute	WGS	Illumina	247.0x	allpaths v. R46586		39	40	4377759	65.6	4343	3987		sputum		2008	South Africa	South Africa: Rietvlei		Human, Homo sapiens	Male	31		host_subject_id:RIH1362;co-morbidity:HIV Positive;previous tb treatment:No	Resistant;Susceptible	AMR Panel											TB-ARC - KRITH
1324257_3	Mycobacterium tuberculosis TKK-01-0047	Mycobacterium tuberculosis TKK-01-0047	1324257	WGS	TKK-01-0047	2014-04-29T00:00:00Z	Cohen et al., 2015 used in PMID:28092681	PRJNA198142	SAMN02053780	GCA_000661005.1	JLYA00000000	-	Broad Institute	WGS	Illumina	181.0x	allpaths v. R46586		38	39	4374154	65.6	4337	3989		sputum		2008	South Africa	South Africa: Rietvlei		Human, Homo sapiens	Male	33		host_subject_id:RIH1364;co-morbidity:HIV Positive;previous tb treatment:No	Resistant;Susceptible	AMR Panel											TB-ARC - KRITH
1324258_3	Mycobacterium tuberculosis TKK-01-0048	Mycobacterium tuberculosis TKK-01-0048	1324258	WGS	TKK-01-0048	2014-04-29T00:00:00Z	Cohen et al., 2015 used in PMID:28092681	PRJNA198143	SAMN02053781	GCA_000661025.1	JLXZ00000000	-	Broad Institute	WGS	Illumina	136.0x	allpaths v. R46513		7	7	4411660	65.6	4385	4030		sputum		2009	South Africa	South Africa: Hlabisa		Human, Homo sapiens	Female	29		host_subject_id:HLA2198;co-morbidity:HIV Positive;previous tb treatment:Yes;previous mdr-tx:Unknown;previous drug susceptible tb tx:Unknown	Resistant;Susceptible	AMR Panel											TB-ARC - KRITH
1324259_3	Mycobacterium tuberculosis TKK-01-0049	Mycobacterium tuberculosis TKK-01-0049	1324259	WGS	TKK-01-0049	2014-04-29T00:00:00Z	Cohen et al., 2015 used in PMID:28092681	PRJNA198144	SAMN02053782	GCA_000661045.1	JLXY00000000	-	Broad Institute	WGS	Illumina	132.0x	allpaths v. R46513		25	25	4404408	65.6	4369	4014		sputum		2009	South Africa	South Africa: Hlabisa		Human, Homo sapiens	Male	34		host_subject_id:HLA2366;co-morbidity:HIV Negative;previous tb treatment:No	Resistant;Susceptible	AMR Panel											TB-ARC - KRITH
1324260_3	Mycobacterium tuberculosis TKK-01-0050	Mycobacterium tuberculosis TKK-01-0050	1324260	WGS	TKK-01-0050	2014-04-29T00:00:00Z	Cohen et al., 2015 used in PMID:28092681	PRJNA198145	SAMN02053783	GCA_000661065.1	JLXX00000000	-	Broad Institute	WGS	Illumina	132.0x	allpaths v. R46513		24	26	4413899	65.6	4369	4013		sputum		2009	South Africa	South Africa: Hlabisa		Human, Homo sapiens	Female	32		host_subject_id:HLA2441;co-morbidity:HIV Positive;previous tb treatment:No	Resistant;Susceptible	AMR Panel											TB-ARC - KRITH
1324262_3	Mycobacterium tuberculosis TKK-01-0052	Mycobacterium tuberculosis TKK-01-0052	1324262	WGS	TKK-01-0052	2014-04-29T00:00:00Z	TB-ARC - KRITH initiative, Broad Institute (broadinstitute.org)	PRJNA198147	SAMN02053785	GCA_000661105.1	JLXV00000000	-	Broad Institute	WGS	Illumina	141.0x	allpaths v. R47142		16	16	4390641	65.6	4347	3996		sputum		2009	South Africa	South Africa: Edendale		Human, Homo sapiens	Female	52		host_subject_id:EDEN1392;co-morbidity:HIV Positive;previous tb treatment:Unknown;previous mdr-tx:Unknown;previous drug susceptible tb tx:Unknown	Resistant;Susceptible	AMR Panel											TB-ARC - KRITH
1324263_3	Mycobacterium tuberculosis TKK-01-0053	Mycobacterium tuberculosis TKK-01-0053	1324263	WGS	TKK-01-0053	2014-04-29T00:00:00Z	Cohen et al., 2015 used in PMID:28092681	PRJNA198148	SAMN02053786	GCA_000661125.1	JLXU00000000	-	Broad Institute	WGS	Illumina	129.0x	allpaths v. R46513		22	22	4384784	65.6	4330	3987		sputum		2009	South Africa	South Africa: Edendale		Human, Homo sapiens	Male	26		host_subject_id:EDEN1432;co-morbidity:HIV Positive;previous tb treatment:Unknown;previous mdr-tx:Unknown;previous drug susceptible tb tx:Unknown	Resistant;Susceptible	AMR Panel											TB-ARC - KRITH
1324264_3	Mycobacterium tuberculosis TKK-01-0054	Mycobacterium tuberculosis TKK-01-0054	1324264	WGS	TKK-01-0054	2014-04-29T00:00:00Z	Cohen et al., 2015 used in PMID:28092681	PRJNA198149	SAMN02053787	GCA_000661145.1	JLXT00000000	-	Broad Institute	WGS	Illumina	139.0x	allpaths v. R46513		16	16	4399378	65.6	4333	3994		sputum		2009	South Africa	South Africa: Ngwelezane		Human, Homo sapiens	Male	52		host_subject_id:NGW1071;co-morbidity:Unknown;previous tb treatment:Yes;previous mdr-tx:Unknown;previous drug susceptible tb tx:Unknown	Resistant;Susceptible	AMR Panel											TB-ARC - KRITH
1324265_3	Mycobacterium tuberculosis TKK-01-0055	Mycobacterium tuberculosis TKK-01-0055	1324265	WGS	TKK-01-0055	2014-04-29T00:00:00Z	Cohen et al., 2015 used in PMID:28092681	PRJNA198150	SAMN02053788	GCA_000661165.1	JLXS00000000	-	Broad Institute	WGS	Illumina	136.0x	allpaths v. R46513		27	27	4377094	65.6	4335	3981		sputum		2009	South Africa	South Africa: Ngwelezane		Human, Homo sapiens	Male	49		host_subject_id:NGW1087;co-morbidity:HIV Positive;previous tb treatment:Yes;previous mdr-tx:Unknown;previous drug susceptible tb tx:Unknown	Resistant;Susceptible	AMR Panel											TB-ARC - KRITH
1324266_3	Mycobacterium tuberculosis TKK-01-0056	Mycobacterium tuberculosis TKK-01-0056	1324266	WGS	TKK-01-0056	2014-04-29T00:00:00Z	Cohen et al., 2015 used in PMID:28092681	PRJNA198151	SAMN02053789	GCA_000661185.1	JLXR00000000	-	Broad Institute	WGS	Illumina	175.0x	allpaths v. R46586		36	36	4378592	65.6	4322	3978		sputum		2009	South Africa	South Africa: Ngwelezane		Human, Homo sapiens	Male	44		host_subject_id:NGW1088;co-morbidity:HIV Positive;previous tb treatment:Yes;previous mdr-tx:Unknown;previous drug susceptible tb tx:Unknown	Resistant;Susceptible	AMR Panel											TB-ARC - KRITH
1324267_3	Mycobacterium tuberculosis TKK-01-0057	Mycobacterium tuberculosis TKK-01-0057	1324267	WGS	TKK-01-0057	2014-04-29T00:00:00Z	Cohen et al., 2015 used in PMID:28092681	PRJNA198152	SAMN02053790	GCA_000661205.1	JLXQ00000000	-	Broad Institute	WGS	Illumina	174.0x	allpaths v. R46606		31	31	4395874	65.6	4356	4014		sputum		2009	South Africa	South Africa: Ngwelezane		Human, Homo sapiens	Female	24		host_subject_id:NGW1090;co-morbidity:HIV Positive;previous tb treatment:Yes;previous mdr-tx:Unknown;previous drug susceptible tb tx:Unknown	Resistant;Susceptible	AMR Panel											TB-ARC - KRITH
1324268_3	Mycobacterium tuberculosis TKK-01-0058	Mycobacterium tuberculosis TKK-01-0058	1324268	WGS	TKK-01-0058	2014-04-29T00:00:00Z	Cohen et al., 2015 used in PMID:28092681	PRJNA198153	SAMN02053791	GCA_000661225.1	JLXP00000000	-	Broad Institute	WGS	Illumina	175.0x	allpaths v. R46606		23	24	4409324	65.6	4378	4036		sputum		2009	South Africa	South Africa: Ngwelezane		Human, Homo sapiens	Female	27		host_subject_id:NGW1096;co-morbidity:HIV Positive;previous tb treatment:No	Resistant;Susceptible	AMR Panel											TB-ARC - KRITH
1324270_3	Mycobacterium tuberculosis TKK-01-0060	Mycobacterium tuberculosis TKK-01-0060	1324270	WGS	TKK-01-0060	2014-04-29T00:00:00Z	Cohen et al., 2015 used in PMID:28092681	PRJNA198155	SAMN02053793	GCA_000661245.1	JLXN00000000	-	Broad Institute	WGS	Illumina	138.0x	allpaths v. R46513		16	16	4400055	65.6	4354	4006		sputum		2010	South Africa	South Africa: Ngwelezane		Human, Homo sapiens	Female	24		host_subject_id:NGW1193;co-morbidity:Unknown;previous tb treatment:No	Resistant;Susceptible	AMR Panel											TB-ARC - KRITH
1324271_3	Mycobacterium tuberculosis TKK-01-0061	Mycobacterium tuberculosis TKK-01-0061	1324271	WGS	TKK-01-0061	2014-04-29T00:00:00Z	Cohen et al., 2015 used in PMID:28092681	PRJNA198156	SAMN02053794	GCA_000661265.1	JLXM00000000	-	Broad Institute	WGS	Illumina	132.0x	allpaths v. R46513		27	28	4395909	65.6	4351	4015		sputum		2010	South Africa	South Africa: Ngwelezane		Human, Homo sapiens	Female	50		host_subject_id:NGW1207;co-morbidity:Unknown;previous tb treatment:Yes;previous mdr-tx:Unknown;previous drug susceptible tb tx:Unknown	Resistant;Susceptible	AMR Panel											TB-ARC - KRITH
1324272_3	Mycobacterium tuberculosis TKK-01-0062	Mycobacterium tuberculosis TKK-01-0062	1324272	WGS	TKK-01-0062	2014-04-29T00:00:00Z	Cohen et al., 2015 used in PMID:28092681	PRJNA198157	SAMN02053795	GCA_000661285.1	JLXL00000000	-	Broad Institute	WGS	Illumina	141.0x	allpaths v. R46513		25	25	4384365	65.6	4350	3985		sputum		2010	South Africa	South Africa: Ngwelezane		Human, Homo sapiens	Female	18		host_subject_id:NGW1233;co-morbidity:Unknown;previous tb treatment:Yes;previous mdr-tx:Unknown;previous drug susceptible tb tx:Unknown	Resistant;Susceptible	AMR Panel											TB-ARC - KRITH
1324273_3	Mycobacterium tuberculosis TKK-01-0063	Mycobacterium tuberculosis TKK-01-0063	1324273	WGS	TKK-01-0063	2014-04-29T00:00:00Z	Cohen et al., 2015 used in PMID:28092681	PRJNA198158	SAMN02053796	GCA_000661305.1	JLXK00000000	-	Broad Institute	WGS	Illumina	186.0x	allpaths v. R46586		27	28	4393571	65.6	4352	4007		sputum		2010	South Africa	South Africa: Ngwelezane		Human, Homo sapiens	Female	29		host_subject_id:NGW1236;co-morbidity:HIV Positive;previous tb treatment:No	Resistant;Susceptible	AMR Panel											TB-ARC - KRITH
1324274_3	Mycobacterium tuberculosis TKK-01-0064	Mycobacterium tuberculosis TKK-01-0064	1324274	WGS	TKK-01-0064	2014-04-29T00:00:00Z	Cohen et al., 2015 used in PMID:28092681	PRJNA198159	SAMN02053797	GCA_000661325.1	JLXJ00000000	-	Broad Institute	WGS	Illumina	136.0x	allpaths v. R45374		27	28	4388445	65.6	4352	4015		sputum		2010	South Africa	South Africa: Ngwelezane		Human, Homo sapiens	Male	32		host_subject_id:BEN1788;co-morbidity:Unknown;previous tb treatment:No	Resistant;Susceptible	AMR Panel											TB-ARC - KRITH
1324275_3	Mycobacterium tuberculosis TKK-01-0065	Mycobacterium tuberculosis TKK-01-0065	1324275	WGS	TKK-01-0065	2014-04-29T00:00:00Z	Cohen et al., 2015 used in PMID:28092681	PRJNA198160	SAMN02053798	GCA_000661345.1	JLXI00000000	-	Broad Institute	WGS	Illumina	235.0x	allpaths v. R46586		40	40	4380445	65.6	4331	3987		sputum		2010	South Africa	South Africa: Ngwelezane		Human, Homo sapiens	Female	37		host_subject_id:NGW1245;co-morbidity:Unknown;previous tb treatment:Yes;previous mdr-tx:Unknown;previous drug susceptible tb tx:Unknown	Resistant;Susceptible	AMR Panel											TB-ARC - KRITH
1324276_3	Mycobacterium tuberculosis TKK-01-0066	Mycobacterium tuberculosis TKK-01-0066	1324276	WGS	TKK-01-0066	2014-04-29T00:00:00Z	Cohen et al., 2015 used in PMID:28092681	PRJNA198161	SAMN02053799	GCA_000661365.1	JLXH00000000	-	Broad Institute	WGS	Illumina	117.0x	allpaths v. R46606		10	10	4413048	65.6	4354	4039		sputum		2010	South Africa	South Africa: Ngwelezane		Human, Homo sapiens	Female	28		host_subject_id:NGW1254;co-morbidity:HIV Positive;previous tb treatment:Yes;previous mdr-tx:Unknown;previous drug susceptible tb tx:Unknown	Resistant;Susceptible	AMR Panel											TB-ARC - KRITH
1324277_3	Mycobacterium tuberculosis TKK-01-0067	Mycobacterium tuberculosis TKK-01-0067	1324277	WGS	TKK-01-0067	2014-04-29T00:00:00Z	Cohen et al., 2015 used in PMID:28092681	PRJNA198162	SAMN02053800	GCA_000661385.1	JLXG00000000	-	Broad Institute	WGS	Illumina	240.0x	allpaths v. R46606		39	41	4386429	65.6	4360	3994		sputum		2010	South Africa	South Africa: Ngwelezane		Human, Homo sapiens	Female	35		host_subject_id:NGW1259;co-morbidity:Unknown;previous tb treatment:Yes;previous mdr-tx:Unknown;previous drug susceptible tb tx:Unknown	Resistant;Susceptible	AMR Panel											TB-ARC - KRITH
1324278_3	Mycobacterium tuberculosis TKK-01-0068	Mycobacterium tuberculosis TKK-01-0068	1324278	WGS	TKK-01-0068	2014-04-29T00:00:00Z	Cohen et al., 2015 used in PMID:28092681	PRJNA198163	SAMN02053801	GCA_000661405.1	JLXF00000000	-	Broad Institute	WGS	Illumina	127.0x	allpaths v. R46513		6	6	4396502	65.6	4347	4002		sputum		2010	South Africa	South Africa: Ngwelezane		Human, Homo sapiens	Female	30		host_subject_id:NGW1260;co-morbidity:HIV Positive;previous tb treatment:Yes;previous mdr-tx:Unknown;previous drug susceptible tb tx:Unknown	Resistant;Susceptible	AMR Panel											TB-ARC - KRITH
1324279_3	Mycobacterium tuberculosis TKK-01-0070	Mycobacterium tuberculosis TKK-01-0070	1324279	WGS	TKK-01-0070	2014-04-29T00:00:00Z	Cohen et al., 2015 used in PMID:28092681	PRJNA198164	SAMN02053802	GCA_000661425.1	JLXD00000000	-	Broad Institute	WGS	Illumina	257.0x	allpaths v. R46586		30	32	4416731	65.6	4375	4005		sputum		2010	South Africa	South Africa: Ngwelezane		Human, Homo sapiens	Female	26		host_subject_id:BEN1841;co-morbidity:HIV Positive;previous tb treatment:No	Resistant;Susceptible	AMR Panel											TB-ARC - KRITH
1324280_3	Mycobacterium tuberculosis TKK-01-0071	Mycobacterium tuberculosis TKK-01-0071	1324280	WGS	TKK-01-0071	2014-04-29T00:00:00Z	Cohen et al., 2015 used in PMID:28092681	PRJNA198167	SAMN02053803	GCA_000661445.1	JLXC00000000	-	Broad Institute	WGS	Illumina	136.0x	allpaths v. R46513		6	6	4399278	65.6	4337	4003		sputum		2010	South Africa	South Africa: Ngwelezane		Human, Homo sapiens	Female	28		host_subject_id:NGW1325;co-morbidity:HIV Positive;previous tb treatment:Yes;previous mdr-tx:Unknown;previous drug susceptible tb tx:Unknown	Resistant;Susceptible	AMR Panel											TB-ARC - KRITH
1324281_3	Mycobacterium tuberculosis TKK-01-0073	Mycobacterium tuberculosis TKK-01-0073	1324281	WGS	TKK-01-0073	2014-04-29T00:00:00Z	Cohen et al., 2015 used in PMID:28092681	PRJNA198168	SAMN02053804	GCA_000661465.1	JLXA00000000	-	Broad Institute	WGS	Illumina	140.0x	allpaths v. R46513		10	10	4404194	65.6	4345	4010		sputum		2010	South Africa	South Africa: Ngwelezane		Human, Homo sapiens	Female	52		host_subject_id:NGW1394;co-morbidity:HIV Positive;previous tb treatment:Yes;previous mdr-tx:Unknown;previous drug susceptible tb tx:Unknown	Resistant;Susceptible	AMR Panel											TB-ARC - KRITH
1324282_3	Mycobacterium tuberculosis TKK-01-0074	Mycobacterium tuberculosis TKK-01-0074	1324282	WGS	TKK-01-0074	2014-04-29T00:00:00Z	Cohen et al., 2015 used in PMID:28092681	PRJNA198169	SAMN02053805	GCA_000661485.1	JLWZ00000000	-	Broad Institute	WGS	Illumina	181.0x	allpaths v. R46586		7	7	4395035	65.6	4346	4001		sputum		2010	South Africa	South Africa: Ngwelezane		Human, Homo sapiens	Male	34		host_subject_id:NGW1406;co-morbidity:HIV Positive;previous tb treatment:Yes;previous mdr-tx:Unknown;previous drug susceptible tb tx:Unknown	Resistant;Susceptible	AMR Panel											TB-ARC - KRITH
1324283_3	Mycobacterium tuberculosis TKK-01-0075	Mycobacterium tuberculosis TKK-01-0075	1324283	WGS	TKK-01-0075	2014-04-29T00:00:00Z	Cohen et al., 2015 used in PMID:28092681	PRJNA198170	SAMN02053806	GCA_000661505.1	JLWY00000000	-	Broad Institute	WGS	Illumina	179.0x	allpaths v. R46586		9	9	4399414	65.6	4358	4017		sputum		2010	South Africa	South Africa: Ngwelezane		Human, Homo sapiens	Female	34		host_subject_id:NGW1412;co-morbidity:Unknown;previous tb treatment:No	Resistant;Susceptible	AMR Panel											TB-ARC - KRITH
1324284_3	Mycobacterium tuberculosis TKK-01-0076	Mycobacterium tuberculosis TKK-01-0076	1324284	WGS	TKK-01-0076	2014-04-29T00:00:00Z	Cohen et al., 2015 used in PMID:28092681	PRJNA198172	SAMN02053807	GCA_000661525.1	JLWX00000000	-	Broad Institute	WGS	Illumina	135.0x	allpaths v. R47129		6	6	4397855	65.6	4345	4003		sputum		2010	South Africa	South Africa: Ngwelezane		Human, Homo sapiens	Male	18		host_subject_id:NGW1415;co-morbidity:HIV Positive;previous tb treatment:Yes;previous mdr-tx:Unknown;previous drug susceptible tb tx:Unknown	Resistant	AMR Panel											TB-ARC - KRITH
1324285_3	Mycobacterium tuberculosis TKK-01-0077	Mycobacterium tuberculosis TKK-01-0077	1324285	WGS	TKK-01-0077	2014-04-29T00:00:00Z	TB-ARC - KRITH initiative, Broad Institute (broadinstitute.org)	PRJNA198173	SAMN02053808	GCA_000662355.1	JLWW00000000	-	Broad Institute	WGS	Illumina	174.0x	allpaths v. R46586		28	31	4399433	65.6	4354	4011		sputum		2010	South Africa	South Africa: Ngwelezane		Human, Homo sapiens	Male	20		host_subject_id:NGW1443;co-morbidity:Unknown;previous tb treatment:No	Resistant;Susceptible	AMR Panel											TB-ARC - KRITH
1324286_3	Mycobacterium tuberculosis TKK-01-0078	Mycobacterium tuberculosis TKK-01-0078	1324286	WGS	TKK-01-0078	2014-04-29T00:00:00Z	Cohen et al., 2015 used in PMID:28092681	PRJNA198174	SAMN02053809	GCA_000661555.1	JLWV00000000	-	Broad Institute	WGS	Illumina	134.0x	allpaths v. R46513		23	23	4387160	65.6	4371	3994		sputum		2010	South Africa	South Africa: Ngwelezane		Human, Homo sapiens	Male	30		host_subject_id:NGW1461;co-morbidity:HIV Positive;previous tb treatment:Yes;previous mdr-tx:Unknown;previous drug susceptible tb tx:Unknown	Resistant;Susceptible	AMR Panel											TB-ARC - KRITH
1324287_3	Mycobacterium tuberculosis TKK-01-0079	Mycobacterium tuberculosis TKK-01-0079	1324287	WGS	TKK-01-0079	2014-04-29T00:00:00Z	Cohen et al., 2015 used in PMID:28092681	PRJNA198175	SAMN02053810	GCA_000661575.1	JLWU00000000	-	Broad Institute	WGS	Illumina	239.0x	allpaths v. R46586		45	45	4388396	65.6	4356	3992		sputum		2010	South Africa	South Africa: Ngwelezane		Human, Homo sapiens	Female	30		host_subject_id:NGW1475;co-morbidity:HIV Positive;previous tb treatment:No	Resistant;Susceptible	AMR Panel											TB-ARC - KRITH
1324288_3	Mycobacterium tuberculosis TKK-01-0081	Mycobacterium tuberculosis TKK-01-0081	1324288	WGS	TKK-01-0081	2014-04-29T00:00:00Z	Cohen et al., 2015 used in PMID:28092681	PRJNA198176	SAMN02053811	GCA_000661595.1	JLWS00000000	-	Broad Institute	WGS	Illumina	137.0x	allpaths v. R46513		19	19	4404231	65.6	4343	4020		sputum		2008	South Africa	South Africa: Prince Msheyeni		Human, Homo sapiens	Male	47		host_subject_id:PMH1733;co-morbidity:Unknown;previous tb treatment:No	Susceptible	AMR Panel											TB-ARC - KRITH
1324289_3	Mycobacterium tuberculosis TKK-01-0082	Mycobacterium tuberculosis TKK-01-0082	1324289	WGS	TKK-01-0082	2014-04-29T00:00:00Z	Cohen et al., 2015 used in PMID:28092681	PRJNA198177	SAMN02053812	GCA_000661615.1	JLWR00000000	-	Broad Institute	WGS	Illumina	139.0x	allpaths v. R47129		18	19	4391228	65.6	4364	3989		sputum		2008	South Africa	South Africa: Prince Msheyeni		Human, Homo sapiens	Female	21		host_subject_id:PMH1611;co-morbidity:HIV Positive;previous tb treatment:No	Susceptible	AMR Panel											TB-ARC - KRITH
1324290_3	Mycobacterium tuberculosis TKK-01-0083	Mycobacterium tuberculosis TKK-01-0083	1324290	WGS	TKK-01-0083	2014-04-29T00:00:00Z	Cohen et al., 2015 used in PMID:28092681	PRJNA198178	SAMN02053813	GCA_000661635.1	JLWQ00000000	-	Broad Institute	WGS	Illumina	142.0x	allpaths v. R47129		18	20	4403293	65.6	4357	4015		sputum		2008	South Africa	South Africa: Prince Msheyeni		Human, Homo sapiens	Female	24		host_subject_id:PMH1649;co-morbidity:HIV Positive;previous tb treatment:Yes;previous mdr-tx:Unknown;previous drug susceptible tb tx:Unknown	Susceptible	AMR Panel											TB-ARC - KRITH
1324291_3	Mycobacterium tuberculosis TKK-01-0084	Mycobacterium tuberculosis TKK-01-0084	1324291	WGS	TKK-01-0084	2014-04-29T00:00:00Z	Cohen et al., 2015 used in PMID:28092681	PRJNA198179	SAMN02053814	GCA_000661655.1	JLWP00000000	-	Broad Institute	WGS	Illumina	186.0x	allpaths v. R47129		15	15	4410130	65.6	4355	4027		sputum		2008	South Africa	South Africa: Prince Msheyeni		Human, Homo sapiens	Male	35		host_subject_id:PMH1740;co-morbidity:Unknown;previous tb treatment:No	Susceptible	AMR Panel											TB-ARC - KRITH
1324292_3	Mycobacterium tuberculosis TKK-01-0085	Mycobacterium tuberculosis TKK-01-0085	1324292	WGS	TKK-01-0085	2014-04-29T00:00:00Z	Cohen et al., 2015 used in PMID:28092681	PRJNA198180	SAMN02053815	GCA_000661675.1	JLWO00000000	-	Broad Institute	WGS	Illumina	142.0x	allpaths v. R47129		16	18	4349069	65.6	4304	3980		sputum		2008	South Africa	South Africa: Prince Msheyeni		Human, Homo sapiens	Male	25		host_subject_id:PMH1237;co-morbidity:HIV Positive;previous tb treatment:No	Susceptible	AMR Panel											TB-ARC - KRITH
1324293_3	Mycobacterium tuberculosis TKK-01-0086	Mycobacterium tuberculosis TKK-01-0086	1324293	WGS	TKK-01-0086	2014-04-29T00:00:00Z	Cohen et al., 2015 used in PMID:28092681	PRJNA198181	SAMN02053816	GCA_000661695.1	JLWN00000000	-	Broad Institute	WGS	Illumina	140.0x	allpaths v. R47129		16	18	4397705	65.6	4354	4001		sputum		2008	South Africa	South Africa: Saint Margaret		Human, Homo sapiens	Male	50		host_subject_id:SMH1035;co-morbidity:Unknown;previous tb treatment:No	Susceptible	AMR Panel											TB-ARC - KRITH
1324294_3	Mycobacterium tuberculosis TKK-01-0087	Mycobacterium tuberculosis TKK-01-0087	1324294	WGS	TKK-01-0087	2014-04-29T00:00:00Z	Cohen et al., 2015 used in PMID:28092681	PRJNA198182	SAMN02053817	GCA_000661715.1	JLWM00000000	-	Broad Institute	WGS	Illumina	140.0x	allpaths v. R47129		25	26	4415120	65.6	4356	4019		sputum		2008	South Africa	South Africa: Rietvlei		Human, Homo sapiens	Male	56		host_subject_id:RIH1057;co-morbidity:Unknown;previous tb treatment:No	Susceptible	AMR Panel											TB-ARC - KRITH
1324295_3	Mycobacterium tuberculosis TKK-01-0088	Mycobacterium tuberculosis TKK-01-0088	1324295	WGS	TKK-01-0088	2014-04-29T00:00:00Z	Cohen et al., 2015 used in PMID:28092681	PRJNA198183	SAMN02053818	GCA_000661735.1	JLWL00000000	-	Broad Institute	WGS	Illumina	179.0x	allpaths v. R47129		30	32	4376830	65.6	4334	3984		sputum		2008	South Africa	South Africa: Rietvlei		Human, Homo sapiens	Female	21		host_subject_id:RIH1043;co-morbidity:Unknown;previous tb treatment:No	Susceptible	AMR Panel											TB-ARC - KRITH
1324296_3	Mycobacterium tuberculosis TKK-01-0089	Mycobacterium tuberculosis TKK-01-0089	1324296	WGS	TKK-01-0089	2014-04-29T00:00:00Z	Cohen et al., 2015 used in PMID:28092681	PRJNA198184	SAMN02053819	GCA_000661755.1	JLWK00000000	-	Broad Institute	WGS	Illumina	141.0x	allpaths v. R47129		34	36	4392890	65.6	4347	4008		sputum		2008	South Africa	South Africa: Rietvlei		Human, Homo sapiens	Male	38		host_subject_id:RIH1044;co-morbidity:Unknown;previous tb treatment:No	Susceptible	AMR Panel											TB-ARC - KRITH
1324297_3	Mycobacterium tuberculosis TKK-01-0090	Mycobacterium tuberculosis TKK-01-0090	1324297	WGS	TKK-01-0090	2014-04-29T00:00:00Z	Cohen et al., 2015 used in PMID:28092681	PRJNA198185	SAMN02053820	GCA_000661775.1	JLWJ00000000	-	Broad Institute	WGS	Illumina	142.0x	allpaths v. R47129		30	34	4398513	65.6	4378	4019		sputum		2008	South Africa	South Africa: Rietvlei		Human, Homo sapiens	Male	61		host_subject_id:RIH1053;co-morbidity:Unknown;previous tb treatment:No	Susceptible	AMR Panel											TB-ARC - KRITH
1324298_3	Mycobacterium tuberculosis TKK-01-0091	Mycobacterium tuberculosis TKK-01-0091	1324298	WGS	TKK-01-0091	2014-04-29T00:00:00Z	Cohen et al., 2015 used in PMID:28092681	PRJNA198186	SAMN02053821	GCA_000661795.1	JLWI00000000	-	Broad Institute	WGS	Illumina	139.0x	allpaths v. R47129		15	15	4391619	65.6	4335	4003		sputum		2008	South Africa	South Africa: Rietvlei		Human, Homo sapiens	Male	37		host_subject_id:RIH1071;co-morbidity:Unknown;previous tb treatment:No	Susceptible	AMR Panel											TB-ARC - KRITH
1324299_3	Mycobacterium tuberculosis TKK-01-0092	Mycobacterium tuberculosis TKK-01-0092	1324299	WGS	TKK-01-0092	2014-04-29T00:00:00Z	Cohen et al., 2015 used in PMID:28092681	PRJNA198187	SAMN02053822	GCA_000661815.1	JLWH00000000	-	Broad Institute	WGS	Illumina	141.0x	allpaths v. R47129		23	25	4394782	65.6	4348	3991		sputum			South Africa	South Africa: Rietvlei		Human, Homo sapiens	Unknown	Unknown		host_subject_id:RIH1185;co-morbidity:Unknown;previous tb treatment:Unknown;previous mdr-tx:Unknown;previous drug susceptible tb tx:Unknown	Susceptible	AMR Panel											TB-ARC - KRITH
1324300_3	Mycobacterium tuberculosis TKK-01-0093	Mycobacterium tuberculosis TKK-01-0093	1324300	WGS	TKK-01-0093	2014-04-29T00:00:00Z	TB-ARC - KRITH initiative, Broad Institute (broadinstitute.org)	PRJNA198188	SAMN02053823	GCA_000661835.1	JLWG00000000	-	Broad Institute	WGS	Illumina	139.0x	allpaths v. R47129		39	40	4382621	65.6	4369	3995		sputum		2008	South Africa	South Africa: Rietvlei		Human, Homo sapiens	Female	24		host_subject_id:RIH1082;co-morbidity:HIV Negative;previous tb treatment:No	Susceptible	AMR Panel											TB-ARC - KRITH
1324301_3	Mycobacterium tuberculosis TKK-01-0094	Mycobacterium tuberculosis TKK-01-0094	1324301	WGS	TKK-01-0094	2014-04-29T00:00:00Z	Cohen et al., 2015 used in PMID:28092681	PRJNA198189	SAMN02053824	GCA_000661855.1	JLWF00000000	-	Broad Institute	WGS	Illumina	140.0x	allpaths v. R47129		28	29	4390633	65.6	4351	3989		sputum		2008	South Africa	South Africa: Saint Margaret		Human, Homo sapiens	Male	18		host_subject_id:SMH1108;co-morbidity:Unknown;previous tb treatment:No	Susceptible	AMR Panel											TB-ARC - KRITH
1354101_3	Mycobacterium tuberculosis MAL020186	Mycobacterium tuberculosis MAL020186	1354101	WGS	MAL020186	2014-04-29T00:00:00Z	Winglee et al., 2015 used in PMID:28092681	PRJNA211708	SAMN02231175	GCA_000667465.1	JKYK00000000	-	Broad Institute	WGS	Illumina	128.0x	allpaths v. R48559		21	22	4415954	65.6	4369	4010	Sputum	Bodily fluid			Mali	Mali: Point G Hospital, Bamako		Human, Homo sapiens	Female	25	TB	comorbidity:HIV negative;treatment course:adm	Resistant;Susceptible	AMR Panel											TB-ARC - Mali
1354102_3	Mycobacterium tuberculosis MAL020187	Mycobacterium tuberculosis MAL020187	1354102	WGS	MAL020187	2014-04-29T00:00:00Z	TB-ARC - Mali initiative, Broad Institute (broadinstitute.org)	PRJNA211709	SAMN02231176	GCA_000667485.1	JKYJ00000000	-	Broad Institute	WGS	Illumina	131.0x	allpaths v. R48476		31	33	4409064	65.6	4362	4012	Sputum	Bodily fluid			Mali	Mali: Point G Hospital, Bamako		Human, Homo sapiens	Male	46	MDR-TB	comorbidity:MDR-TB, HIV negative;treatment course:adm	Resistant	AMR Panel											TB-ARC - Mali
1354103_3	Mycobacterium tuberculosis MAL020192	Mycobacterium tuberculosis MAL020192	1354103	WGS	MAL020192	2014-04-29T00:00:00Z	Winglee et al., 2015 used in PMID:28092681	PRJNA211710	SAMN02231177	GCA_000667505.1	JKYI00000000	-	Broad Institute	WGS	Illumina	121.0x	allpaths v. R48177		28	28	4371340	65.6	4342	4013	Sputum	Bodily fluid			Mali	Mali: Point G Hospital, Bamako		Human, Homo sapiens	Male	46	MDR-TB	comorbidity:MDR-TB, HIV negative;treatment course:adm	Resistant;Susceptible	AMR Panel											TB-ARC - Mali
1354105_3	Mycobacterium tuberculosis MAL020194	Mycobacterium tuberculosis MAL020194	1354105	WGS	MAL020194	2014-04-29T00:00:00Z	Winglee et al., 2015 used in PMID:28092681	PRJNA211712	SAMN02231179	GCA_000667545.1	JKYG00000000	-	Broad Institute	WGS	Illumina	122.0x	allpaths v. R47573		26	29	4394547	65.6	4359	4006	Sputum	Bodily fluid			Mali	Mali: Point G Hospital, Bamako		Human, Homo sapiens	Male	36	MDR-TB	comorbidity:MDR-TB, HIV negative;treatment course:adm	Resistant	AMR Panel											TB-ARC - Mali
1354106_3	Mycobacterium tuberculosis MAL020195	Mycobacterium tuberculosis MAL020195	1354106	WGS	MAL020195	2014-04-29T00:00:00Z	Winglee et al., 2015 used in PMID:28092681	PRJNA211713	SAMN02231180	GCA_000667565.1	JKYF00000000	-	Broad Institute	WGS	Illumina	130.0x	allpaths v. R47573		19	20	4395338	65.6	4347	3997	Sputum	Bodily fluid			Mali	Mali: Point G Hospital, Bamako		Human, Homo sapiens	Male	19	MDR-TB	comorbidity:MDR-TB, HIV negative;treatment course:adm	Resistant	AMR Panel											TB-ARC - Mali
1354107_3	Mycobacterium tuberculosis MAL020196	Mycobacterium tuberculosis MAL020196	1354107	WGS	MAL020196	2014-04-29T00:00:00Z	Winglee et al., 2015 used in PMID:28092681	PRJNA211714	SAMN02231181	GCA_000667585.1	JKYE00000000	-	Broad Institute	WGS	Illumina	125.0x	allpaths v. R48559		24	25	4425701	65.6	4372	4019	Sputum	Bodily fluid			Mali	Mali: Point G Hospital, Bamako		Human, Homo sapiens	Male	57	MDR-TB	comorbidity:MDR-TB, HIV negative;treatment course:adm	Resistant	AMR Panel											TB-ARC - Mali
1354108_3	Mycobacterium tuberculosis MAL020197	Mycobacterium tuberculosis MAL020197	1354108	WGS	MAL020197	2014-04-29T00:00:00Z	Winglee et al., 2015 used in PMID:28092681	PRJNA211715	SAMN02231182	GCA_000667605.1	JKYD00000000	-	Broad Institute	WGS	Illumina	112.0x	allpaths v. R48177		11	12	4394605	65.6	4353	3995	Sputum	Bodily fluid			Mali	Mali: Point G Hospital, Bamako		Human, Homo sapiens	Male	20	TB	comorbidity:HIV negative;treatment course:adm	Resistant;Susceptible	AMR Panel											TB-ARC - Mali
1354109_3	Mycobacterium tuberculosis MAL020199	Mycobacterium tuberculosis MAL020199	1354109	WGS	MAL020199	2014-04-29T00:00:00Z	Winglee et al., 2015 used in PMID:28092681	PRJNA211716	SAMN02231183	GCA_000667625.1	JKYC00000000	-	Broad Institute	WGS	Illumina	132.0x	allpaths v. R48177		14	16	4404860	65.6	4349	4005	Sputum	Bodily fluid			Mali	Mali: Point G Hospital, Bamako		Human, Homo sapiens	Male	39	MDR-TB	comorbidity:MDR-TB, HIV negative;treatment course:adm	Resistant	AMR Panel											TB-ARC - Mali
1354110_3	Mycobacterium tuberculosis MAL020200	Mycobacterium tuberculosis MAL020200	1354110	WGS	MAL020200	2014-04-29T00:00:00Z	TB-ARC - Mali initiative, Broad Institute (broadinstitute.org)	PRJNA211717	SAMN02231184	GCA_000667645.1	JKYB00000000	-	Broad Institute	WGS	Illumina	129.0x	allpaths v. R48177		21	22	4378601	65.6	4322	3996	Sputum	Bodily fluid			Mali	Mali: Point G Hospital, Bamako		Human, Homo sapiens	Male	37	MDR-TB	comorbidity:MDR-TB, HIV negative;treatment course:adm	Resistant	AMR Panel											TB-ARC - Mali
1354111_3	Mycobacterium tuberculosis MAL020201	Mycobacterium tuberculosis MAL020201	1354111	WGS	MAL020201	2014-04-29T00:00:00Z	Winglee et al., 2015 used in PMID:28092681	PRJNA211718	SAMN02231185	GCA_000667665.1	JKYA00000000	-	Broad Institute	WGS	Illumina	126.0x	allpaths v. R48476		26	27	4428421	65.6	4360	4018	Sputum	Bodily fluid			Mali	Mali: Point G Hospital, Bamako		Human, Homo sapiens	Male	23	MDR-TB	comorbidity:MDR-TB, HIV negative;treatment course:adm	Resistant;Susceptible	AMR Panel											TB-ARC - Mali
1354112_3	Mycobacterium tuberculosis MAL020202	Mycobacterium tuberculosis MAL020202	1354112	WGS	MAL020202	2014-04-29T00:00:00Z	Winglee et al., 2015 used in PMID:28092681	PRJNA211719	SAMN02231186	GCA_000667685.1	JKXZ00000000	-	Broad Institute	WGS	Illumina	121.0x	allpaths v. R48177		16	18	4396768	65.6	4328	3998	Sputum	Bodily fluid			Mali	Mali: Point G Hospital, Bamako		Human, Homo sapiens	Male	26	MDR-TB	comorbidity:MDR-TB, HIV negative;treatment course:adm	Resistant;Susceptible	AMR Panel											TB-ARC - Mali
1354113_3	Mycobacterium tuberculosis MAL020205		1354113	WGS	MAL020205	2014-06-12T00:00:00Z	Winglee et al., 2015 used in PMID:28092681	PRJNA211720	SAMN02231187	GCA_000706185.1	JKXY00000000	-	Broad Institute		Illumina	127.0x	allpaths v. R47573		36	43	4435670	65.6	4315	4004	Sputum	bodily fluid			Mali	Mali: Point G Hospital		Human, Homo sapiens	Male	24	MDR-TB	comorbidity:MDR-TB, HIV negative;treatment course:adm	Resistant	AMR Panel											TB-ARC - Mali
1354114_3	Mycobacterium tuberculosis MAL020206	Mycobacterium tuberculosis MAL020206	1354114	WGS	MAL020206	2014-04-29T00:00:00Z	TB-ARC - Mali initiative, Broad Institute (broadinstitute.org)	PRJNA211721	SAMN02231188	GCA_000667705.1	JKXX00000000	-	Broad Institute	WGS	Illumina	125.0x	allpaths v. R47573		15	16	4401958	65.6	4341	3999	Sputum	Bodily fluid			Mali	Mali: Point G Hospital, Bamako		Human, Homo sapiens	Male	40	MDR-TB	comorbidity:MDR-TB, HIV negative;treatment course:adm	Resistant;Susceptible	AMR Panel											TB-ARC - Mali
1354115_3	Mycobacterium tuberculosis MAL020208	Mycobacterium tuberculosis MAL020208	1354115	WGS	MAL020208	2014-04-29T00:00:00Z	TB-ARC - Mali initiative, Broad Institute (broadinstitute.org)	PRJNA211722	SAMN02231189	GCA_000667725.1	JKXW00000000	-	Broad Institute	WGS	Illumina	120.0x	allpaths v. R48177		21	21	4415967	65.6	4369	4007	Sputum	Bodily fluid			Mali	Mali: Point G Hospital, Bamako		Human, Homo sapiens	Male	57	MDR-TB	comorbidity:MDR-TB, HIV positive;treatment course:adm	Resistant;Susceptible	AMR Panel											TB-ARC - Mali
1354116_3	Mycobacterium tuberculosis MAL020209	Mycobacterium tuberculosis MAL020209	1354116	WGS	MAL020209	2014-04-29T00:00:00Z	Winglee et al., 2015 used in PMID:28092681	PRJNA211723	SAMN02231190	GCA_000667745.1	JKXV00000000	-	Broad Institute	WGS	Illumina	134.0x	allpaths v. R48559		12	14	4410515	65.6	4361	4006	Sputum	Bodily fluid			Mali	Mali: Point G Hospital, Bamako		Human, Homo sapiens	Female	52	MDR-TB	comorbidity:MDR-TB, HIV negative;treatment course:adm	Resistant	AMR Panel											TB-ARC - Mali
1354117_3	Mycobacterium tuberculosis MAL020211	Mycobacterium tuberculosis MAL020211	1354117	WGS	MAL020211	2014-04-29T00:00:00Z	TB-ARC - Mali initiative, Broad Institute (broadinstitute.org)	PRJNA211724	SAMN02231191	GCA_000667765.1	JKXU00000000	-	Broad Institute	WGS	Illumina	125.0x	allpaths v. R47573		19	19	4405817	65.6	4348	3999	Sputum	Bodily fluid			Mali	Mali: Point G Hospital, Bamako		Human, Homo sapiens	Male	31	MDR-TB	comorbidity:MDR-TB, HIV negative;treatment course:adm	Resistant	AMR Panel											TB-ARC - Mali
1354119_3	Mycobacterium tuberculosis MAL020179	Mycobacterium tuberculosis MAL020179	1354119	WGS	MAL020179	2014-04-29T00:00:00Z	Winglee et al., 2015 used in PMID:28092681	PRJNA211704	SAMN02231171	GCA_000667385.1	JKYO00000000	-	Broad Institute	WGS	Illumina	131.0x	allpaths v. R48559		12	15	4410098	65.6	4380	4026	Sputum	Bodily fluid			Mali	Mali: Point G Hospital, Bamako		Human, Homo sapiens	Male	27	MDR-TB	comorbidity:MDR-TB, HIV negative;treatment course:adm	Resistant	AMR Panel											TB-ARC - Mali
1354120_3	Mycobacterium tuberculosis MAL020181	Mycobacterium tuberculosis MAL020181	1354120	WGS	MAL020181	2014-04-29T00:00:00Z	Winglee et al., 2015 used in PMID:28092681	PRJNA211705	SAMN02231172	GCA_000667405.1	JKYN00000000	-	Broad Institute	WGS	Illumina	131.0x	allpaths v. R48177		22	22	4404685	65.6	4341	4000	Sputum	Bodily fluid			Mali	Mali: Point G Hospital, Bamako		Human, Homo sapiens	Male	33	MDR-TB	comorbidity:MDR-TB, HIV negative;treatment course:adm	Resistant;Susceptible	AMR Panel											TB-ARC - Mali
1354121_3	Mycobacterium tuberculosis MAL020182	Mycobacterium tuberculosis MAL020182	1354121	WGS	MAL020182	2014-04-29T00:00:00Z	Winglee et al., 2015 used in PMID:28092681	PRJNA211706	SAMN02231173	GCA_000667425.1	JKYM00000000	-	Broad Institute	WGS	Illumina	124.0x	allpaths v. R48177		19	21	4396662	65.6	4328	3998	Sputum	Bodily fluid			Mali	Mali: Point G Hospital, Bamako		Human, Homo sapiens	Male	35	MDR-TB	comorbidity:MDR-TB, HIV negative;treatment course:adm	Resistant	AMR Panel											TB-ARC - Mali
1354122_3	Mycobacterium tuberculosis MAL020138	Mycobacterium tuberculosis MAL020138	1354122	WGS	MAL020138	2014-04-29T00:00:00Z	TB-ARC - Mali initiative, Broad Institute (broadinstitute.org)	PRJNA211685	SAMN02231152	GCA_000667025.1	JKZG00000000	-	Broad Institute	WGS	Illumina	126.0x	allpaths v. R48177		23	24	4404719	65.6	4344	4004	Sputum	Bodily fluid			Mali	Mali: Point G Hospital, Bamako		Human, Homo sapiens	Female	34	TB	comorbidity:HIV negative;treatment course:adm	Resistant;Susceptible	AMR Panel											TB-ARC - Mali
1354123_3	Mycobacterium tuberculosis MAL020141	Mycobacterium tuberculosis MAL020141	1354123	WGS	MAL020141	2014-04-29T00:00:00Z	Winglee et al., 2015 used in PMID:28092681	PRJNA211686	SAMN02231153	GCA_000667045.1	JKZF00000000	-	Broad Institute	WGS	Illumina	128.0x	allpaths v. R48177		13	14	4408797	65.6	4354	4005	Sputum	Bodily fluid			Mali	Mali: Point G Hospital, Bamako		Human, Homo sapiens	Male	31	MDR-TB	comorbidity:MDR-TB, HIV negative;treatment course:adm	Resistant	AMR Panel											TB-ARC - Mali
1354124_3	Mycobacterium tuberculosis MAL020142	Mycobacterium tuberculosis MAL020142	1354124	WGS	MAL020142	2014-04-29T00:00:00Z	Winglee et al., 2015 used in PMID:28092681	PRJNA211687	SAMN02231154	GCA_000667065.1	JKZE00000000	-	Broad Institute	WGS	Illumina	129.0x	allpaths v. R48559		15	15	4411163	65.6	4363	4003	Sputum	Bodily fluid			Mali	Mali: Point G Hospital, Bamako		Human, Homo sapiens	Male	48	MDR-TB	comorbidity:MDR-TB, HIV negative;treatment course:adm	Resistant;Susceptible	AMR Panel											TB-ARC - Mali
1354125_3	Mycobacterium tuberculosis MAL020144	Mycobacterium tuberculosis MAL020144	1354125	WGS	MAL020144	2014-04-29T00:00:00Z	Winglee et al., 2015 used in PMID:28092681	PRJNA211688	SAMN02231155	GCA_000667085.1	JKZD00000000	-	Broad Institute	WGS	Illumina	129.0x	allpaths v. R47573		22	22	4408460	65.6	4339	4005	Sputum	Bodily fluid			Mali	Mali: Point G Hospital, Bamako		Human, Homo sapiens	Male	56	MDR-TB	comorbidity:MDR_TB, HIV negative;treatment course:adm	Resistant	AMR Panel											TB-ARC - Mali
1354126_3	Mycobacterium tuberculosis MAL020145	Mycobacterium tuberculosis MAL020145	1354126	WGS	MAL020145	2014-04-29T00:00:00Z	Winglee et al., 2015 used in PMID:28092681	PRJNA211689	SAMN02231156	GCA_000667105.1	JKZC00000000	-	Broad Institute	WGS	Illumina	133.0x	allpaths v. R48177		16	16	4406906	65.6	4349	3997	Sputum	Bodily fluid			Mali	Mali: Point G Hospital, Bamako		Human, Homo sapiens	Male	20	MDR-TB	comorbidity:MDR-TB, HIV negative;treatment course:adm	Resistant	AMR Panel											TB-ARC - Mali
1354127_3	Mycobacterium tuberculosis MAL020146	Mycobacterium tuberculosis MAL020146	1354127	WGS	MAL020146	2014-04-29T00:00:00Z	Winglee et al., 2015 used in PMID:28092681	PRJNA211690	SAMN02231157	GCA_000667125.1	JKZB00000000	-	Broad Institute	WGS	Illumina	130.0x	allpaths v. R48177		15	16	4405183	65.6	4355	4006	Sputum	Bodily fluid			Mali	Mali: Point G Hospital, Bamako		Human, Homo sapiens	Male	40	MDR-TB	comorbidity:MDR-TB, HIV negative;treatment course:adm	Resistant	AMR Panel											TB-ARC - Mali
1354128_3	Mycobacterium tuberculosis MAL020147	Mycobacterium tuberculosis MAL020147	1354128	WGS	MAL020147	2014-04-29T00:00:00Z	Winglee et al., 2015 used in PMID:28092681	PRJNA211691	SAMN02231158	GCA_000667145.1	JKZA00000000	-	Broad Institute	WGS	Illumina	129.0x	allpaths v. R48559		16	17	4406082	65.6	4360	4008	Sputum	Bodily fluid			Mali	Mali: Point G Hospital, Bamako		Human, Homo sapiens	Male	32	MDR-TB	comorbidity:MDR-TB, HIV negative;treatment course:adm	Resistant;Susceptible	AMR Panel											TB-ARC - Mali
1354129_3	Mycobacterium tuberculosis MAL020150	Mycobacterium tuberculosis MAL020150	1354129	WGS	MAL020150	2014-04-29T00:00:00Z	Winglee et al., 2015 used in PMID:28092681	PRJNA211692	SAMN02231159	GCA_000667165.1	JKYZ00000000	-	Broad Institute	WGS	Illumina	132.0x	allpaths v. R47573		19	20	4406077	65.6	4354	4004	Sputum	Bodily fluid			Mali	Mali: Point G Hospital, Bamako		Human, Homo sapiens	Female	21	TB	comorbidity:HIV negative;treatment course:adm	Resistant;Susceptible	AMR Panel											TB-ARC - Mali
1354130_3	Mycobacterium tuberculosis MAL020152	Mycobacterium tuberculosis MAL020152	1354130	WGS	MAL020152	2014-04-29T00:00:00Z	Winglee et al., 2015 used in PMID:28092681	PRJNA211693	SAMN02231160	GCA_000667185.1	JKYY00000000	-	Broad Institute	WGS	Illumina	125.0x	allpaths v. R47573		21	22	4404024	65.6	4343	4002	Sputum	Bodily fluid			Mali	Mali: Point G Hospital, Bamako		Human, Homo sapiens	Male	39	MDR-TB	comorbidity:MDR-TB, HIV negative;treatment course:adm	Resistant;Susceptible	AMR Panel											TB-ARC - Mali
1354131_3	Mycobacterium tuberculosis MAL020156	Mycobacterium tuberculosis MAL020156	1354131	WGS	MAL020156	2014-04-29T00:00:00Z	Winglee et al., 2015 used in PMID:28092681	PRJNA211694	SAMN02231161	GCA_000667205.1	JKYX00000000	-	Broad Institute	WGS	Illumina	117.0x	allpaths v. R48177		39	42	4405244	65.6	4355	4007	Sputum	Bodily fluid			Mali	Mali: Point G Hospital, Bamako		Human, Homo sapiens	Male	43	TB	comorbidity:HIV negative;treatment course:adm	Resistant;Susceptible	AMR Panel											TB-ARC - Mali
1354132_3	Mycobacterium tuberculosis MAL020157	Mycobacterium tuberculosis MAL020157	1354132	WGS	MAL020157	2014-04-29T00:00:00Z	TB-ARC - Mali initiative, Broad Institute (broadinstitute.org)	PRJNA211695	SAMN02231162	GCA_000667225.1	JKYW00000000	-	Broad Institute	WGS	Illumina	126.0x	allpaths v. R48177		15	15	4404599	65.6	4365	4003	Sputum	Bodily fluid			Mali	Mali: Point G Hospital, Bamako		Human, Homo sapiens	Male	78	TB	comorbidity:HIV negative;treatment course:adm	Susceptible	AMR Panel											TB-ARC - Mali
1354133_3	Mycobacterium tuberculosis MAL020160	Mycobacterium tuberculosis MAL020160	1354133	WGS	MAL020160	2014-04-29T00:00:00Z	TB-ARC - Mali initiative, Broad Institute (broadinstitute.org)	PRJNA211696	SAMN02231163	GCA_000667245.1	JKYV00000000	-	Broad Institute	WGS	Illumina	128.0x	allpaths v. R47573		20	20	4384675	65.6	4373	4021	Sputum	Bodily fluid			Mali	Mali: Point G Hospital, Bamako		Human, Homo sapiens	Male	31	TB	comorbidity:HIV negative;treatment course:adm	Susceptible	AMR Panel											TB-ARC - Mali
1354134_3	Mycobacterium tuberculosis MAL020162	Mycobacterium tuberculosis MAL020162	1354134	WGS	MAL020162	2014-04-29T00:00:00Z	Winglee et al., 2015 used in PMID:28092681	PRJNA211697	SAMN02231164	GCA_000667265.1	JKYU00000000	-	Broad Institute	WGS	Illumina	130.0x	allpaths v. R47573		16	16	4408563	65.6	4356	4003	Sputum	Bodily fluid			Mali	Mali: Point G Hospital, Bamako		Human, Homo sapiens	Male	31	MDR-TB	comorbidity:MDR-TB, HIV negative;treatment course:adm	Resistant	AMR Panel											TB-ARC - Mali
1354135_3	Mycobacterium tuberculosis MAL020167	Mycobacterium tuberculosis MAL020167	1354135	WGS	MAL020167	2014-04-29T00:00:00Z	Winglee et al., 2015 used in PMID:28092681	PRJNA211698	SAMN02231165	GCA_000667285.1	JKYT00000000	-	Broad Institute	WGS	Illumina	115.0x	allpaths v. R48177		53	54	4356526	65.6	4306	3976	Sputum	Bodily fluid			Mali	Mali: Point G Hospital, Bamako		Human, Homo sapiens	Male	32	TB	comorbidity:HIV negative;treatment course:adm	Resistant;Susceptible	AMR Panel											TB-ARC - Mali
1354136_3	Mycobacterium tuberculosis MAL020172	Mycobacterium tuberculosis MAL020172	1354136	WGS	MAL020172	2014-04-29T00:00:00Z	Winglee et al., 2015 used in PMID:28092681	PRJNA211699	SAMN02231166	GCA_000667305.1	JKYS00000000	-	Broad Institute	WGS	Illumina	131.0x	allpaths v. R48559		16	17	4403973	65.6	4339	3996	Sputum	Bodily fluid			Mali	Mali: Point G Hospital, Bamako		Human, Homo sapiens	Male	49	MDR-TB	comorbidity:MDR-TB, HIV negative;treatment course:adm	Resistant	AMR Panel											TB-ARC - Mali
1354137_3	Mycobacterium tuberculosis MAL020110	Mycobacterium tuberculosis MAL020110	1354137	WGS	MAL020110	2014-04-29T00:00:00Z	Winglee et al., 2015 used in PMID:28092681	PRJNA211677	SAMN02231144	GCA_000666885.1	JKZN00000000	-	Broad Institute	WGS	Illumina	132.0x	allpaths v. R48559		15	15	4399188	65.6	4361	4003	Sputum	Bodily fluid			Mali	Mali: Point G Hospital, Bamako		Human, Homo sapiens		Adult	TB	comorbidity:HIV negative;treatment course:adm	Susceptible	AMR Panel											TB-ARC - Mali
1354138_3	Mycobacterium tuberculosis MAL020120	Mycobacterium tuberculosis MAL020120	1354138	WGS	MAL020120	2014-04-29T00:00:00Z	Winglee et al., 2015 used in PMID:28092681	PRJNA211678	SAMN02231145	GCA_000666905.1	JKZM00000000	-	Broad Institute	WGS	Illumina	119.0x	allpaths v. R48476		27	29	4401079	65.6	4355	4006	Sputum	Bodily fluid			Mali	Mali: Point G Hospital, Bamako		Human, Homo sapiens		Adult	TB	comorbidity:HIV negative;treatment course:adm	Susceptible	AMR Panel											TB-ARC - Mali
1354139_3	Mycobacterium tuberculosis MAL020131	Mycobacterium tuberculosis MAL020131	1354139	WGS	MAL020131	2014-04-29T00:00:00Z	TB-ARC - Mali initiative, Broad Institute (broadinstitute.org)	PRJNA211680	SAMN02231147	GCA_000666945.1	JKZK00000000	-	Broad Institute	WGS	Illumina	130.0x	allpaths v. R48177		20	23	4399647	65.6	4347	3996	Sputum	Bodily fluid			Mali	Mali: Point G Hospital, Bamako		Human, Homo sapiens		Adult	TB	comorbidity:HIV negative;treatment course:adm	Susceptible	AMR Panel											TB-ARC - Mali
1354140_3	Mycobacterium tuberculosis MAL020132	Mycobacterium tuberculosis MAL020132	1354140	WGS	MAL020132	2014-04-29T00:00:00Z	Winglee et al., 2015 used in PMID:28092681	PRJNA211681	SAMN02231148	GCA_000666965.1	JKZJ00000000	-	Broad Institute	WGS	Illumina	128.0x	allpaths v. R48177		14	14	4400529	65.6	4334	3996	Sputum	Bodily fluid			Mali	Mali: Point G Hospital, Bamako		Human, Homo sapiens		Adult	TB	comorbidity:HIV negative;treatment course:adm	Susceptible	AMR Panel											TB-ARC - Mali
1354142_3	Mycobacterium tuberculosis MAL020174	Mycobacterium tuberculosis MAL020174	1354142	WGS	MAL020174	2014-04-29T00:00:00Z	Winglee et al., 2015 used in PMID:28092681	PRJNA211701	SAMN02231168	GCA_000667345.1	JKYQ00000000	-	Broad Institute	WGS	Illumina	127.0x	allpaths v. R48559		17	19	4411591	65.6	4340	4013	Sputum	Bodily fluid			Mali	Mali: Point G Hospital, Bamako		Human, Homo sapiens	Female	48	TB	comorbidity:HIV negative;treatment course:adm	Resistant;Susceptible	AMR Panel											TB-ARC - Mali
1354143_3	Mycobacterium tuberculosis MAL010078	Mycobacterium tuberculosis MAL010078	1354143	WGS	MAL010078	2014-04-29T00:00:00Z	TB-ARC - Mali initiative, Broad Institute (broadinstitute.org)	PRJNA211634	SAMN02231103	GCA_000666245.1	JLAW00000000	-	Broad Institute	WGS	Illumina	102.0x	allpaths v. R48123		21	21	4407091	65.6	4347	3998	Sputum	Bodily fluid			Mali	Mali: Point G Hospital, Bamako		Human, Homo sapiens	Female	43	TB	comorbidity:HIV negative;treatment course:adm	Susceptible	AMR Panel											TB-ARC - Mali
1354144_3	Mycobacterium tuberculosis MAL010080	Mycobacterium tuberculosis MAL010080	1354144	WGS	MAL010080	2014-04-29T00:00:00Z	Winglee et al., 2015 used in PMID:28092681	PRJNA211636	SAMN02231105	GCA_000666285.1	JLAU00000000	-	Broad Institute	WGS	Illumina	132.0x	allpaths v. R47573		18	19	4401900	65.6	4359	4002	Sputum	Bodily fluid			Mali	Mali: Point G Hospital, Bamako		Human, Homo sapiens	Male	34	TB	comorbidity:HIV negative;treatment course:adm	Susceptible	AMR Panel											TB-ARC - Mali
1354145_3	Mycobacterium tuberculosis MAL010086	Mycobacterium tuberculosis MAL010086	1354145	WGS	MAL010086	2014-04-29T00:00:00Z	Winglee et al., 2015 used in PMID:28092681	PRJNA211638	SAMN02231107	GCA_000666325.1	JLAS00000000	-	Broad Institute	WGS	Illumina	133.0x	allpaths v. R48177		20	22	4405941	65.6	4339	4001	Sputum	Bodily fluid			Mali	Mali: Point G Hospital, Bamako		Human, Homo sapiens	Male	49	TB	comorbidity:HIV negative;treatment course:adm	Susceptible	AMR Panel											TB-ARC - Mali
1354146_3	Mycobacterium tuberculosis MAL010087	Mycobacterium tuberculosis MAL010087	1354146	WGS	MAL010087	2014-04-29T00:00:00Z	Winglee et al., 2015 used in PMID:28092681	PRJNA211639	SAMN02231108	GCA_000666345.1	JLAR00000000	-	Broad Institute	WGS	Illumina	129.0x	allpaths v. R48177		20	20	4407682	65.6	4325	4011	Sputum	Bodily fluid			Mali	Mali: Point G Hospital, Bamako		Human, Homo sapiens	Female	18	TB	comorbidity:HIV positive;treatment course:adm	Susceptible	AMR Panel											TB-ARC - Mali
1354147_3	Mycobacterium tuberculosis MAL010088	Mycobacterium tuberculosis MAL010088	1354147	WGS	MAL010088	2014-04-29T00:00:00Z	TB-ARC - Mali initiative, Broad Institute (broadinstitute.org)	PRJNA211640	SAMN02231109	GCA_000666365.1	JLAQ00000000	-	Broad Institute	WGS	Illumina	116.0x	allpaths v. R48123		37	37	4400483	65.6	4365	4008	Sputum	Bodily fluid			Mali	Mali: Point G Hospital, Bamako		Human, Homo sapiens	Male	20	TB	comorbidity:HIV negative;treatment course:adm	Resistant;Susceptible	AMR Panel											TB-ARC - Mali
1354148_3	Mycobacterium tuberculosis MAL010103	Mycobacterium tuberculosis MAL010103	1354148	WGS	MAL010103	2014-04-29T00:00:00Z	Winglee et al., 2015 used in PMID:28092681	PRJNA211651	SAMN02231118	GCA_000666465.1	JLAL00000000	-	Broad Institute	WGS	Illumina	134.0x	allpaths v. R47573		16	17	4402331	65.6	4329	4013	Sputum	Bodily fluid			Mali	Mali: Point G Hospital, Bamako		Human, Homo sapiens	Male	30	TB	comorbidity:HIV negative;treatment course:adm	Susceptible	AMR Panel											TB-ARC - Mali
1354149_3	Mycobacterium tuberculosis MAL010105	Mycobacterium tuberculosis MAL010105	1354149	WGS	MAL010105	2014-04-29T00:00:00Z	TB-ARC - Mali initiative, Broad Institute (broadinstitute.org)	PRJNA211652	SAMN02231119	GCA_000666485.1	JLAK00000000	-	Broad Institute	WGS	Illumina	101.0x	allpaths v. R47573		18	18	4411065	65.6	4352	4008	Sputum	Bodily fluid			Mali	Mali: Point G Hospital, Bamako		Human, Homo sapiens	Male	40	MDR-TB	comorbidity:MDR-TB, HIV positive;treatment course:adm	Resistant;Susceptible	AMR Panel											TB-ARC - Mali
1354150_3	Mycobacterium tuberculosis MAL010106	Mycobacterium tuberculosis MAL010106	1354150	WGS	MAL010106	2014-04-29T00:00:00Z	TB-ARC - Mali initiative, Broad Institute (broadinstitute.org)	PRJNA211653	SAMN02231120	GCA_000666505.1	JLAJ00000000	-	Broad Institute	WGS	Illumina	130.0x	allpaths v. R48177		18	18	4418376	65.6	4368	4015	Sputum	Bodily fluid			Mali	Mali: Point G Hospital, Bamako		Human, Homo sapiens	Male	45	TB	comorbidity:HIV positive;treatment course:adm	Susceptible	AMR Panel											TB-ARC - Mali
1354151_3	Mycobacterium tuberculosis MAL010108	Mycobacterium tuberculosis MAL010108	1354151	WGS	MAL010108	2014-04-29T00:00:00Z	Winglee et al., 2015 used in PMID:28092681	PRJNA211654	SAMN02231121	GCA_000666525.1	JLAI00000000	-	Broad Institute	WGS	Illumina	131.0x	allpaths v. R48177		14	14	4413519	65.6	4371	4007	Sputum	Bodily fluid			Mali	Mali: Point G Hospital, Bamako		Human, Homo sapiens	Male	29	TB	comorbidity:HIV negative;treatment course:adm	Resistant;Susceptible	AMR Panel											TB-ARC - Mali
1354152_3	Mycobacterium tuberculosis MAL010109	Mycobacterium tuberculosis MAL010109	1354152	WGS	MAL010109	2014-04-29T00:00:00Z	TB-ARC - Mali initiative, Broad Institute (broadinstitute.org)	PRJNA211655	SAMN02231122	GCA_000666545.1	JLAH00000000	-	Broad Institute	WGS	Illumina	117.0x	allpaths v. R47573		29	33	4357891	65.6	4329	3991	Sputum	Bodily fluid			Mali	Mali: Point G Hospital, Bamako		Human, Homo sapiens	Female	25	TB	comorbidity:HIV positive;treatment course:adm	Susceptible	AMR Panel											TB-ARC - Mali
1354153_3	Mycobacterium tuberculosis MAL010110	Mycobacterium tuberculosis MAL010110	1354153	WGS	MAL010110	2014-04-29T00:00:00Z	Winglee et al., 2015 used in PMID:28092681	PRJNA211656	SAMN02231123	GCA_000666565.1	JLAG00000000	-	Broad Institute	WGS	Illumina	128.0x	allpaths v. R47573		10	10	4409264	65.6	4368	4003	Sputum	Bodily fluid			Mali	Mali: Point G Hospital, Bamako		Human, Homo sapiens	Female	34	TB	comorbidity:HIV positive;treatment course:adm	Susceptible	AMR Panel											TB-ARC - Mali
1354154_3	Mycobacterium tuberculosis MAL010133	Mycobacterium tuberculosis MAL010133	1354154	WGS	MAL010133	2014-04-29T00:00:00Z	Winglee et al., 2015 used in PMID:28092681	PRJNA211669	SAMN02231136	GCA_000666785.1	JKZT00000000	-	Broad Institute	WGS	Illumina	117.0x	allpaths v. R48177		26	26	4387580	65.6	4326	3986	Sputum	Bodily fluid			Mali	Mali: Point G Hospital, Bamako		Human, Homo sapiens	Male	21	TB	comorbidity:HIV positive;treatment course:adm	Susceptible	AMR Panel											TB-ARC - Mali
1354155_3	Mycobacterium tuberculosis MAL010134	Mycobacterium tuberculosis MAL010134	1354155	WGS	MAL010134	2014-04-29T00:00:00Z	Winglee et al., 2015 used in PMID:28092681	PRJNA211670	SAMN02231137	GCA_000666805.1	JKZS00000000	-	Broad Institute	WGS	Illumina	69.0x	allpaths v. R48207		112	128	4365234	65.6	4361	3970	Sputum	Bodily fluid			Mali	Mali: Point G Hospital, Bamako		Human, Homo sapiens	Male	41	TB	comorbidity:HIV positive;treatment course:adm	Susceptible	AMR Panel											TB-ARC - Mali
1354156_3	Mycobacterium tuberculosis MAL020102		1354156	WGS	MAL020102	2014-06-12T00:00:00Z	Winglee et al., 2015 used in PMID:28092681	PRJNA211673	SAMN02231140	GCA_000706205.1	JKZP00000000	-	Broad Institute		Illumina	127.0x	allpaths v. R48177		4	27	4410220	65.6	4323	4007	Sputum	bodily fluid			Mali	Mali: Point G Hospital		Human, Homo sapiens		Adult	TB	comorbidity:HIV negative;treatment course:adm	Susceptible	AMR Panel											TB-ARC - Mali
1354157_3	Mycobacterium tuberculosis MAL010117		1354157	WGS	MAL010117	2014-06-12T00:00:00Z	Winglee et al., 2015 used in PMID:28092681	PRJNA211659	SAMN02231126	GCA_000706245.1	JLAD00000000	-	Broad Institute		Illumina	130.0x	allpaths v. R48177		4	17	4419020	65.6	4290	4004	Sputum	bodily fluid			Mali	Mali: Point G Hospital		Human, Homo sapiens	Male	25	TB	comorbidity:HIV negative;treatment course:adm	Susceptible	AMR Panel											TB-ARC - Mali
1354158_3	Mycobacterium tuberculosis MAL010121	Mycobacterium tuberculosis MAL010121	1354158	WGS	MAL010121	2014-04-29T00:00:00Z	TB-ARC - Mali initiative, Broad Institute (broadinstitute.org)	PRJNA211662	SAMN02231129	GCA_000666665.1	JLAA00000000	-	Broad Institute	WGS	Illumina	129.0x	allpaths v. R47573		22	22	4397814	65.6	4348	1225	Sputum	Bodily fluid			Mali	Mali: Point G Hospital, Bamako		Human, Homo sapiens	Male	40	TB	comorbidity:HIV negative;treatment course:adm	Susceptible	AMR Panel											TB-ARC - Mali
1354159_3	Mycobacterium tuberculosis MAL010124		1354159	WGS	MAL010124	2014-06-12T00:00:00Z	Winglee et al., 2015 used in PMID:28092681	PRJNA211664	SAMN02231131	GCA_000706225.1	JKZY00000000	-	Broad Institute		Illumina	129.0x	allpaths v. R48559		9	18	4412060	65.6	4306	4003	Sputum	bodily fluid			Mali	Mali: Point G Hospital		Human, Homo sapiens	Male	36	TB	comorbidity:HIV positive;treatment course:adm	Susceptible	AMR Panel											TB-ARC - Mali
1397853_3	Mycobacterium tuberculosis TKK_02_0001	Mycobacterium tuberculosis TKK_02_0001	1397853	WGS	TKK_02_0001	2014-04-30T00:00:00Z	Cohen et al., 2015 used in PMID:28092681	PRJNA218225	SAMN02350408	GCA_000671775.1	JLWC00000000	-	Broad Institute	WGS	Illumina	126.0x	allpaths v. R48294		20	20	4399758	65.6	4357	3987		sputum		2010	South Africa	South Africa		Human, Homo sapiens	Female	37		host_subject_id:35;treatment course:adm;co-morbidity:HIV Negative;previous tb treatment:Yes;previous mdr-tx:Yes;previous drug susceptible tb tx:Yes	Resistant;Susceptible	AMR Panel											TB-ARC - KRITH
1397854_3	Mycobacterium tuberculosis TKK_02_0002	Mycobacterium tuberculosis TKK_02_0002	1397854	WGS	TKK_02_0002	2014-04-30T00:00:00Z	Cohen et al., 2015 used in PMID:28092681	PRJNA218226	SAMN02350409	GCA_000671795.1	JLWB00000000	-	Broad Institute	WGS	Illumina	58.0x	allpaths v. R48294		33	33	4388408	65.6	4365	3993		sputum		2010	South Africa	South Africa		Human, Homo sapiens	Male	33		host_subject_id:36;treatment course:adm;co-morbidity:HIV Positive;previous tb treatment:Yes;previous mdr-tx:Yes;previous drug susceptible tb tx:Yes	Resistant	AMR Panel											TB-ARC - KRITH
1397855_3	Mycobacterium tuberculosis TKK_02_0003	Mycobacterium tuberculosis TKK_02_0003	1397855	WGS	TKK_02_0003	2014-04-30T00:00:00Z	Cohen et al., 2015 used in PMID:28092681	PRJNA218227	SAMN02350410	GCA_000671815.1	JLWA00000000	-	Broad Institute	WGS	Illumina	127.0x	allpaths v. R48294		17	19	4393037	65.6	4376	3995		sputum		2010	South Africa	South Africa		Human, Homo sapiens	Male	33		host_subject_id:36;treatment course:8w;co-morbidity:HIV Positive;previous tb treatment:Yes;previous mdr-tx:Yes;previous drug susceptible tb tx:Yes	Resistant	AMR Panel											TB-ARC - KRITH
1397856_3	Mycobacterium tuberculosis TKK_02_0006	Mycobacterium tuberculosis TKK_02_0006	1397856	WGS	TKK_02_0006	2014-04-30T00:00:00Z	Cohen et al., 2015 used in PMID:28092681	PRJNA218228	SAMN02350411	GCA_000671835.1	JLVZ00000000	-	Broad Institute	WGS	Illumina	129.0x	allpaths v. R48294		6	6	4402343	65.6	4357	4003		sputum		2010	South Africa	South Africa		Human, Homo sapiens	Male	27		host_subject_id:39;treatment course:adm;co-morbidity:HIV Positive;previous tb treatment:Yes;previous mdr-tx:Yes;previous drug susceptible tb tx:Yes	Resistant	AMR Panel											TB-ARC - KRITH
1397857_3	Mycobacterium tuberculosis TKK_02_0012	Mycobacterium tuberculosis TKK_02_0012	1397857	WGS	TKK_02_0012	2014-04-30T00:00:00Z	Cohen et al., 2015 used in PMID:28092681	PRJNA218229	SAMN02350412	GCA_000671855.1	JLVY00000000	-	Broad Institute	WGS	Illumina	128.0x	allpaths v. R48294		2	2	4402242	65.6	4353	4004		sputum		2010	South Africa	South Africa		Human, Homo sapiens	Female	34		host_subject_id:43;treatment course:adm;co-morbidity:HIV Positive;previous tb treatment:No;previous mdr-tx:No;previous drug susceptible tb tx:No	Resistant	AMR Panel											TB-ARC - KRITH
1397858_3	Mycobacterium tuberculosis TKK_02_0013	Mycobacterium tuberculosis TKK_02_0013	1397858	WGS	TKK_02_0013	2014-04-30T00:00:00Z	Cohen et al., 2015 used in PMID:28092681	PRJNA218230	SAMN02350413	GCA_000671875.1	JLVX00000000	-	Broad Institute	WGS	Illumina	128.0x	allpaths v. R48294		5	5	4397610	65.6	4341	4000		sputum		2010	South Africa	South Africa		Human, Homo sapiens	Female	34		host_subject_id:43;treatment course:8w;co-morbidity:HIV Positive;previous tb treatment:No;previous mdr-tx:No;previous drug susceptible tb tx:No	Resistant	AMR Panel											TB-ARC - KRITH
1397859_3	Mycobacterium tuberculosis TKK_02_0014	Mycobacterium tuberculosis TKK_02_0014	1397859	WGS	TKK_02_0014	2014-04-30T00:00:00Z	Cohen et al., 2015 used in PMID:28092681	PRJNA218231	SAMN02350414	GCA_000671895.1	JLVW00000000	-	Broad Institute	WGS	Illumina	129.0x	allpaths v. R48294		6	6	4404534	65.6	4347	4005		sputum		2010	South Africa	South Africa		Human, Homo sapiens	Female	19		host_subject_id:44;treatment course:adm;co-morbidity:HIV Positive;previous tb treatment:Yes;previous mdr-tx:Yes;previous drug susceptible tb tx:No	Resistant	AMR Panel											TB-ARC - KRITH
1397860_3	Mycobacterium tuberculosis TKK_02_0015	Mycobacterium tuberculosis TKK_02_0015	1397860	WGS	TKK_02_0015	2014-04-30T00:00:00Z	Cohen et al., 2015 used in PMID:28092681	PRJNA218232	SAMN02350415	GCA_000671915.1	JLVV00000000	-	Broad Institute	WGS	Illumina	128.0x	allpaths v. R48294		9	9	4399572	65.6	4339	4004		sputum		2010	South Africa	South Africa		Human, Homo sapiens	Female	19		host_subject_id:44;treatment course:8w;co-morbidity:HIV Positive;previous tb treatment:Yes;previous mdr-tx:Yes;previous drug susceptible tb tx:No	Resistant;Susceptible	AMR Panel											TB-ARC - KRITH
1397861_3	Mycobacterium tuberculosis TKK_02_0016	Mycobacterium tuberculosis TKK_02_0016	1397861	WGS	TKK_02_0016	2014-04-30T00:00:00Z	Cohen et al., 2015 used in PMID:28092681	PRJNA218233	SAMN02350416	GCA_000671935.1	JLVU00000000	-	Broad Institute	WGS	Illumina	119.0x	allpaths v. R48294		7	7	4399964	65.6	4344	4005		sputum		2010	South Africa	South Africa		Human, Homo sapiens	Female	25		host_subject_id:45;treatment course:adm;co-morbidity:HIV Negative;previous tb treatment:Yes;previous mdr-tx:Yes;previous drug susceptible tb tx:Yes	Resistant	AMR Panel											TB-ARC - KRITH
1397862_3	Mycobacterium tuberculosis TKK_02_0017	Mycobacterium tuberculosis TKK_02_0017	1397862	WGS	TKK_02_0017	2014-04-30T00:00:00Z	Cohen et al., 2015 used in PMID:28092681	PRJNA218234	SAMN02350417	GCA_000671955.1	JLVT00000000	-	Broad Institute	WGS	Illumina	124.0x	allpaths v. R48084		10	10	4393953	65.6	4332	4002		sputum		2010	South Africa	South Africa		Human, Homo sapiens	Female	25		host_subject_id:45;treatment course:8w;co-morbidity:HIV Negative;previous tb treatment:Yes;previous mdr-tx:Yes;previous drug susceptible tb tx:Yes	Resistant	AMR Panel											TB-ARC - KRITH
1397863_3	Mycobacterium tuberculosis TKK_02_0018	Mycobacterium tuberculosis TKK_02_0018	1397863	WGS	TKK_02_0018	2014-04-30T00:00:00Z	Cohen et al., 2015 used in PMID:28092681	PRJNA218235	SAMN02350418	GCA_000671975.1	JLVS00000000	-	Broad Institute	WGS	Illumina	127.0x	allpaths v. R48294		19	20	4405771	65.6	4340	4018		sputum		2010	South Africa	South Africa		Human, Homo sapiens	Male	52		host_subject_id:46;treatment course:adm;co-morbidity:HIV Positive;previous tb treatment:Yes;previous mdr-tx:Yes;previous drug susceptible tb tx:Yes	Resistant;Susceptible	AMR Panel											TB-ARC - KRITH
1397864_3	Mycobacterium tuberculosis TKK_02_0019	Mycobacterium tuberculosis TKK_02_0019	1397864	WGS	TKK_02_0019	2014-04-30T00:00:00Z	Cohen et al., 2015 used in PMID:28092681	PRJNA218236	SAMN02350419	GCA_000671995.1	JLVR00000000	-	Broad Institute	WGS	Illumina	129.0x	allpaths v. R48294		15	15	4403346	65.6	4346	4018		sputum		2010	South Africa	South Africa		Human, Homo sapiens	Male	52		host_subject_id:46;treatment course:8w;co-morbidity:HIV Positive;previous tb treatment:Yes;previous mdr-tx:Yes;previous drug susceptible tb tx:Yes	Resistant;Susceptible	AMR Panel											TB-ARC - KRITH
1397865_3	Mycobacterium tuberculosis TKK_02_0020	Mycobacterium tuberculosis TKK_02_0020	1397865	WGS	TKK_02_0020	2014-04-30T00:00:00Z	Cohen et al., 2015 used in PMID:28092681	PRJNA218237	SAMN02350420	GCA_000672015.1	JLVQ00000000	-	Broad Institute	WGS	Illumina	130.0x	allpaths v. R48294		8	8	4397300	65.6	4334	3995		sputum		2010	South Africa	South Africa		Human, Homo sapiens	Male	23		host_subject_id:48;treatment course:adm;co-morbidity:HIV Negative;previous tb treatment:Yes;previous mdr-tx:Yes;previous drug susceptible tb tx:Yes	Resistant;Susceptible	AMR Panel											TB-ARC - KRITH
1397866_3	Mycobacterium tuberculosis TKK_02_0021	Mycobacterium tuberculosis TKK_02_0021	1397866	WGS	TKK_02_0021	2014-04-30T00:00:00Z	Cohen et al., 2015 used in PMID:28092681	PRJNA218238	SAMN02350421	GCA_000672035.1	JLVP00000000	-	Broad Institute	WGS	Illumina	128.0x	allpaths v. R48294		2	2	4396398	65.6	4338	4001		sputum		2010	South Africa	South Africa		Human, Homo sapiens	Female	37		host_subject_id:49;treatment course:adm;co-morbidity:HIV Positive;previous tb treatment:Yes;previous mdr-tx:Yes;previous drug susceptible tb tx:Yes	Resistant	AMR Panel											TB-ARC - KRITH
1397867_3	Mycobacterium tuberculosis TKK_02_0022	Mycobacterium tuberculosis TKK_02_0022	1397867	WGS	TKK_02_0022	2014-04-30T00:00:00Z	Cohen et al., 2015 used in PMID:28092681	PRJNA218239	SAMN02350422	GCA_000672055.1	JLVO00000000	-	Broad Institute	WGS	Illumina	128.0x	allpaths v. R48294		3	3	4398619	65.6	4340	4002		sputum		2010	South Africa	South Africa		Human, Homo sapiens	Female	37		host_subject_id:49;treatment course:8w;co-morbidity:HIV Positive;previous tb treatment:Yes;previous mdr-tx:Yes;previous drug susceptible tb tx:Yes	Resistant	AMR Panel											TB-ARC - KRITH
1397868_3	Mycobacterium tuberculosis TKK_02_0025	Mycobacterium tuberculosis TKK_02_0025	1397868	WGS	TKK_02_0025	2014-04-30T00:00:00Z	Cohen et al., 2015 used in PMID:28092681	PRJNA218240	SAMN02350423	GCA_000672075.1	JLVN00000000	-	Broad Institute	WGS	Illumina	127.0x	allpaths v. R48294		13	13	4409077	65.6	4357	4018		sputum		2010	South Africa	South Africa		Human, Homo sapiens	Female	26		host_subject_id:52;treatment course:adm;co-morbidity:HIV Positive;previous tb treatment:Yes;previous mdr-tx:Yes;previous drug susceptible tb tx:Yes	Resistant;Susceptible	AMR Panel											TB-ARC - KRITH
1397869_3	Mycobacterium tuberculosis TKK_02_0027	Mycobacterium tuberculosis TKK_02_0027	1397869	WGS	TKK_02_0027	2014-04-30T00:00:00Z	Cohen et al., 2015 used in PMID:28092681	PRJNA218241	SAMN02350424	GCA_000672095.1	JLVM00000000	-	Broad Institute	WGS	Illumina	127.0x	allpaths v. R48294		12	13	4392340	65.6	4330	3992		sputum		2010	South Africa	South Africa		Human, Homo sapiens	Male	21		host_subject_id:53;treatment course:adm;co-morbidity:HIV Positive;previous tb treatment:Yes;previous mdr-tx:Yes;previous drug susceptible tb tx:Yes	Resistant;Susceptible	AMR Panel											TB-ARC - KRITH
1397871_3	Mycobacterium tuberculosis TKK_02_0033	Mycobacterium tuberculosis TKK_02_0033	1397871	WGS	TKK_02_0033	2014-04-30T00:00:00Z	Cohen et al., 2015 used in PMID:28092681	PRJNA218243	SAMN02350426	GCA_000672115.1	JLVL00000000	-	Broad Institute	WGS	Illumina	127.0x	allpaths v. R48294		6	6	4397097	65.6	4339	4004		sputum		2010	South Africa	South Africa		Human, Homo sapiens	Female	26		host_subject_id:61;treatment course:3w;co-morbidity:HIV Positive;previous tb treatment:Yes;previous mdr-tx:Yes;previous drug susceptible tb tx:Yes	Resistant	AMR Panel											TB-ARC - KRITH
1397872_3	Mycobacterium tuberculosis TKK_02_0034	Mycobacterium tuberculosis TKK_02_0034	1397872	WGS	TKK_02_0034	2014-04-30T00:00:00Z	Cohen et al., 2015 used in PMID:28092681	PRJNA218244	SAMN02350427	GCA_000672135.1	JLVK00000000	-	Broad Institute	WGS	Illumina	128.0x	allpaths v. R48294		8	9	4399982	65.6	4362	4009		sputum		2010	South Africa	South Africa		Human, Homo sapiens	Female	26		host_subject_id:61;treatment course:8w;co-morbidity:HIV Positive;previous tb treatment:Yes;previous mdr-tx:Yes;previous drug susceptible tb tx:Yes	Resistant	AMR Panel											TB-ARC - KRITH
1397873_3	Mycobacterium tuberculosis TKK_02_0036	Mycobacterium tuberculosis TKK_02_0036	1397873	WGS	TKK_02_0036	2014-04-30T00:00:00Z	Cohen et al., 2015 used in PMID:28092681	PRJNA218245	SAMN02350428	GCA_000672155.1	JLVJ00000000	-	Broad Institute	WGS	Illumina	84.0x	allpaths v. R48294		20	22	4393415	65.6	4341	3992		sputum		2010	South Africa	South Africa		Human, Homo sapiens	Male	37		host_subject_id:64;treatment course:adm;co-morbidity:HIV Positive;previous tb treatment:Yes;previous mdr-tx:Yes;previous drug susceptible tb tx:Yes	Resistant;Susceptible	AMR Panel											TB-ARC - KRITH
1397874_3	Mycobacterium tuberculosis TKK_02_0038	Mycobacterium tuberculosis TKK_02_0038	1397874	WGS	TKK_02_0038	2014-04-30T00:00:00Z	Cohen et al., 2015 used in PMID:28092681	PRJNA218246	SAMN02350429	GCA_000672175.1	JLVI00000000	-	Broad Institute	WGS	Illumina	129.0x	allpaths v. R48294		5	5	4400146	65.6	4344	4002		sputum		2010	South Africa	South Africa		Human, Homo sapiens	Male	40		host_subject_id:67;treatment course:adm;co-morbidity:HIV Positive;previous tb treatment:Yes;previous mdr-tx:No;previous drug susceptible tb tx:Yes	Resistant	AMR Panel											TB-ARC - KRITH
1397875_3	Mycobacterium tuberculosis TKK_02_0039	Mycobacterium tuberculosis TKK_02_0039	1397875	WGS	TKK_02_0039	2014-04-30T00:00:00Z	Cohen et al., 2015 used in PMID:28092681	PRJNA218247	SAMN02350430	GCA_000672195.1	JLVH00000000	-	Broad Institute	WGS	Illumina	131.0x	allpaths v. R48294		7	9	4395778	65.6	4337	4002		sputum		2010	South Africa	South Africa		Human, Homo sapiens	Male	40		host_subject_id:67;treatment course:adm;co-morbidity:HIV Positive;previous tb treatment:Yes;previous mdr-tx:No;previous drug susceptible tb tx:Yes	Resistant	AMR Panel											TB-ARC - KRITH
1397876_3	Mycobacterium tuberculosis TKK_02_0045	Mycobacterium tuberculosis TKK_02_0045	1397876	WGS	TKK_02_0045	2014-04-30T00:00:00Z	Cohen et al., 2015 used in PMID:28092681	PRJNA218248	SAMN02350431	GCA_000672215.1	JLVG00000000	-	Broad Institute	WGS	Illumina	130.0x	allpaths v. R48294		7	7	4397500	65.6	4336	4000		sputum		2011	South Africa	South Africa		Human, Homo sapiens	Male	56		host_subject_id:75;treatment course:adm;co-morbidity:HIV Negative;previous tb treatment:Yes;previous mdr-tx:Yes;previous drug susceptible tb tx:Yes	Resistant;Susceptible	AMR Panel											TB-ARC - KRITH
1397877_3	Mycobacterium tuberculosis TKK_02_0046	Mycobacterium tuberculosis TKK_02_0046	1397877	WGS	TKK_02_0046	2014-04-30T00:00:00Z	Cohen et al., 2015 used in PMID:28092681	PRJNA218249	SAMN02350432	GCA_000672235.1	JLVF00000000	-	Broad Institute	WGS	Illumina	128.0x	allpaths v. R48281		20	21	4403492	65.6	4367	4003		sputum		2011	South Africa	South Africa		Human, Homo sapiens	Female	27		host_subject_id:77;treatment course:adm;co-morbidity:HIV Positive;previous tb treatment:Yes;previous mdr-tx:Yes;previous drug susceptible tb tx:Yes	Resistant;Susceptible	AMR Panel											TB-ARC - KRITH
1397878_3	Mycobacterium tuberculosis TKK_02_0052	Mycobacterium tuberculosis TKK_02_0052	1397878	WGS	TKK_02_0052	2014-04-30T00:00:00Z	Cohen et al., 2015 used in PMID:28092681	PRJNA218250	SAMN02350433	GCA_000672255.1	JLVE00000000	-	Broad Institute	WGS	Illumina	128.0x	allpaths v. R48281		11	11	4394568	65.6	4341	4001		sputum		2011	South Africa	South Africa		Human, Homo sapiens	Female	37		host_subject_id:90;treatment course:adm;co-morbidity:HIV Positive;previous tb treatment:Yes;previous mdr-tx:Yes;previous drug susceptible tb tx:Yes	Resistant	AMR Panel											TB-ARC - KRITH
1397879_3	Mycobacterium tuberculosis TKK_02_0061	Mycobacterium tuberculosis TKK_02_0061	1397879	WGS	TKK_02_0061	2014-04-30T00:00:00Z	Cohen et al., 2015 used in PMID:28092681	PRJNA218251	SAMN02350434	GCA_000672275.1	JLVD00000000	-	Broad Institute	WGS	Illumina	128.0x	allpaths v. R48294		13	13	4407063	65.6	4362	4012		sputum		2012	South Africa	South Africa		Human, Homo sapiens	Female	31		host_subject_id:97;treatment course:8w;co-morbidity:HIV Positive;previous tb treatment:Yes;previous mdr-tx:Yes;previous drug susceptible tb tx:Yes	Resistant	AMR Panel											TB-ARC - KRITH
1397880_3	Mycobacterium tuberculosis TKK_02_0062	Mycobacterium tuberculosis TKK_02_0062	1397880	WGS	TKK_02_0062	2014-04-30T00:00:00Z	Cohen et al., 2015 used in PMID:28092681	PRJNA218252	SAMN02350435	GCA_000672295.1	JLVC00000000	-	Broad Institute	WGS	Illumina	128.0x	allpaths v. R48084		24	25	4418373	65.6	4383	4015		sputum		2011	South Africa	South Africa		Human, Homo sapiens	Male	20		host_subject_id:98;treatment course:adm;co-morbidity:HIV Negative;previous tb treatment:Yes;previous mdr-tx:Yes;previous drug susceptible tb tx:Yes	Resistant;Susceptible	AMR Panel											TB-ARC - KRITH
1397881_3	Mycobacterium tuberculosis TKK_02_0063	Mycobacterium tuberculosis TKK_02_0063	1397881	WGS	TKK_02_0063	2014-04-30T00:00:00Z	Cohen et al., 2015 used in PMID:28092681	PRJNA218253	SAMN02350436	GCA_000672315.1	JLVB00000000	-	Broad Institute	WGS	Illumina	129.0x	allpaths v. R48294		23	23	4409200	65.6	4372	4005		sputum		2011	South Africa	South Africa		Human, Homo sapiens	Male	20		host_subject_id:98;treatment course:8w;co-morbidity:HIV Negative;previous tb treatment:Yes;previous mdr-tx:Yes;previous drug susceptible tb tx:Yes	Resistant;Susceptible	AMR Panel											TB-ARC - KRITH
1397882_3	Mycobacterium tuberculosis TKK_02_0068	Mycobacterium tuberculosis TKK_02_0068	1397882	WGS	TKK_02_0068	2014-04-30T00:00:00Z	Cohen et al., 2015 used in PMID:28092681	PRJNA218254	SAMN02350437	GCA_000672335.1	JLVA00000000	-	Broad Institute	WGS	Illumina	73.0x	allpaths v. R48084		46	47	4374958	65.6	4354	4005		sputum		2011	South Africa	South Africa		Human, Homo sapiens	Female	34		host_subject_id:104;treatment course:adm;co-morbidity:HIV Positive;previous tb treatment:Yes;previous mdr-tx:No;previous drug susceptible tb tx:Yes	Resistant;Susceptible	AMR Panel											TB-ARC - KRITH
1397883_3	Mycobacterium tuberculosis TKK_02_0069	Mycobacterium tuberculosis TKK_02_0069	1397883	WGS	TKK_02_0069	2014-04-30T00:00:00Z	Cohen et al., 2015 used in PMID:28092681	PRJNA218255	SAMN02350438	GCA_000672355.1	JLUZ00000000	-	Broad Institute	WGS	Illumina	129.0x	allpaths v. R48084		16	19	4411573	65.6	4381	4031		sputum		2011	South Africa	South Africa		Human, Homo sapiens	Female	34		host_subject_id:104;treatment course:8w;co-morbidity:HIV Positive;previous tb treatment:Yes;previous mdr-tx:No;previous drug susceptible tb tx:Yes	Resistant;Susceptible	AMR Panel											TB-ARC - KRITH
1397884_3	Mycobacterium tuberculosis TKK_02_0070	Mycobacterium tuberculosis TKK_02_0070	1397884	WGS	TKK_02_0070	2014-04-30T00:00:00Z	Cohen et al., 2015 used in PMID:28092681	PRJNA218256	SAMN02350439	GCA_000672375.1	JLUY00000000	-	Broad Institute	WGS	Illumina	128.0x	allpaths v. R48294		18	18	4398969	65.6	4358	3993		sputum		2012	South Africa	South Africa		Human, Homo sapiens	Female	34		host_subject_id:104;treatment course:3m;co-morbidity:HIV Positive;previous tb treatment:Yes;previous mdr-tx:No;previous drug susceptible tb tx:Yes	Resistant;Susceptible	AMR Panel											TB-ARC - KRITH
1397885_3	Mycobacterium tuberculosis TKK_02_0071	Mycobacterium tuberculosis TKK_02_0071	1397885	WGS	TKK_02_0071	2014-04-30T00:00:00Z	Cohen et al., 2015 used in PMID:28092681	PRJNA218257	SAMN02350440	GCA_000672395.1	JLUX00000000	-	Broad Institute	WGS	Illumina	128.0x	allpaths v. R48294		5	5	4396524	65.6	4338	4001		sputum		2011	South Africa	South Africa		Human, Homo sapiens	Female	18		host_subject_id:105;treatment course:8w;co-morbidity:HIV Negative;previous tb treatment:Yes;previous mdr-tx:No;previous drug susceptible tb tx:Yes	Resistant;Susceptible	AMR Panel											TB-ARC - KRITH
1397886_3	Mycobacterium tuberculosis TKK_02_0073	Mycobacterium tuberculosis TKK_02_0073	1397886	WGS	TKK_02_0073	2014-04-30T00:00:00Z	Cohen et al., 2015 used in PMID:28092681	PRJNA218258	SAMN02350441	GCA_000672415.1	JLUW00000000	-	Broad Institute	WGS	Illumina	132.0x	allpaths v. R48294		33	33	4410153	65.6	4360	4017		sputum		2011	South Africa	South Africa		Human, Homo sapiens	Female	23		host_subject_id:106;treatment course:adm;co-morbidity:HIV Positive;previous tb treatment:Yes;previous mdr-tx:No;previous drug susceptible tb tx:Yes	Resistant;Susceptible	AMR Panel											TB-ARC - KRITH
1397887_3	Mycobacterium tuberculosis TKK_02_0077	Mycobacterium tuberculosis TKK_02_0077	1397887	WGS	TKK_02_0077	2014-04-30T00:00:00Z	Cohen et al., 2015 used in PMID:28092681	PRJNA218259	SAMN02350442	GCA_000672435.1	JLUV00000000	-	Broad Institute	WGS	Illumina	129.0x	allpaths v. R48294		18	18	4406464	65.6	4344	4008		sputum		2011	South Africa	South Africa		Human, Homo sapiens	Male	40		host_subject_id:108;treatment course:8w;co-morbidity:HIV Positive;previous tb treatment:Yes;previous mdr-tx:No;previous drug susceptible tb tx:Yes	Resistant;Susceptible	AMR Panel											TB-ARC - KRITH
1397888_3	Mycobacterium tuberculosis TKK_02_0067	Mycobacterium tuberculosis TKK_02_0067	1397888	WGS	TKK_02_0067	2014-04-30T00:00:00Z	Cohen et al., 2015 used in PMID:28092681	PRJNA218260	SAMN02350443	GCA_000672455.1	JLUU00000000	-	Broad Institute	WGS	Illumina	129.0x	allpaths v. R48294		14	14	4407189	65.6	4364	4020		sputum		2011	South Africa	South Africa		Human, Homo sapiens	Male	29		host_subject_id:103;treatment course:adm;co-morbidity:HIV Positive;previous tb treatment:Yes;previous mdr-tx:Yes;previous drug susceptible tb tx:Yes	Resistant;Susceptible	AMR Panel											TB-ARC - KRITH
1397889_3	Mycobacterium tuberculosis TKK_03_0018	Mycobacterium tuberculosis TKK_03_0018	1397889	WGS	TKK_03_0018	2014-04-30T00:00:00Z	TB-ARC - KRITH initiative, Broad Institute (broadinstitute.org)	PRJNA218261	SAMN02350444	GCA_000672475.1	JLUT00000000	-	Broad Institute	WGS	Illumina	128.0x	allpaths v. R48294		32	35	4424775	65.6	4374	4032		sputum		2012	South Africa	South Africa		Human, Homo sapiens	Female	30		host_subject_id:007-04-0018;treatment course:enrollment;co-morbidity:HIV Positive;previous tb treatment:No	Susceptible	AMR Panel											TB-ARC - KRITH
1397890_3	Mycobacterium tuberculosis TKK_03_0020	Mycobacterium tuberculosis TKK_03_0020	1397890	WGS	TKK_03_0020	2014-04-30T00:00:00Z	Cohen et al., 2015 used in PMID:28092681	PRJNA218262	SAMN02350445	GCA_000672495.1	JLUS00000000	-	Broad Institute	WGS	Illumina	128.0x	allpaths v. R48294		15	15	4409614	65.6	4377	4025		sputum		2012	South Africa	South Africa		Human, Homo sapiens	Female	25		host_subject_id:007-04-0020;treatment course:enrollment;co-morbidity:HIV Positive;previous tb treatment:No	Susceptible	AMR Panel											TB-ARC - KRITH
1397891_3	Mycobacterium tuberculosis TKK_03_0022	Mycobacterium tuberculosis TKK_03_0022	1397891	WGS	TKK_03_0022	2014-04-30T00:00:00Z	Cohen et al., 2015 used in PMID:28092681	PRJNA218263	SAMN02350446	GCA_000672515.1	JLUR00000000	-	Broad Institute	WGS	Illumina	28.0x	allpaths v. R48281		114	119	4307708	65.4	4336	3977		sputum		2013	South Africa	South Africa		Human, Homo sapiens	Male	21		host_subject_id:007-04-0022;treatment course:enrollment;co-morbidity:HIV Positive;previous tb treatment:Yes;previous mdr-tx:unknown;previous drug susceptible tb tx:unknown	Susceptible	AMR Panel											TB-ARC - KRITH
1397892_3	Mycobacterium tuberculosis TKK_03_0025	Mycobacterium tuberculosis TKK_03_0025	1397892	WGS	TKK_03_0025	2014-04-30T00:00:00Z	Cohen et al., 2015 used in PMID:28092681	PRJNA218264	SAMN02350447	GCA_000672535.1	JLUQ00000000	-	Broad Institute	WGS	Illumina	48.0x	allpaths v. R48084		59	68	4339658	65.4	4359	3990		sputum		2013	South Africa	South Africa		Human, Homo sapiens	Female	23		host_subject_id:007-04-0025;treatment course:enrollment;co-morbidity:HIV Positive;previous tb treatment:No	Susceptible	AMR Panel											TB-ARC - KRITH
1397893_3	Mycobacterium tuberculosis TKK_03_0026	Mycobacterium tuberculosis TKK_03_0026	1397893	WGS	TKK_03_0026	2014-04-30T00:00:00Z	Cohen et al., 2015 used in PMID:28092681	PRJNA218265	SAMN02350448	GCA_000672555.1	JLUP00000000	-	Broad Institute	WGS	Illumina	116.0x	allpaths v. R48294		15	15	4418062	65.6	4382	4016		sputum		2013	South Africa	South Africa		Human, Homo sapiens	Female	28		host_subject_id:007-04-0026;treatment course:enrollment;co-morbidity:HIV Positive;previous tb treatment:Yes;previous mdr-tx:unknown;previous drug susceptible tb tx:unknown	Susceptible	AMR Panel											TB-ARC - KRITH
1397894_3	Mycobacterium tuberculosis TKK_03_0027	Mycobacterium tuberculosis TKK_03_0027	1397894	WGS	TKK_03_0027	2014-04-30T00:00:00Z	Cohen et al., 2015 used in PMID:28092681	PRJNA218266	SAMN02350449	GCA_000672575.1	JLUO00000000	-	Broad Institute	WGS	Illumina	128.0x	allpaths v. R48294		15	15	4392552	65.6	4363	3987		sputum		2013	South Africa	South Africa		Human, Homo sapiens	Male	28		host_subject_id:007-04-0027;treatment course:enrollment;co-morbidity:unknown;previous tb treatment:No	Susceptible	AMR Panel											TB-ARC - KRITH
1397895_3	Mycobacterium tuberculosis TKK_03_0029	Mycobacterium tuberculosis TKK_03_0029	1397895	WGS	TKK_03_0029	2014-04-30T00:00:00Z	TB-ARC - KRITH initiative, Broad Institute (broadinstitute.org)	PRJNA218267	SAMN02350450	GCA_000672595.1	JLUN00000000	-	Broad Institute	WGS	Illumina	66.0x	allpaths v. R48084		30	35	4396245	65.5	4363	3998		sputum		2013	South Africa	South Africa		Human, Homo sapiens	Male	50		host_subject_id:007-04-0029;treatment course:enrollment;co-morbidity:HIV Negative;previous tb treatment:No	Susceptible	AMR Panel											TB-ARC - KRITH
1397896_3	Mycobacterium tuberculosis TKK_03_0030	Mycobacterium tuberculosis TKK_03_0030	1397896	WGS	TKK_03_0030	2014-04-30T00:00:00Z	Cohen et al., 2015 used in PMID:28092681	PRJNA218268	SAMN02350451	GCA_000672615.1	JLUM00000000	-	Broad Institute	WGS	Illumina	120.0x	allpaths v. R48294		14	14	4417970	65.6	4360	4001		sputum		2013	South Africa	South Africa		Human, Homo sapiens	Male	24		host_subject_id:007-04-0030;treatment course:enrollment;co-morbidity:HIV Negative;previous tb treatment:No	Susceptible	AMR Panel											TB-ARC - KRITH
1397897_3	Mycobacterium tuberculosis TKK_03_0031	Mycobacterium tuberculosis TKK_03_0031	1397897	WGS	TKK_03_0031	2014-04-30T00:00:00Z	Cohen et al., 2015 used in PMID:28092681	PRJNA218269	SAMN02350452	GCA_000672635.1	JLUL00000000	-	Broad Institute	WGS	Illumina	121.0x	allpaths v. R48294		15	15	4403090	65.6	4347	3994		sputum		2013	South Africa	South Africa		Human, Homo sapiens	Male	33		host_subject_id:007-04-0031;treatment course:enrollment;co-morbidity:unknown;previous tb treatment:No	Susceptible	AMR Panel											TB-ARC - KRITH
1397899_3	Mycobacterium tuberculosis TKK_03_0033	Mycobacterium tuberculosis TKK_03_0033	1397899	WGS	TKK_03_0033	2014-04-30T00:00:00Z	Cohen et al., 2015 used in PMID:28092681	PRJNA218271	SAMN02350454	GCA_000672655.1	JLUK00000000	-	Broad Institute	WGS	Illumina	122.0x	allpaths v. R48294		13	14	4410852	65.6	4387	4014		sputum		2013	South Africa	South Africa		Human, Homo sapiens	Male	24		host_subject_id:007-04-0033;treatment course:enrollment;co-morbidity:HIV Negative;previous tb treatment:No	Susceptible	AMR Panel											TB-ARC - KRITH
1397900_3	Mycobacterium tuberculosis TKK_03_0034	Mycobacterium tuberculosis TKK_03_0034	1397900	WGS	TKK_03_0034	2014-04-30T00:00:00Z	Cohen et al., 2015 used in PMID:28092681	PRJNA218272	SAMN02350455	GCA_000672675.1	JLUJ00000000	-	Broad Institute	WGS	Illumina	120.0x	allpaths v. R48281		17	17	4402150	65.6	4352	3999		sputum		2013	South Africa	South Africa		Human, Homo sapiens	Male	27		host_subject_id:007-04-0034;treatment course:enrollment;co-morbidity:HIV Negative;previous tb treatment:No	Susceptible	AMR Panel											TB-ARC - KRITH
1397901_3	Mycobacterium tuberculosis TKK_03_0036	Mycobacterium tuberculosis TKK_03_0036	1397901	WGS	TKK_03_0036	2014-04-30T00:00:00Z	Cohen et al., 2015 used in PMID:28092681	PRJNA218273	SAMN02350456	GCA_000672695.1	JLUI00000000	-	Broad Institute	WGS	Illumina	46.0x	allpaths v. R48294		38	39	4395024	65.6	4365	4006		sputum		2013	South Africa	South Africa: Durban		Human, Homo sapiens	Female	20		host_subject_id:007-04-0036;treatment course:enrollment;co-morbidity:HIV Positive;previous tb treatment:No	Susceptible	AMR Panel											TB-ARC - KRITH
1397902_3	Mycobacterium tuberculosis TKK_03_0043	Mycobacterium tuberculosis TKK_03_0043	1397902	WGS	TKK_03_0043	2014-04-30T00:00:00Z	Cohen et al., 2015 used in PMID:28092681	PRJNA218274	SAMN02350457	GCA_000672715.1	JLUH00000000	-	Broad Institute	WGS	Illumina	123.0x	allpaths v. R48294		16	16	4392650	65.6	4361	3991		sputum		2013	South Africa	South Africa: Durban		Human, Homo sapiens	Female	40		host_subject_id:007-04-0043;treatment course:enrollment;co-morbidity:HIV Positive;previous tb treatment:No	Susceptible	AMR Panel											TB-ARC - KRITH
1397903_3	Mycobacterium tuberculosis TKK_03_0045	Mycobacterium tuberculosis TKK_03_0045	1397903	WGS	TKK_03_0045	2014-04-30T00:00:00Z	Cohen et al., 2015 used in PMID:28092681	PRJNA218275	SAMN02350458	GCA_000672735.1	JLUG00000000	-	Broad Institute	WGS	Illumina	122.0x	allpaths v. R48294		18	18	4396369	65.6	4375	3994		sputum		2013	South Africa	South Africa: Durban		Human, Homo sapiens	Female	48		host_subject_id:007-04-0045;treatment course:enrollment;co-morbidity:unknown;previous tb treatment:No	Susceptible	AMR Panel											TB-ARC - KRITH
1397904_3	Mycobacterium tuberculosis TKK_03_0078	Mycobacterium tuberculosis TKK_03_0078	1397904	WGS	TKK_03_0078	2014-04-30T00:00:00Z	Cohen et al., 2015 used in PMID:28092681	PRJNA218276	SAMN02350459	GCA_000672755.1	JLUF00000000	-	Broad Institute	WGS	Illumina	119.0x	allpaths v. R48281		14	14	4395640	65.6	4350	3993		sputum		2013	South Africa	South Africa: Durban		Human, Homo sapiens	Female	23		host_subject_id:007-04-0078;treatment course:enrollment;co-morbidity:HIV Negative;previous tb treatment:No	Susceptible	AMR Panel											TB-ARC - KRITH
1397905_3	Mycobacterium tuberculosis TKK_03_0081	Mycobacterium tuberculosis TKK_03_0081	1397905	WGS	TKK_03_0081	2014-04-30T00:00:00Z	Cohen et al., 2015 used in PMID:28092681	PRJNA218277	SAMN02350460	GCA_000672775.1	JLUE00000000	-	Broad Institute	WGS	Illumina	119.0x	allpaths v. R48294		9	9	4400490	65.6	4332	4006		sputum		2013	South Africa	South Africa: Durban		Human, Homo sapiens	Female	29		host_subject_id:007-04-0081;treatment course:enrollment;co-morbidity:HIV Positive;previous tb treatment:No	Susceptible	AMR Panel											TB-ARC - KRITH
1397906_3	Mycobacterium tuberculosis TKK_03_0082	Mycobacterium tuberculosis TKK_03_0082	1397906	WGS	TKK_03_0082	2014-04-30T00:00:00Z	Cohen et al., 2015 used in PMID:28092681	PRJNA218278	SAMN02350461	GCA_000672795.1	JLUD00000000	-	Broad Institute	WGS	Illumina	122.0x	allpaths v. R48294		15	15	4401349	65.6	4359	4006		sputum		2013	South Africa	South Africa: Durban		Human, Homo sapiens	Male	40		host_subject_id:007-04-0082;treatment course:enrollment;co-morbidity:HIV Positive;previous tb treatment:No	Resistant;Susceptible	AMR Panel											TB-ARC - KRITH
1397907_3	Mycobacterium tuberculosis TKK_04_0001	Mycobacterium tuberculosis TKK_04_0001	1397907	WGS	TKK_04_0001	2014-04-30T00:00:00Z	Cohen et al., 2015 used in PMID:28092681	PRJNA218279	SAMN02350462	GCA_000672815.1	JLUC00000000	-	Broad Institute	WGS	Illumina	119.0x	allpaths v. R48294		14	14	4399148	65.6	4369	3997		sputum		2013	South Africa	South Africa: Durban		Human, Homo sapiens	Female	35		host_subject_id:NL_001;co-morbidity:unknown;previous tb treatment:unknown;previous mdr-tx:unknown;previous drug susceptible tb tx:unknown	Resistant;Susceptible	AMR Panel											TB-ARC - KRITH
1397908_3	Mycobacterium tuberculosis TKK_04_0002	Mycobacterium tuberculosis TKK_04_0002	1397908	WGS	TKK_04_0002	2014-04-30T00:00:00Z	Cohen et al., 2015 used in PMID:28092681	PRJNA218280	SAMN02350463	GCA_000672835.1	JLUB00000000	-	Broad Institute	WGS	Illumina	123.0x	allpaths v. R48281		20	21	4387192	65.6	4336	4001		sputum		2013	South Africa	South Africa: Durban		Human, Homo sapiens	Male	47		host_subject_id:NL_002;co-morbidity:unknown;previous tb treatment:unknown;previous mdr-tx:unknown;previous drug susceptible tb tx:unknown	Resistant;Susceptible	AMR Panel											TB-ARC - KRITH
1397909_3	Mycobacterium tuberculosis TKK_04_0003	Mycobacterium tuberculosis TKK_04_0003	1397909	WGS	TKK_04_0003	2014-04-30T00:00:00Z	Cohen et al., 2015 used in PMID:28092681	PRJNA218281	SAMN02350464	GCA_000672855.1	JLUA00000000	-	Broad Institute	WGS	Illumina	122.0x	allpaths v. R48294		22	24	4412656	65.6	4367	3984		sputum		2013	South Africa	South Africa: Durban		Human, Homo sapiens	Male	28		host_subject_id:NL_003;co-morbidity:unknown;previous tb treatment:unknown;previous mdr-tx:unknown;previous drug susceptible tb tx:unknown	Resistant;Susceptible	AMR Panel											TB-ARC - KRITH
1397910_3	Mycobacterium tuberculosis TKK_04_0006	Mycobacterium tuberculosis TKK_04_0006	1397910	WGS	TKK_04_0006	2014-04-30T00:00:00Z	Cohen et al., 2015 used in PMID:28092681	PRJNA218282	SAMN02350465	GCA_000672875.1	JLTZ00000000	-	Broad Institute	WGS	Illumina	121.0x	allpaths v. R48294		19	19	4400374	65.6	4359	3996		sputum		2013	South Africa	South Africa: Amatikulu		Human, Homo sapiens	Female	18		host_subject_id:NL_006;co-morbidity:unknown;previous tb treatment:unknown;previous mdr-tx:unknown;previous drug susceptible tb tx:unknown	Resistant;Susceptible	AMR Panel											TB-ARC - KRITH
1397911_3	Mycobacterium tuberculosis TKK_04_0014	Mycobacterium tuberculosis TKK_04_0014	1397911	WGS	TKK_04_0014	2014-04-30T00:00:00Z	Cohen et al., 2015 used in PMID:28092681	PRJNA218283	SAMN02350466	GCA_000672895.1	JLTY00000000	-	Broad Institute	WGS	Illumina	119.0x	allpaths v. R48281		20	21	4402346	65.6	4367	4001		sputum		2013				Human, Homo sapiens	Male	21		host_subject_id:NL_014;co-morbidity:unknown;previous tb treatment:unknown;previous mdr-tx:unknown;previous drug susceptible tb tx:unknown	Resistant;Susceptible	AMR Panel											TB-ARC - KRITH
1397912_3	Mycobacterium tuberculosis TKK_04_0015	Mycobacterium tuberculosis TKK_04_0015	1397912	WGS	TKK_04_0015	2014-04-30T00:00:00Z	Cohen et al., 2015 used in PMID:28092681	PRJNA218284	SAMN02350467	GCA_000672915.1	JLTX00000000	-	Broad Institute	WGS	Illumina	116.0x	allpaths v. R48294		16	17	4408666	65.6	4362	4013		sputum		2013	Kenya	Kenya: Kericho		Human, Homo sapiens	Male	34		host_subject_id:NL_015;co-morbidity:unknown;previous tb treatment:unknown;previous mdr-tx:unknown;previous drug susceptible tb tx:unknown	Resistant;Susceptible	AMR Panel											TB-ARC - KRITH
1397913_3	Mycobacterium tuberculosis TKK_04_0017	Mycobacterium tuberculosis TKK_04_0017	1397913	WGS	TKK_04_0017	2014-04-30T00:00:00Z	Cohen et al., 2015 used in PMID:28092681	PRJNA218285	SAMN02350468	GCA_000672935.1	JLTW00000000	-	Broad Institute	WGS	Illumina	117.0x	allpaths v. R48294		18	18	4397612	65.6	4348	3995		sputum		2013	South Africa			Human, Homo sapiens	Female	30		host_subject_id:NL_017;co-morbidity:unknown;previous tb treatment:unknown;previous mdr-tx:unknown;previous drug susceptible tb tx:unknown	Resistant;Susceptible	AMR Panel											TB-ARC - KRITH
1397914_3	Mycobacterium tuberculosis TKK_04_0018	Mycobacterium tuberculosis TKK_04_0018	1397914	WGS	TKK_04_0018	2014-04-30T00:00:00Z	Cohen et al., 2015 used in PMID:28092681	PRJNA218286	SAMN02350469	GCA_000672955.1	JLTV00000000	-	Broad Institute	WGS	Illumina	121.0x	allpaths v. R48294		20	20	4350164	65.6	4017	3715		sputum		2013	Kenya	Kenya: Kericho		Human, Homo sapiens	Female	33		host_subject_id:NL_018;co-morbidity:unknown;previous tb treatment:unknown;previous mdr-tx:unknown;previous drug susceptible tb tx:unknown	Resistant;Susceptible	AMR Panel											TB-ARC - KRITH
1397915_3	Mycobacterium tuberculosis TKK_04_0019	Mycobacterium tuberculosis TKK_04_0019	1397915	WGS	TKK_04_0019	2014-04-30T00:00:00Z	Cohen et al., 2015 used in PMID:28092681	PRJNA218287	SAMN02350470	GCA_000672975.1	JLTU00000000	-	Broad Institute	WGS	Illumina	123.0x	allpaths v. R48275		19	20	4383573	65.6	4336	3979		sputum		2013	South Africa			Human, Homo sapiens	Female	50		host_subject_id:NL_019;co-morbidity:unknown;previous tb treatment:unknown;previous mdr-tx:unknown;previous drug susceptible tb tx:unknown	Resistant;Susceptible	AMR Panel											TB-ARC - KRITH
1397916_3	Mycobacterium tuberculosis TKK_04_0021	Mycobacterium tuberculosis TKK_04_0021	1397916	WGS	TKK_04_0021	2014-04-30T00:00:00Z	Cohen et al., 2015 used in PMID:28092681	PRJNA218288	SAMN02350471	GCA_000672995.1	JLTT00000000	-	Broad Institute	WGS	Illumina	120.0x	allpaths v. R48281		18	18	4405662	65.6	4368	4021		pleura		2013	South Africa			Human, Homo sapiens	Male	40		host_subject_id:NL_021;co-morbidity:unknown;previous tb treatment:unknown;previous mdr-tx:unknown;previous drug susceptible tb tx:unknown	Resistant;Susceptible	AMR Panel											TB-ARC - KRITH
1397917_3	Mycobacterium tuberculosis TKK_04_0022	Mycobacterium tuberculosis TKK_04_0022	1397917	WGS	TKK_04_0022	2014-04-30T00:00:00Z	Cohen et al., 2015 used in PMID:28092681	PRJNA218289	SAMN02350472	GCA_000673015.1	JLTS00000000	-	Broad Institute	WGS	Illumina	122.0x	allpaths v. R48294		11	11	4394573	65.6	4323	3990		sputum		2013	South Africa	South Africa: Pietermaritzburg		Human, Homo sapiens	Male	39		host_subject_id:NL_022;co-morbidity:unknown;previous tb treatment:unknown;previous mdr-tx:unknown;previous drug susceptible tb tx:unknown	Resistant;Susceptible	AMR Panel											TB-ARC - KRITH
1397918_3	Mycobacterium tuberculosis TKK_04_0023	Mycobacterium tuberculosis TKK_04_0023	1397918	WGS	TKK_04_0023	2014-04-30T00:00:00Z	Cohen et al., 2015 used in PMID:28092681	PRJNA218290	SAMN02350473	GCA_000673035.1	JLTR00000000	-	Broad Institute	WGS	Illumina	122.0x	allpaths v. R48294		20	21	4384850	65.6	4333	3979		sputum		2013	South Africa			Human, Homo sapiens	Male	19		host_subject_id:NL_023;co-morbidity:unknown;previous tb treatment:unknown;previous mdr-tx:unknown;previous drug susceptible tb tx:unknown	Resistant;Susceptible	AMR Panel											TB-ARC - KRITH
1397919_3	Mycobacterium tuberculosis TKK_04_0024	Mycobacterium tuberculosis TKK_04_0024	1397919	WGS	TKK_04_0024	2014-04-30T00:00:00Z	Cohen et al., 2015 used in PMID:28092681	PRJNA218291	SAMN02350474	GCA_000673055.1	JLTQ00000000	-	Broad Institute	WGS	Illumina	121.0x	allpaths v. R48294		12	13	4389255	65.6	4338	4003		sputum		2013	Kenya	Kenya: Kericho		Human, Homo sapiens	Male	33		host_subject_id:NL_024;co-morbidity:unknown;previous tb treatment:unknown;previous mdr-tx:unknown;previous drug susceptible tb tx:unknown	Resistant;Susceptible	AMR Panel											TB-ARC - KRITH
1397920_3	Mycobacterium tuberculosis TKK_04_0043	Mycobacterium tuberculosis TKK_04_0043	1397920	WGS	TKK_04_0043	2014-04-30T00:00:00Z	Cohen et al., 2015 used in PMID:28092681	PRJNA218292	SAMN02350475	GCA_000673075.1	JLTP00000000	-	Broad Institute	WGS	Illumina	125.0x	allpaths v. R48294		4	4	4398372	65.6	4336	4001		Sputum		2013	India	India: Warangal		Human, Homo sapiens	Female	35		host_subject_id:NL_043;co-morbidity:unknown;previous tb treatment:unknown;previous mdr-tx:unknown;previous drug susceptible tb tx:unknown	Resistant;Susceptible	AMR Panel											TB-ARC - KRITH
1397921_3	Mycobacterium tuberculosis TKK_04_0047	Mycobacterium tuberculosis TKK_04_0047	1397921	WGS	TKK_04_0047	2014-04-30T00:00:00Z	Cohen et al., 2015 used in PMID:28092681	PRJNA218293	SAMN02350476	GCA_000673095.1	JLTO00000000	-	Broad Institute	WGS	Illumina	121.0x	allpaths v. R48281		16	16	4412051	65.6	4347	4015		sputum		2013	South Africa	South Africa: Kwazulu Natal		Human, Homo sapiens	Female	unknown		host_subject_id:NL_047;co-morbidity:unknown;previous tb treatment:unknown;previous mdr-tx:unknown;previous drug susceptible tb tx:unknown	Resistant;Susceptible	AMR Panel											TB-ARC - KRITH
1397922_3	Mycobacterium tuberculosis TKK_04_0048	Mycobacterium tuberculosis TKK_04_0048	1397922	WGS	TKK_04_0048	2014-04-30T00:00:00Z	Cohen et al., 2015 used in PMID:28092681	PRJNA218294	SAMN02350477	GCA_000673115.1	JLTN00000000	-	Broad Institute	WGS	Illumina	124.0x	allpaths v. R48294		6	6	4397502	65.6	4331	4000		sputum		2013	India	India: Warangal		Human, Homo sapiens	Female	31		host_subject_id:NL_048;co-morbidity:unknown;previous tb treatment:unknown;previous mdr-tx:unknown;previous drug susceptible tb tx:unknown	Resistant;Susceptible	AMR Panel											TB-ARC - KRITH
1397923_3	Mycobacterium tuberculosis TKK_04_0005	Mycobacterium tuberculosis TKK_04_0005	1397923	WGS	TKK_04_0005	2014-04-30T00:00:00Z	Cohen et al., 2015 used in PMID:28092681	PRJNA218295	SAMN02350478	GCA_000673135.1	JLTM00000000	-	Broad Institute	WGS	Illumina	123.0x	allpaths v. R48294		26	31	4417825	65.6	4372	3993		sputum		2013	India	India: Warangal		Human, Homo sapiens	Female	27		host_subject_id:NL_005;co-morbidity:unknown;previous tb treatment:unknown;previous mdr-tx:unknown;previous drug susceptible tb tx:unknown	Resistant;Susceptible	AMR Panel											TB-ARC - KRITH
1397924_3	Mycobacterium tuberculosis TKK_04_0007	Mycobacterium tuberculosis TKK_04_0007	1397924	WGS	TKK_04_0007	2014-04-30T00:00:00Z	Cohen et al., 2015 used in PMID:28092681	PRJNA218296	SAMN02350479	GCA_000673155.1	JLTL00000000	-	Broad Institute	WGS	Illumina	122.0x	allpaths v. R48294		17	17	4399809	65.6	4350	4010		sputum		2013	Kenya	Kenya: Kericho		Human, Homo sapiens	Female	unknown		host_subject_id:NL_007;co-morbidity:unknown;previous tb treatment:unknown;previous mdr-tx:unknown;previous drug susceptible tb tx:unknown	Resistant;Susceptible	AMR Panel											TB-ARC - KRITH
1397925_3	Mycobacterium tuberculosis TKK_04_0008	Mycobacterium tuberculosis TKK_04_0008	1397925	WGS	TKK_04_0008	2014-04-30T00:00:00Z	Cohen et al., 2015 used in PMID:28092681	PRJNA218297	SAMN02350480	GCA_000673175.1	JLTK00000000	-	Broad Institute	WGS	Illumina	124.0x	allpaths v. R48294		15	15	4403287	65.6	4356	4020		sputum		2013	South Africa			Human, Homo sapiens	Female	unknown		host_subject_id:NL_008;co-morbidity:unknown;previous tb treatment:unknown;previous mdr-tx:unknown;previous drug susceptible tb tx:unknown	Resistant;Susceptible	AMR Panel											TB-ARC - KRITH
1397926_3	Mycobacterium tuberculosis TKK_04_0013	Mycobacterium tuberculosis TKK_04_0013	1397926	WGS	TKK_04_0013	2014-04-30T00:00:00Z	Cohen et al., 2015 used in PMID:28092681	PRJNA218298	SAMN02350481	GCA_000673195.1	JLTJ00000000	-	Broad Institute	WGS	Illumina	123.0x	allpaths v. R48294		10	10	4402500	65.6	4346	4005		sputum		2013	South Africa	South Africa: Kwangwanase		Human, Homo sapiens	Female	28		host_subject_id:NL_013;co-morbidity:unknown;previous tb treatment:unknown;previous mdr-tx:unknown;previous drug susceptible tb tx:unknown	Resistant;Susceptible	AMR Panel											TB-ARC - KRITH
1397927_3	Mycobacterium tuberculosis TKK_04_0020	Mycobacterium tuberculosis TKK_04_0020	1397927	WGS	TKK_04_0020	2014-04-30T00:00:00Z	Cohen et al., 2015 used in PMID:28092681	PRJNA218299	SAMN02350482	GCA_000673215.1	JLTI00000000	-	Broad Institute	WGS	Illumina	117.0x	allpaths v. R48281		14	15	4425117	65.6	4352	3986		sputum		2013	South Africa			Human, Homo sapiens	Female	27		host_subject_id:NL_020;co-morbidity:unknown;previous tb treatment:unknown;previous mdr-tx:unknown;previous drug susceptible tb tx:unknown	Resistant;Susceptible	AMR Panel											TB-ARC - KRITH
1397928_3	Mycobacterium tuberculosis TKK_04_0034	Mycobacterium tuberculosis TKK_04_0034	1397928	WGS	TKK_04_0034	2014-04-30T00:00:00Z	Cohen et al., 2015 used in PMID:28092681	PRJNA218300	SAMN02350483	GCA_000673235.1	JLTH00000000	-	Broad Institute	WGS	Illumina	121.0x	allpaths v. R48294		7	7	4394979	65.6	4336	3990		sputum		2013	South Africa	South Africa: Kwazulu Natal		Human, Homo sapiens	Male	unknown		host_subject_id:NL_034;co-morbidity:unknown;previous tb treatment:unknown;previous mdr-tx:unknown;previous drug susceptible tb tx:unknown	Resistant;Susceptible	AMR Panel											TB-ARC - KRITH
1397929_3	Mycobacterium tuberculosis TKK_04_0036	Mycobacterium tuberculosis TKK_04_0036	1397929	WGS	TKK_04_0036	2014-04-30T00:00:00Z	Cohen et al., 2015 used in PMID:28092681	PRJNA218301	SAMN02350484	GCA_000673255.1	JLTG00000000	-	Broad Institute	WGS	Illumina	122.0x	allpaths v. R48294		17	18	4405483	65.6	4375	4020		sputum		2013	South Africa	South Africa: Kwazulu Natal		Human, Homo sapiens	Female	40		host_subject_id:NL_036;co-morbidity:unknown;previous tb treatment:unknown;previous mdr-tx:unknown;previous drug susceptible tb tx:unknown	Resistant;Susceptible	AMR Panel											TB-ARC - KRITH
1397930_3	Mycobacterium tuberculosis TKK_04_0038	Mycobacterium tuberculosis TKK_04_0038	1397930	WGS	TKK_04_0038	2014-04-30T00:00:00Z	Cohen et al., 2015 used in PMID:28092681	PRJNA218302	SAMN02350485	GCA_000673275.1	JLTF00000000	-	Broad Institute	WGS	Illumina	122.0x	allpaths v. R48294		8	8	4399560	65.6	4346	4004		sputum		2013	Kenya	Kenya: Kericho		Human, Homo sapiens	Male	17		host_subject_id:NL_038;co-morbidity:unknown;previous tb treatment:unknown;previous mdr-tx:unknown;previous drug susceptible tb tx:unknown	Resistant;Susceptible	AMR Panel											TB-ARC - KRITH
1397931_3	Mycobacterium tuberculosis TKK_04_0039	Mycobacterium tuberculosis TKK_04_0039	1397931	WGS	TKK_04_0039	2014-04-30T00:00:00Z	Cohen et al., 2015 used in PMID:28092681	PRJNA218303	SAMN02350486	GCA_000673295.1	JLTE00000000	-	Broad Institute	WGS	Illumina	124.0x	allpaths v. R48294		6	7	4396400	65.6	4339	4000		sputum		2013	South Africa	South Africa: Kwazulu Natal		Human, Homo sapiens	Female	33		host_subject_id:NL_039;co-morbidity:unknown;previous tb treatment:unknown;previous mdr-tx:unknown;previous drug susceptible tb tx:unknown	Resistant;Susceptible	AMR Panel											TB-ARC - KRITH
1397932_3	Mycobacterium tuberculosis TKK_04_0040	Mycobacterium tuberculosis TKK_04_0040	1397932	WGS	TKK_04_0040	2014-04-30T00:00:00Z	Cohen et al., 2015 used in PMID:28092681	PRJNA218304	SAMN02350487	GCA_000673315.1	JLTD00000000	-	Broad Institute	WGS	Illumina	121.0x	allpaths v. R48294		14	14	4410341	65.6	4349	3999		sputum		2013	South Africa	South Africa: Kwazulu Natal		Human, Homo sapiens	Female	19		host_subject_id:NL_040;co-morbidity:unknown;previous tb treatment:unknown;previous mdr-tx:unknown;previous drug susceptible tb tx:unknown	Resistant;Susceptible	AMR Panel											TB-ARC - KRITH
1397933_3	Mycobacterium tuberculosis TKK_04_0044	Mycobacterium tuberculosis TKK_04_0044	1397933	WGS	TKK_04_0044	2014-04-30T00:00:00Z	Cohen et al., 2015 used in PMID:28092681	PRJNA218305	SAMN02350488	GCA_000673335.1	JLTC00000000	-	Broad Institute	WGS	Illumina	123.0x	allpaths v. R48294		15	18	4401326	65.6	4348	4008		sputum		2013	South Africa	South Africa: Kwazulu Natal		Human, Homo sapiens	Female	16		host_subject_id:NL_044;co-morbidity:unknown;previous tb treatment:unknown;previous mdr-tx:unknown;previous drug susceptible tb tx:unknown	Resistant;Susceptible	AMR Panel											TB-ARC - KRITH
1397934_3	Mycobacterium tuberculosis TKK_04_0045	Mycobacterium tuberculosis TKK_04_0045	1397934	WGS	TKK_04_0045	2014-04-30T00:00:00Z	Cohen et al., 2015 used in PMID:28092681	PRJNA218306	SAMN02350489	GCA_000673355.1	JLTB00000000	-	Broad Institute	WGS	Illumina	123.0x	allpaths v. R48294		14	14	4402853	65.6	4374	4017		sputum		2013	South Africa	South Africa: Kwazulu Natal		Human, Homo sapiens	Male	35		host_subject_id:NL_045;co-morbidity:unknown;previous tb treatment:unknown;previous mdr-tx:unknown;previous drug susceptible tb tx:unknown	Resistant;Susceptible	AMR Panel											TB-ARC - KRITH
1397935_3	Mycobacterium tuberculosis TKK_04_0046	Mycobacterium tuberculosis TKK_04_0046	1397935	WGS	TKK_04_0046	2014-04-30T00:00:00Z	Cohen et al., 2015 used in PMID:28092681	PRJNA218307	SAMN02350490	GCA_000673375.1	JLTA00000000	-	Broad Institute	WGS	Illumina	120.0x	allpaths v. R48294		8	8	4395787	65.6	4352	4002		sputum		2013	South Africa	South Africa: Kwazulu Natal		Human, Homo sapiens	Female	22		host_subject_id:NL_046;co-morbidity:unknown;previous tb treatment:unknown;previous mdr-tx:unknown;previous drug susceptible tb tx:unknown	Resistant;Susceptible	AMR Panel											TB-ARC - KRITH
1397936_3	Mycobacterium tuberculosis TKK_04_0042	Mycobacterium tuberculosis TKK_04_0042	1397936	WGS	TKK_04_0042	2014-04-30T00:00:00Z	TB-ARC - KRITH initiative, Broad Institute (broadinstitute.org)	PRJNA218308	SAMN02350491	GCA_000673395.1	JLSZ00000000	-	Broad Institute	WGS	Illumina	123.0x	allpaths v. R48294		16	16	4404058	65.6	4356	4016		sputum		2013	South Africa	South Africa: Kwazulu Natal		Human, Homo sapiens	Female	41		host_subject_id:NL_042;co-morbidity:unknown;previous tb treatment:unknown;previous mdr-tx:unknown;previous drug susceptible tb tx:unknown	Resistant;Susceptible	AMR Panel											TB-ARC - KRITH
1397937_3	Mycobacterium tuberculosis TKK_04_0037	Mycobacterium tuberculosis TKK_04_0037	1397937	WGS	TKK_04_0037	2014-04-30T00:00:00Z	TB-ARC - KRITH initiative, Broad Institute (broadinstitute.org)	PRJNA218309	SAMN02350492	GCA_000673415.1	JLSY00000000	-	Broad Institute	WGS	Illumina	121.0x	allpaths v. R48294		13	13	4392732	65.6	4340	4002		sputum		2013	South Africa	South Africa: Kwazulu Natal		Human, Homo sapiens	Male	37		host_subject_id:NL_037;co-morbidity:unknown;previous tb treatment:unknown;previous mdr-tx:unknown;previous drug susceptible tb tx:unknown	Resistant;Susceptible	AMR Panel											TB-ARC - KRITH
1397938_3	Mycobacterium tuberculosis TKK_04_0029	Mycobacterium tuberculosis TKK_04_0029	1397938	WGS	TKK_04_0029	2014-04-30T00:00:00Z	Cohen et al., 2015 used in PMID:28092681	PRJNA218310	SAMN02350493	GCA_000673435.1	JLSX00000000	-	Broad Institute	WGS	Illumina	123.0x	allpaths v. R48281		25	25	4416251	65.6	4372	4022		pleural fluid		2013	India	India: Warangal		Human, Homo sapiens	Female	50		host_subject_id:NL_029;co-morbidity:unknown;previous tb treatment:unknown;previous mdr-tx:unknown;previous drug susceptible tb tx:unknown	Susceptible	AMR Panel											TB-ARC - KRITH
1397939_3	Mycobacterium tuberculosis TKK_04_0030	Mycobacterium tuberculosis TKK_04_0030	1397939	WGS	TKK_04_0030	2014-04-30T00:00:00Z	Cohen et al., 2015 used in PMID:28092681	PRJNA218311	SAMN02350494	GCA_000673455.1	JLSW00000000	-	Broad Institute	WGS	Illumina	121.0x	allpaths v. R48294		11	11	4398780	65.6	4351	4015		sputum		2013	South Africa	South Africa: Kwazulu Natal		Human, Homo sapiens	Male	53		host_subject_id:NL_030;co-morbidity:unknown;previous tb treatment:unknown;previous mdr-tx:unknown;previous drug susceptible tb tx:unknown	Susceptible	AMR Panel											TB-ARC - KRITH
1397940_3	Mycobacterium tuberculosis TKK_04_0031	Mycobacterium tuberculosis TKK_04_0031	1397940	WGS	TKK_04_0031	2014-04-30T00:00:00Z	Cohen et al., 2015 used in PMID:28092681	PRJNA218312	SAMN02350495	GCA_000673475.1	JLSV00000000	-	Broad Institute	WGS	Illumina	122.0x	allpaths v. R48294		22	22	4418196	65.6	4355	4024		Blood cx		2013	India	India: Warangal		Human, Homo sapiens	Female	unknown		host_subject_id:NL_031;co-morbidity:unknown;previous tb treatment:unknown;previous mdr-tx:unknown;previous drug susceptible tb tx:unknown	Susceptible	AMR Panel											TB-ARC - KRITH
1397941_3	Mycobacterium tuberculosis TKK_04_0033	Mycobacterium tuberculosis TKK_04_0033	1397941	WGS	TKK_04_0033	2014-04-30T00:00:00Z	Cohen et al., 2015 used in PMID:28092681	PRJNA218313	SAMN02350496	GCA_000673495.1	JLSU00000000	-	Broad Institute	WGS	Illumina	122.0x	allpaths v. R48294		17	18	4388109	65.6	4349	3995		Blood cx		2013	India	India: Warangal		Human, Homo sapiens	Male	34		host_subject_id:NL_033;co-morbidity:unknown;previous tb treatment:unknown;previous mdr-tx:unknown;previous drug susceptible tb tx:unknown	Susceptible	AMR Panel											TB-ARC - KRITH
1400870_3	Mycobacterium tuberculosis KT-0001	Mycobacterium tuberculosis KT-0001	1400870	WGS	KT-0001	2014-04-30T00:00:00Z	TBARC.CDRC used in PMID:28092681	PRJNA219753	SAMN02360548	GCA_000673515.1	JLSO00000000	-	Broad Institute	WGS	Illumina	124.0x	allpaths v. R47903		25	26	4385988	65.6	4366	3987		Bodily fluid		2005	South Korea	South Korea		Human, Homo sapiens					Resistant;Susceptible	AMR Panel											TB-ARC - CDRC Alland
1400871_3	Mycobacterium tuberculosis KT-0002	Mycobacterium tuberculosis KT-0002	1400871	WGS	KT-0002	2014-04-30T00:00:00Z	TBARC.CDRC used in PMID:28092681	PRJNA219754	SAMN02360549	GCA_000673535.1	JLSN00000000	-	Broad Institute	WGS	Illumina	129.0x	allpaths v. R47910		33	34	4381914	65.6	4352	3986		Bodily fluid		2005	South Korea	South Korea		Human, Homo sapiens					Resistant;Susceptible	AMR Panel											TB-ARC - CDRC Alland
1400872_3	Mycobacterium tuberculosis KT-0003	Mycobacterium tuberculosis KT-0003	1400872	WGS	KT-0003	2014-04-30T00:00:00Z	TBARC.CDRC used in PMID:28092681	PRJNA219755	SAMN02360550	GCA_000673555.1	JLSM00000000	-	Broad Institute	WGS	Illumina	132.0x	allpaths v. R47903		24	25	4383183	65.6	4348	3983		Bodily fluid		2005	South Korea	South Korea		Human, Homo sapiens					Resistant;Susceptible	AMR Panel											TB-ARC - CDRC Alland
1400873_3	Mycobacterium tuberculosis KT-0006	Mycobacterium tuberculosis KT-0006	1400873	WGS	KT-0006	2014-04-30T00:00:00Z	TBARC.CDRC used in PMID:28092681	PRJNA219756	SAMN02360551	GCA_000673575.1	JLSL00000000	-	Broad Institute	WGS	Illumina	131.0x	allpaths v. R47910		18	18	4387033	65.6	4337	3973		Bodily fluid		2005	South Korea	South Korea		Human, Homo sapiens					Resistant;Susceptible	AMR Panel											TB-ARC - CDRC Alland
1400874_3	Mycobacterium tuberculosis KT-0007	Mycobacterium tuberculosis KT-0007	1400874	WGS	KT-0007	2014-04-30T00:00:00Z	TBARC.CDRC used in PMID:28092681	PRJNA219757	SAMN02360552	GCA_000673595.1	JLSK00000000	-	Broad Institute	WGS	Illumina	129.0x	allpaths v. R47910		28	29	4382096	65.6	4336	3974		Bodily fluid		2005	South Korea	South Korea		Human, Homo sapiens					Resistant	AMR Panel											TB-ARC - CDRC Alland
1400875_3	Mycobacterium tuberculosis KT-0008	Mycobacterium tuberculosis KT-0008	1400875	WGS	KT-0008	2014-04-30T00:00:00Z	TBARC.CDRC used in PMID:28092681	PRJNA219758	SAMN02360553	GCA_000673615.1	JLSJ00000000	-	Broad Institute	WGS	Illumina	139.0x	allpaths v. R47910		23	24	4396330	65.6	4360	3994		Bodily fluid		2005	South Korea	South Korea		Human, Homo sapiens					Resistant;Susceptible	AMR Panel											TB-ARC - CDRC Alland
1400877_3	Mycobacterium tuberculosis KT-0011	Mycobacterium tuberculosis KT-0011	1400877	WGS	KT-0011	2014-04-30T00:00:00Z	TBARC.CDRC used in PMID:28092681	PRJNA219760	SAMN02360555	GCA_000673635.1	JLSI00000000	-	Broad Institute	WGS	Illumina	130.0x	allpaths v. R47910		18	19	4387808	65.6	4356	3987		Bodily fluid		2005	South Korea	South Korea		Human, Homo sapiens					Resistant;Susceptible	AMR Panel											TB-ARC - CDRC Alland
1400879_3	Mycobacterium tuberculosis KT-0014	Mycobacterium tuberculosis KT-0014	1400879	WGS	KT-0014	2014-04-30T00:00:00Z	TBARC.CDRC used in PMID:28092681	PRJNA219762	SAMN02360557	GCA_000673655.1	JLSH00000000	-	Broad Institute	WGS	Illumina	132.0x	allpaths v. R47910		27	29	4392733	65.6	4344	3994		Bodily fluid		2005	South Korea	South Korea		Human, Homo sapiens					Resistant;Susceptible	AMR Panel											TB-ARC - CDRC Alland
1400880_3	Mycobacterium tuberculosis KT-0015	Mycobacterium tuberculosis KT-0015	1400880	WGS	KT-0015	2014-04-30T00:00:00Z	TBARC.CDRC used in PMID:28092681	PRJNA219763	SAMN02360558	GCA_000673675.1	JLSG00000000	-	Broad Institute	WGS	Illumina	131.0x	allpaths v. R47910		26	29	4385844	65.6	4343	3985		Bodily fluid		2005	South Korea	South Korea		Human, Homo sapiens					Resistant;Susceptible	AMR Panel											TB-ARC - CDRC Alland
1400881_3	Mycobacterium tuberculosis KT-0016	Mycobacterium tuberculosis KT-0016	1400881	WGS	KT-0016	2014-04-30T00:00:00Z	TBARC.CDRC used in PMID:28092681	PRJNA219764	SAMN02360559	GCA_000673695.1	JLSF00000000	-	Broad Institute	WGS	Illumina	134.0x	allpaths v. R47910		26	27	4373085	65.6	4332	3971		Bodily fluid		2005	South Korea	South Korea		Human, Homo sapiens					Resistant;Susceptible	AMR Panel											TB-ARC - CDRC Alland
1400882_3	Mycobacterium tuberculosis KT-0017	Mycobacterium tuberculosis KT-0017	1400882	WGS	KT-0017	2014-04-30T00:00:00Z	TBARC.CDRC used in PMID:28092681	PRJNA219765	SAMN02360560	GCA_000673715.1	JLSE00000000	-	Broad Institute	WGS	Illumina	131.0x	allpaths v. R47910		25	26	4364686	65.6	4332	3964		Bodily fluid		2005	South Korea	South Korea		Human, Homo sapiens					Resistant;Susceptible	AMR Panel											TB-ARC - CDRC Alland
1400883_3	Mycobacterium tuberculosis KT-0019	Mycobacterium tuberculosis KT-0019	1400883	WGS	KT-0019	2014-04-30T00:00:00Z	TBARC.CDRC used in PMID:28092681	PRJNA219766	SAMN02360561	GCA_000673735.1	JLSD00000000	-	Broad Institute	WGS	Illumina	135.0x	allpaths v. R47910		30	31	4378161	65.6	4328	3971		Bodily fluid		2005	South Korea	South Korea		Human, Homo sapiens					Resistant;Susceptible	AMR Panel											TB-ARC - CDRC Alland
1400884_3	Mycobacterium tuberculosis KT-0022	Mycobacterium tuberculosis KT-0022	1400884	WGS	KT-0022	2014-04-30T00:00:00Z	TBARC.CDRC used in PMID:28092681	PRJNA219767	SAMN02360562	GCA_000673755.1	JLSC00000000	-	Broad Institute	WGS	Illumina	123.0x	allpaths v. R47910		19	20	4411836	65.6	4350	4019		Bodily fluid		2006	South Korea	South Korea		Human, Homo sapiens					Resistant;Susceptible	AMR Panel											TB-ARC - CDRC Alland
1400885_3	Mycobacterium tuberculosis KT-0023		1400885	WGS	KT-0023	2014-06-12T00:00:00Z	TBARC.CDRC used in PMID:28092681	PRJNA219768	SAMN02360563	GCA_000706525.1	JLSB00000000	-	Broad Institute		Illumina	69.0x	allpaths v. R47903		5	30	4414650	65.6	4275	3972		Bodily fluid		2006	South Korea	South Korea		Human, Homo sapiens					Resistant;Susceptible	AMR Panel											TB-ARC - CDRC Alland
1400886_3	Mycobacterium tuberculosis KT-0024	Mycobacterium tuberculosis KT-0024	1400886	WGS	KT-0024	2014-04-30T00:00:00Z	TBARC.CDRC used in PMID:28092681	PRJNA219769	SAMN02360564	GCA_000673775.1	JLSA00000000	-	Broad Institute	WGS	Illumina	32.0x	allpaths v. R47903		81	86	4341648	65.5	4330	3969		Bodily fluid		2006	South Korea	South Korea		Human, Homo sapiens					Resistant;Susceptible	AMR Panel											TB-ARC - CDRC Alland
1400887_3	Mycobacterium tuberculosis KT-0026	Mycobacterium tuberculosis KT-0026	1400887	WGS	KT-0026	2014-04-30T00:00:00Z	TBARC.CDRC used in PMID:28092681	PRJNA219770	SAMN02360565	GCA_000673795.1	JLRZ00000000	-	Broad Institute	WGS	Illumina	131.0x	allpaths v. R47910		11	11	4385326	65.6	4352	3986		Bodily fluid		2005	South Korea	South Korea		Human, Homo sapiens					Resistant;Susceptible	AMR Panel											TB-ARC - CDRC Alland
1400888_3	Mycobacterium tuberculosis KT-0027	Mycobacterium tuberculosis KT-0027	1400888	WGS	KT-0027	2014-04-30T00:00:00Z	TBARC.CDRC used in PMID:28092681	PRJNA219771	SAMN02360566	GCA_000673815.1	JLRY00000000	-	Broad Institute	WGS	Illumina	132.0x	allpaths v. R47910		34	34	4383499	65.6	4325	3970		Bodily fluid		2006	South Korea	South Korea		Human, Homo sapiens					Resistant;Susceptible	AMR Panel											TB-ARC - CDRC Alland
1400889_3	Mycobacterium tuberculosis KT-0028	Mycobacterium tuberculosis KT-0028	1400889	WGS	KT-0028	2014-04-30T00:00:00Z	TBARC.CDRC used in PMID:28092681	PRJNA219772	SAMN02360567	GCA_000673835.1	JLRX00000000	-	Broad Institute	WGS	Illumina	134.0x	allpaths v. R47903		22	23	4383778	65.6	4337	4000		Bodily fluid		2006	South Korea	South Korea		Human, Homo sapiens					Resistant;Susceptible	AMR Panel											TB-ARC - CDRC Alland
1400891_3	Mycobacterium tuberculosis KT-0035	Mycobacterium tuberculosis KT-0035	1400891	WGS	KT-0035	2014-04-30T00:00:00Z	TBARC.CDRC used in PMID:28092681	PRJNA219774	SAMN02360569	GCA_000673855.1	JLRW00000000	-	Broad Institute	WGS	Illumina	132.0x	allpaths v. R47903		25	27	4393384	65.6	4360	3994		Bodily fluid		2007	South Korea	South Korea		Human, Homo sapiens					Resistant;Susceptible	AMR Panel											TB-ARC - CDRC Alland
1400893_3	Mycobacterium tuberculosis KT-0039	Mycobacterium tuberculosis KT-0039	1400893	WGS	KT-0039	2014-04-30T00:00:00Z	TBARC.CDRC used in PMID:28092681	PRJNA219776	SAMN02360571	GCA_000673875.1	JLRV00000000	-	Broad Institute	WGS	Illumina	26.0x	allpaths v. R47903		83	87	4356785	65.5	4348	3987		Bodily fluid		2006	South Korea	South Korea		Human, Homo sapiens					Susceptible	AMR Panel											TB-ARC - CDRC Alland
1400894_3	Mycobacterium tuberculosis KT-0041	Mycobacterium tuberculosis KT-0041	1400894	WGS	KT-0041	2014-04-30T00:00:00Z	TBARC.CDRC used in PMID:28092681	PRJNA219777	SAMN02360572	GCA_000673895.1	JLRU00000000	-	Broad Institute	WGS	Illumina	134.0x	allpaths v. R47903		32	32	4381065	65.6	4345	3983		Bodily fluid		2005	South Korea	South Korea		Human, Homo sapiens					Resistant;Susceptible	AMR Panel											TB-ARC - CDRC Alland
1400895_3	Mycobacterium tuberculosis KT-0043	Mycobacterium tuberculosis KT-0043	1400895	WGS	KT-0043	2014-04-30T00:00:00Z	TBARC.CDRC used in PMID:28092681	PRJNA219778	SAMN02360573	GCA_000673915.1	JLRT00000000	-	Broad Institute	WGS	Illumina	129.0x	allpaths v. R47910		37	40	4379961	65.6	4338	3979		Bodily fluid		2006	South Korea	South Korea		Human, Homo sapiens					Susceptible	AMR Panel											TB-ARC - CDRC Alland
1400897_3	Mycobacterium tuberculosis KT-0045		1400897	WGS	KT-0045	2014-06-13T00:00:00Z	TB-ARC - CDRC Alland initiative, Broad Institute (broadinstitute.org)	PRJNA219780	SAMN02360575	GCA_000706785.1	JLRS00000000	-	Broad Institute		Illumina	135.0x	allpaths v. R47903		5	29	4422410	65.6	4314	3995		Bodily fluid		2007	South Korea	South Korea		Human, Homo sapiens					Resistant;Susceptible	AMR Panel											TB-ARC - CDRC Alland
1400898_3	Mycobacterium tuberculosis KT-0047	Mycobacterium tuberculosis KT-0047	1400898	WGS	KT-0047	2014-04-30T00:00:00Z	TBARC.CDRC used in PMID:28092681	PRJNA219781	SAMN02360576	GCA_000673935.1	JLRR00000000	-	Broad Institute	WGS	Illumina	129.0x	allpaths v. R47903		20	22	4394201	65.6	4353	3989		Bodily fluid		2008	South Korea	South Korea		Human, Homo sapiens					Resistant;Susceptible	AMR Panel											TB-ARC - CDRC Alland
1400899_3	Mycobacterium tuberculosis KT-0048	Mycobacterium tuberculosis KT-0048	1400899	WGS	KT-0048	2014-04-30T00:00:00Z	TBARC.CDRC used in PMID:28092681	PRJNA219782	SAMN02360577	GCA_000673955.1	JLRQ00000000	-	Broad Institute	WGS	Illumina	49.0x	allpaths v. R47903		58	63	4364921	65.6	4338	3998		Bodily fluid		2006	South Korea	South Korea		Human, Homo sapiens					Susceptible	AMR Panel											TB-ARC - CDRC Alland
1400902_3	Mycobacterium tuberculosis KT-0051	Mycobacterium tuberculosis KT-0051	1400902	WGS	KT-0051	2014-04-30T00:00:00Z	TBARC.CDRC used in PMID:28092681	PRJNA219785	SAMN02360580	GCA_000673975.1	JLRP00000000	-	Broad Institute	WGS	Illumina	69.0x	allpaths v. R47903		38	43	4385161	65.6	4366	3993		Bodily fluid		2006	South Korea	South Korea		Human, Homo sapiens					Resistant;Susceptible	AMR Panel											TB-ARC - CDRC Alland
1400904_3	Mycobacterium tuberculosis KT-0053	Mycobacterium tuberculosis KT-0053	1400904	WGS	KT-0053	2014-04-30T00:00:00Z	TBARC.CDRC used in PMID:28092681	PRJNA219787	SAMN02360582	GCA_000673995.1	JLRO00000000	-	Broad Institute	WGS	Illumina	134.0x	allpaths v. R47910		21	23	4378882	65.6	4329	3980		Bodily fluid		2005	South Korea	South Korea		Human, Homo sapiens					Resistant;Susceptible	AMR Panel											TB-ARC - CDRC Alland
1400907_3	Mycobacterium tuberculosis KT-0056	Mycobacterium tuberculosis KT-0056	1400907	WGS	KT-0056	2014-04-30T00:00:00Z	TBARC.CDRC used in PMID:28092681	PRJNA219790	SAMN02360585	GCA_000674015.1	JLRN00000000	-	Broad Institute	WGS	Illumina	56.0x	allpaths v. R47903		56	59	4379108	65.5	4360	4016		Bodily fluid		2006	South Korea	South Korea		Human, Homo sapiens					Resistant;Susceptible	AMR Panel											TB-ARC - CDRC Alland
1400908_3	Mycobacterium tuberculosis KT-0057	Mycobacterium tuberculosis KT-0057	1400908	WGS	KT-0057	2014-04-30T00:00:00Z	TBARC.CDRC used in PMID:28092681	PRJNA219791	SAMN02360586	GCA_000674035.1	JLRM00000000	-	Broad Institute	WGS	Illumina	60.0x	allpaths v. R47903		67	74	4367464	65.5	4384	4002		Bodily fluid		2006	South Korea	South Korea		Human, Homo sapiens					Susceptible	AMR Panel											TB-ARC - CDRC Alland
1400909_3	Mycobacterium tuberculosis KT-0058	Mycobacterium tuberculosis KT-0058	1400909	WGS	KT-0058	2014-04-30T00:00:00Z	TBARC.CDRC used in PMID:28092681	PRJNA219792	SAMN02360587	GCA_000674055.1	JLRL00000000	-	Broad Institute	WGS	Illumina	134.0x	allpaths v. R47910		25	26	4372461	65.6	4330	3972		Bodily fluid		2006	South Korea	South Korea		Human, Homo sapiens					Resistant;Susceptible	AMR Panel											TB-ARC - CDRC Alland
1400911_3	Mycobacterium tuberculosis KT-0063	Mycobacterium tuberculosis KT-0063	1400911	WGS	KT-0063	2014-04-30T00:00:00Z	TBARC.CDRC used in PMID:28092681	PRJNA219794	SAMN02360589	GCA_000674075.1	JLRK00000000	-	Broad Institute	WGS	Illumina	131.0x	allpaths v. R47910		25	25	4386910	65.6	4354	3977		Bodily fluid		2006	South Korea	South Korea		Human, Homo sapiens					Resistant;Susceptible	AMR Panel											TB-ARC - CDRC Alland
1400912_3	Mycobacterium tuberculosis KT-0064	Mycobacterium tuberculosis KT-0064	1400912	WGS	KT-0064	2014-04-30T00:00:00Z	TBARC.CDRC used in PMID:28092681	PRJNA219795	SAMN02360590	GCA_000674095.1	JLRJ00000000	-	Broad Institute	WGS	Illumina	54.0x	allpaths v. R47903		56	64	4361368	65.6	4322	3976		Bodily fluid		2007	South Korea	South Korea		Human, Homo sapiens					Resistant;Susceptible	AMR Panel											TB-ARC - CDRC Alland
1400914_3	Mycobacterium tuberculosis KT-0070	Mycobacterium tuberculosis KT-0070	1400914	WGS	KT-0070	2014-04-30T00:00:00Z	TBARC.CDRC used in PMID:28092681	PRJNA219797	SAMN02360592	GCA_000674115.1	JLRI00000000	-	Broad Institute	WGS	Illumina	131.0x	allpaths v. R47903		29	29	4381748	65.6	4324	3967		Bodily fluid		2008	South Korea	South Korea		Human, Homo sapiens					Resistant;Susceptible	AMR Panel											TB-ARC - CDRC Alland
1400915_3	Mycobacterium tuberculosis KT-0071	Mycobacterium tuberculosis KT-0071	1400915	WGS	KT-0071	2014-04-30T00:00:00Z	TBARC.CDRC used in PMID:28092681	PRJNA219798	SAMN02360593	GCA_000674135.1	JLRH00000000	-	Broad Institute	WGS	Illumina	132.0x	allpaths v. R47910		34	34	4386738	65.6	4348	3985		Bodily fluid		2008	South Korea	South Korea		Human, Homo sapiens					Resistant;Susceptible	AMR Panel											TB-ARC - CDRC Alland
1400916_3	Mycobacterium tuberculosis KT-0072	Mycobacterium tuberculosis KT-0072	1400916	WGS	KT-0072	2014-04-30T00:00:00Z	TBARC.CDRC used in PMID:28092681	PRJNA219799	SAMN02360594	GCA_000674155.1	JLRG00000000	-	Broad Institute	WGS	Illumina	138.0x	allpaths v. R47910		20	20	4379798	65.6	4332	3973		Bodily fluid		2009	South Korea	South Korea		Human, Homo sapiens					Resistant;Susceptible	AMR Panel											TB-ARC - CDRC Alland
1400918_3	Mycobacterium tuberculosis KT-0075	Mycobacterium tuberculosis KT-0075	1400918	WGS	KT-0075	2014-04-30T00:00:00Z	TBARC.CDRC used in PMID:28092681	PRJNA219801	SAMN02360596	GCA_000674175.1	JLRF00000000	-	Broad Institute	WGS	Illumina	132.0x	allpaths v. R47910		29	29	4432866	65.6	4393	4034		Bodily fluid		2008	South Korea	South Korea		Human, Homo sapiens					Resistant;Susceptible	AMR Panel											TB-ARC - CDRC Alland
1400920_3	Mycobacterium tuberculosis KT-0077	Mycobacterium tuberculosis KT-0077	1400920	WGS	KT-0077	2014-04-30T00:00:00Z	TBARC.CDRC used in PMID:28092681	PRJNA219803	SAMN02360598	GCA_000674195.1	JLRE00000000	-	Broad Institute	WGS	Illumina	134.0x	allpaths v. R47910		16	17	4394534	65.6	4355	3991		Bodily fluid		2005	South Korea	South Korea		Human, Homo sapiens					Resistant;Susceptible	AMR Panel											TB-ARC - CDRC Alland
1400921_3	Mycobacterium tuberculosis KT-0078	Mycobacterium tuberculosis KT-0078	1400921	WGS	KT-0078	2014-04-30T00:00:00Z	TBARC.CDRC used in PMID:28092681	PRJNA219804	SAMN02360599	GCA_000674215.1	JLRD00000000	-	Broad Institute	WGS	Illumina	130.0x	allpaths v. R47910		18	18	4384803	65.6	4341	3975		Bodily fluid		2005	South Korea	South Korea		Human, Homo sapiens					Resistant;Susceptible	AMR Panel											TB-ARC - CDRC Alland
1400922_3	Mycobacterium tuberculosis KT-0079		1400922	WGS	KT-0079	2014-06-12T00:00:00Z	TBARC.CDRC used in PMID:28092681	PRJNA219805	SAMN02360600	GCA_000706505.1	JLRC00000000	-	Broad Institute		Illumina	131.0x	allpaths v. R47910		3	18	4424060	65.6	4332	4009		Bodily fluid		2005	South Korea	South Korea		Human, Homo sapiens					Resistant;Susceptible	AMR Panel											TB-ARC - CDRC Alland
1400923_3	Mycobacterium tuberculosis KT-0080	Mycobacterium tuberculosis KT-0080	1400923	WGS	KT-0080	2014-04-30T00:00:00Z	TBARC.CDRC used in PMID:28092681	PRJNA219806	SAMN02360601	GCA_000674235.1	JLRB00000000	-	Broad Institute	WGS	Illumina	134.0x	allpaths v. R47910		26	27	4372941	65.6	4317	3972		Bodily fluid		2006	South Korea	South Korea		Human, Homo sapiens					Resistant;Susceptible	AMR Panel											TB-ARC - CDRC Alland
1400924_3	Mycobacterium tuberculosis KT-0083	Mycobacterium tuberculosis KT-0083	1400924	WGS	KT-0083	2014-04-30T00:00:00Z	TBARC.CDRC used in PMID:28092681	PRJNA219807	SAMN02360602	GCA_000674255.1	JLRA00000000	-	Broad Institute	WGS	Illumina	134.0x	allpaths v. R47903		24	26	4408350	65.6	4361	4031		Bodily fluid		2005	South Korea	South Korea		Human, Homo sapiens					Resistant;Susceptible	AMR Panel											TB-ARC - CDRC Alland
1400925_3	Mycobacterium tuberculosis KT-0084	Mycobacterium tuberculosis KT-0084	1400925	WGS	KT-0084	2014-04-30T00:00:00Z	TBARC.CDRC used in PMID:28092681	PRJNA219808	SAMN02360603	GCA_000674275.1	JLQZ00000000	-	Broad Institute	WGS	Illumina	133.0x	allpaths v. R47910		27	28	4384988	65.6	4348	3981		Bodily fluid		2005	South Korea	South Korea		Human, Homo sapiens					Resistant;Susceptible	AMR Panel											TB-ARC - CDRC Alland
1400926_3	Mycobacterium tuberculosis KT-0085	Mycobacterium tuberculosis KT-0085	1400926	WGS	KT-0085	2014-04-30T00:00:00Z	TBARC.CDRC used in PMID:28092681	PRJNA219809	SAMN02360604	GCA_000674295.1	JLQY00000000	-	Broad Institute	WGS	Illumina	133.0x	allpaths v. R47910		24	26	4380147	65.6	4347	3979		Bodily fluid		2005	South Korea	South Korea		Human, Homo sapiens					Resistant;Susceptible	AMR Panel											TB-ARC - CDRC Alland
1400927_3	Mycobacterium tuberculosis KT-0089	Mycobacterium tuberculosis KT-0089	1400927	WGS	KT-0089	2014-04-30T00:00:00Z	TBARC.CDRC used in PMID:28092681	PRJNA219810	SAMN02360605	GCA_000674315.1	JLQX00000000	-	Broad Institute	WGS	Illumina	134.0x	allpaths v. R47910		10	11	4415349	65.6	4368	4020		Bodily fluid		2007	South Korea	South Korea		Human, Homo sapiens					Resistant;Susceptible	AMR Panel											TB-ARC - CDRC Alland
1400928_3	Mycobacterium tuberculosis KT-0091	Mycobacterium tuberculosis KT-0091	1400928	WGS	KT-0091	2014-04-30T00:00:00Z	TBARC.CDRC used in PMID:28092681	PRJNA219811	SAMN02360606	GCA_000674335.1	JLQW00000000	-	Broad Institute	WGS	Illumina	128.0x	allpaths v. R47903		24	24	4384853	65.6	4334	3980		Bodily fluid		2010	South Korea	South Korea		Human, Homo sapiens					Resistant;Susceptible	AMR Panel											TB-ARC - CDRC Alland
1400929_3	Mycobacterium tuberculosis KT-0092	Mycobacterium tuberculosis KT-0092	1400929	WGS	KT-0092	2014-04-30T00:00:00Z	TBARC.CDRC used in PMID:28092681	PRJNA219812	SAMN02360607	GCA_000674355.1	JLQV00000000	-	Broad Institute	WGS	Illumina	133.0x	allpaths v. R47910		14	16	4377800	65.6	4328	3971		Bodily fluid		2010	South Korea	South Korea		Human, Homo sapiens					Susceptible	AMR Panel											TB-ARC - CDRC Alland
1400930_3	Mycobacterium tuberculosis KT-0094	Mycobacterium tuberculosis KT-0094	1400930	WGS	KT-0094	2014-04-30T00:00:00Z	TBARC.CDRC used in PMID:28092681	PRJNA219813	SAMN02360608	GCA_000674375.1	JLQU00000000	-	Broad Institute	WGS	Illumina	131.0x	allpaths v. R47910		26	26	4462746	65.6	4411	4050		Bodily fluid		2007	South Korea	South Korea		Human, Homo sapiens					Resistant;Susceptible	AMR Panel											TB-ARC - CDRC Alland
1400931_3	Mycobacterium tuberculosis KT-0096	Mycobacterium tuberculosis KT-0096	1400931	WGS	KT-0096	2014-04-30T00:00:00Z	TBARC.CDRC used in PMID:28092681	PRJNA219814	SAMN02360609	GCA_000674395.1	JLQT00000000	-	Broad Institute	WGS	Illumina	128.0x	allpaths v. R47910		24	26	4377414	65.6	4333	3975		Bodily fluid		2008	South Korea	South Korea		Human, Homo sapiens					Resistant;Susceptible	AMR Panel											TB-ARC - CDRC Alland
1400932_3	Mycobacterium tuberculosis KT-0098	Mycobacterium tuberculosis KT-0098	1400932	WGS	KT-0098	2014-04-30T00:00:00Z	TBARC.CDRC used in PMID:28092681	PRJNA219815	SAMN02360610	GCA_000674415.1	JLQS00000000	-	Broad Institute	WGS	Illumina	134.0x	allpaths v. R47903		20	23	4386045	65.6	4338	3993		Bodily fluid		2007	South Korea	South Korea		Human, Homo sapiens					Resistant	AMR Panel											TB-ARC - CDRC Alland
1400933_3	Mycobacterium tuberculosis KT-0099	Mycobacterium tuberculosis KT-0099	1400933	WGS	KT-0099	2014-04-30T00:00:00Z	TBARC.CDRC used in PMID:28092681	PRJNA219816	SAMN02360611	GCA_000674435.1	JLQR00000000	-	Broad Institute	WGS	Illumina	131.0x	allpaths v. R47910		32	32	4375377	65.6	4319	3969		Bodily fluid		2005	South Korea	South Korea		Human, Homo sapiens					Resistant;Susceptible	AMR Panel											TB-ARC - CDRC Alland
1400935_3	Mycobacterium tuberculosis KT-0102	Mycobacterium tuberculosis KT-0102	1400935	WGS	KT-0102	2014-04-30T00:00:00Z	TBARC.CDRC used in PMID:28092681	PRJNA219818	SAMN02360613	GCA_000674475.1	JLQP00000000	-	Broad Institute	WGS	Illumina	131.0x	allpaths v. R47910		30	34	4369260	65.6	4346	3977		Bodily fluid		2008	South Korea	South Korea		Human, Homo sapiens					Resistant;Susceptible	AMR Panel											TB-ARC - CDRC Alland
1400936_3	Mycobacterium tuberculosis KT-0104	Mycobacterium tuberculosis KT-0104	1400936	WGS	KT-0104	2014-04-30T00:00:00Z	TBARC.CDRC used in PMID:28092681	PRJNA219819	SAMN02360614	GCA_000674495.1	JLQO00000000	-	Broad Institute	WGS	Illumina	132.0x	allpaths v. R47910		34	34	4389345	65.6	4350	3988		Bodily fluid		2006	South Korea	South Korea		Human, Homo sapiens					Resistant;Susceptible	AMR Panel											TB-ARC - CDRC Alland
1400937_3	Mycobacterium tuberculosis KT-0106	Mycobacterium tuberculosis KT-0106	1400937	WGS	KT-0106	2014-04-30T00:00:00Z	TBARC.CDRC used in PMID:28092681	PRJNA219820	SAMN02360615	GCA_000674515.1	JLQN00000000	-	Broad Institute	WGS	Illumina	128.0x	allpaths v. R47910		30	32	4372075	65.6	4339	3971		Bodily fluid		2006	South Korea	South Korea		Human, Homo sapiens					Resistant;Susceptible	AMR Panel											TB-ARC - CDRC Alland
1400938_3	Mycobacterium tuberculosis KT-0107		1400938	WGS	KT-0107	2014-06-12T00:00:00Z	TBARC.CDRC used in PMID:28092681	PRJNA219821	SAMN02360616	GCA_000706485.1	JLQM00000000	-	Broad Institute		Illumina	126.0x	allpaths v. R47910		9	27	4396550	65.6	4271	3977		Bodily fluid		2007	South Korea	South Korea		Human, Homo sapiens					Resistant;Susceptible	AMR Panel											TB-ARC - CDRC Alland
1400939_3	Mycobacterium tuberculosis KT-0108	Mycobacterium tuberculosis KT-0108	1400939	WGS	KT-0108	2014-04-30T00:00:00Z	TBARC.CDRC used in PMID:28092681	PRJNA219822	SAMN02360617	GCA_000674535.1	JLQL00000000	-	Broad Institute	WGS	Illumina	129.0x	allpaths v. R47910		27	27	4373612	65.6	4348	3975		Bodily fluid		2007	South Korea	South Korea		Human, Homo sapiens					Resistant;Susceptible	AMR Panel											TB-ARC - CDRC Alland
1400940_3	Mycobacterium tuberculosis KT-0109	Mycobacterium tuberculosis KT-0109	1400940	WGS	KT-0109	2014-04-30T00:00:00Z	TBARC.CDRC used in PMID:28092681	PRJNA219823	SAMN02360618	GCA_000674555.1	JLQK00000000	-	Broad Institute	WGS	Illumina	131.0x	allpaths v. R47903		18	18	4386359	65.6	4344	3983		Bodily fluid		2007	South Korea	South Korea		Human, Homo sapiens					Resistant;Susceptible	AMR Panel											TB-ARC - CDRC Alland
1400941_3	Mycobacterium tuberculosis KT-0110	Mycobacterium tuberculosis KT-0110	1400941	WGS	KT-0110	2014-04-30T00:00:00Z	TBARC.CDRC used in PMID:28092681	PRJNA219824	SAMN02360619	GCA_000674575.1	JLQJ00000000	-	Broad Institute	WGS	Illumina	133.0x	allpaths v. R47910		39	41	4379893	65.6	4356	3972		Bodily fluid		2008	South Korea	South Korea		Human, Homo sapiens					Resistant;Susceptible	AMR Panel											TB-ARC - CDRC Alland
1402583_3	Mycobacterium tuberculosis OFXR-1	Mycobacterium tuberculosis OFXR-1	1402583	WGS	OFXR-1	2014-04-29T00:00:00Z	TB-ARC - Taiwan initiative, Broad Institute (broadinstitute.org)	PRJNA221501	SAMN02364076	GCA_000667865.1	JLCN00000000	-	Broad Institute	WGS	Illumina	132.0x	allpaths v. R47737		18	18	4397064	65.6	4345	3990		Bodily Fluid		2009	Taiwan	Taiwan		Human, Homo sapiens	Female	36	MDR-TB	comorbidity:HIV negative;host_subject_id:3979948;treatment course:adm	Resistant;Susceptible	AMR Panel											TB-ARC - Taiwan
1402584_3	Mycobacterium tuberculosis OFXR-6	Mycobacterium tuberculosis OFXR-6	1402584	WGS	OFXR-6	2014-04-29T00:00:00Z	TB-ARC - Taiwan initiative, Broad Institute (broadinstitute.org)	PRJNA221502	SAMN02364077	GCA_000667885.1	JLCI00000000	-	Broad Institute	WGS	Illumina	132.0x	allpaths v. R47737		17	19	4423495	65.6	4373	4035		Bodily Fluid		2007	Taiwan	Taiwan		Human, Homo sapiens	Female	43	MDR-TB	comorbidity:HIV negative;host_subject_id:2422752;treatment course:adm	Resistant;Susceptible	AMR Panel											TB-ARC - Taiwan
1402585_3	Mycobacterium tuberculosis OFXR-8	Mycobacterium tuberculosis OFXR-8	1402585	WGS	OFXR-8	2014-04-29T00:00:00Z	TB-ARC - Taiwan initiative, Broad Institute (broadinstitute.org)	PRJNA221503	SAMN02364078	GCA_000667905.1	JLCG00000000	-	Broad Institute	WGS	Illumina	127.0x	allpaths v. R47737		17	17	4398148	65.6	4351	3994		Bodily Fluid		2007	Taiwan	Taiwan		Human, Homo sapiens	Male	62	TB	comorbidity:HIV negative;host_subject_id:5146187;treatment course:adm	Susceptible	AMR Panel											TB-ARC - Taiwan
1402586_3	Mycobacterium tuberculosis OFXR-9	Mycobacterium tuberculosis OFXR-9	1402586	WGS	OFXR-9	2014-04-29T00:00:00Z	TB-ARC - Taiwan initiative, Broad Institute (broadinstitute.org)	PRJNA221504	SAMN02364079	GCA_000681335.1	JLCF00000000	-	Broad Institute	WGS	Illumina	127.0x	allpaths v. R47737		21	21	4396702	65.6	4361	3994		Bodily Fluid		2011	Taiwan	Taiwan		Human, Homo sapiens	Male	62	TB	comorbidity:HIV negative;host_subject_id:5146187;treatment course:adm	Susceptible	AMR Panel											TB-ARC - Taiwan
1402587_3	Mycobacterium tuberculosis OFXR-17	Mycobacterium tuberculosis OFXR-17	1402587	WGS	OFXR-17	2014-04-29T00:00:00Z	TB-ARC - Taiwan initiative, Broad Institute (broadinstitute.org)	PRJNA221505	SAMN02364080	GCA_000667935.1	JLBX00000000	-	Broad Institute	WGS	Illumina	129.0x	allpaths v. R47737		13	13	4405946	65.6	4347	3994		Bodily Fluid			Taiwan	Taiwan		Human, Homo sapiens	Female	28	TB	comorbidity:HIV negative;host_subject_id:5691058;treatment course:adm	Susceptible	AMR Panel											TB-ARC - Taiwan
1402588_3	Mycobacterium tuberculosis OFXR-18	Mycobacterium tuberculosis OFXR-18	1402588	WGS	OFXR-18	2014-04-29T00:00:00Z	TB-ARC - Taiwan initiative, Broad Institute (broadinstitute.org)	PRJNA221506	SAMN02364081	GCA_000667955.1	JLBW00000000	-	Broad Institute	WGS	Illumina	132.0x	allpaths v. R47737		15	15	4399670	65.6	4328	4013		Bodily Fluid						Human, Homo sapiens			TB		Susceptible	AMR Panel											TB-ARC - Taiwan
1402589_3	Mycobacterium tuberculosis OFXR-19	Mycobacterium tuberculosis OFXR-19	1402589	WGS	OFXR-19	2014-04-29T00:00:00Z	TB-ARC - Taiwan initiative, Broad Institute (broadinstitute.org)	PRJNA221507	SAMN02364082	GCA_000667975.1	JLBV00000000	-	Broad Institute	WGS	Illumina	129.0x	allpaths v. R47737		18	21	4380885	65.6	4364	4021		Bodily Fluid						Human, Homo sapiens			TB		Susceptible	AMR Panel											TB-ARC - Taiwan
1402590_3	Mycobacterium tuberculosis OFXR-20	Mycobacterium tuberculosis OFXR-20	1402590	WGS	OFXR-20	2014-04-29T00:00:00Z	TB-ARC - Taiwan initiative, Broad Institute (broadinstitute.org)	PRJNA221508	SAMN02364083	GCA_000667995.1	JLBU00000000	-	Broad Institute	WGS	Illumina	129.0x	allpaths v. R47737		10	10	4415002	65.6	4381	4032		Bodily Fluid						Human, Homo sapiens			TB		Susceptible	AMR Panel											TB-ARC - Taiwan
1402591_3	Mycobacterium tuberculosis OFXR-21	Mycobacterium tuberculosis OFXR-21	1402591	WGS	OFXR-21	2014-04-29T00:00:00Z	TB-ARC - Taiwan initiative, Broad Institute (broadinstitute.org)	PRJNA221509	SAMN02364084	GCA_000668015.1	JLBT00000000	-	Broad Institute	WGS	Illumina	128.0x	allpaths v. R47737		14	15	4398777	65.6	4332	4002		Bodily Fluid						Human, Homo sapiens			TB		Susceptible	AMR Panel											TB-ARC - Taiwan
1402592_3	Mycobacterium tuberculosis OFXR-22	Mycobacterium tuberculosis OFXR-22	1402592	WGS	OFXR-22	2014-04-29T00:00:00Z	TB-ARC - Taiwan initiative, Broad Institute (broadinstitute.org)	PRJNA221510	SAMN02364085	GCA_000668035.1	JLBS00000000	-	Broad Institute	WGS	Illumina	130.0x	allpaths v. R47737		12	14	4439236	65.6	4415	4020		Bodily Fluid						Human, Homo sapiens			TB		Susceptible	AMR Panel											TB-ARC - Taiwan
1402593_3	Mycobacterium tuberculosis OFXR-23	Mycobacterium tuberculosis OFXR-23	1402593	WGS	OFXR-23	2014-04-29T00:00:00Z	TB-ARC - Taiwan initiative, Broad Institute (broadinstitute.org)	PRJNA221511	SAMN02364086	GCA_000668055.1	JLBR00000000	-	Broad Institute	WGS	Illumina	130.0x	allpaths v. R47737		16	17	4393112	65.6	4336	3973		Bodily Fluid						Human, Homo sapiens			TB		Susceptible	AMR Panel											TB-ARC - Taiwan
1402595_3	Mycobacterium tuberculosis OFXR-25	Mycobacterium tuberculosis OFXR-25	1402595	WGS	OFXR-25	2014-04-29T00:00:00Z	TB-ARC - Taiwan initiative, Broad Institute (broadinstitute.org)	PRJNA221513	SAMN02364088	GCA_000668075.1	JLBQ00000000	-	Broad Institute	WGS	Illumina	132.0x	allpaths v. R47737		13	13	4392172	65.6	4353	3988		Bodily Fluid			Taiwan	Taiwan		Human, Homo sapiens			TB		Susceptible	AMR Panel											TB-ARC - Taiwan
1402596_3	Mycobacterium tuberculosis OFXR-26	Mycobacterium tuberculosis OFXR-26	1402596	WGS	OFXR-26	2014-04-29T00:00:00Z	TB-ARC - Taiwan initiative, Broad Institute (broadinstitute.org)	PRJNA221514	SAMN02364089	GCA_000668095.1	JLBP00000000	-	Broad Institute	WGS	Illumina	129.0x	allpaths v. R47737		17	17	4396329	65.6	4350	3995		Bodily Fluid			Taiwan	Taiwan		Human, Homo sapiens			TB		Susceptible	AMR Panel											TB-ARC - Taiwan
1402597_3	Mycobacterium tuberculosis OFXR-27	Mycobacterium tuberculosis OFXR-27	1402597	WGS	OFXR-27	2014-04-29T00:00:00Z	TB-ARC - Taiwan initiative, Broad Institute (broadinstitute.org)	PRJNA221515	SAMN02364090	GCA_000668115.1	JLBO00000000	-	Broad Institute	WGS	Illumina	130.0x	allpaths v. R47737		17	19	4426602	65.6	4380	2130		Bodily Fluid			Taiwan	Taiwan		Human, Homo sapiens			TB		Susceptible	AMR Panel											TB-ARC - Taiwan
1402598_3	Mycobacterium tuberculosis OFXR-29	Mycobacterium tuberculosis OFXR-29	1402598	WGS	OFXR-29	2014-04-29T00:00:00Z	TB-ARC - Taiwan initiative, Broad Institute (broadinstitute.org)	PRJNA221516	SAMN02364091	GCA_000668135.1	JLBM00000000	-	Broad Institute	WGS	Illumina	131.0x	allpaths v. R47737		18	18	4408305	65.6	4346	4017		Bodily Fluid			Taiwan	Taiwan		Human, Homo sapiens			TB		Susceptible	AMR Panel											TB-ARC - Taiwan
1402599_3	Mycobacterium tuberculosis OFXR-30	Mycobacterium tuberculosis OFXR-30	1402599	WGS	OFXR-30	2014-04-29T00:00:00Z	TB-ARC - Taiwan initiative, Broad Institute (broadinstitute.org)	PRJNA221517	SAMN02364092	GCA_000668155.1	JLBL00000000	-	Broad Institute	WGS	Illumina	130.0x	allpaths v. R47737		11	11	4401194	65.6	4368	3988		Bodily Fluid			Taiwan	Taiwan		Human, Homo sapiens			TB		Susceptible	AMR Panel											TB-ARC - Taiwan
1402600_3	Mycobacterium tuberculosis OFXR-31	Mycobacterium tuberculosis OFXR-31	1402600	WGS	OFXR-31	2014-04-29T00:00:00Z	TB-ARC - Taiwan initiative, Broad Institute (broadinstitute.org)	PRJNA221518	SAMN02364093	GCA_000668175.1	JLBK00000000	-	Broad Institute	WGS	Illumina	129.0x	allpaths v. R47737		17	17	4404838	65.6	4379	3995		Bodily Fluid			Taiwan	Taiwan		Human, Homo sapiens			TB		Susceptible	AMR Panel											TB-ARC - Taiwan
1402601_3	Mycobacterium tuberculosis OFXR-32	Mycobacterium tuberculosis OFXR-32	1402601	WGS	OFXR-32	2014-04-29T00:00:00Z	TB-ARC - Taiwan initiative, Broad Institute (broadinstitute.org)	PRJNA221519	SAMN02364094	GCA_000668195.1	JLBJ00000000	-	Broad Institute	WGS	Illumina	128.0x	allpaths v. R47737		14	15	4417181	65.6	4368	3996		Bodily Fluid			Taiwan	Taiwan		Human, Homo sapiens			TB		Susceptible	AMR Panel											TB-ARC - Taiwan
1402602_3	Mycobacterium tuberculosis OFXR-33	Mycobacterium tuberculosis OFXR-33	1402602	WGS	OFXR-33	2014-04-29T00:00:00Z	TB-ARC - Taiwan initiative, Broad Institute (broadinstitute.org)	PRJNA221520	SAMN02364095	GCA_000668215.1	JLBI00000000	-	Broad Institute	WGS	Illumina	127.0x	allpaths v. R47737		20	21	4423802	65.6	4397	4035		Bodily Fluid			Taiwan	Taiwan		Human, Homo sapiens			TB		Susceptible	AMR Panel											TB-ARC - Taiwan
1408904_4	Mycobacterium tuberculosis UT0001		1408904	WGS	UT0001	2014-04-30T00:00:00Z	TBARC.CDRC used in PMID:28092681	PRJNA223536	SAMN02380981	GCA_000674675.1	JLQI00000000	-	Broad Institute		Illumina	113.0x	allpaths v. R48105		7	21	4404210	65.6	4328	3986		Bodily fluid			Uganda	Uganda		Human, Homo sapiens					Resistant;Susceptible	AMR Panel											TB-ARC - CDRC Alland
1408905_4	Mycobacterium tuberculosis UT0002		1408905	WGS	UT0002	2014-04-30T00:00:00Z	TBARC.CDRC used in PMID:28092681	PRJNA223537	SAMN02380982	GCA_000674695.1	JLQH00000000	-	Broad Institute		Illumina	78.0x	allpaths v. R48294		8	46	4510030	65.7	4287	3991		Bodily fluid			Uganda	Uganda		Human, Homo sapiens					Resistant;Susceptible	AMR Panel											TB-ARC - CDRC Alland
1408906_4	Mycobacterium tuberculosis UT0003		1408906	WGS	UT0003	2014-04-30T00:00:00Z	TBARC.CDRC used in PMID:28092681	PRJNA223538	SAMN02380983	GCA_000674715.1	JLQG00000000	-	Broad Institute		Illumina	115.0x	allpaths v. R48294		9	20	4403240	65.6	4301	4015		Bodily fluid			Uganda	Uganda		Human, Homo sapiens					Resistant;Susceptible	AMR Panel											TB-ARC - CDRC Alland
1408907_4	Mycobacterium tuberculosis UT0004		1408907	WGS	UT0004	2014-04-30T00:00:00Z	TB-ARC - CDRC Alland initiative, Broad Institute (broadinstitute.org)	PRJNA223539	SAMN02380984	GCA_000674735.1	JLQF00000000	-	Broad Institute		Illumina	111.0x	allpaths v. R48168		7	25	4415780	65.6	4315	4017		Bodily fluid			Uganda	Uganda		Human, Homo sapiens					Resistant;Susceptible	AMR Panel											TB-ARC - CDRC Alland
1408909_4	Mycobacterium tuberculosis UT0009		1408909	WGS	UT0009	2014-04-30T00:00:00Z	TBARC.CDRC used in PMID:28092681	PRJNA223541	SAMN02380986	GCA_000674755.1	JLQE00000000	-	Broad Institute		Illumina	124.0x	allpaths v. R48294		7	16	4431440	65.6	4329	4008		Bodily fluid			Uganda	Uganda		Human, Homo sapiens					Resistant;Susceptible	AMR Panel											TB-ARC - CDRC Alland
1408911_4	Mycobacterium tuberculosis UT0015		1408911	WGS	UT0015	2014-04-30T00:00:00Z	TBARC.CDRC used in PMID:28092681	PRJNA223543	SAMN02380988	GCA_000674775.1	JLQD00000000	-	Broad Institute		Illumina	119.0x	allpaths v. R48105		5	18	4392380	65.6	4279	4000		Bodily fluid			Uganda	Uganda		Human, Homo sapiens					Susceptible	AMR Panel											TB-ARC - CDRC Alland
1408912_4	Mycobacterium tuberculosis UT0016		1408912	WGS	UT0016	2014-04-30T00:00:00Z	TBARC.CDRC used in PMID:28092681	PRJNA223544	SAMN02380989	GCA_000674795.1	JLQC00000000	-	Broad Institute		Illumina	60.0x	allpaths v. R48123		75	77	4410970	65.6	4332	3999		Bodily fluid			Uganda	Uganda		Human, Homo sapiens					Resistant;Susceptible	AMR Panel											TB-ARC - CDRC Alland
1408913_4	Mycobacterium tuberculosis UT0020		1408913	WGS	UT0020	2014-04-30T00:00:00Z	TB-ARC - CDRC Alland initiative, Broad Institute (broadinstitute.org)	PRJNA223545	SAMN02380990	GCA_000674815.1	JLQB00000000	-	Broad Institute		Illumina	99.0x	allpaths v. R48105		47	58	4411280	65.6	4308	4001		Bodily fluid			Uganda	Uganda		Human, Homo sapiens					Resistant;Susceptible	AMR Panel											TB-ARC - CDRC Alland
1408914_4	Mycobacterium tuberculosis UT0022		1408914	WGS	UT0022	2014-04-30T00:00:00Z	TBARC.CDRC used in PMID:28092681	PRJNA223546	SAMN02380991	GCA_000674835.1	JLQA00000000	-	Broad Institute		Illumina	117.0x	allpaths v. R48168		6	31	4430950	65.6	4325	4010		Bodily fluid			Uganda	Uganda		Human, Homo sapiens					Susceptible	AMR Panel											TB-ARC - CDRC Alland
1408915_4	Mycobacterium tuberculosis UT0024		1408915	WGS	UT0024	2014-04-30T00:00:00Z	TBARC.CDRC used in PMID:28092681	PRJNA223547	SAMN02380992	GCA_000674855.1	JLPZ00000000	-	Broad Institute		Illumina	126.0x	allpaths v. R48294		6	19	4357530	65.6	4276	3979		Bodily fluid			Uganda	Uganda		Human, Homo sapiens					Susceptible	AMR Panel											TB-ARC - CDRC Alland
1408916_4	Mycobacterium tuberculosis UT0026		1408916	WGS	UT0026	2014-04-29T00:00:00Z	TB-ARC - CDRC Alland initiative, Broad Institute (broadinstitute.org)	PRJNA223548	SAMN02380993	GCA_000657875.1	JLPY00000000	-	Broad Institute		Illumina	83.0x	allpaths v. R48294		86	86	4425950	65.6	4339	4027		Bodily fluid			Uganda	Uganda		Human, Homo sapiens					Resistant;Susceptible	AMR Panel											TB-ARC - CDRC Alland
1408918_4	Mycobacterium tuberculosis UT0030		1408918	WGS	UT0030	2014-04-29T00:00:00Z	TBARC.CDRC used in PMID:28092681	PRJNA223550	SAMN02380995	GCA_000668255.1	JLPX00000000	-	Broad Institute		Illumina	126.0x	allpaths v. R48294		11	17	4412610	65.6	4317	4008		Bodily fluid			Uganda	Uganda		Human, Homo sapiens					Resistant;Susceptible	AMR Panel											TB-ARC - CDRC Alland
1408919_4	Mycobacterium tuberculosis UT0034		1408919	WGS	UT0034	2014-04-29T00:00:00Z	TBARC.CDRC used in PMID:28092681	PRJNA223551	SAMN02380996	GCA_000668275.1	JLPW00000000	-	Broad Institute		Illumina	85.0x	allpaths v. R48123		67	69	4397590	65.6	4318	4014		Bodily fluid			Uganda	Uganda		Human, Homo sapiens					Resistant;Susceptible	AMR Panel											TB-ARC - CDRC Alland
1408920_4	Mycobacterium tuberculosis UT0036		1408920	WGS	UT0036	2014-04-29T00:00:00Z	TBARC.CDRC used in PMID:28092681	PRJNA223552	SAMN02380997	GCA_000668295.1	JLPV00000000	-	Broad Institute		Illumina	108.0x	allpaths v. R48105		35	45	4408530	65.6	4301	4009		Bodily fluid			Uganda	Uganda		Human, Homo sapiens					Susceptible	AMR Panel											TB-ARC - CDRC Alland
1408921_4	Mycobacterium tuberculosis UT0037		1408921	WGS	UT0037	2014-04-29T00:00:00Z	TBARC.CDRC used in PMID:28092681	PRJNA223553	SAMN02380998	GCA_000668315.1	JLPU00000000	-	Broad Institute		Illumina	121.0x	allpaths v. R48294		6	27	4434700	65.6	4320	4036		Bodily fluid			Uganda	Uganda		Human, Homo sapiens					Resistant;Susceptible	AMR Panel											TB-ARC - CDRC Alland
1408922_4	Mycobacterium tuberculosis UT0038		1408922	WGS	UT0038	2014-04-29T00:00:00Z	TBARC.CDRC used in PMID:28092681	PRJNA223554	SAMN02380999	GCA_000668335.1	JLPT00000000	-	Broad Institute		Illumina	114.0x	allpaths v. R48105		8	15	4409770	65.6	4293	3989		Bodily fluid			Uganda	Uganda		Human, Homo sapiens					Resistant;Susceptible	AMR Panel											TB-ARC - CDRC Alland
1408923_4	Mycobacterium tuberculosis UT0040		1408923	WGS	UT0040	2014-04-29T00:00:00Z	TBARC.CDRC used in PMID:28092681	PRJNA223555	SAMN02381000	GCA_000668355.1	JLPS00000000	-	Broad Institute		Illumina	123.0x	allpaths v. R48294		5	21	4437510	65.6	4339	4011		Bodily fluid			Uganda	Uganda		Human, Homo sapiens					Susceptible	AMR Panel											TB-ARC - CDRC Alland
1408924_4	Mycobacterium tuberculosis UT0041		1408924	WGS	UT0041	2014-04-29T00:00:00Z	TBARC.CDRC used in PMID:28092681	PRJNA223556	SAMN02381001	GCA_000668375.1	JLPR00000000	-	Broad Institute		Illumina	116.0x	allpaths v. R48105		4	24	4405410	65.6	4292	4009		Bodily fluid			Uganda	Uganda		Human, Homo sapiens					Resistant;Susceptible	AMR Panel											TB-ARC - CDRC Alland
1408925_4	Mycobacterium tuberculosis UT0044		1408925	WGS	UT0044	2014-04-29T00:00:00Z	TB-ARC - CDRC Alland initiative, Broad Institute (broadinstitute.org)	PRJNA223557	SAMN02381002	GCA_000668395.1	JLPQ00000000	-	Broad Institute		Illumina	122.0x	allpaths v. R48294		37	55	4472660	65.5	4354	4029		Bodily fluid			Uganda	Uganda		Human, Homo sapiens					Resistant;Susceptible	AMR Panel											TB-ARC - CDRC Alland
1408926_4	Mycobacterium tuberculosis UT0045		1408926	WGS	UT0045	2014-04-29T00:00:00Z	TBARC.CDRC used in PMID:28092681	PRJNA223558	SAMN02381003	GCA_000668415.1	JLPP00000000	-	Broad Institute		Illumina	116.0x	allpaths v. R48168		6	23	4373290	65.6	4260	3982		Bodily fluid			Uganda	Uganda		Human, Homo sapiens					Resistant;Susceptible	AMR Panel											TB-ARC - CDRC Alland
1408927_4	Mycobacterium tuberculosis UT0046		1408927	WGS	UT0046	2014-04-29T00:00:00Z	TBARC.CDRC used in PMID:28092681	PRJNA223559	SAMN02381004	GCA_000657895.1	JLPO00000000	-	Broad Institute		Illumina	84.0x	allpaths v. R48123		58	58	4408970	65.6	4312	3972		Bodily fluid			Uganda	Uganda		Human, Homo sapiens					Resistant;Susceptible	AMR Panel											TB-ARC - CDRC Alland
1408928_4	Mycobacterium tuberculosis UT0048		1408928	WGS	UT0048	2014-04-29T00:00:00Z	TBARC.CDRC used in PMID:28092681	PRJNA223560	SAMN02381005	GCA_000668435.1	JLPN00000000	-	Broad Institute		Illumina	17.0x	allpaths v. R48294		133	148	4343420	65.5	4286	4007		Bodily fluid			Uganda	Uganda		Human, Homo sapiens					Resistant;Susceptible	AMR Panel											TB-ARC - CDRC Alland
1408929_4	Mycobacterium tuberculosis UT0050		1408929	WGS	UT0050	2014-04-29T00:00:00Z	TBARC.CDRC used in PMID:28092681	PRJNA223561	SAMN02381006	GCA_000668455.1	JLPM00000000	-	Broad Institute		Illumina	117.0x	allpaths v. R48105		5	23	4431290	65.6	4320	3997		Bodily fluid			Uganda	Uganda		Human, Homo sapiens					Susceptible	AMR Panel											TB-ARC - CDRC Alland
1408930_4	Mycobacterium tuberculosis UT0051		1408930	WGS	UT0051	2014-04-29T00:00:00Z	TBARC.CDRC used in PMID:28092681	PRJNA223562	SAMN02381007	GCA_000668475.1	JLPL00000000	-	Broad Institute		Illumina	117.0x	allpaths v. R48105		5	26	4436770	65.6	4310	4002		Bodily fluid			Uganda	Uganda		Human, Homo sapiens					Resistant;Susceptible	AMR Panel											TB-ARC - CDRC Alland
1408931_4	Mycobacterium tuberculosis UT0052		1408931	WGS	UT0052	2014-04-29T00:00:00Z	TBARC.CDRC used in PMID:28092681	PRJNA223563	SAMN02381008	GCA_000668495.1	JLPK00000000	-	Broad Institute		Illumina	119.0x	allpaths v. R48105		6	24	4408070	65.6	4290	4007		Bodily fluid			Uganda	Uganda		Human, Homo sapiens					Resistant;Susceptible	AMR Panel											TB-ARC - CDRC Alland
1408932_4	Mycobacterium tuberculosis UT0053		1408932	WGS	UT0053	2014-04-29T00:00:00Z	TBARC.CDRC used in PMID:28092681	PRJNA223564	SAMN02381009	GCA_000668515.1	JLPJ00000000	-	Broad Institute		Illumina	151.0x	allpaths v. R48294		42	56	4461650	65.6	4358	4085		Bodily fluid			Uganda	Uganda		Human, Homo sapiens					Resistant;Susceptible	AMR Panel											TB-ARC - CDRC Alland
1408933_4	Mycobacterium tuberculosis UT0055		1408933	WGS	UT0055	2014-04-29T00:00:00Z	TBARC.CDRC used in PMID:28092681	PRJNA223565	SAMN02381010	GCA_000668535.1	JLPI00000000	-	Broad Institute		Illumina	105.0x	allpaths v. R48105		8	42	4370930	65.6	4279	3991		Bodily fluid			Uganda	Uganda		Human, Homo sapiens					Resistant;Susceptible	AMR Panel											TB-ARC - CDRC Alland
1408934_4	Mycobacterium tuberculosis UT0056		1408934	WGS	UT0056	2014-04-29T00:00:00Z	TB-ARC - CDRC Alland initiative, Broad Institute (broadinstitute.org)	PRJNA223566	SAMN02381011	GCA_000668555.1	JLPH00000000	-	Broad Institute		Illumina	89.0x	allpaths v. R48168		80	87	4414160	65.6	4316	4008		Bodily fluid			Uganda	Uganda		Human, Homo sapiens					Resistant;Susceptible	AMR Panel											TB-ARC - CDRC Alland
1408935_4	Mycobacterium tuberculosis UT0057		1408935	WGS	UT0057	2014-04-29T00:00:00Z	TBARC.CDRC used in PMID:28092681	PRJNA223567	SAMN02381012	GCA_000668575.1	JLPG00000000	-	Broad Institute		Illumina	113.0x	allpaths v. R48168		10	24	4418890	65.6	4306	4017		Bodily fluid			Uganda	Uganda		Human, Homo sapiens					Resistant;Susceptible	AMR Panel											TB-ARC - CDRC Alland
1408936_4	Mycobacterium tuberculosis UT0058		1408936	WGS	UT0058	2014-04-29T00:00:00Z	TBARC.CDRC used in PMID:28092681	PRJNA223568	SAMN02381013	GCA_000668595.1	JLPF00000000	-	Broad Institute		Illumina	119.0x	allpaths v. R48105		7	25	4429830	65.6	4322	4006		Bodily fluid			Uganda	Uganda		Human, Homo sapiens					Resistant;Susceptible	AMR Panel											TB-ARC - CDRC Alland
1408937_4	Mycobacterium tuberculosis UT0059		1408937	WGS	UT0059	2014-04-29T00:00:00Z	TBARC.CDRC used in PMID:28092681	PRJNA223569	SAMN02381014	GCA_000668615.1	JLPE00000000	-	Broad Institute		Illumina	122.0x	allpaths v. R48294		9	20	4401380	65.6	4296	4019		Bodily fluid			Uganda	Uganda		Human, Homo sapiens					Resistant;Susceptible	AMR Panel											TB-ARC - CDRC Alland
1408938_4	Mycobacterium tuberculosis UT0060		1408938	WGS	UT0060	2014-04-29T00:00:00Z	TBARC.CDRC used in PMID:28092681	PRJNA223570	SAMN02381015	GCA_000668635.1	JLPD00000000	-	Broad Institute		Illumina	123.0x	allpaths v. R48294		2	13	4390030	65.6	4289	3997		Bodily fluid			Uganda	Uganda		Human, Homo sapiens					Susceptible	AMR Panel											TB-ARC - CDRC Alland
1408939_4	Mycobacterium tuberculosis UT0067		1408939	WGS	UT0067	2014-04-29T00:00:00Z	TB-ARC - CDRC Alland initiative, Broad Institute (broadinstitute.org)	PRJNA223571	SAMN02381016	GCA_000668655.1	JLPC00000000	-	Broad Institute		Illumina	89.0x	allpaths v. R48294		64	71	4414790	65.6	4318	4015		Bodily fluid			Uganda	Uganda		Human, Homo sapiens					Resistant;Susceptible	AMR Panel											TB-ARC - CDRC Alland
1408940_4	Mycobacterium tuberculosis UT0069		1408940	WGS	UT0069	2014-04-29T00:00:00Z	TBARC.CDRC used in PMID:28092681	PRJNA223572	SAMN02381017	GCA_000668675.1	JLPB00000000	-	Broad Institute		Illumina	107.0x	allpaths v. R48105		7	21	4431720	65.6	4347	4021		Bodily fluid			Uganda	Uganda		Human, Homo sapiens					Susceptible	AMR Panel											TB-ARC - CDRC Alland
1408941_4	Mycobacterium tuberculosis UT0070		1408941	WGS	UT0070	2014-04-29T00:00:00Z	TBARC.CDRC used in PMID:28092681	PRJNA223573	SAMN02381018	GCA_000668695.1	JLPA00000000	-	Broad Institute		Illumina	111.0x	allpaths v. R48084		9	19	4394610	65.6	4297	4005		Bodily fluid			Uganda	Uganda		Human, Homo sapiens					Resistant;Susceptible	AMR Panel											TB-ARC - CDRC Alland
1408942_4	Mycobacterium tuberculosis UT0071		1408942	WGS	UT0071	2014-04-29T00:00:00Z	TBARC.CDRC used in PMID:28092681	PRJNA223574	SAMN02381019	GCA_000668715.1	JLOZ00000000	-	Broad Institute		Illumina	101.0x	allpaths v. R48105		6	31	4460290	65.6	4331	4012		Bodily fluid			Uganda	Uganda		Human, Homo sapiens					Resistant;Susceptible	AMR Panel											TB-ARC - CDRC Alland
1408943_4	Mycobacterium tuberculosis UT0075		1408943	WGS	UT0075	2014-04-29T00:00:00Z	TBARC.CDRC used in PMID:28092681	PRJNA223575	SAMN02381020	GCA_000657915.1	JLOY00000000	-	Broad Institute		Illumina	78.0x	allpaths v. R48123		74	74	4410420	65.6	4312	3992		Bodily fluid			Uganda	Uganda		Human, Homo sapiens					Resistant;Susceptible	AMR Panel											TB-ARC - CDRC Alland
1408944_4	Mycobacterium tuberculosis UT0077		1408944	WGS	UT0077	2014-04-29T00:00:00Z	TBARC.CDRC used in PMID:28092681	PRJNA223576	SAMN02381021	GCA_000668735.1	JLOX00000000	-	Broad Institute		Illumina	106.0x	allpaths v. R48168		4	20	4422010	65.6	4322	4025		Bodily fluid			Uganda	Uganda		Human, Homo sapiens					Resistant;Susceptible	AMR Panel											TB-ARC - CDRC Alland
1408945_4	Mycobacterium tuberculosis UT0079		1408945	WGS	UT0079	2014-04-29T00:00:00Z	TBARC.CDRC used in PMID:28092681	PRJNA223577	SAMN02381022	GCA_000668755.1	JLOW00000000	-	Broad Institute		Illumina	124.0x	allpaths v. R48294		3	15	4400920	65.6	4297	4004		Bodily fluid			Uganda	Uganda		Human, Homo sapiens					Resistant;Susceptible	AMR Panel											TB-ARC - CDRC Alland
1408946_4	Mycobacterium tuberculosis UT0080		1408946	WGS	UT0080	2014-04-29T00:00:00Z	TBARC.CDRC used in PMID:28092681	PRJNA223578	SAMN02381023	GCA_000668775.1	JLOV00000000	-	Broad Institute		Illumina	112.0x	allpaths v. R48105		13	29	4401390	65.6	4290	3993		Bodily fluid			Uganda	Uganda		Human, Homo sapiens					Resistant;Susceptible	AMR Panel											TB-ARC - CDRC Alland
1408947_4	Mycobacterium tuberculosis UT0082		1408947	WGS	UT0082	2014-04-29T00:00:00Z	TBARC.CDRC used in PMID:28092681	PRJNA223579	SAMN02381024	GCA_000668795.1	JLOU00000000	-	Broad Institute		Illumina	115.0x	allpaths v. R48105		9	21	4407190	65.6	4305	4016		Bodily fluid			Uganda	Uganda		Human, Homo sapiens					Resistant;Susceptible	AMR Panel											TB-ARC - CDRC Alland
1408948_4	Mycobacterium tuberculosis UT0083		1408948	WGS	UT0083	2014-04-29T00:00:00Z	TBARC.CDRC used in PMID:28092681	PRJNA223580	SAMN02381025	GCA_000668815.1	JLOT00000000	-	Broad Institute		Illumina	110.0x	allpaths v. R48168		5	23	4403830	65.6	4297	4008		Bodily fluid			Uganda	Uganda		Human, Homo sapiens					Resistant;Susceptible	AMR Panel											TB-ARC - CDRC Alland
1408949_4	Mycobacterium tuberculosis UT0084		1408949	WGS	UT0084	2014-04-29T00:00:00Z	TBARC.CDRC used in PMID:28092681	PRJNA223581	SAMN02381026	GCA_000668835.1	JLOS00000000	-	Broad Institute		Illumina	107.0x	allpaths v. R48105		4	21	4397620	65.6	4300	3979		Bodily fluid			Uganda	Uganda		Human, Homo sapiens					Susceptible	AMR Panel											TB-ARC - CDRC Alland
1408950_4	Mycobacterium tuberculosis UT0085		1408950	WGS	UT0085	2014-04-29T00:00:00Z	TBARC.CDRC used in PMID:28092681	PRJNA223582	SAMN02381027	GCA_000668855.1	JLOR00000000	-	Broad Institute		Illumina	81.0x	allpaths v. R48168		14	33	4393800	65.6	4287	3971		Bodily fluid			Uganda	Uganda		Human, Homo sapiens					Resistant;Susceptible	AMR Panel											TB-ARC - CDRC Alland
1408951_4	Mycobacterium tuberculosis UT0087		1408951	WGS	UT0087	2014-04-29T00:00:00Z	TB-ARC - CDRC Alland initiative, Broad Institute (broadinstitute.org)	PRJNA223583	SAMN02381028	GCA_000668875.1	JLOQ00000000	-	Broad Institute		Illumina	60.0x	allpaths v. R48294		32	50	4419490	65.6	4304	4000		Bodily fluid			Uganda	Uganda		Human, Homo sapiens					Resistant;Susceptible	AMR Panel											TB-ARC - CDRC Alland
1408952_4	Mycobacterium tuberculosis UT0088		1408952	WGS	UT0088	2014-04-29T00:00:00Z	TB-ARC - CDRC Alland initiative, Broad Institute (broadinstitute.org)	PRJNA223584	SAMN02381029	GCA_000668895.1	JLOP00000000	-	Broad Institute		Illumina	60.0x	allpaths v. R48105		16	67	4392500	65.5	4307	3977		Bodily fluid			Uganda	Uganda		Human, Homo sapiens					Resistant;Susceptible	AMR Panel											TB-ARC - CDRC Alland
1408953_4	Mycobacterium tuberculosis UT0089		1408953	WGS	UT0089	2014-04-29T00:00:00Z	TB-ARC - CDRC Alland initiative, Broad Institute (broadinstitute.org)	PRJNA223585	SAMN02381030	GCA_000668915.1	JLOO00000000	-	Broad Institute		Illumina	55.0x	allpaths v. R48168		6	22	4402010	65.6	4298	3996		Bodily fluid			Uganda	Uganda		Human, Homo sapiens					Resistant;Susceptible	AMR Panel											TB-ARC - CDRC Alland
1408954_4	Mycobacterium tuberculosis UT0090		1408954	WGS	UT0090	2014-04-29T00:00:00Z	TBARC.CDRC used in PMID:28092681	PRJNA223586	SAMN02381031	GCA_000668935.1	JLON00000000	-	Broad Institute		Illumina	122.0x	allpaths v. R48294		5	16	4408410	65.6	4300	3997		Bodily fluid			Uganda	Uganda		Human, Homo sapiens					Resistant;Susceptible	AMR Panel											TB-ARC - CDRC Alland
1408955_4	Mycobacterium tuberculosis UT0091		1408955	WGS	UT0091	2014-04-29T00:00:00Z	TBARC.CDRC used in PMID:28092681	PRJNA223587	SAMN02381032	GCA_000668955.1	JLOM00000000	-	Broad Institute		Illumina	117.0x	allpaths v. R48294		24	48	4423090	65.6	4299	3972		Bodily fluid			Uganda	Uganda		Human, Homo sapiens					Resistant;Susceptible	AMR Panel											TB-ARC - CDRC Alland
1408956_4	Mycobacterium tuberculosis UT0092		1408956	WGS	UT0092	2014-04-29T00:00:00Z	TBARC.CDRC used in PMID:28092681	PRJNA223588	SAMN02381033	GCA_000668975.1	JLOL00000000	-	Broad Institute		Illumina	123.0x	allpaths v. R48168		5	22	4421740	65.6	4296	4017		Bodily fluid			Uganda	Uganda		Human, Homo sapiens					Susceptible	AMR Panel											TB-ARC - CDRC Alland
1408957_4	Mycobacterium tuberculosis UT0093		1408957	WGS	UT0093	2014-04-29T00:00:00Z	TBARC.CDRC used in PMID:28092681	PRJNA223589	SAMN02381034	GCA_000668995.1	JLOK00000000	-	Broad Institute		Illumina	109.0x	allpaths v. R48168		19	49	4466030	65.6	4327	4011		Bodily fluid			Uganda	Uganda		Human, Homo sapiens					Susceptible	AMR Panel											TB-ARC - CDRC Alland
1408958_4	Mycobacterium tuberculosis UT0094		1408958	WGS	UT0094	2014-04-29T00:00:00Z	TBARC.CDRC used in PMID:28092681	PRJNA223590	SAMN02381035	GCA_000669015.1	JLOJ00000000	-	Broad Institute		Illumina	97.0x	allpaths v. R48084		6	20	4398770	65.6	4309	4010		Bodily fluid			Uganda	Uganda		Human, Homo sapiens					Susceptible	AMR Panel											TB-ARC - CDRC Alland
1408959_4	Mycobacterium tuberculosis UT0096		1408959	WGS	UT0096	2014-04-29T00:00:00Z	TB-ARC - CDRC Alland initiative, Broad Institute (broadinstitute.org)	PRJNA223591	SAMN02381036	GCA_000669035.1	JLOI00000000	-	Broad Institute		Illumina	78.0x	allpaths v. R48105		65	71	4382890	65.6	4311	4002		Bodily fluid			Uganda	Uganda		Human, Homo sapiens					Resistant;Susceptible	AMR Panel											TB-ARC - CDRC Alland
1408960_4	Mycobacterium tuberculosis UT0097		1408960	WGS	UT0097	2014-04-29T00:00:00Z	TBARC.CDRC used in PMID:28092681	PRJNA223592	SAMN02381037	GCA_000669055.1	JLOH00000000	-	Broad Institute		Illumina	77.0x	allpaths v. R48105		5	31	4443980	65.6	4331	4020		Bodily fluid			Uganda	Uganda		Human, Homo sapiens					Susceptible	AMR Panel											TB-ARC - CDRC Alland
1408962_4	Mycobacterium tuberculosis UT0100		1408962	WGS	UT0100	2014-04-29T00:00:00Z	TBARC.CDRC used in PMID:28092681	PRJNA223594	SAMN02381039	GCA_000669075.1	JLOG00000000	-	Broad Institute		Illumina	124.0x	allpaths v. R48294		15	30	4383260	65.6	4260	3980		Bodily fluid			Uganda	Uganda		Human, Homo sapiens					Susceptible	AMR Panel											TB-ARC - CDRC Alland
1408963_4	Mycobacterium tuberculosis UT0104		1408963	WGS	UT0104	2014-04-29T00:00:00Z	TBARC.CDRC used in PMID:28092681	PRJNA223595	SAMN02381040	GCA_000669095.1	JLOF00000000	-	Broad Institute		Illumina	118.0x	allpaths v. R48294		11	31	4414870	65.6	4311	4014		Bodily fluid			Uganda	Uganda		Human, Homo sapiens					Resistant;Susceptible	AMR Panel											TB-ARC - CDRC Alland
1408964_4	Mycobacterium tuberculosis UT0105		1408964	WGS	UT0105	2014-04-29T00:00:00Z	TBARC.CDRC used in PMID:28092681	PRJNA223596	SAMN02381041	GCA_000669115.1	JLOE00000000	-	Broad Institute		Illumina	100.0x	allpaths v. R48168		5	11	4398700	65.6	4294	3986		Bodily fluid			Uganda	Uganda		Human, Homo sapiens					Resistant;Susceptible	AMR Panel											TB-ARC - CDRC Alland
1408965_4	Mycobacterium tuberculosis UT0106		1408965	WGS	UT0106	2014-04-29T00:00:00Z	TBARC.CDRC used in PMID:28092681	PRJNA223597	SAMN02381042	GCA_000669135.1	JLOD00000000	-	Broad Institute		Illumina	90.0x	allpaths v. R48105		53	77	4439610	65.6	4313	3994		Bodily fluid			Uganda	Uganda		Human, Homo sapiens					Resistant;Susceptible	AMR Panel											TB-ARC - CDRC Alland
1408967_4	Mycobacterium tuberculosis UT0110		1408967	WGS	UT0110	2014-04-29T00:00:00Z	TBARC.CDRC used in PMID:28092681	PRJNA223599	SAMN02381044	GCA_000669155.1	JLOC00000000	-	Broad Institute		Illumina	121.0x	allpaths v. R48294		9	25	4422690	65.6	4321	4019		Bodily fluid			Uganda	Uganda		Human, Homo sapiens					Resistant;Susceptible	AMR Panel											TB-ARC - CDRC Alland
1408968_4	Mycobacterium tuberculosis UT0112		1408968	WGS	UT0112	2014-04-29T00:00:00Z	TBARC.CDRC used in PMID:28092681	PRJNA223600	SAMN02381045	GCA_000669175.1	JLOB00000000	-	Broad Institute		Illumina	97.0x	allpaths v. R48105		4	23	4417440	65.6	4320	4033		Bodily fluid			Uganda	Uganda		Human, Homo sapiens					Susceptible	AMR Panel											TB-ARC - CDRC Alland
1408969_4	Mycobacterium tuberculosis UT0113		1408969	WGS	UT0113	2014-04-29T00:00:00Z	TBARC.CDRC used in PMID:28092681	PRJNA223601	SAMN02381046	GCA_000669195.1	JLOA00000000	-	Broad Institute		Illumina	122.0x	allpaths v. R48168		8	21	4407770	65.6	4306	4024		Bodily fluid			Uganda	Uganda		Human, Homo sapiens					Resistant;Susceptible	AMR Panel											TB-ARC - CDRC Alland
1408970_4	Mycobacterium tuberculosis UT0115		1408970	WGS	UT0115	2014-04-29T00:00:00Z	TBARC.CDRC used in PMID:28092681	PRJNA223602	SAMN02381047	GCA_000669215.1	JLNZ00000000	-	Broad Institute		Illumina	63.0x	allpaths v. R48294		16	46	4517930	65.6	4339	4028		Bodily fluid			Uganda	Uganda		Human, Homo sapiens					Susceptible	AMR Panel											TB-ARC - CDRC Alland
1408971_4	Mycobacterium tuberculosis UT0116		1408971	WGS	UT0116	2014-04-29T00:00:00Z	TBARC.CDRC used in PMID:28092681	PRJNA223603	SAMN02381048	GCA_000669235.1	JLNY00000000	-	Broad Institute		Illumina	117.0x	allpaths v. R48168		2	15	4417060	65.6	4297	4007		Bodily fluid			Uganda	Uganda		Human, Homo sapiens					Resistant;Susceptible	AMR Panel											TB-ARC - CDRC Alland
1408972_3	Mycobacterium tuberculosis UT0118		1408972	WGS	UT0118	2014-06-12T00:00:00Z	TBARC.CDRC used in PMID:28092681	PRJNA223604	SAMN02381049	GCA_000706465.1	JLNX00000000	-	Broad Institute		Illumina	84.0x	allpaths v. R48168		69	74	4405840	65.6	4292	3993		Bodily fluid			Uganda	Uganda		Human, Homo sapiens					Resistant;Susceptible	AMR Panel											TB-ARC - CDRC Alland
1408973_4	Mycobacterium tuberculosis UT0123		1408973	WGS	UT0123	2014-04-29T00:00:00Z	TBARC.CDRC used in PMID:28092681	PRJNA223605	SAMN02381050	GCA_000669255.1	JLNW00000000	-	Broad Institute		Illumina	115.0x	allpaths v. R48168		4	12	4358550	65.6	4249	3982		Bodily fluid			Uganda	Uganda		Human, Homo sapiens					Resistant;Susceptible	AMR Panel											TB-ARC - CDRC Alland
1408974_4	Mycobacterium tuberculosis UT0124		1408974	WGS	UT0124	2014-04-29T00:00:00Z	TBARC.CDRC used in PMID:28092681	PRJNA223606	SAMN02381051	GCA_000669275.1	JLNV00000000	-	Broad Institute		Illumina	63.0x	allpaths v. R48294		8	50	4436430	65.6	4309	4007		Bodily fluid			Uganda	Uganda		Human, Homo sapiens					Resistant;Susceptible	AMR Panel											TB-ARC - CDRC Alland
1408975_4	Mycobacterium tuberculosis UT0017		1408975	WGS	UT0017	2014-04-29T00:00:00Z	TBARC.CDRC used in PMID:28092681	PRJNA223607	SAMN02381052	GCA_000669295.1	JLNU00000000	-	Broad Institute		Illumina	120.0x	allpaths v. R48294		11	30	4381450	65.6	4294	3997		Bodily fluid			Uganda	Uganda		Human, Homo sapiens					Resistant;Susceptible	AMR Panel											TB-ARC - CDRC Alland
1417008_3	Mycobacterium tuberculosis KT-0004	Mycobacterium tuberculosis KT-0004	1417008	WGS	KT-0004	2014-04-29T00:00:00Z	TBARC.CDRC used in PMID:28092681	PRJNA226758	SAMN02398693	GCA_000669315.1	JLNT00000000	-	Broad Institute	WGS	Illumina	90.0x	allpaths v. R48416		65	71	4364921	65.6	4341	3977		Bodily fluid		2005	South Korea	South Korea		Human, Homo sapiens					Resistant;Susceptible	AMR Panel											TB-ARC - CDRC Alland
1417009_3	Mycobacterium tuberculosis KT-0010	Mycobacterium tuberculosis KT-0010	1417009	WGS	KT-0010	2014-04-29T00:00:00Z	TB-ARC - CDRC Alland initiative, Broad Institute (broadinstitute.org)	PRJNA226759	SAMN02398694	GCA_000669335.1	JLNS00000000	-	Broad Institute	WGS	Illumina	130.0x	allpaths v. R48416		31	34	4384105	65.6	4352	3994		Bodily fluid		2005	South Korea	South Korea		Human, Homo sapiens					Resistant;Susceptible	AMR Panel											TB-ARC - CDRC Alland
1417010_3	Mycobacterium tuberculosis KT-0012	Mycobacterium tuberculosis KT-0012	1417010	WGS	KT-0012	2014-04-29T00:00:00Z	TBARC.CDRC used in PMID:28092681	PRJNA226760	SAMN02398695	GCA_000669355.1	JLNR00000000	-	Broad Institute	WGS	Illumina	101.0x	allpaths v. R48416		53	55	4368287	65.6	4339	3972		Bodily fluid		2006	South Korea	South Korea		Human, Homo sapiens					Resistant;Susceptible	AMR Panel											TB-ARC - CDRC Alland
1417011_3	Mycobacterium tuberculosis KT-0018	Mycobacterium tuberculosis KT-0018	1417011	WGS	KT-0018	2014-04-29T00:00:00Z	TBARC.CDRC used in PMID:28092681	PRJNA226761	SAMN02398696	GCA_000657935.1	JLNQ00000000	-	Broad Institute	WGS	Illumina	90.0x	allpaths v. R48416		69	72	4378394	65.6	4342	3978		Bodily fluid		2005	South Korea	South Korea		Human, Homo sapiens					Resistant;Susceptible	AMR Panel											TB-ARC - CDRC Alland
1417012_3	Mycobacterium tuberculosis KT-0020	Mycobacterium tuberculosis KT-0020	1417012	WGS	KT-0020	2014-04-29T00:00:00Z	TBARC.CDRC used in PMID:28092681	PRJNA226762	SAMN02398697	GCA_000669375.1	JLNP00000000	-	Broad Institute	WGS	Illumina	130.0x	allpaths v. R48416		35	35	4380210	65.6	4321	3976		Bodily fluid		2005	South Korea	South Korea		Human, Homo sapiens					Resistant;Susceptible	AMR Panel											TB-ARC - CDRC Alland
1417013_3	Mycobacterium tuberculosis KT-0025	Mycobacterium tuberculosis KT-0025	1417013	WGS	KT-0025	2014-04-29T00:00:00Z	TBARC.CDRC used in PMID:28092681	PRJNA226763	SAMN02398698	GCA_000669395.1	JLNO00000000	-	Broad Institute	WGS	Illumina	130.0x	allpaths v. R48416		30	32	4384571	65.6	4339	3976		Bodily fluid		2005	South Korea	South Korea		Human, Homo sapiens					Resistant;Susceptible	AMR Panel											TB-ARC - CDRC Alland
1417014_3	Mycobacterium tuberculosis KT-0029	Mycobacterium tuberculosis KT-0029	1417014	WGS	KT-0029	2014-04-29T00:00:00Z	TBARC.CDRC used in PMID:28092681	PRJNA226764	SAMN02398699	GCA_000669415.1	JLNN00000000	-	Broad Institute	WGS	Illumina	90.0x	allpaths v. R48416		70	76	4129439	65.6	4118	3784		Bodily fluid		2006	South Korea	South Korea		Human, Homo sapiens					Resistant;Susceptible	AMR Panel											TB-ARC - CDRC Alland
1417015_3	Mycobacterium tuberculosis KT-0031	Mycobacterium tuberculosis KT-0031	1417015	WGS	KT-0031	2014-04-29T00:00:00Z	TBARC.CDRC used in PMID:28092681	PRJNA226765	SAMN02398700	GCA_000669435.1	JLNM00000000	-	Broad Institute	WGS	Illumina	91.0x	allpaths v. R48416		74	77	4365699	65.6	4331	3970		Bodily fluid		2006	South Korea	South Korea		Human, Homo sapiens					Resistant;Susceptible	AMR Panel											TB-ARC - CDRC Alland
1417016_3	Mycobacterium tuberculosis KT-0032	Mycobacterium tuberculosis KT-0032	1417016	WGS	KT-0032	2014-04-29T00:00:00Z	TBARC.CDRC used in PMID:28092681	PRJNA226766	SAMN02398701	GCA_000669455.1	JLNL00000000	-	Broad Institute	WGS	Illumina	92.0x	allpaths v. R48416		72	75	4381632	65.6	4351	3980		Bodily fluid		2005	South Korea	South Korea		Human, Homo sapiens					Resistant;Susceptible	AMR Panel											TB-ARC - CDRC Alland
1417017_3	Mycobacterium tuberculosis KT-0033	Mycobacterium tuberculosis KT-0033	1417017	WGS	KT-0033	2014-04-29T00:00:00Z	TBARC.CDRC used in PMID:28092681	PRJNA226767	SAMN02398702	GCA_000669475.1	JLNK00000000	-	Broad Institute	WGS	Illumina	128.0x	allpaths v. R48416		22	22	4412607	65.6	4357	4000		Bodily fluid		2007	South Korea	South Korea		Human, Homo sapiens					Resistant;Susceptible	AMR Panel											TB-ARC - CDRC Alland
1417018_3	Mycobacterium tuberculosis KT-0034	Mycobacterium tuberculosis KT-0034	1417018	WGS	KT-0034	2014-04-29T00:00:00Z	TBARC.CDRC used in PMID:28092681	PRJNA226768	SAMN02398703	GCA_000669495.1	JLNJ00000000	-	Broad Institute	WGS	Illumina	93.0x	allpaths v. R48416		67	69	4368402	65.6	4341	3972		Bodily fluid		2007	South Korea	South Korea		Human, Homo sapiens					Resistant;Susceptible	AMR Panel											TB-ARC - CDRC Alland
1417019_3	Mycobacterium tuberculosis KT-0037	Mycobacterium tuberculosis KT-0037	1417019	WGS	KT-0037	2014-04-29T00:00:00Z	TBARC.CDRC used in PMID:28092681	PRJNA226769	SAMN02398704	GCA_000657955.1	JLNI00000000	-	Broad Institute	WGS	Illumina	100.0x	allpaths v. R48416		72	74	4361455	65.61	4326	3959		Bodily fluid		2007	South Korea	South Korea		Human, Homo sapiens					Resistant;Susceptible	AMR Panel											TB-ARC - CDRC Alland
1417020_3	Mycobacterium tuberculosis KT-0040	Mycobacterium tuberculosis KT-0040	1417020	WGS	KT-0040	2014-04-29T00:00:00Z	TB-ARC - CDRC Alland initiative, Broad Institute (broadinstitute.org)	PRJNA226770	SAMN02398705	GCA_000657975.1	JLNH00000000	-	Broad Institute	WGS	Illumina	89.0x	allpaths v. R48416		59	62	4374201	65.6	4339	3991		Bodily fluid		2006	South Korea	South Korea		Human, Homo sapiens					Resistant;Susceptible	AMR Panel											TB-ARC - CDRC Alland
1417021_3	Mycobacterium tuberculosis KT-0042	Mycobacterium tuberculosis KT-0042	1417021	WGS	KT-0042	2014-04-29T00:00:00Z	TBARC.CDRC used in PMID:28092681	PRJNA226771	SAMN02398706	GCA_000669515.1	JLNG00000000	-	Broad Institute	WGS	Illumina	97.0x	allpaths v. R48416		33	35	4357015	65.6	4326	3955		Bodily fluid		2005	South Korea	South Korea		Human, Homo sapiens					Susceptible	AMR Panel											TB-ARC - CDRC Alland
1417023_3	Mycobacterium tuberculosis KT-0060	Mycobacterium tuberculosis KT-0060	1417023	WGS	KT-0060	2014-04-29T00:00:00Z	TBARC.CDRC used in PMID:28092681	PRJNA226773	SAMN02398708	GCA_000669535.1	JLNF00000000	-	Broad Institute	WGS	Illumina	92.0x	allpaths v. R48416		71	74	4374893	65.6	4333	3979		Bodily fluid		2006	South Korea	South Korea		Human, Homo sapiens					Resistant;Susceptible	AMR Panel											TB-ARC - CDRC Alland
1417026_3	Mycobacterium tuberculosis KT-0067	Mycobacterium tuberculosis KT-0067	1417026	WGS	KT-0067	2014-04-29T00:00:00Z	TBARC.CDRC used in PMID:28092681	PRJNA226776	SAMN02398711	GCA_000657995.1	JLNE00000000	-	Broad Institute	WGS	Illumina	88.0x	allpaths v. R48416		66	70	4373083	65.61	4336	3978		Bodily fluid		2007	South Korea	South Korea		Human, Homo sapiens					Resistant;Susceptible	AMR Panel											TB-ARC - CDRC Alland
1417027_3	Mycobacterium tuberculosis KT-0069	Mycobacterium tuberculosis KT-0069	1417027	WGS	KT-0069	2014-04-29T00:00:00Z	TBARC.CDRC used in PMID:28092681	PRJNA226777	SAMN02398712	GCA_000669555.1	JLND00000000	-	Broad Institute	WGS	Illumina	86.0x	allpaths v. R48416		70	75	4365550	65.6	4341	3970		Bodily fluid		2008	South Korea	South Korea		Human, Homo sapiens					Resistant;Susceptible	AMR Panel											TB-ARC - CDRC Alland
1417028_3	Mycobacterium tuberculosis KT-0081	Mycobacterium tuberculosis KT-0081	1417028	WGS	KT-0081	2014-04-29T00:00:00Z	TBARC.CDRC used in PMID:28092681	PRJNA226778	SAMN02398713	GCA_000658015.1	JLNC00000000	-	Broad Institute	WGS	Illumina	86.0x	allpaths v. R48416		73	79	4369351	65.6	4343	3976		Bodily fluid		2008	South Korea	South Korea		Human, Homo sapiens					Resistant;Susceptible	AMR Panel											TB-ARC - CDRC Alland
1417029_3	Mycobacterium tuberculosis KT-0082	Mycobacterium tuberculosis KT-0082	1417029	WGS	KT-0082	2014-04-29T00:00:00Z	TBARC.CDRC used in PMID:28092681	PRJNA226779	SAMN02398714	GCA_000669575.1	JLNB00000000	-	Broad Institute	WGS	Illumina	90.0x	allpaths v. R48416		67	72	4362573	65.6	4317	3971		Bodily fluid		2005	South Korea	South Korea		Human, Homo sapiens					Resistant;Susceptible	AMR Panel											TB-ARC - CDRC Alland
1417030_3	Mycobacterium tuberculosis KT-0086	Mycobacterium tuberculosis KT-0086	1417030	WGS	KT-0086	2014-04-29T00:00:00Z	TB-ARC - CDRC Alland initiative, Broad Institute (broadinstitute.org)	PRJNA226780	SAMN02398715	GCA_000669595.1	JLNA00000000	-	Broad Institute	WGS	Illumina	126.0x	allpaths v. R48416		13	13	4376904	65.6	4314	3974		Bodily fluid		2005	South Korea	South Korea		Human, Homo sapiens					Resistant;Susceptible	AMR Panel											TB-ARC - CDRC Alland
1417031_3	Mycobacterium tuberculosis KT-0087	Mycobacterium tuberculosis KT-0087	1417031	WGS	KT-0087	2014-04-29T00:00:00Z	TBARC.CDRC used in PMID:28092681	PRJNA226781	SAMN02398716	GCA_000669615.1	JLMZ00000000	-	Broad Institute	WGS	Illumina	92.0x	allpaths v. R48416		69	73	4376258	65.6	4343	3985		Bodily fluid		2007	South Korea	South Korea		Human, Homo sapiens					Resistant;Susceptible	AMR Panel											TB-ARC - CDRC Alland
1418250_3	Mycobacterium tuberculosis OFXR-28	Mycobacterium tuberculosis OFXR-28	1418250	WGS	OFXR-28	2014-04-29T00:00:00Z	TB-ARC - Taiwan initiative, Broad Institute (broadinstitute.org)	PRJNA227749	SAMN02402660	GCA_000669695.1	JLBN00000000	-	Broad Institute	WGS	Illumina	129.0x	allpaths v. R47737		11	12	4408269	65.6	4355	1899		Bodily Fluid			Taiwan	Taiwan		Human, Homo sapiens			TB		Susceptible	AMR Panel											TB-ARC - Taiwan
1418251_3	Mycobacterium tuberculosis 38765	Mycobacterium tuberculosis 38765	1418251	WGS	38765	2014-04-29T00:00:00Z	TB-ARC - Taiwan initiative, Broad Institute (broadinstitute.org)	PRJNA227751	SAMN02402662	GCA_000669735.1	JLBF00000000	-	Broad Institute	WGS	Illumina	40.0x	allpaths v. R48559		87	95	4378389	65.6	4355	3987		Sputum		2007	Colombia	Colombia: Buenaventura, Valle del Cauca		Human, Homo sapiens	Male	26	MDR-TB	host_subject_id:patient 1;treatment course:into treatment	Resistant	AMR Panel											TB-ARC - Taiwan
1418252_3	Mycobacterium tuberculosis 49375	Mycobacterium tuberculosis 49375	1418252	WGS	49375	2014-04-29T00:00:00Z	TB-ARC - Taiwan initiative, Broad Institute (broadinstitute.org)	PRJNA227752	SAMN02402663	GCA_000669755.1	JLBE00000000	-	Broad Institute	WGS	Illumina	78.0x	allpaths v. R48559		84	92	4369134	65.6	4347	3977		Sputum		2009	Colombia	Colombia: Buenaventura, Valle del Cauca		Human, Homo sapiens	Male	29	XDR-TB	host_subject_id:patient 1;treatment course:into treatment	Resistant	AMR Panel											TB-ARC - Taiwan
1418253_3	Mycobacterium tuberculosis 44503	Mycobacterium tuberculosis 44503	1418253	WGS	44503	2014-04-29T00:00:00Z	TB-ARC - Taiwan initiative, Broad Institute (broadinstitute.org)	PRJNA227753	SAMN02402664	GCA_000669775.1	JLBD00000000	-	Broad Institute	WGS	Illumina	24.0x	allpaths v. R48559		78	85	4371852	65.6	4339	4021		Sputum		2008	Colombia	Colombia: Buenaventura, Valle del Cauca		Human, Homo sapiens	Female	42	MDR-TB	host_subject_id:patient 2;treatment course:into treatment	Resistant;Susceptible	AMR Panel											TB-ARC - Taiwan
1418254_3	Mycobacterium tuberculosis 51628	Mycobacterium tuberculosis 51628	1418254	WGS	51628	2014-04-29T00:00:00Z	TB-ARC - Taiwan initiative, Broad Institute (broadinstitute.org)	PRJNA227754	SAMN02402665	GCA_000669795.1	JLBC00000000	-	Broad Institute	WGS	Illumina	77.0x	allpaths v. R48559		68	75	4374594	65.6	4345	4013		Sputum		2009	Colombia	Colombia: Buenaventura, Valle del Cauca		Human, Homo sapiens	Female	43	XDR-TB	host_subject_id:patient 2;treatment course:into treatment	Resistant;Susceptible	AMR Panel											TB-ARC - Taiwan
1418255_3	Mycobacterium tuberculosis 38088	Mycobacterium tuberculosis 38088	1418255	WGS	38088	2014-04-29T00:00:00Z	TB-ARC - Taiwan initiative, Broad Institute (broadinstitute.org)	PRJNA227755	SAMN02402666	GCA_000669815.1	JLBB00000000	-	Broad Institute	WGS	Illumina	69.0x	allpaths v. R48559		91	96	4371771	65.6	4356	3979		Sputum		2007	Colombia	Colombia: Buenaventura, Valle del Cauca		Human, Homo sapiens	Female		TB	host_subject_id:patient 3;treatment course:admission	Resistant;Susceptible	AMR Panel											TB-ARC - Taiwan
1418256_3	Mycobacterium tuberculosis 36361	Mycobacterium tuberculosis 36361	1418256	WGS	36361	2014-04-29T00:00:00Z	TB-ARC - Taiwan initiative, Broad Institute (broadinstitute.org)	PRJNA227756	SAMN02402667	GCA_000669835.1	JLBA00000000	-	Broad Institute	WGS	Illumina	63.0x	allpaths v. R48559		67	71	4393387	65.6	4372	4018		Sputum		2007	Colombia	Colombia: Buenaventura, Valle del Cauca		Human, Homo sapiens	Male		TB	host_subject_id:patient 4;treatment course:admission	Resistant;Susceptible	AMR Panel											TB-ARC - Taiwan
1421917_3	Mycobacterium tuberculosis TB_RSA01	Mycobacterium tuberculosis TB_RSA01	1421917	WGS	TB_RSA01	2014-04-29T00:00:00Z	TBARC.MRC used in PMID:28092681	PRJNA227995	SAMN02403442	GCA_000669855.1	JKXL00000000	-	Broad Institute	WGS	Illumina	133.0x	allpaths v. R48559		23	24	4390819	65.6	4350	3997		Excreted bodily substance		2008-07-12	South Africa	South Africa		Human, Homo sapiens		Adult		host_subject_id:11226;treatment course:11 mnth - Rx	Resistant	AMR Panel											TB-ARC - MRC SA
1421918_3	Mycobacterium tuberculosis TB_RSA02	Mycobacterium tuberculosis TB_RSA02	1421918	WGS	TB_RSA02	2014-04-29T00:00:00Z	TBARC.MRC used in PMID:28092681	PRJNA227996	SAMN02403443	GCA_000669875.1	JKXK00000000	-	Broad Institute	WGS	Illumina	115.0x	allpaths v. R48559		25	27	4389271	65.6	4351	3992		Excreted bodily substance		2007-08-27	South Africa	South Africa		Human, Homo sapiens		Adult		host_subject_id:11226;treatment course:Pre - Rx	Resistant	AMR Panel											TB-ARC - MRC SA
1421919_3	Mycobacterium tuberculosis TB_RSA03	Mycobacterium tuberculosis TB_RSA03	1421919	WGS	TB_RSA03	2014-04-29T00:00:00Z	TBARC.MRC used in PMID:28092681	PRJNA227997	SAMN02403444	GCA_000669895.1	JKXJ00000000	-	Broad Institute	WGS	Illumina	129.0x	allpaths v. R48559		15	15	4394261	65.6	4356	3982		Excreted bodily substance		2007-10-10	South Africa	South Africa		Human, Homo sapiens		Adult		host_subject_id:11176;treatment course:1 mnth - Rx	Resistant	AMR Panel											TB-ARC - MRC SA
1421920_3	Mycobacterium tuberculosis TB_RSA04	Mycobacterium tuberculosis TB_RSA04	1421920	WGS	TB_RSA04	2014-04-29T00:00:00Z	TBARC.MRC used in PMID:28092681	PRJNA227998	SAMN02403445	GCA_000669915.1	JKXI00000000	-	Broad Institute	WGS	Illumina	131.0x	allpaths v. R48559		18	18	4397172	65.6	4351	3999		Excreted bodily substance		2007-09-11	South Africa	South Africa		Human, Homo sapiens	male	37		host_subject_id:11176;treatment course:Pre - Rx;comorbidity:HIV positive	Resistant;Susceptible	AMR Panel											TB-ARC - MRC SA
1421921_3	Mycobacterium tuberculosis TB_RSA05	Mycobacterium tuberculosis TB_RSA05	1421921	WGS	TB_RSA05	2014-04-29T00:00:00Z	TBARC.MRC used in PMID:28092681	PRJNA227999	SAMN02403446	GCA_000669935.1	JKXH00000000	-	Broad Institute	WGS	Illumina	128.0x	allpaths v. R48559		26	27	4383286	65.6	4331	3982		Excreted bodily substance		2007-08-27	South Africa	South Africa		Human, Homo sapiens	male	35		host_subject_id:11127;treatment course:Pre - Rx;comorbidity:HIV negative	Resistant;Susceptible	AMR Panel											TB-ARC - MRC SA
1421922_3	Mycobacterium tuberculosis TB_RSA06	Mycobacterium tuberculosis TB_RSA06	1421922	WGS	TB_RSA06	2014-04-29T00:00:00Z	TBARC.MRC used in PMID:28092681	PRJNA228000	SAMN02403447	GCA_000669955.1	JKXG00000000	-	Broad Institute	WGS	Illumina	128.0x	allpaths v. R48559		15	17	4383236	65.6	4329	3987		Excreted bodily substance		2008-12-03	South Africa	South Africa		Human, Homo sapiens		Adult		host_subject_id:11127;treatment course:16 mnth - Rx	Resistant	AMR Panel											TB-ARC - MRC SA
1421923_3	Mycobacterium tuberculosis TB_RSA07	Mycobacterium tuberculosis TB_RSA07	1421923	WGS	TB_RSA07	2014-04-29T00:00:00Z	TBARC.MRC used in PMID:28092681	PRJNA228001	SAMN02403448	GCA_000669975.1	JKXF00000000	-	Broad Institute	WGS	Illumina	132.0x	allpaths v. R48559		25	25	4394847	65.6	4338	4007		Excreted bodily substance		2008-04-24	South Africa	South Africa		Human, Homo sapiens	male	28		host_subject_id:11894;treatment course:Pre - Rx;comorbidity:HIV negative	Resistant	AMR Panel											TB-ARC - MRC SA
1421924_3	Mycobacterium tuberculosis TB_RSA08	Mycobacterium tuberculosis TB_RSA08	1421924	WGS	TB_RSA08	2014-04-29T00:00:00Z	TBARC.MRC used in PMID:28092681	PRJNA228002	SAMN02403449	GCA_000669995.1	JKXE00000000	-	Broad Institute	WGS	Illumina	132.0x	allpaths v. R48559		20	22	4396627	65.6	4333	3995		Excreted bodily substance		2009-03-01	South Africa	South Africa		Human, Homo sapiens		Adult		host_subject_id:11894;treatment course:10 mnth - Rx	Resistant	AMR Panel											TB-ARC - MRC SA
1421925_3	Mycobacterium tuberculosis TB_RSA09	Mycobacterium tuberculosis TB_RSA09	1421925	WGS	TB_RSA09	2014-04-29T00:00:00Z	TBARC.MRC used in PMID:28092681	PRJNA228003	SAMN02403450	GCA_000670015.1	JKXD00000000	-	Broad Institute	WGS	Illumina	123.0x	allpaths v. R48559		21	22	4389035	65.6	4344	3988		Excreted bodily substance		2007-08-27	South Africa	South Africa		Human, Homo sapiens		Adult		host_subject_id:11226;treatment course:Pre - Rx	Resistant	AMR Panel											TB-ARC - MRC SA
1421926_3	Mycobacterium tuberculosis TB_RSA10	Mycobacterium tuberculosis TB_RSA10	1421926	WGS	TB_RSA10	2014-04-29T00:00:00Z	TBARC.MRC used in PMID:28092681	PRJNA228004	SAMN02403451	GCA_000670035.1	JKXC00000000	-	Broad Institute	WGS	Illumina	123.0x	allpaths v. R48559		15	15	4386152	65.6	4329	3979		Excreted bodily substance		2010-03-04	South Africa	South Africa		Human, Homo sapiens		Adult		host_subject_id:11226;treatment course:31 mnth - Rx	Resistant	AMR Panel											TB-ARC - MRC SA
1421927_3	Mycobacterium tuberculosis TB_RSA11	Mycobacterium tuberculosis TB_RSA11	1421927	WGS	TB_RSA11	2014-04-29T00:00:00Z	TBARC.MRC used in PMID:28092681	PRJNA228005	SAMN02403452	GCA_000670055.1	JKXB00000000	-	Broad Institute	WGS	Illumina	123.0x	allpaths v. R48559		20	20	4387660	65.6	4351	3980		Excreted bodily substance		2008-08-14	South Africa	South Africa		Human, Homo sapiens		Adult		host_subject_id:11958;treatment course:2 mnth - Rx	Resistant	AMR Panel											TB-ARC - MRC SA
1421928_3	Mycobacterium tuberculosis TB_RSA12		1421928	WGS	TB_RSA12	2014-04-29T00:00:00Z	TBARC.MRC used in PMID:28092681	PRJNA228006	SAMN02403453	GCA_000670075.1	JKXA00000000	-	Broad Institute	WGS	Illumina	131.0x	allpaths v. R48559		17	27	4383050	65.6	4337	3987		Excreted bodily substance		2008-06-06	South Africa	South Africa		Human, Homo sapiens	Female	52		host_subject_id:11958;treatment course:Pre - Rx;comorbidity:HIV positive	Resistant;Susceptible	AMR Panel											TB-ARC - MRC SA
1421929_3	Mycobacterium tuberculosis TB_RSA13		1421929	WGS	TB_RSA13	2014-04-29T00:00:00Z	TBARC.MRC used in PMID:28092681	PRJNA228007	SAMN02403454	GCA_000670095.1	JKWZ00000000	-	Broad Institute	WGS	Illumina	123.0x	allpaths v. R48559		8	28	4388047	65.6	4359	3988		Excreted bodily substance		2008-02-26	South Africa	South Africa		Human, Homo sapiens		Adult		host_subject_id:11102;treatment course:6 mnth - Rx	Resistant	AMR Panel											TB-ARC - MRC SA
1421930_3	Mycobacterium tuberculosis TB_RSA14	Mycobacterium tuberculosis TB_RSA14	1421930	WGS	TB_RSA14	2014-04-29T00:00:00Z	TBARC.MRC used in PMID:28092681	PRJNA228008	SAMN02403455	GCA_000670115.1	JKWY00000000	-	Broad Institute	WGS	Illumina	128.0x	allpaths v. R48559		26	26	4394142	65.6	4338	3986		Excreted bodily substance		2007-08-16	South Africa	South Africa		Human, Homo sapiens		Adult		host_subject_id:11102;treatment course:Pre - Rx	Resistant	AMR Panel											TB-ARC - MRC SA
1421931_3	Mycobacterium tuberculosis TB_RSA15	Mycobacterium tuberculosis TB_RSA15	1421931	WGS	TB_RSA15	2014-04-29T00:00:00Z	TBARC.MRC used in PMID:28092681	PRJNA228009	SAMN02403456	GCA_000670135.1	JKWX00000000	-	Broad Institute	WGS	Illumina	122.0x	allpaths v. R48559		26	27	4392471	65.6	4359	3988		Excreted bodily substance		2009-11-10	South Africa	South Africa		Human, Homo sapiens		Adult		host_subject_id:11197;treatment course:27 mnth - Rx	Resistant	AMR Panel											TB-ARC - MRC SA
1421932_3	Mycobacterium tuberculosis TB_RSA16	Mycobacterium tuberculosis TB_RSA16	1421932	WGS	TB_RSA16	2014-04-29T00:00:00Z	TBARC.MRC used in PMID:28092681	PRJNA228010	SAMN02403457	GCA_000670155.1	JKWW00000000	-	Broad Institute	WGS	Illumina	127.0x	allpaths v. R48559		23	25	4387218	65.6	4343	3981		Excreted bodily substance		2007-08-20	South Africa	South Africa		Human, Homo sapiens	Female	47		host_subject_id:11197;treatment course:Pre - Rx;comorbidity:HIV negative	Resistant;Susceptible	AMR Panel											TB-ARC - MRC SA
1421933_3	Mycobacterium tuberculosis TB_RSA17	Mycobacterium tuberculosis TB_RSA17	1421933	WGS	TB_RSA17	2014-04-29T00:00:00Z	TBARC.MRC used in PMID:28092681	PRJNA228011	SAMN02403458	GCA_000670175.1	JKWV00000000	-	Broad Institute	WGS	Illumina	129.0x	allpaths v. R48559		26	27	4391185	65.6	4347	3994		Excreted bodily substance		2007-08-16	South Africa	South Africa		Human, Homo sapiens	Female	45		host_subject_id:11193;treatment course:Pre - Rx;comorbidity:HIV positive	Resistant	AMR Panel											TB-ARC - MRC SA
1421934_3	Mycobacterium tuberculosis TB_RSA18	Mycobacterium tuberculosis TB_RSA18	1421934	WGS	TB_RSA18	2014-04-29T00:00:00Z	TBARC.MRC used in PMID:28092681	PRJNA228012	SAMN02403459	GCA_000670195.1	JKWU00000000	-	Broad Institute	WGS	Illumina	128.0x	allpaths v. R48559		22	23	4383970	65.6	4337	3988		Excreted bodily substance		2008-02-26	South Africa	South Africa		Human, Homo sapiens		Adult		host_subject_id:11193;treatment course:6 mnth - Rx	Resistant	AMR Panel											TB-ARC - MRC SA
1421935_3	Mycobacterium tuberculosis TB_RSA19	Mycobacterium tuberculosis TB_RSA19	1421935	WGS	TB_RSA19	2014-04-29T00:00:00Z	TBARC.MRC used in PMID:28092681	PRJNA228013	SAMN02403460	GCA_000670215.1	JKWT00000000	-	Broad Institute	WGS	Illumina	133.0x	allpaths v. R48559		23	25	4388205	65.6	4355	3985		Excreted bodily substance		2010-03-24	South Africa	South Africa		Human, Homo sapiens		Adult		host_subject_id:11880;treatment course:24 mnth - Rx	Resistant	AMR Panel											TB-ARC - MRC SA
1421936_3	Mycobacterium tuberculosis TB_RSA20	Mycobacterium tuberculosis TB_RSA20	1421936	WGS	TB_RSA20	2014-04-29T00:00:00Z	TBARC.MRC used in PMID:28092681	PRJNA228014	SAMN02403461	GCA_000670235.1	JKWS00000000	-	Broad Institute	WGS	Illumina	132.0x	allpaths v. R48559		27	27	4385165	65.6	4341	3981		Excreted bodily substance		2008-02-29	South Africa	South Africa		Human, Homo sapiens	male	31		host_subject_id:11880;treatment course:Pre - Rx;comorbidity:HIV positive	Resistant	AMR Panel											TB-ARC - MRC SA
1421937_3	Mycobacterium tuberculosis TB_RSA21	Mycobacterium tuberculosis TB_RSA21	1421937	WGS	TB_RSA21	2014-04-29T00:00:00Z	TBARC.MRC used in PMID:28092681	PRJNA228015	SAMN02403462	GCA_000670255.1	JKWR00000000	-	Broad Institute	WGS	Illumina	129.0x	allpaths v. R48559		23	24	4389164	65.6	4351	3982		Excreted bodily substance		2008-04-15	South Africa	South Africa		Human, Homo sapiens	Female	36		host_subject_id:11882;treatment course:Pre - Rx;comorbidity:HIV positive	Resistant;Susceptible	AMR Panel											TB-ARC - MRC SA
1421938_3	Mycobacterium tuberculosis TB_RSA22	Mycobacterium tuberculosis TB_RSA22	1421938	WGS	TB_RSA22	2014-04-29T00:00:00Z	TBARC.MRC used in PMID:28092681	PRJNA228016	SAMN02403463	GCA_000670275.1	JKWQ00000000	-	Broad Institute	WGS	Illumina	127.0x	allpaths v. R48559		18	19	4389369	65.6	4338	3979		Excreted bodily substance		2009-05-08	South Africa	South Africa		Human, Homo sapiens		Adult		host_subject_id:11882;treatment course:13 mnth - Rx	Resistant	AMR Panel											TB-ARC - MRC SA
1421939_3	Mycobacterium tuberculosis TB_RSA23	Mycobacterium tuberculosis TB_RSA23	1421939	WGS	TB_RSA23	2014-04-29T00:00:00Z	TBARC.MRC used in PMID:28092681	PRJNA228017	SAMN02403464	GCA_000670295.1	JKWP00000000	-	Broad Institute	WGS	Illumina	127.0x	allpaths v. R48559		35	36	4390233	65.6	4355	3983		Excreted bodily substance		2009-05-21	South Africa	South Africa		Human, Homo sapiens		Adult		host_subject_id:11862;treatment course:13 mnth - Rx	Resistant	AMR Panel											TB-ARC - MRC SA
1421940_3	Mycobacterium tuberculosis TB_RSA24	Mycobacterium tuberculosis TB_RSA24	1421940	WGS	TB_RSA24	2014-04-29T00:00:00Z	TBARC.MRC used in PMID:28092681	PRJNA228018	SAMN02403465	GCA_000670315.1	JKWO00000000	-	Broad Institute	WGS	Illumina	130.0x	allpaths v. R48559		27	28	4392276	65.6	4344	3984		Excreted bodily substance		2008-04-22	South Africa	South Africa		Human, Homo sapiens	Female	18		host_subject_id:11862;treatment course:1 mnth - Rx;comorbidity:HIV negative	Resistant	AMR Panel											TB-ARC - MRC SA
1421941_3	Mycobacterium tuberculosis TB_RSA25	Mycobacterium tuberculosis TB_RSA25	1421941	WGS	TB_RSA25	2014-04-29T00:00:00Z	TBARC.MRC used in PMID:28092681	PRJNA228019	SAMN02403466	GCA_000670335.1	JKWN00000000	-	Broad Institute	WGS	Illumina	134.0x	allpaths v. R48559		22	22	4404119	65.6	4362	4020		Excreted bodily substance		2006-03-03	South Africa	South Africa		Human, Homo sapiens	male	39		host_subject_id:11394;treatment course:Pre - Rx;comorbidity:HIV positive	Resistant;Susceptible	AMR Panel											TB-ARC - MRC SA
1421942_3	Mycobacterium tuberculosis TB_RSA26	Mycobacterium tuberculosis TB_RSA26	1421942	WGS	TB_RSA26	2014-04-29T00:00:00Z	TBARC.MRC used in PMID:28092681	PRJNA228020	SAMN02403467	GCA_000670355.1	JKWM00000000	-	Broad Institute	WGS	Illumina	132.0x	allpaths v. R48559		5	5	4401943	65.6	4329	4004		Excreted bodily substance		2006-10-31	South Africa	South Africa		Human, Homo sapiens		Adult		host_subject_id:11394;treatment course:8 mnth - Rx	Resistant	AMR Panel											TB-ARC - MRC SA
1421943_3	Mycobacterium tuberculosis TB_RSA27	Mycobacterium tuberculosis TB_RSA27	1421943	WGS	TB_RSA27	2014-04-29T00:00:00Z	TBARC.MRC used in PMID:28092681	PRJNA228021	SAMN02403468	GCA_000670375.1	JKWL00000000	-	Broad Institute	WGS	Illumina	132.0x	allpaths v. R48559		15	15	4399503	65.6	4347	3992		Excreted bodily substance		2010-05-12	South Africa	South Africa		Human, Homo sapiens		Adult		host_subject_id:11833;treatment course:28 mnth - Rx	Resistant	AMR Panel											TB-ARC - MRC SA
1421944_3	Mycobacterium tuberculosis TB_RSA28	Mycobacterium tuberculosis TB_RSA28	1421944	WGS	TB_RSA28	2014-04-29T00:00:00Z	TBARC.MRC used in PMID:28092681	PRJNA228022	SAMN02403469	GCA_000670395.1	JKWK00000000	-	Broad Institute	WGS	Illumina	30.0x	allpaths v. R48559		100	109	4346157	65.6	4358	3977		Excreted bodily substance		2008-02-07	South Africa	South Africa		Human, Homo sapiens	Female	33		host_subject_id:11833;treatment course:Pre - Rx;comorbidity:HIV positive	Resistant	AMR Panel											TB-ARC - MRC SA
1421945_3	Mycobacterium tuberculosis TB_RSA29	Mycobacterium tuberculosis TB_RSA29	1421945	WGS	TB_RSA29	2014-04-29T00:00:00Z	TBARC.MRC used in PMID:28092681	PRJNA228023	SAMN02403470	GCA_000670415.1	JKWJ00000000	-	Broad Institute	WGS	Illumina	131.0x	allpaths v. R48559		13	14	4388680	65.6	4339	3984		Excreted bodily substance		2008-07-08	South Africa	South Africa		Human, Homo sapiens	male	34		host_subject_id:11963;treatment course:1 mnth - Rx;comorbidity:HIV positive	Resistant;Susceptible	AMR Panel											TB-ARC - MRC SA
1421946_3	Mycobacterium tuberculosis TB_RSA30	Mycobacterium tuberculosis TB_RSA30	1421946	WGS	TB_RSA30	2014-04-29T00:00:00Z	TBARC.MRC used in PMID:28092681	PRJNA228024	SAMN02403471	GCA_000670435.1	JKWI00000000	-	Broad Institute	WGS	Illumina	94.0x	allpaths v. R48559		53	59	4388122	65.6	4346	3991		Excreted bodily substance		2008-08-05	South Africa	South Africa		Human, Homo sapiens		Adult		host_subject_id:11867;treatment course:4 mnth - Rx	Resistant	AMR Panel											TB-ARC - MRC SA
1421947_3	Mycobacterium tuberculosis TB_RSA31	Mycobacterium tuberculosis TB_RSA31	1421947	WGS	TB_RSA31	2014-04-29T00:00:00Z	TBARC.MRC used in PMID:28092681	PRJNA228025	SAMN02403472	GCA_000670455.1	JKWH00000000	-	Broad Institute	WGS	Illumina	124.0x	allpaths v. R48559		25	25	4393646	65.6	4332	3987		Excreted bodily substance		2008-04-15	South Africa	South Africa		Human, Homo sapiens	male	52		host_subject_id:11867;treatment course:Pre - Rx;comorbidity:HIV positive	Resistant;Susceptible	AMR Panel											TB-ARC - MRC SA
1421948_3	Mycobacterium tuberculosis TB_RSA32	Mycobacterium tuberculosis TB_RSA32	1421948	WGS	TB_RSA32	2014-04-29T00:00:00Z	TBARC.MRC used in PMID:28092681	PRJNA228026	SAMN02403473	GCA_000670475.1	JKWG00000000	-	Broad Institute	WGS	Illumina	75.0x	allpaths v. R48559		31	35	4380430	65.6	4343	3989		Excreted bodily substance		2007-11-21	South Africa	South Africa		Human, Homo sapiens		Adult		host_subject_id:11196;treatment course:3 mnth - Rx	Resistant	AMR Panel											TB-ARC - MRC SA
1421949_3	Mycobacterium tuberculosis TB_RSA33	Mycobacterium tuberculosis TB_RSA33	1421949	WGS	TB_RSA33	2014-04-29T00:00:00Z	TBARC.MRC used in PMID:28092681	PRJNA228027	SAMN02403474	GCA_000670495.1	JKWF00000000	-	Broad Institute	WGS	Illumina	109.0x	allpaths v. R48559		28	28	4377815	65.6	4316	3975		Excreted bodily substance		2007-08-16	South Africa	South Africa		Human, Homo sapiens	Female	31		host_subject_id:11196;treatment course:Pre - Rx;comorbidity:HIV negative	Resistant;Susceptible	AMR Panel											TB-ARC - MRC SA
1421950_3	Mycobacterium tuberculosis TB_RSA34	Mycobacterium tuberculosis TB_RSA34	1421950	WGS	TB_RSA34	2014-04-29T00:00:00Z	TBARC.MRC used in PMID:28092681	PRJNA228028	SAMN02403475	GCA_000670515.1	JKWE00000000	-	Broad Institute	WGS	Illumina	125.0x	allpaths v. R48559		26	26	4387983	65.6	4349	3985		Excreted bodily substance		2008-09-02	South Africa	South Africa		Human, Homo sapiens		Adult		host_subject_id:11949;treatment course:4 mnth - Rx	Resistant	AMR Panel											TB-ARC - MRC SA
1421951_3	Mycobacterium tuberculosis TB_RSA35	Mycobacterium tuberculosis TB_RSA35	1421951	WGS	TB_RSA35	2014-04-29T00:00:00Z	TBARC.MRC used in PMID:28092681	PRJNA228029	SAMN02403476	GCA_000670535.1	JKWD00000000	-	Broad Institute	WGS	Illumina	129.0x	allpaths v. R48559		26	27	4392451	65.6	4353	3989		Excreted bodily substance		2008-05-30	South Africa	South Africa		Human, Homo sapiens	Female	30		host_subject_id:11949;treatment course:Pre - Rx;comorbidity:HIV positive	Resistant;Susceptible	AMR Panel											TB-ARC - MRC SA
1421952_3	Mycobacterium tuberculosis TB_RSA36	Mycobacterium tuberculosis TB_RSA36	1421952	WGS	TB_RSA36	2014-04-29T00:00:00Z	TBARC.MRC used in PMID:28092681	PRJNA228030	SAMN02403477	GCA_000670555.1	JKWC00000000	-	Broad Institute	WGS	Illumina	125.0x	allpaths v. R48559		24	26	4385206	65.6	4338	3988		Excreted bodily substance		2007-08-16	South Africa	South Africa		Human, Homo sapiens		Adult		host_subject_id:11102;treatment course:Pre - Rx	Resistant	AMR Panel											TB-ARC - MRC SA
1421953_3	Mycobacterium tuberculosis TB_RSA37	Mycobacterium tuberculosis TB_RSA37	1421953	WGS	TB_RSA37	2014-04-29T00:00:00Z	TBARC.MRC used in PMID:28092681	PRJNA228031	SAMN02403478	GCA_000670575.1	JKWB00000000	-	Broad Institute	WGS	Illumina	115.0x	allpaths v. R48559		36	37	4420244	65.6	4386	4008		Excreted bodily substance		2008-05-21	South Africa	South Africa		Human, Homo sapiens		Adult		host_subject_id:11102;treatment course:9 mnth - Rx	Resistant	AMR Panel											TB-ARC - MRC SA
1421954_3	Mycobacterium tuberculosis TB_RSA38	Mycobacterium tuberculosis TB_RSA38	1421954	WGS	TB_RSA38	2014-04-29T00:00:00Z	TBARC.MRC used in PMID:28092681	PRJNA228032	SAMN02403479	GCA_000670595.1	JKWA00000000	-	Broad Institute	WGS	Illumina	133.0x	allpaths v. R48559		27	33	4382119	65.6	4321	3989		Excreted bodily substance		2008-05-14	South Africa	South Africa		Human, Homo sapiens	Female	36		host_subject_id:11848;treatment course:1 mnth - Rx;comorbidity:HIV negative	Resistant;Susceptible	AMR Panel											TB-ARC - MRC SA
1421955_3	Mycobacterium tuberculosis TB_RSA39	Mycobacterium tuberculosis TB_RSA39	1421955	WGS	TB_RSA39	2014-04-29T00:00:00Z	TBARC.MRC used in PMID:28092681	PRJNA228033	SAMN02403480	GCA_000670615.1	JKVZ00000000	-	Broad Institute	WGS	Illumina	133.0x	allpaths v. R48559		18	18	4400518	65.6	4364	4004		Excreted bodily substance		2008-05-06	South Africa	South Africa		Human, Homo sapiens		Adult		host_subject_id:11878;treatment course:1 mnth - Rx	Resistant	AMR Panel											TB-ARC - MRC SA
1421956_3	Mycobacterium tuberculosis TB_RSA40	Mycobacterium tuberculosis TB_RSA40	1421956	WGS	TB_RSA40	2014-04-29T00:00:00Z	TBARC.MRC used in PMID:28092681	PRJNA228034	SAMN02403481	GCA_000670635.1	JKVY00000000	-	Broad Institute	WGS	Illumina	134.0x	allpaths v. R48559		20	21	4397810	65.6	4341	3996		Excreted bodily substance		2008-04-08	South Africa	South Africa		Human, Homo sapiens	Female	33		host_subject_id:11878;treatment course:Pre - Rx;comorbidity:HIV positive	Resistant;Susceptible	AMR Panel											TB-ARC - MRC SA
1421957_3	Mycobacterium tuberculosis TB_RSA41	Mycobacterium tuberculosis TB_RSA41	1421957	WGS	TB_RSA41	2014-04-29T00:00:00Z	TBARC.MRC used in PMID:28092681	PRJNA228035	SAMN02403482	GCA_000670655.1	JKVX00000000	-	Broad Institute	WGS	Illumina	128.0x	allpaths v. R48559		30	30	4401663	65.6	4374	3998		Excreted bodily substance			South Africa	South Africa		Human, Homo sapiens	male	57		host_subject_id:11940;treatment course:Pre - Rx;comorbidity:HIV negative	Resistant;Susceptible	AMR Panel											TB-ARC - MRC SA
1421958_3	Mycobacterium tuberculosis TB_RSA42	Mycobacterium tuberculosis TB_RSA42	1421958	WGS	TB_RSA42	2014-04-29T00:00:00Z	TBARC.MRC used in PMID:28092681	PRJNA228036	SAMN02403483	GCA_000670675.1	JKVW00000000	-	Broad Institute	WGS	Illumina	125.0x	allpaths v. R48559		24	25	4388761	65.6	4348	3981		Excreted bodily substance			South Africa	South Africa		Human, Homo sapiens		Adult		host_subject_id:11940;treatment course:10 mnth - Rx	Resistant	AMR Panel											TB-ARC - MRC SA
1421959_3	Mycobacterium tuberculosis TB_RSA43	Mycobacterium tuberculosis TB_RSA43	1421959	WGS	TB_RSA43	2014-04-29T00:00:00Z	TBARC.MRC used in PMID:28092681	PRJNA228037	SAMN02403484	GCA_000670695.1	JKVV00000000	-	Broad Institute	WGS	Illumina	127.0x	allpaths v. R48559		41	42	4394759	65.6	4362	3992		Excreted bodily substance		2008-04-18	South Africa	South Africa		Human, Homo sapiens	Female	44		host_subject_id:11876;treatment course:Pre - Rx;comorbidity:HIV negative	Resistant	AMR Panel											TB-ARC - MRC SA
1421960_3	Mycobacterium tuberculosis TB_RSA44	Mycobacterium tuberculosis TB_RSA44	1421960	WGS	TB_RSA44	2014-04-29T00:00:00Z	TBARC.MRC used in PMID:28092681	PRJNA228038	SAMN02403485	GCA_000670715.1	JKVU00000000	-	Broad Institute	WGS	Illumina	132.0x	allpaths v. R48559		19	19	4392495	65.6	4330	3986		Excreted bodily substance		2008-07-16	South Africa	South Africa		Human, Homo sapiens		Adult		host_subject_id:11876;treatment course:3 mnth - Rx	Resistant	AMR Panel											TB-ARC - MRC SA
1421961_3	Mycobacterium tuberculosis TB_RSA45	Mycobacterium tuberculosis TB_RSA45	1421961	WGS	TB_RSA45	2014-04-29T00:00:00Z	TBARC.MRC used in PMID:28092681	PRJNA228039	SAMN02403486	GCA_000670735.1	JKVT00000000	-	Broad Institute	WGS	Illumina	132.0x	allpaths v. R48559		18	18	4391498	65.6	4344	3988		Excreted bodily substance		2008-12-04	South Africa	South Africa		Human, Homo sapiens		Adult		host_subject_id:11863;treatment course:8 mnth - Rx	Resistant	AMR Panel											TB-ARC - MRC SA
1421962_3	Mycobacterium tuberculosis TB_RSA46	Mycobacterium tuberculosis TB_RSA46	1421962	WGS	TB_RSA46	2014-04-29T00:00:00Z	TBARC.MRC used in PMID:28092681	PRJNA228040	SAMN02403487	GCA_000670755.1	JKVS00000000	-	Broad Institute	WGS	Illumina	122.0x	allpaths v. R48559		35	35	4392987	65.6	4349	3991		Excreted bodily substance		2008-04-03	South Africa	South Africa		Human, Homo sapiens	Female	27		host_subject_id:11863;treatment course:Pre - Rx;comorbidity:HIV positive	Resistant;Susceptible	AMR Panel											TB-ARC - MRC SA
1421964_3	Mycobacterium tuberculosis TB_RSA48	Mycobacterium tuberculosis TB_RSA48	1421964	WGS	TB_RSA48	2014-04-29T00:00:00Z	TBARC.MRC used in PMID:28092681	PRJNA228042	SAMN02403489	GCA_000670775.1	JKVR00000000	-	Broad Institute	WGS	Illumina	126.0x	allpaths v. R48559		18	18	4397232	65.6	4361	3991		Excreted bodily substance		2008-08-20	South Africa	South Africa		Human, Homo sapiens		Adult		host_subject_id:11844;treatment course:4 mnth - Rx	Resistant	AMR Panel											TB-ARC - MRC SA
1421965_3	Mycobacterium tuberculosis TB_RSA49	Mycobacterium tuberculosis TB_RSA49	1421965	WGS	TB_RSA49	2014-04-29T00:00:00Z	TBARC.MRC used in PMID:28092681	PRJNA228043	SAMN02403490	GCA_000670795.1	JKVQ00000000	-	Broad Institute	WGS	Illumina	125.0x	allpaths v. R48559		38	39	4395144	65.6	4354	4001		Excreted bodily substance		2008-08-14	South Africa	South Africa		Human, Homo sapiens		Adult		host_subject_id:11895;treatment course:4 mnth - Rx	Resistant	AMR Panel											TB-ARC - MRC SA
1421966_3	Mycobacterium tuberculosis TB_RSA50	Mycobacterium tuberculosis TB_RSA50	1421966	WGS	TB_RSA50	2014-04-29T00:00:00Z	TBARC.MRC used in PMID:28092681	PRJNA228044	SAMN02403491	GCA_000670815.1	JKVP00000000	-	Broad Institute	WGS	Illumina	131.0x	allpaths v. R48559		22	23	4388086	65.6	4358	3984		Excreted bodily substance		2008-04-24	South Africa	South Africa		Human, Homo sapiens	male	31		host_subject_id:11895;treatment course:Pre - Rx;comorbidity:HIV negative	Resistant;Susceptible	AMR Panel											TB-ARC - MRC SA
1421967_3	Mycobacterium tuberculosis TB_RSA51	Mycobacterium tuberculosis TB_RSA51	1421967	WGS	TB_RSA51	2014-04-29T00:00:00Z	TBARC.MRC used in PMID:28092681	PRJNA228045	SAMN02403492	GCA_000670835.1	JKVO00000000	-	Broad Institute	WGS	Illumina	131.0x	allpaths v. R48559		20	21	4385527	65.6	4336	3984		Excreted bodily substance		2000-09-22	South Africa	South Africa		Human, Homo sapiens		Adult		host_subject_id:11960;treatment course:15 mnth - Rx	Resistant	AMR Panel											TB-ARC - MRC SA
1421968_3	Mycobacterium tuberculosis TB_RSA52		1421968	WGS	TB_RSA52	2014-06-12T00:00:00Z	TBARC.MRC used in PMID:28092681	PRJNA228046	SAMN02403493	GCA_000706165.1	JKVN00000000	-	Broad Institute		Illumina	133.0x	allpaths v. R48559		19	30	4404080	65.6	4295	3987		Excreted bodily substance		2008-06-13	South Africa	South Africa		Human, Homo sapiens	male	46		host_subject_id:11960;treatment course:Pre - Rx;comorbidity:HIV negative	Resistant;Susceptible	AMR Panel											TB-ARC - MRC SA
1421969_3	Mycobacterium tuberculosis TB_RSA53	Mycobacterium tuberculosis TB_RSA53	1421969	WGS	TB_RSA53	2014-04-29T00:00:00Z	TBARC.MRC used in PMID:28092681	PRJNA228047	SAMN02403494	GCA_000670855.1	JKVM00000000	-	Broad Institute	WGS	Illumina	132.0x	allpaths v. R48559		17	17	4398358	65.6	4336	4012		Excreted bodily substance		2006-05-11	South Africa	South Africa		Human, Homo sapiens	male	33		host_subject_id:11449;treatment course:Pre - Rx;comorbidity:HIV negative	Resistant;Susceptible	AMR Panel											TB-ARC - MRC SA
1421970_3	Mycobacterium tuberculosis TB_RSA54	Mycobacterium tuberculosis TB_RSA54	1421970	WGS	TB_RSA54	2014-04-29T00:00:00Z	TBARC.MRC used in PMID:28092681	PRJNA228048	SAMN02403495	GCA_000658315.1	JKVL00000000	-	Broad Institute	WGS	Illumina	94.0x	allpaths v. R48559		64	69	4373291	65.6	4345	4003		Excreted bodily substance		2007-02-08	South Africa	South Africa		Human, Homo sapiens		Adult		host_subject_id:11449;treatment course:9 mnth - Rx	Resistant	AMR Panel											TB-ARC - MRC SA
1421971_3	Mycobacterium tuberculosis TB_RSA55	Mycobacterium tuberculosis TB_RSA55	1421971	WGS	TB_RSA55	2014-04-29T00:00:00Z	TBARC.MRC used in PMID:28092681	PRJNA228049	SAMN02403496	GCA_000670875.1	JKVK00000000	-	Broad Institute	WGS	Illumina	129.0x	allpaths v. R48559		21	23	4386833	65.6	4350	3982		Excreted bodily substance		2007-08-27	South Africa	South Africa		Human, Homo sapiens	male	35		host_subject_id:11127;treatment course:Pre - Rx;comorbidity:HIV negative	Resistant;Susceptible	AMR Panel											TB-ARC - MRC SA
1421972_3	Mycobacterium tuberculosis TB_RSA56	Mycobacterium tuberculosis TB_RSA56	1421972	WGS	TB_RSA56	2014-04-29T00:00:00Z	TBARC.MRC used in PMID:28092681	PRJNA228050	SAMN02403497	GCA_000670895.1	JKVJ00000000	-	Broad Institute	WGS	Illumina	129.0x	allpaths v. R48559		20	20	4389221	65.6	4336	3981		Excreted bodily substance		2010-03-04	South Africa	South Africa		Human, Homo sapiens		Adult		host_subject_id:11127;treatment course:31 mnth - Rx	Resistant	AMR Panel											TB-ARC - MRC SA
1421973_3	Mycobacterium tuberculosis TB_RSA57	Mycobacterium tuberculosis TB_RSA57	1421973	WGS	TB_RSA57	2014-04-29T00:00:00Z	TB-ARC - MRC SA initiative, Broad Institute (broadinstitute.org)	PRJNA228051	SAMN02403498	GCA_000670915.1	JKVI00000000	-	Broad Institute	WGS	Illumina	127.0x	allpaths v. R48559		21	22	4498274	65.6	4467	4098		Excreted bodily substance		2006-02-15	South Africa	South Africa		Human, Homo sapiens	male	59		host_subject_id:11389;treatment course:Pre - Rx	Resistant;Susceptible	AMR Panel											TB-ARC - MRC SA
1421974_3	Mycobacterium tuberculosis TB_RSA58	Mycobacterium tuberculosis TB_RSA58	1421974	WGS	TB_RSA58	2014-04-29T00:00:00Z	TBARC.MRC used in PMID:28092681	PRJNA228052	SAMN02403499	GCA_000670935.1	JKVH00000000	-	Broad Institute	WGS	Illumina	126.0x	allpaths v. R48559		19	21	4471490	65.6	4412	4068		Excreted bodily substance		2006-04-20	South Africa	South Africa		Human, Homo sapiens		Adult		host_subject_id:11389;treatment course:2 mnth - Rx	Resistant	AMR Panel											TB-ARC - MRC SA
1421975_3	Mycobacterium tuberculosis TB_RSA59	Mycobacterium tuberculosis TB_RSA59	1421975	WGS	TB_RSA59	2014-04-29T00:00:00Z	TBARC.MRC used in PMID:28092681	PRJNA228053	SAMN02403500	GCA_000670955.1	JKVG00000000	-	Broad Institute	WGS	Illumina	124.0x	allpaths v. R48559		28	28	4397178	65.6	4359	3996		Excreted bodily substance		2006-03-30	South Africa	South Africa		Human, Homo sapiens	Female	33		host_subject_id:11413;treatment course:Pre - Rx;comorbidity:HIV positive	Resistant;Susceptible	AMR Panel											TB-ARC - MRC SA
1421976_3	Mycobacterium tuberculosis TB_RSA60	Mycobacterium tuberculosis TB_RSA60	1421976	WGS	TB_RSA60	2014-04-29T00:00:00Z	TBARC.MRC used in PMID:28092681	PRJNA228054	SAMN02403501	GCA_000670975.1	JKVF00000000	-	Broad Institute	WGS	Illumina	131.0x	allpaths v. R48559		28	28	4407337	65.6	4361	3992		Excreted bodily substance		2006-08-24	South Africa	South Africa		Human, Homo sapiens		Adult		host_subject_id:11413;treatment course:5 mnth -Rx	Resistant	AMR Panel											TB-ARC - MRC SA
1421977_3	Mycobacterium tuberculosis TB_RSA61	Mycobacterium tuberculosis TB_RSA61	1421977	WGS	TB_RSA61	2014-04-29T00:00:00Z	TBARC.MRC used in PMID:28092681	PRJNA228055	SAMN02403502	GCA_000670995.1	JKVE00000000	-	Broad Institute	WGS	Illumina	132.0x	allpaths v. R48559		21	25	4406300	65.6	4374	4022		Excreted bodily substance			South Africa	South Africa		Human, Homo sapiens	male	24		host_subject_id:11417;comorbidity:HIV positive	Resistant;Susceptible	AMR Panel											TB-ARC - MRC SA
1421978_3	Mycobacterium tuberculosis TB_RSA62	Mycobacterium tuberculosis TB_RSA62	1421978	WGS	TB_RSA62	2014-04-29T00:00:00Z	TBARC.MRC used in PMID:28092681	PRJNA228056	SAMN02403503	GCA_000671015.1	JKVD00000000	-	Broad Institute	WGS	Illumina	132.0x	allpaths v. R48559		23	23	4410464	65.6	4368	4020		Excreted bodily substance			South Africa	South Africa		Human, Homo sapiens		Adult		host_subject_id:11417	Resistant	AMR Panel											TB-ARC - MRC SA
1421979_3	Mycobacterium tuberculosis TB_RSA63	Mycobacterium tuberculosis TB_RSA63	1421979	WGS	TB_RSA63	2014-04-29T00:00:00Z	TBARC.MRC used in PMID:28092681	PRJNA228057	SAMN02403504	GCA_000671035.1	JKVC00000000	-	Broad Institute	WGS	Illumina	132.0x	allpaths v. R48559		8	8	4403698	65.6	4357	4007		Excreted bodily substance			South Africa	South Africa		Human, Homo sapiens		Adult		host_subject_id:11420	Resistant	AMR Panel											TB-ARC - MRC SA
1421980_3	Mycobacterium tuberculosis TB_RSA64	Mycobacterium tuberculosis TB_RSA64	1421980	WGS	TB_RSA64	2014-04-29T00:00:00Z	TBARC.MRC used in PMID:28092681	PRJNA228058	SAMN02403505	GCA_000671055.1	JKVB00000000	-	Broad Institute	WGS	Illumina	132.0x	allpaths v. R48559		2	2	4398460	65.6	4344	4001		Excreted bodily substance			South Africa	South Africa		Human, Homo sapiens		Adult		host_subject_id:11420	Resistant	AMR Panel											TB-ARC - MRC SA
1421982_3	Mycobacterium tuberculosis TB_RSA66	Mycobacterium tuberculosis TB_RSA66	1421982	WGS	TB_RSA66	2014-04-29T00:00:00Z	TBARC.MRC used in PMID:28092681	PRJNA228060	SAMN02403507	GCA_000671075.1	JKVA00000000	-	Broad Institute	WGS	Illumina	131.0x	allpaths v. R48559		16	17	4403680	65.6	4363	4018		Excreted bodily substance		2006-05-11	South Africa	South Africa		Human, Homo sapiens	male	35		host_subject_id:11448;treatment course:Pre - Rx;comorbidity:HIV positive	Resistant;Susceptible	AMR Panel											TB-ARC - MRC SA
1421983_3	Mycobacterium tuberculosis TB_RSA67	Mycobacterium tuberculosis TB_RSA67	1421983	WGS	TB_RSA67	2014-04-29T00:00:00Z	TBARC.MRC used in PMID:28092681	PRJNA228061	SAMN02403508	GCA_000671095.1	JKUZ00000000	-	Broad Institute	WGS	Illumina	112.0x	allpaths v. R48559		25	27	4392452	65.6	4352	4018		Excreted bodily substance		2006-02-17	South Africa	South Africa		Human, Homo sapiens	male	33		host_subject_id:11375;treatment course:Pre - Rx;comorbidity:HIV positive	Resistant;Susceptible	AMR Panel											TB-ARC - MRC SA
1421984_3	Mycobacterium tuberculosis TB_RSA68	Mycobacterium tuberculosis TB_RSA68	1421984	WGS	TB_RSA68	2014-04-29T00:00:00Z	TBARC.MRC used in PMID:28092681	PRJNA228062	SAMN02403509	GCA_000671115.1	JKUY00000000	-	Broad Institute	WGS	Illumina	127.0x	allpaths v. R48559		28	30	4401160	65.6	4357	4022		Excreted bodily substance		2008-03-20	South Africa	South Africa		Human, Homo sapiens		Adult		host_subject_id:11375;treatment course:25 mnth - Rx	Resistant	AMR Panel											TB-ARC - MRC SA
1421985_3	Mycobacterium tuberculosis TB_RSA69	Mycobacterium tuberculosis TB_RSA69	1421985	WGS	TB_RSA69	2014-04-29T00:00:00Z	TBARC.MRC used in PMID:28092681	PRJNA228063	SAMN02403510	GCA_000671135.1	JKUX00000000	-	Broad Institute	WGS	Illumina	135.0x	allpaths v. R48559		17	17	4389818	65.6	4324	3986		Excreted bodily substance		2006-11-16	South Africa	South Africa		Human, Homo sapiens		Adult		host_subject_id:11374;treatment course:9 mnth - Rx	Resistant	AMR Panel											TB-ARC - MRC SA
1421986_3	Mycobacterium tuberculosis TB_RSA70	Mycobacterium tuberculosis TB_RSA70	1421986	WGS	TB_RSA70	2014-04-29T00:00:00Z	TBARC.MRC used in PMID:28092681	PRJNA228064	SAMN02403511	GCA_000671155.1	JKUW00000000	-	Broad Institute	WGS	Illumina	132.0x	allpaths v. R48559		15	16	4389905	65.6	4344	3993		Excreted bodily substance		2006-02-06	South Africa	South Africa		Human, Homo sapiens	Female	24		host_subject_id:11374;treatment course:Pre - Rx;comorbidity:HIV positive	Resistant;Susceptible	AMR Panel											TB-ARC - MRC SA
1421987_3	Mycobacterium tuberculosis TB_RSA71	Mycobacterium tuberculosis TB_RSA71	1421987	WGS	TB_RSA71	2014-04-29T00:00:00Z	TBARC.MRC used in PMID:28092681	PRJNA228065	SAMN02403512	GCA_000671175.1	JKUV00000000	-	Broad Institute	WGS	Illumina	130.0x	allpaths v. R48559		14	14	4396106	65.6	4349	4007		Excreted bodily substance		2006-09-13	South Africa	South Africa		Human, Homo sapiens		Adult		host_subject_id:11494;treatment course:3 mnth - Rx	Resistant	AMR Panel											TB-ARC - MRC SA
1421988_3	Mycobacterium tuberculosis TB_RSA72	Mycobacterium tuberculosis TB_RSA72	1421988	WGS	TB_RSA72	2014-04-29T00:00:00Z	TBARC.MRC used in PMID:28092681	PRJNA228066	SAMN02403513	GCA_000671195.1	JKUU00000000	-	Broad Institute	WGS	Illumina	126.0x	allpaths v. R48559		9	9	4402799	65.6	4354	4005		Excreted bodily substance		2006-06-15	South Africa	South Africa		Human, Homo sapiens	Female	34		host_subject_id:11494;treatment course:Pre - Rx;comorbidity:HIV positive	Resistant;Susceptible	AMR Panel											TB-ARC - MRC SA
1421989_3	Mycobacterium tuberculosis TB_RSA73	Mycobacterium tuberculosis TB_RSA73	1421989	WGS	TB_RSA73	2014-04-29T00:00:00Z	TBARC.MRC used in PMID:28092681	PRJNA228067	SAMN02403514	GCA_000671215.1	JKUT00000000	-	Broad Institute	WGS	Illumina	132.0x	allpaths v. R48559		20	21	4392876	65.6	4347	4009		Excreted bodily substance		2008-10-09	South Africa	South Africa		Human, Homo sapiens		Adult		host_subject_id:11405;treatment course:33 mnth -Rx	Resistant	AMR Panel											TB-ARC - MRC SA
1421990_3	Mycobacterium tuberculosis TB_RSA74	Mycobacterium tuberculosis TB_RSA74	1421990	WGS	TB_RSA74	2014-04-29T00:00:00Z	TBARC.MRC used in PMID:28092681	PRJNA228068	SAMN02403515	GCA_000671235.1	JKUS00000000	-	Broad Institute	WGS	Illumina	127.0x	allpaths v. R48559		28	29	4399026	65.6	4354	4004		Excreted bodily substance		2006-03-23	South Africa	South Africa		Human, Homo sapiens	Female	19		host_subject_id:11405;treatment course:Pre - Rx;comorbidity:HIV positive	Resistant;Susceptible	AMR Panel											TB-ARC - MRC SA
1421991_3	Mycobacterium tuberculosis TB_RSA75	Mycobacterium tuberculosis TB_RSA75	1421991	WGS	TB_RSA75	2014-04-29T00:00:00Z	TB-ARC - MRC SA initiative, Broad Institute (broadinstitute.org)	PRJNA228069	SAMN02403516	GCA_000671255.1	JKUR00000000	-	Broad Institute	WGS	Illumina	129.0x	allpaths v. R48559		34	35	4415410	65.6	4372	4015		Excreted bodily substance		2007-07-17	South Africa	South Africa		Human, Homo sapiens		Adult		host_subject_id:11403;treatment course:16 mnth - Rx	Resistant	AMR Panel											TB-ARC - MRC SA
1421992_3	Mycobacterium tuberculosis TB_RSA76	Mycobacterium tuberculosis TB_RSA76	1421992	WGS	TB_RSA76	2014-04-29T00:00:00Z	TBARC.MRC used in PMID:28092681	PRJNA228070	SAMN02403517	GCA_000671275.1	JKUQ00000000	-	Broad Institute	WGS	Illumina	127.0x	allpaths v. R48559		20	21	4419678	65.6	4381	4015		Excreted bodily substance		2006-03-03	South Africa	South Africa		Human, Homo sapiens	male	33		host_subject_id:11403;treatment course:Pre - Rx	Resistant;Susceptible	AMR Panel											TB-ARC - MRC SA
1421993_3	Mycobacterium tuberculosis TB_RSA77	Mycobacterium tuberculosis TB_RSA77	1421993	WGS	TB_RSA77	2014-04-30T00:00:00Z	TBARC.MRC used in PMID:28092681	PRJNA228071	SAMN02403518	GCA_000658835.1	JKUP00000000	-	Broad Institute	WGS	Illumina	130.0x	allpaths v. R48559		19	21	4401842	65.6	4357	4018		Excreted bodily substance		2006-02-11	South Africa	South Africa		Human, Homo sapiens	Female	39		host_subject_id:11376;treatment course:Pre - Rx;comorbidity:HIV positive	Resistant;Susceptible	AMR Panel											TB-ARC - MRC SA
1421994_3	Mycobacterium tuberculosis TB_RSA78	Mycobacterium tuberculosis TB_RSA78	1421994	WGS	TB_RSA78	2014-04-30T00:00:00Z	TBARC.MRC used in PMID:28092681	PRJNA228072	SAMN02403519	GCA_000674875.1	JKUO00000000	-	Broad Institute	WGS	Illumina	132.0x	allpaths v. R48559		12	14	4400418	65.6	4352	4015		Excreted bodily substance		2006-03-17	South Africa	South Africa		Human, Homo sapiens		Adult		host_subject_id:11376;treatment course:1 mnth - Rx	Resistant	AMR Panel											TB-ARC - MRC SA
1421995_3	Mycobacterium tuberculosis TB_RSA79	Mycobacterium tuberculosis TB_RSA79	1421995	WGS	TB_RSA79	2014-04-30T00:00:00Z	TBARC.MRC used in PMID:28092681	PRJNA228073	SAMN02403520	GCA_000674895.1	JKUN00000000	-	Broad Institute	WGS	Illumina	131.0x	allpaths v. R48559		14	15	4400425	65.6	4354	4014		Excreted bodily substance		2006-06-14	South Africa	South Africa		Human, Homo sapiens	Female	23		host_subject_id:11435;treatment course:1 mnth - Rx;comorbidity:HIV positive	Resistant	AMR Panel											TB-ARC - MRC SA
1421996_3	Mycobacterium tuberculosis TB_RSA80	Mycobacterium tuberculosis TB_RSA80	1421996	WGS	TB_RSA80	2014-04-30T00:00:00Z	TBARC.MRC used in PMID:28092681	PRJNA228074	SAMN02403521	GCA_000674915.1	JKUM00000000	-	Broad Institute	WGS	Illumina	131.0x	allpaths v. R48559		25	27	4390259	65.6	4334	4012		Excreted bodily substance		2006-05-11	South Africa	South Africa		Human, Homo sapiens		Adult		host_subject_id:11435;treatment course:Pre - Rx	Resistant;Susceptible	AMR Panel											TB-ARC - MRC SA
1421997_3	Mycobacterium tuberculosis TB_RSA81	Mycobacterium tuberculosis TB_RSA81	1421997	WGS	TB_RSA81	2014-04-30T00:00:00Z	TBARC.MRC used in PMID:28092681	PRJNA228075	SAMN02403522	GCA_000674935.1	JKUL00000000	-	Broad Institute	WGS	Illumina	132.0x	allpaths v. R48559		16	19	4387144	65.6	4324	3993		Excreted bodily substance		2006-05-11	South Africa	South Africa		Human, Homo sapiens	male	44		host_subject_id:11452;treatment course:Pre - Rx;comorbidity:HIV negative	Resistant;Susceptible	AMR Panel											TB-ARC - MRC SA
1421998_3	Mycobacterium tuberculosis TB_RSA82	Mycobacterium tuberculosis TB_RSA82	1421998	WGS	TB_RSA82	2014-04-30T00:00:00Z	TBARC.MRC used in PMID:28092681	PRJNA228076	SAMN02403523	GCA_000674955.1	JKUK00000000	-	Broad Institute	WGS	Illumina	123.0x	allpaths v. R48559		23	27	4384092	65.6	4349	3994		Excreted bodily substance		2007-02-08	South Africa	South Africa		Human, Homo sapiens		Adult		host_subject_id:11452;treatment course:9 mnth - Rx	Resistant	AMR Panel											TB-ARC - MRC SA
1421999_3	Mycobacterium tuberculosis TB_RSA83	Mycobacterium tuberculosis TB_RSA83	1421999	WGS	TB_RSA83	2014-04-30T00:00:00Z	TBARC.MRC used in PMID:28092681	PRJNA228077	SAMN02403524	GCA_000674975.1	JKUJ00000000	-	Broad Institute	WGS	Illumina	131.0x	allpaths v. R48559		20	21	4398033	65.6	4361	4024		Excreted bodily substance		2006-04-01	South Africa	South Africa		Human, Homo sapiens		Adult		host_subject_id:11425;treatment course:Pre - Rx	Resistant	AMR Panel											TB-ARC - MRC SA
1422000_3	Mycobacterium tuberculosis TB_RSA84	Mycobacterium tuberculosis TB_RSA84	1422000	WGS	TB_RSA84	2014-04-30T00:00:00Z	TBARC.MRC used in PMID:28092681	PRJNA228078	SAMN02403525	GCA_000674995.1	JKUI00000000	-	Broad Institute	WGS	Illumina	115.0x	allpaths v. R48559		22	22	4397778	65.6	4331	3995		Excreted bodily substance		2007-09-20	South Africa	South Africa		Human, Homo sapiens		Adult		host_subject_id:11425;treatment course:18 mnth - Rx	Resistant	AMR Panel											TB-ARC - MRC SA
1422001_3	Mycobacterium tuberculosis TB_RSA85	Mycobacterium tuberculosis TB_RSA85	1422001	WGS	TB_RSA85	2014-04-30T00:00:00Z	TBARC.MRC used in PMID:28092681	PRJNA228079	SAMN02403526	GCA_000675015.1	JKUH00000000	-	Broad Institute	WGS	Illumina	130.0x	allpaths v. R48559		22	24	4399746	65.6	4366	3999		Excreted bodily substance		2000-05-04	South Africa	South Africa		Human, Homo sapiens	male	36		host_subject_id:11445;treatment course:Pre - Rx;comorbidity:HIV positive	Resistant;Susceptible	AMR Panel											TB-ARC - MRC SA
1422002_3	Mycobacterium tuberculosis TB_RSA86	Mycobacterium tuberculosis TB_RSA86	1422002	WGS	TB_RSA86	2014-04-30T00:00:00Z	TBARC.MRC used in PMID:28092681	PRJNA228080	SAMN02403527	GCA_000675035.1	JKUG00000000	-	Broad Institute	WGS	Illumina	128.0x	allpaths v. R48559		25	27	4401593	65.6	4383	4005		Excreted bodily substance		2006-11-21	South Africa	South Africa		Human, Homo sapiens		Adult		host_subject_id:11445;treatment course:6 month - Rx	Resistant	AMR Panel											TB-ARC - MRC SA
1422003_3	Mycobacterium tuberculosis TB_RSA87	Mycobacterium tuberculosis TB_RSA87	1422003	WGS	TB_RSA87	2014-04-30T00:00:00Z	TBARC.MRC used in PMID:28092681	PRJNA228081	SAMN02403528	GCA_000675055.1	JKUF00000000	-	Broad Institute	WGS	Illumina	129.0x	allpaths v. R48559		20	20	4387583	65.6	4322	4003		Excreted bodily substance		2006-05-04	South Africa	South Africa		Human, Homo sapiens	male	35		host_subject_id:11444;treatment course:Pre - Rx;comorbidity:HIV negative	Resistant	AMR Panel											TB-ARC - MRC SA
1422004_3	Mycobacterium tuberculosis TB_RSA88	Mycobacterium tuberculosis TB_RSA88	1422004	WGS	TB_RSA88	2014-04-30T00:00:00Z	TBARC.MRC used in PMID:28092681	PRJNA228082	SAMN02403529	GCA_000675075.1	JKUE00000000	-	Broad Institute	WGS	Illumina	132.0x	allpaths v. R48559		17	17	4391760	65.6	4334	4005		Excreted bodily substance		2006-08-04	South Africa	South Africa		Human, Homo sapiens		Adult		host_subject_id:11444;treatment course:3 mnth - Rx	Resistant	AMR Panel											TB-ARC - MRC SA
1422005_3	Mycobacterium tuberculosis TB_RSA89	Mycobacterium tuberculosis TB_RSA89	1422005	WGS	TB_RSA89	2014-04-30T00:00:00Z	TB-ARC - MRC SA initiative, Broad Institute (broadinstitute.org)	PRJNA228083	SAMN02403530	GCA_000675095.1	JKUD00000000	-	Broad Institute	WGS	Illumina	132.0x	allpaths v. R48559		18	20	4414652	65.6	4358	4024		Excreted bodily substance		2006-07-28	South Africa	South Africa		Human, Homo sapiens	Female	57		host_subject_id:11532;treatment course:Pre - Rx;comorbidity:HIV positive	Resistant;Susceptible	AMR Panel											TB-ARC - MRC SA
1422006_3	Mycobacterium tuberculosis TB_RSA90	Mycobacterium tuberculosis TB_RSA90	1422006	WGS	TB_RSA90	2014-04-30T00:00:00Z	TBARC.MRC used in PMID:28092681	PRJNA228084	SAMN02403531	GCA_000675115.1	JKUC00000000	-	Broad Institute	WGS	Illumina	127.0x	allpaths v. R48559		28	29	4422922	65.6	4373	4017		Excreted bodily substance		2006-09-27	South Africa	South Africa		Human, Homo sapiens		Adult		host_subject_id:11532;treatment course:2 mnth - Rx	Resistant	AMR Panel											TB-ARC - MRC SA
1422007_3	Mycobacterium tuberculosis TB_RSA91	Mycobacterium tuberculosis TB_RSA91	1422007	WGS	TB_RSA91	2014-04-30T00:00:00Z	TBARC.MRC used in PMID:28092681	PRJNA228085	SAMN02403532	GCA_000675135.1	JKUB00000000	-	Broad Institute	WGS	Illumina	130.0x	allpaths v. R48559		18	20	4383873	65.6	4318	3990		Excreted bodily substance		2007-11-20	South Africa	South Africa		Human, Homo sapiens		Adult		host_subject_id:11439;treatment course:19 mnth - Rx	Resistant	AMR Panel											TB-ARC - MRC SA
1422008_3	Mycobacterium tuberculosis TB_RSA92	Mycobacterium tuberculosis TB_RSA92	1422008	WGS	TB_RSA92	2014-04-30T00:00:00Z	TBARC.MRC used in PMID:28092681	PRJNA228086	SAMN02403533	GCA_000675155.1	JKUA00000000	-	Broad Institute	WGS	Illumina	85.0x	allpaths v. R48559		14	15	4383702	65.6	4343	3988		Excreted bodily substance		2006-06-15	South Africa	South Africa		Human, Homo sapiens	male	37		host_subject_id:11439;treatment course:1 mnth - Rx;comorbidity:HIV negative	Resistant;Susceptible	AMR Panel											TB-ARC - MRC SA
1422009_3	Mycobacterium tuberculosis TB_RSA93	Mycobacterium tuberculosis TB_RSA93	1422009	WGS	TB_RSA93	2014-04-30T00:00:00Z	TB-ARC - MRC SA initiative, Broad Institute (broadinstitute.org)	PRJNA228087	SAMN02403534	GCA_000675175.1	JKTZ00000000	-	Broad Institute	WGS	Illumina	96.0x	allpaths v. R48559		17	17	4389964	65.6	4332	3999		Excreted bodily substance		2006-04-07	South Africa	South Africa		Human, Homo sapiens	male	45		host_subject_id:11426;treatment course:Pre - Rx	Resistant;Susceptible	AMR Panel											TB-ARC - MRC SA
1422010_3	Mycobacterium tuberculosis TB_RSA94	Mycobacterium tuberculosis TB_RSA94	1422010	WGS	TB_RSA94	2014-04-30T00:00:00Z	TBARC.MRC used in PMID:28092681	PRJNA228088	SAMN02403535	GCA_000675195.1	JKTY00000000	-	Broad Institute	WGS	Illumina	121.0x	allpaths v. R48559		23	23	4395679	65.6	4341	4004		Excreted bodily substance		2006-06-05	South Africa	South Africa		Human, Homo sapiens		Adult		host_subject_id:11426;treatment course:3 mnth - Rx	Resistant	AMR Panel											TB-ARC - MRC SA
1422011_3	Mycobacterium tuberculosis TB_RSA95	Mycobacterium tuberculosis TB_RSA95	1422011	WGS	TB_RSA95	2014-04-30T00:00:00Z	TBARC.MRC used in PMID:28092681	PRJNA228089	SAMN02403536	GCA_000675215.1	JKTX00000000	-	Broad Institute	WGS	Illumina	54.0x	allpaths v. R48559		126	134	4366578	65.5	4359	4005		Excreted bodily substance		2006-07-28	South Africa	South Africa		Human, Homo sapiens		Adult		host_subject_id:11500;treatment course:1 mnth - Rx	Resistant	AMR Panel											TB-ARC - MRC SA
1422012_3	Mycobacterium tuberculosis TB_RSA96	Mycobacterium tuberculosis TB_RSA96	1422012	WGS	TB_RSA96	2014-04-30T00:00:00Z	TBARC.MRC used in PMID:28092681	PRJNA228090	SAMN02403537	GCA_000675235.1	JKTW00000000	-	Broad Institute	WGS	Illumina	104.0x	allpaths v. R48559		19	19	4354019	65.6	4329	3985		Excreted bodily substance		2006-06-28	South Africa	South Africa		Human, Homo sapiens	male	17		host_subject_id:11500;treatment course:Pre - Rx;comorbidity:HIV negative	Resistant;Susceptible	AMR Panel											TB-ARC - MRC SA
1422013_3	Mycobacterium tuberculosis TB_RSA97	Mycobacterium tuberculosis TB_RSA97	1422013	WGS	TB_RSA97	2014-04-30T00:00:00Z	TBARC.MRC used in PMID:28092681	PRJNA228091	SAMN02403538	GCA_000675255.1	JKTV00000000	-	Broad Institute	WGS	Illumina	103.0x	allpaths v. R48559		15	16	4392446	65.6	4367	3989		Excreted bodily substance		2006-08-25	South Africa	South Africa		Human, Homo sapiens	male	60		host_subject_id:11566;treatment course:Pre - Rx;comorbidity:HIV negative	Resistant;Susceptible	AMR Panel											TB-ARC - MRC SA
1422014_3	Mycobacterium tuberculosis TB_RSA98	Mycobacterium tuberculosis TB_RSA98	1422014	WGS	TB_RSA98	2014-04-30T00:00:00Z	TBARC.MRC used in PMID:28092681	PRJNA228092	SAMN02403539	GCA_000675275.1	JKTU00000000	-	Broad Institute	WGS	Illumina	81.0x	allpaths v. R48559		20	20	4430896	65.6	4395	4021		Excreted bodily substance		2006-05-17	South Africa	South Africa		Human, Homo sapiens	male	42		host_subject_id:11463;treatment course:Pre - Rx;comorbidity:HIV positive	Resistant;Susceptible	AMR Panel											TB-ARC - MRC SA
1422015_3	Mycobacterium tuberculosis TB_RSA99	Mycobacterium tuberculosis TB_RSA99	1422015	WGS	TB_RSA99	2014-04-30T00:00:00Z	TBARC.MRC used in PMID:28092681	PRJNA228093	SAMN02403540	GCA_000675295.1	JKTT00000000	-	Broad Institute	WGS	Illumina	77.0x	allpaths v. R48559		42	43	4410311	65.6	4409	4012		Excreted bodily substance		2006-08-16	South Africa	South Africa		Human, Homo sapiens		Adult		host_subject_id:11463;treatment course:3 mnth - Rx	Resistant	AMR Panel											TB-ARC - MRC SA
1422016_3	Mycobacterium tuberculosis TB_RSA100	Mycobacterium tuberculosis TB_RSA100	1422016	WGS	TB_RSA100	2014-04-30T00:00:00Z	TBARC.MRC used in PMID:28092681	PRJNA228094	SAMN02403541	GCA_000675315.1	JKTS00000000	-	Broad Institute	WGS	Illumina	131.0x	allpaths v. R48559		11	11	4389976	65.6	4332	3991		Excreted bodily substance		2006-08-25	South Africa	South Africa		Human, Homo sapiens	male	50		host_subject_id:11565;treatment course:Pre - Rx;comorbidity:HIV negative	Resistant;Susceptible	AMR Panel											TB-ARC - MRC SA
1422017_3	Mycobacterium tuberculosis TB_RSA101	Mycobacterium tuberculosis TB_RSA101	1422017	WGS	TB_RSA101	2014-04-30T00:00:00Z	TBARC.MRC used in PMID:28092681	PRJNA228095	SAMN02403542	GCA_000675335.1	JKTR00000000	-	Broad Institute	WGS	Illumina	75.0x	allpaths v. R48559		45	51	4389747	65.6	4351	3998		Excreted bodily substance		2006-09-22	South Africa	South Africa		Human, Homo sapiens		Adult		host_subject_id:11565;treatment course:1 mnth - Rx	Resistant	AMR Panel											TB-ARC - MRC SA
1422018_3	Mycobacterium tuberculosis TB_RSA102	Mycobacterium tuberculosis TB_RSA102	1422018	WGS	TB_RSA102	2014-04-30T00:00:00Z	TBARC.MRC used in PMID:28092681	PRJNA228096	SAMN02403543	GCA_000675355.1	JKTQ00000000	-	Broad Institute	WGS	Illumina	74.0x	allpaths v. R48559		28	28	4406512	65.6	4346	4017		Excreted bodily substance		2006-08-11	South Africa	South Africa		Human, Homo sapiens	Female	36		host_subject_id:11548;treatment course:Pre - Rx;comorbidity:HIV positive	Resistant;Susceptible	AMR Panel											TB-ARC - MRC SA
1422019_3	Mycobacterium tuberculosis TB_RSA103	Mycobacterium tuberculosis TB_RSA103	1422019	WGS	TB_RSA103	2014-04-30T00:00:00Z	TBARC.MRC used in PMID:28092681	PRJNA228097	SAMN02403544	GCA_000675375.1	JKTP00000000	-	Broad Institute	WGS	Illumina	81.0x	allpaths v. R48559		34	35	4410664	65.6	4375	4027		Excreted bodily substance		2006-10-11	South Africa	South Africa		Human, Homo sapiens		Adult		host_subject_id:11548;treatment course:2 mnth - Rx	Resistant	AMR Panel											TB-ARC - MRC SA
1422020_3	Mycobacterium tuberculosis TB_RSA104	Mycobacterium tuberculosis TB_RSA104	1422020	WGS	TB_RSA104	2014-04-30T00:00:00Z	TBARC.MRC used in PMID:28092681	PRJNA228098	SAMN02403545	GCA_000675395.1	JKTO00000000	-	Broad Institute	WGS	Illumina	83.0x	allpaths v. R48559		27	28	4385451	65.6	4342	3991		Excreted bodily substance		2006-09-12	South Africa	South Africa		Human, Homo sapiens		Adult		host_subject_id:11547;treatment course:1 mnth - Rx	Resistant	AMR Panel											TB-ARC - MRC SA
1422021_3	Mycobacterium tuberculosis TB_RSA105	Mycobacterium tuberculosis TB_RSA105	1422021	WGS	TB_RSA105	2014-04-30T00:00:00Z	TBARC.MRC used in PMID:28092681	PRJNA228099	SAMN02403546	GCA_000675415.1	JKTN00000000	-	Broad Institute	WGS	Illumina	74.0x	allpaths v. R48559		23	23	4385177	65.6	4349	3991		Excreted bodily substance		2006-08-11	South Africa	South Africa		Human, Homo sapiens	Female	31		host_subject_id:11547;treatment course:Pre - Rx;comorbidity:HIV negative	Resistant;Susceptible	AMR Panel											TB-ARC - MRC SA
1422022_3	Mycobacterium tuberculosis TB_RSA106	Mycobacterium tuberculosis TB_RSA106	1422022	WGS	TB_RSA106	2014-04-30T00:00:00Z	TBARC.MRC used in PMID:28092681	PRJNA228100	SAMN02403547	GCA_000675435.1	JKTM00000000	-	Broad Institute	WGS	Illumina	101.0x	allpaths v. R48559		15	16	4407734	65.6	4368	4022		Excreted bodily substance		2006-05-15	South Africa	South Africa		Human, Homo sapiens	Female	31		host_subject_id:11458;treatment course:Pre - Rx;comorbidity:HIV negative	Resistant;Susceptible	AMR Panel											TB-ARC - MRC SA
1422023_3	Mycobacterium tuberculosis TB_RSA107	Mycobacterium tuberculosis TB_RSA107	1422023	WGS	TB_RSA107	2014-04-30T00:00:00Z	TBARC.MRC used in PMID:28092681	PRJNA228101	SAMN02403548	GCA_000675455.1	JKTL00000000	-	Broad Institute	WGS	Illumina	80.0x	allpaths v. R48559		74	81	4385318	65.5	4366	4020		Excreted bodily substance		2006-07-14	South Africa	South Africa		Human, Homo sapiens		Adult		host_subject_id:11458;treatment course:2 mnth - Rx	Resistant	AMR Panel											TB-ARC - MRC SA
1422024_3	Mycobacterium tuberculosis TB_RSA108	Mycobacterium tuberculosis TB_RSA108	1422024	WGS	TB_RSA108	2014-04-30T00:00:00Z	TBARC.MRC used in PMID:28092681	PRJNA228102	SAMN02403549	GCA_000675475.1	JKTK00000000	-	Broad Institute	WGS	Illumina	83.0x	allpaths v. R48559		5	5	4399244	65.6	4348	4000		Excreted bodily substance		2006-05-29	South Africa	South Africa		Human, Homo sapiens	male	44		host_subject_id:11473;treatment course:Pre - Rx	Resistant;Susceptible	AMR Panel											TB-ARC - MRC SA
1422025_3	Mycobacterium tuberculosis TB_RSA109	Mycobacterium tuberculosis TB_RSA109	1422025	WGS	TB_RSA109	2014-04-30T00:00:00Z	TBARC.MRC used in PMID:28092681	PRJNA228103	SAMN02403550	GCA_000675495.1	JKTJ00000000	-	Broad Institute	WGS	Illumina	83.0x	allpaths v. R48559		5	5	4403924	65.6	4338	4007		Excreted bodily substance		2006-07-28	South Africa	South Africa		Human, Homo sapiens		Adult		host_subject_id:11473;treatment course:2 mnth - Rx	Resistant	AMR Panel											TB-ARC - MRC SA
1422026_3	Mycobacterium tuberculosis TB_RSA110		1422026	WGS	TB_RSA110	2014-04-30T00:00:00Z	TBARC.MRC used in PMID:28092681	PRJNA228104	SAMN02403551	GCA_000675515.1	JKTI00000000	-	Broad Institute	WGS	Illumina	85.0x	allpaths v. R48559		8	17	4402771	65.6	4368	4019		Excreted bodily substance		2006-10-13	South Africa	South Africa		Human, Homo sapiens	Female	28		host_subject_id:11584;treatment course:Pre - Rx;comorbidity:HIV positive	Resistant;Susceptible	AMR Panel											TB-ARC - MRC SA
1422027_3	Mycobacterium tuberculosis TB_RSA111		1422027	WGS	TB_RSA111	2014-04-30T00:00:00Z	TBARC.MRC used in PMID:28092681	PRJNA228105	SAMN02403552	GCA_000675535.1	JKTH00000000	-	Broad Institute	WGS	Illumina	82.0x	allpaths v. R48559		4	20	4405587	65.6	4365	4021		Excreted bodily substance		2007-01-17	South Africa	South Africa		Human, Homo sapiens		Adult		host_subject_id:11584;treatment course:3 mnth - Rx	Resistant	AMR Panel											TB-ARC - MRC SA
1422029_3	Mycobacterium tuberculosis TB_RSA113		1422029	WGS	TB_RSA113	2014-04-30T00:00:00Z	TBARC.MRC used in PMID:28092681	PRJNA228107	SAMN02403554	GCA_000675555.1	JKTG00000000	-	Broad Institute	WGS	Illumina	66.0x	allpaths v. R48559		19	73	4363028	65.5	4344	4021		Excreted bodily substance			South Africa	South Africa		Human, Homo sapiens		26		host_subject_id:SS409	Resistant;Susceptible	AMR Panel											TB-ARC - MRC SA
1422030_3	Mycobacterium tuberculosis TB_RSA114		1422030	WGS	TB_RSA114	2014-04-30T00:00:00Z	TBARC.MRC used in PMID:28092681	PRJNA228108	SAMN02403555	GCA_000675575.1	JKTF00000000	-	Broad Institute	WGS	Illumina	119.0x	allpaths v. R48559		29	45	4406870	65.6	4369	4020		Excreted bodily substance			South Africa	South Africa		Human, Homo sapiens	male	25		host_subject_id:SS213	Resistant;Susceptible	AMR Panel											TB-ARC - MRC SA
1422033_3	Mycobacterium tuberculosis TB_RSA117		1422033	WGS	TB_RSA117	2014-04-30T00:00:00Z	TBARC.MRC used in PMID:28092681	PRJNA228111	SAMN02403558	GCA_000675595.1	JKTE00000000	-	Broad Institute	WGS	Illumina	113.0x	allpaths v. R48559		13	25	4400952	65.6	4364	3996		Excreted bodily substance		2006-09-01	South Africa	South Africa		Human, Homo sapiens		Adult		host_subject_id:11537;treatment course:1 mnth - Rx	Resistant	AMR Panel											TB-ARC - MRC SA
1422034_3	Mycobacterium tuberculosis TB_RSA118		1422034	WGS	TB_RSA118	2014-04-30T00:00:00Z	TBARC.MRC used in PMID:28092681	PRJNA228112	SAMN02403559	GCA_000675615.1	JKTD00000000	-	Broad Institute	WGS	Illumina	94.0x	allpaths v. R48559		13	25	4392603	65.6	4353	3992		Excreted bodily substance		2006-08-04	South Africa	South Africa		Human, Homo sapiens	male	35		host_subject_id:11537;treatment course:Pre - Rx;comorbidity:HIV positive	Resistant;Susceptible	AMR Panel											TB-ARC - MRC SA
1422035_3	Mycobacterium tuberculosis TB_RSA119		1422035	WGS	TB_RSA119	2014-04-30T00:00:00Z	TBARC.MRC used in PMID:28092681	PRJNA228113	SAMN02403560	GCA_000675635.1	JKTC00000000	-	Broad Institute	WGS	Illumina	82.0x	allpaths v. R48559		10	25	4395660	65.6	4380	3996		Excreted bodily substance		2007-03-10	South Africa	South Africa		Human, Homo sapiens		Adult		host_subject_id:11595;treatment course:5 mnth -Rx	Resistant	AMR Panel											TB-ARC - MRC SA
1422036_3	Mycobacterium tuberculosis TB_RSA120		1422036	WGS	TB_RSA120	2014-04-30T00:00:00Z	TBARC.MRC used in PMID:28092681	PRJNA228114	SAMN02403561	GCA_000675655.1	JKTB00000000	-	Broad Institute	WGS	Illumina	99.0x	allpaths v. R48559		5	18	4402558	65.6	4365	4003		Excreted bodily substance		2006-10-30	South Africa	South Africa		Human, Homo sapiens	male	33		host_subject_id:11595;treatment course:Pre - Rx;comorbidity:HIV positive	Resistant;Susceptible	AMR Panel											TB-ARC - MRC SA
1422037_3	Mycobacterium tuberculosis TB_RSA121		1422037	WGS	TB_RSA121	2014-04-30T00:00:00Z	TBARC.MRC used in PMID:28092681	PRJNA228115	SAMN02403562	GCA_000675675.1	JKTA00000000	-	Broad Institute	WGS	Illumina	89.0x	allpaths v. R48559		75	79	4385751	65.6	4363	4017		Excreted bodily substance		2006-07-10	South Africa	South Africa		Human, Homo sapiens		Adult		host_subject_id:11450;treatment course:2 mnth - Rx	Resistant	AMR Panel											TB-ARC - MRC SA
1422038_3	Mycobacterium tuberculosis TB_RSA122		1422038	WGS	TB_RSA122	2014-04-30T00:00:00Z	TBARC.MRC used in PMID:28092681	PRJNA228117	SAMN02403563	GCA_000675695.1	JKSZ00000000	-	Broad Institute	WGS	Illumina	77.0x	allpaths v. R48559		4	17	4404499	65.6	4367	4018		Excreted bodily substance		2006-05-11	South Africa	South Africa		Human, Homo sapiens	Female	55		host_subject_id:11450;treatment course:Pre - Rx;comorbidity:HIV positive	Resistant;Susceptible	AMR Panel											TB-ARC - MRC SA
1422039_3	Mycobacterium tuberculosis TB_RSA123		1422039	WGS	TB_RSA123	2014-04-30T00:00:00Z	TBARC.MRC used in PMID:28092681	PRJNA228118	SAMN02403564	GCA_000675715.1	JKSY00000000	-	Broad Institute	WGS	Illumina	110.0x	allpaths v. R48559		20	35	4409502	65.6	4392	4023		Excreted bodily substance		2008-03-13	South Africa	South Africa		Human, Homo sapiens		Adult		host_subject_id:11600;treatment course:16 mnth - Rx	Resistant	AMR Panel											TB-ARC - MRC SA
1422040_3	Mycobacterium tuberculosis TB_RSA124		1422040	WGS	TB_RSA124	2014-04-30T00:00:00Z	TBARC.MRC used in PMID:28092681	PRJNA228119	SAMN02403565	GCA_000675735.1	JKSX00000000	-	Broad Institute	WGS	Illumina	79.0x	allpaths v. R48559		6	36	4386804	65.6	4356	4019		Excreted bodily substance		2006-10-03	South Africa	South Africa		Human, Homo sapiens	Female	39		host_subject_id:11600;treatment course:Pre - Rx;comorbidity:HIV negative	Resistant;Susceptible	AMR Panel											TB-ARC - MRC SA
1422041_3	Mycobacterium tuberculosis TB_RSA125		1422041	WGS	TB_RSA125	2014-04-30T00:00:00Z	TBARC.MRC used in PMID:28092681	PRJNA228120	SAMN02403566	GCA_000675755.1	JKSW00000000	-	Broad Institute	WGS	Illumina	132.0x	allpaths v. R48559		5	14	4356364	65.6	4337	3985		Excreted bodily substance		2006-09-09	South Africa	South Africa		Human, Homo sapiens		Adult		host_subject_id:11535;treatment course:1 mnth - Rx	Resistant	AMR Panel											TB-ARC - MRC SA
1422042_3	Mycobacterium tuberculosis TB_RSA126		1422042	WGS	TB_RSA126	2014-04-30T00:00:00Z	TBARC.MRC used in PMID:28092681	PRJNA228121	SAMN02403567	GCA_000675775.1	JKSV00000000	-	Broad Institute	WGS	Illumina	75.0x	allpaths v. R48559		5	15	4401342	65.6	4361	4004		Excreted bodily substance		2006-08-01	South Africa	South Africa		Human, Homo sapiens	Female	23		host_subject_id:11535;treatment course:Pre - Rx;comorbidity:HIV positive	Resistant;Susceptible	AMR Panel											TB-ARC - MRC SA
1422043_3	Mycobacterium tuberculosis TB_RSA127		1422043	WGS	TB_RSA127	2014-04-30T00:00:00Z	TBARC.MRC used in PMID:28092681	PRJNA228122	SAMN02403568	GCA_000675795.1	JKSU00000000	-	Broad Institute	WGS	Illumina	89.0x	allpaths v. R48559		1	9	4395478	65.6	4345	4004		Excreted bodily substance		2009-01-22	South Africa	South Africa		Human, Homo sapiens		Adult		host_subject_id:11466;treatment course:33 mnth -Rx	Resistant	AMR Panel											TB-ARC - MRC SA
1422044_3	Mycobacterium tuberculosis TB_RSA128		1422044	WGS	TB_RSA128	2014-04-30T00:00:00Z	TBARC.MRC used in PMID:28092681	PRJNA228123	SAMN02403569	GCA_000675815.1	JKST00000000	-	Broad Institute	WGS	Illumina	82.0x	allpaths v. R48559		1	7	4404417	65.6	4355	4002		Excreted bodily substance		2006-05-24	South Africa	South Africa		Human, Homo sapiens	Female	31		host_subject_id:11466;treatment course:Pre - Rx;comorbidity:HIV positive	Resistant;Susceptible	AMR Panel											TB-ARC - MRC SA
1422045_3	Mycobacterium tuberculosis TB_RSA129		1422045	WGS	TB_RSA129	2014-04-30T00:00:00Z	TBARC.MRC used in PMID:28092681	PRJNA228124	SAMN02403570	GCA_000675835.1	JKSS00000000	-	Broad Institute	WGS	Illumina	83.0x	allpaths v. R48559		1	13	4409492	65.6	4364	4010		Excreted bodily substance		2006-10-27	South Africa	South Africa		Human, Homo sapiens	Female	30		host_subject_id:11592;treatment course:Pre - Rx;comorbidity:HIV positive	Resistant;Susceptible	AMR Panel											TB-ARC - MRC SA
1422046_3	Mycobacterium tuberculosis TB_RSA130		1422046	WGS	TB_RSA130	2014-04-30T00:00:00Z	TBARC.MRC used in PMID:28092681	PRJNA228125	SAMN02403571	GCA_000675855.1	JKSR00000000	-	Broad Institute	WGS	Illumina	86.0x	allpaths v. R48559		3	12	4387994	65.6	4331	3999		Excreted bodily substance		2007-01-05	South Africa	South Africa		Human, Homo sapiens		Adult		host_subject_id:11592;treatment course:3 mnth - Rx	Resistant	AMR Panel											TB-ARC - MRC SA
1422047_3	Mycobacterium tuberculosis TB_RSA131	Mycobacterium tuberculosis TB_RSA131	1422047	WGS	TB_RSA131	2014-04-30T00:00:00Z	TBARC.MRC used in PMID:28092681	PRJNA228126	SAMN02403572	GCA_000675875.1	JKSQ00000000	-	Broad Institute	WGS	Illumina	76.0x	allpaths v. R48559		35	35	4413971	65.6	4368	4010		Excreted bodily substance		2006-08-14	South Africa	South Africa		Human, Homo sapiens	male	20		host_subject_id:11517;treatment course:1 mnth - Rx;comorbidity:HIV negative	Resistant;Susceptible	AMR Panel											TB-ARC - MRC SA
1422048_3	Mycobacterium tuberculosis TB_RSA132	Mycobacterium tuberculosis TB_RSA132	1422048	WGS	TB_RSA132	2014-04-30T00:00:00Z	TBARC.MRC used in PMID:28092681	PRJNA228127	SAMN02403573	GCA_000675895.1	JKSP00000000	-	Broad Institute	WGS	Illumina	72.0x	allpaths v. R48559		11	11	4401263	65.6	4350	4002		Excreted bodily substance		2007-03-27	South Africa	South Africa		Human, Homo sapiens		Adult		host_subject_id:11517;treatment course:8 mnth - Rx	Resistant	AMR Panel											TB-ARC - MRC SA
1422049_3	Mycobacterium tuberculosis TB_RSA133	Mycobacterium tuberculosis TB_RSA133	1422049	WGS	TB_RSA133	2014-04-30T00:00:00Z	TBARC.MRC used in PMID:28092681	PRJNA228128	SAMN02403574	GCA_000675915.1	JKSO00000000	-	Broad Institute	WGS	Illumina	77.0x	allpaths v. R48559		26	27	4389120	65.6	4331	3979		Excreted bodily substance			South Africa	South Africa		Human, Homo sapiens	male	33		host_subject_id:11515;comorbidity:HIV negative	Resistant;Susceptible	AMR Panel											TB-ARC - MRC SA
1422050_3	Mycobacterium tuberculosis TB_RSA134	Mycobacterium tuberculosis TB_RSA134	1422050	WGS	TB_RSA134	2014-04-30T00:00:00Z	TBARC.MRC used in PMID:28092681	PRJNA228129	SAMN02403575	GCA_000675935.1	JKSN00000000	-	Broad Institute	WGS	Illumina	69.0x	allpaths v. R48559		37	37	4420002	65.6	4360	3987		Excreted bodily substance			South Africa	South Africa		Human, Homo sapiens		Adult		host_subject_id:11515	Resistant	AMR Panel											TB-ARC - MRC SA
1422051_3	Mycobacterium tuberculosis TB_RSA135	Mycobacterium tuberculosis TB_RSA135	1422051	WGS	TB_RSA135	2014-04-30T00:00:00Z	TBARC.MRC used in PMID:28092681	PRJNA228130	SAMN02403576	GCA_000675955.1	JKSM00000000	-	Broad Institute	WGS	Illumina	62.0x	allpaths v. R48559		43	46	4378052	65.6	4347	4001		Excreted bodily substance		2008-09-11	South Africa	South Africa		Human, Homo sapiens		Adult		host_subject_id:11506;treatment course:27 mnth - Rx	Resistant	AMR Panel											TB-ARC - MRC SA
1422052_3	Mycobacterium tuberculosis TB_RSA136	Mycobacterium tuberculosis TB_RSA136	1422052	WGS	TB_RSA136	2014-04-30T00:00:00Z	TBARC.MRC used in PMID:28092681	PRJNA228131	SAMN02403577	GCA_000675975.1	JKSL00000000	-	Broad Institute	WGS	Illumina	74.0x	allpaths v. R48559		21	21	4401451	65.6	4331	3993		Excreted bodily substance		2006-08-07	South Africa	South Africa		Human, Homo sapiens	male	41		host_subject_id:11506;treatment course:1 mnth - Rx;comorbidity:HIV positive	Resistant;Susceptible	AMR Panel											TB-ARC - MRC SA
1422053_3	Mycobacterium tuberculosis TB_RSA137	Mycobacterium tuberculosis TB_RSA137	1422053	WGS	TB_RSA137	2014-04-30T00:00:00Z	TBARC.MRC used in PMID:28092681	PRJNA228132	SAMN02403578	GCA_000675995.1	JKSK00000000	-	Broad Institute	WGS	Illumina	107.0x	allpaths v. R48559		11	11	4401320	65.6	4356	4011		Excreted bodily substance		2008-02-14	South Africa	South Africa		Human, Homo sapiens		Adult		host_subject_id:11511;treatment course:20 mnth - Rx	Resistant	AMR Panel											TB-ARC - MRC SA
1422054_3	Mycobacterium tuberculosis TB_RSA138	Mycobacterium tuberculosis TB_RSA138	1422054	WGS	TB_RSA138	2014-04-30T00:00:00Z	TBARC.MRC used in PMID:28092681	PRJNA228133	SAMN02403579	GCA_000676015.1	JKSJ00000000	-	Broad Institute	WGS	Illumina	96.0x	allpaths v. R48559		17	19	4400415	65.6	4359	4015		Excreted bodily substance		2006-07-10	South Africa	South Africa		Human, Homo sapiens	Female	32		host_subject_id:11511;treatment course:Pre - Rx;comorbidity:HIV positive	Resistant;Susceptible	AMR Panel											TB-ARC - MRC SA
1422055_3	Mycobacterium tuberculosis TB_RSA139	Mycobacterium tuberculosis TB_RSA139	1422055	WGS	TB_RSA139	2014-04-30T00:00:00Z	TBARC.MRC used in PMID:28092681	PRJNA228134	SAMN02403580	GCA_000676035.1	JKSI00000000	-	Broad Institute	WGS	Illumina	77.0x	allpaths v. R48559		38	41	4385807	65.6	4347	3998		Excreted bodily substance		2006-04-05	South Africa	South Africa		Human, Homo sapiens	male	23		host_subject_id:11418;treatment course:Pre - Rx;comorbidity:HIV positive	Resistant;Susceptible	AMR Panel											TB-ARC - MRC SA
1422056_3	Mycobacterium tuberculosis TB_RSA140	Mycobacterium tuberculosis TB_RSA140	1422056	WGS	TB_RSA140	2014-04-30T00:00:00Z	TBARC.MRC used in PMID:28092681	PRJNA228135	SAMN02403581	GCA_000676055.1	JKSH00000000	-	Broad Institute	WGS	Illumina	104.0x	allpaths v. R48559		10	11	4393587	65.6	4328	3999		Excreted bodily substance		2006-05-05	South Africa	South Africa		Human, Homo sapiens		Adult		host_subject_id:11418;treatment course:1 mnth - Rx	Resistant	AMR Panel											TB-ARC - MRC SA
1422057_3	Mycobacterium tuberculosis TB_RSA141	Mycobacterium tuberculosis TB_RSA141	1422057	WGS	TB_RSA141	2014-04-30T00:00:00Z	TBARC.MRC used in PMID:28092681	PRJNA228136	SAMN02403582	GCA_000676075.1	JKSG00000000	-	Broad Institute	WGS	Illumina	83.0x	allpaths v. R48559		25	26	4388282	65.6	4335	4008		Excreted bodily substance		2006-03-03	South Africa	South Africa		Human, Homo sapiens	Female	32		host_subject_id:11399;treatment course:Pre - Rx;comorbidity:HIV positive	Resistant;Susceptible	AMR Panel											TB-ARC - MRC SA
1422058_3	Mycobacterium tuberculosis TB_RSA142	Mycobacterium tuberculosis TB_RSA142	1422058	WGS	TB_RSA142	2014-04-30T00:00:00Z	TBARC.MRC used in PMID:28092681	PRJNA228137	SAMN02403583	GCA_000676095.1	JKSF00000000	-	Broad Institute	WGS	Illumina	73.0x	allpaths v. R48559		18	19	4392745	65.6	4348	4002		Excreted bodily substance		2006-06-09	South Africa	South Africa		Human, Homo sapiens		Adult		host_subject_id:11399;treatment course:3 mnth - Rx	Resistant	AMR Panel											TB-ARC - MRC SA
1422059_3	Mycobacterium tuberculosis TB_RSA143	Mycobacterium tuberculosis TB_RSA143	1422059	WGS	TB_RSA143	2014-04-30T00:00:00Z	TBARC.MRC used in PMID:28092681	PRJNA228138	SAMN02403584	GCA_000676115.1	JKSE00000000	-	Broad Institute	WGS	Illumina	88.0x	allpaths v. R48559		19	20	4383882	65.6	4328	4004		Excreted bodily substance		2006-10-13	South Africa	South Africa		Human, Homo sapiens	Female	24		host_subject_id:11589;treatment course:Pre - Rx;comorbidity:HIV negative	Resistant;Susceptible	AMR Panel											TB-ARC - MRC SA
1422060_3	Mycobacterium tuberculosis TB_RSA144	Mycobacterium tuberculosis TB_RSA144	1422060	WGS	TB_RSA144	2014-04-30T00:00:00Z	TBARC.MRC used in PMID:28092681	PRJNA228139	SAMN02403585	GCA_000676135.1	JKSD00000000	-	Broad Institute	WGS	Illumina	79.0x	allpaths v. R48559		67	73	4373052	65.5	4363	4027		Excreted bodily substance		2006-11-13	South Africa	South Africa		Human, Homo sapiens		Adult		host_subject_id:11589;treatment course:1 mnth - Rx	Resistant	AMR Panel											TB-ARC - MRC SA
1422061_3	Mycobacterium tuberculosis TB_RSA145	Mycobacterium tuberculosis TB_RSA145	1422061	WGS	TB_RSA145	2014-04-30T00:00:00Z	TBARC.MRC used in PMID:28092681	PRJNA228140	SAMN02403586	GCA_000676155.1	JKSC00000000	-	Broad Institute	WGS	Illumina	87.0x	allpaths v. R48559		16	17	4403937	65.6	4345	4022		Excreted bodily substance		2006-06-05	South Africa	South Africa		Human, Homo sapiens	Female	23		host_subject_id:11479;treatment course:Pre - Rx;comorbidity:HIV positive	Resistant;Susceptible	AMR Panel											TB-ARC - MRC SA
1422062_3	Mycobacterium tuberculosis TB_RSA146	Mycobacterium tuberculosis TB_RSA146	1422062	WGS	TB_RSA146	2014-04-30T00:00:00Z	TB-ARC - MRC SA initiative, Broad Institute (broadinstitute.org)	PRJNA228141	SAMN02403587	GCA_000676175.1	JKSB00000000	-	Broad Institute	WGS	Illumina	81.0x	allpaths v. R48559		41	42	4405853	65.6	4363	4008		Excreted bodily substance		2006-09-12	South Africa	South Africa		Human, Homo sapiens		Adult		host_subject_id:11479;treatment course:3 mnth - Rx	Resistant	AMR Panel											TB-ARC - MRC SA
1422063_3	Mycobacterium tuberculosis TB_RSA147	Mycobacterium tuberculosis TB_RSA147	1422063	WGS	TB_RSA147	2014-04-30T00:00:00Z	TB-ARC - MRC SA initiative, Broad Institute (broadinstitute.org)	PRJNA228142	SAMN02403588	GCA_000676195.1	JKSA00000000	-	Broad Institute	WGS	Illumina	78.0x	allpaths v. R48559		43	44	4382863	65.6	4357	4008		Excreted bodily substance		2006-03-30	South Africa	South Africa		Human, Homo sapiens		Adult		host_subject_id:11392;treatment course:1 mnth - Rx	Resistant	AMR Panel											TB-ARC - MRC SA
1422064_3	Mycobacterium tuberculosis TB_RSA148	Mycobacterium tuberculosis TB_RSA148	1422064	WGS	TB_RSA148	2014-04-30T00:00:00Z	TBARC.MRC used in PMID:28092681	PRJNA228143	SAMN02403589	GCA_000676215.1	JKRZ00000000	-	Broad Institute	WGS	Illumina	90.0x	allpaths v. R48559		18	19	4344672	65.6	4299	3969		Excreted bodily substance		2006-02-17	South Africa	South Africa		Human, Homo sapiens	male	25		host_subject_id:11392;treatment course:Pre - Rx;comorbidity:HIV negative	Resistant;Susceptible	AMR Panel											TB-ARC - MRC SA
1422065_3	Mycobacterium tuberculosis TB_RSA149	Mycobacterium tuberculosis TB_RSA149	1422065	WGS	TB_RSA149	2014-04-30T00:00:00Z	TBARC.MRC used in PMID:28092681	PRJNA228144	SAMN02403590	GCA_000676235.1	JKRY00000000	-	Broad Institute	WGS	Illumina	79.0x	allpaths v. R48559		36	39	4407659	65.6	4413	4017		Excreted bodily substance		2006-08-25	South Africa	South Africa		Human, Homo sapiens	male	39		host_subject_id:11570;treatment course:Pre - Rx	Resistant;Susceptible	AMR Panel											TB-ARC - MRC SA
1422066_3	Mycobacterium tuberculosis TB_RSA150	Mycobacterium tuberculosis TB_RSA150	1422066	WGS	TB_RSA150	2014-04-30T00:00:00Z	TBARC.MRC used in PMID:28092681	PRJNA228145	SAMN02403591	GCA_000676255.1	JKRX00000000	-	Broad Institute	WGS	Illumina	120.0x	allpaths v. R48559		18	19	4412914	65.6	4366	4008		Excreted bodily substance		2007-04-20	South Africa	South Africa		Human, Homo sapiens		Adult		host_subject_id:11570;treatment course:8 mnth - Rx	Resistant	AMR Panel											TB-ARC - MRC SA
1422067_3	Mycobacterium tuberculosis TB_RSA151	Mycobacterium tuberculosis TB_RSA151	1422067	WGS	TB_RSA151	2014-04-30T00:00:00Z	TBARC.MRC used in PMID:28092681	PRJNA228146	SAMN02403592	GCA_000676275.1	JKRW00000000	-	Broad Institute	WGS	Illumina	98.0x	allpaths v. R48559		20	20	4388434	65.6	4326	4008		Excreted bodily substance		2006-10-31	South Africa	South Africa		Human, Homo sapiens		Adult		host_subject_id:11520;treatment course:3 mnth - Rx	Resistant	AMR Panel											TB-ARC - MRC SA
1422068_3	Mycobacterium tuberculosis TB_RSA152	Mycobacterium tuberculosis TB_RSA152	1422068	WGS	TB_RSA152	2014-04-30T00:00:00Z	TBARC.MRC used in PMID:28092681	PRJNA228147	SAMN02403593	GCA_000676295.1	JKRV00000000	-	Broad Institute	WGS	Illumina	76.0x	allpaths v. R48559		30	30	4398244	65.6	4346	3999		Excreted bodily substance		2006-08-16	South Africa	South Africa		Human, Homo sapiens	male	43		host_subject_id:11520;treatment course:1 mnth - Rx;comorbidity:HIV negative	Resistant;Susceptible	AMR Panel											TB-ARC - MRC SA
1422069_3	Mycobacterium tuberculosis TB_RSA153	Mycobacterium tuberculosis TB_RSA153	1422069	WGS	TB_RSA153	2014-04-30T00:00:00Z	TBARC.MRC used in PMID:28092681	PRJNA228148	SAMN02403594	GCA_000676315.1	JKRU00000000	-	Broad Institute	WGS	Illumina	75.0x	allpaths v. R48559		25	26	4384195	65.6	4335	4003		Excreted bodily substance			South Africa	South Africa		Human, Homo sapiens	male	24		host_subject_id:11514;comorbidity:HIV negative	Resistant;Susceptible	AMR Panel											TB-ARC - MRC SA
1422070_3	Mycobacterium tuberculosis TB_RSA154	Mycobacterium tuberculosis TB_RSA154	1422070	WGS	TB_RSA154	2014-04-30T00:00:00Z	TBARC.MRC used in PMID:28092681	PRJNA228149	SAMN02403595	GCA_000676335.1	JKRT00000000	-	Broad Institute	WGS	Illumina	87.0x	allpaths v. R48559		25	25	4386801	65.6	4324	4005		Excreted bodily substance			South Africa	South Africa		Human, Homo sapiens		24		host_subject_id:11514	Resistant	AMR Panel											TB-ARC - MRC SA
1422071_3	Mycobacterium tuberculosis TB_RSA155	Mycobacterium tuberculosis TB_RSA155	1422071	WGS	TB_RSA155	2014-04-30T00:00:00Z	TBARC.MRC used in PMID:28092681	PRJNA228150	SAMN02403596	GCA_000676355.1	JKRS00000000	-	Broad Institute	WGS	Illumina	25.0x	allpaths v. R48559		75	81	4375425	65.6	4360	4013		Excreted bodily substance		2008-01-29	South Africa	South Africa		Human, Homo sapiens		Adult		host_subject_id:11593;treatment course:16 mnth - Rx	Resistant	AMR Panel											TB-ARC - MRC SA
1422072_3	Mycobacterium tuberculosis TB_RSA156	Mycobacterium tuberculosis TB_RSA156	1422072	WGS	TB_RSA156	2014-04-30T00:00:00Z	TBARC.MRC used in PMID:28092681	PRJNA228151	SAMN02403597	GCA_000676375.1	JKRR00000000	-	Broad Institute	WGS	Illumina	47.0x	allpaths v. R48559		69	74	4392584	65.6	4354	4015		Excreted bodily substance		2006-10-27	South Africa	South Africa		Human, Homo sapiens	male	27		host_subject_id:11593;treatment course:Pre - Rx;comorbidity:HIV positive	Resistant;Susceptible	AMR Panel											TB-ARC - MRC SA
1422073_3	Mycobacterium tuberculosis TB_RSA157	Mycobacterium tuberculosis TB_RSA157	1422073	WGS	TB_RSA157	2014-04-30T00:00:00Z	TBARC.MRC used in PMID:28092681	PRJNA228152	SAMN02403598	GCA_000676395.1	JKRQ00000000	-	Broad Institute	WGS	Illumina	88.0x	allpaths v. R48559		14	15	4398695	65.6	4341	4014		Excreted bodily substance		2006-08-07	South Africa	South Africa		Human, Homo sapiens	Female	33		host_subject_id:11544;treatment course:Pre - Rx;comorbidity:HIV negative	Resistant;Susceptible	AMR Panel											TB-ARC - MRC SA
1422074_3	Mycobacterium tuberculosis TB_RSA158	Mycobacterium tuberculosis TB_RSA158	1422074	WGS	TB_RSA158	2014-04-30T00:00:00Z	TBARC.MRC used in PMID:28092681	PRJNA228153	SAMN02403599	GCA_000676415.1	JKRP00000000	-	Broad Institute	WGS	Illumina	82.0x	allpaths v. R48559		27	28	4411641	65.6	4351	4017		Excreted bodily substance		2006-10-06	South Africa	South Africa		Human, Homo sapiens		Adult		host_subject_id:11544;treatment course:2 mnth - Rx	Resistant	AMR Panel											TB-ARC - MRC SA
1422075_3	Mycobacterium tuberculosis TB_RSA159	Mycobacterium tuberculosis TB_RSA159	1422075	WGS	TB_RSA159	2014-04-30T00:00:00Z	TBARC.MRC used in PMID:28092681	PRJNA228154	SAMN02403600	GCA_000676435.1	JKRO00000000	-	Broad Institute	WGS	Illumina	76.0x	allpaths v. R48559		21	22	4367458	65.6	4348	3996		Excreted bodily substance		2006-10-25	South Africa	South Africa		Human, Homo sapiens		Adult		host_subject_id:11581;treatment course:1 mnth - Rx	Resistant	AMR Panel											TB-ARC - MRC SA
1422076_3	Mycobacterium tuberculosis TB_RSA160	Mycobacterium tuberculosis TB_RSA160	1422076	WGS	TB_RSA160	2014-04-30T00:00:00Z	TBARC.MRC used in PMID:28092681	PRJNA228155	SAMN02403601	GCA_000676455.1	JKRN00000000	-	Broad Institute	WGS	Illumina	79.0x	allpaths v. R48559		48	52	4351582	65.6	4334	3986		Excreted bodily substance		2006-09-18	South Africa	South Africa		Human, Homo sapiens	Female	30		host_subject_id:11581;treatment course:Pre - Rx;comorbidity:HIV positive	Resistant;Susceptible	AMR Panel											TB-ARC - MRC SA
1422077_3	Mycobacterium tuberculosis TB_RSA161	Mycobacterium tuberculosis TB_RSA161	1422077	WGS	TB_RSA161	2014-04-30T00:00:00Z	TBARC.MRC used in PMID:28092681	PRJNA228156	SAMN02403602	GCA_000676475.1	JKRM00000000	-	Broad Institute	WGS	Illumina	78.0x	allpaths v. R48559		21	22	4381790	65.6	4339	3979		Excreted bodily substance		2007-08-08	South Africa	South Africa		Human, Homo sapiens		Adult		host_subject_id:11419;treatment course:16 mnth - Rx	Resistant	AMR Panel											TB-ARC - MRC SA
1422078_3	Mycobacterium tuberculosis TB_RSA162	Mycobacterium tuberculosis TB_RSA162	1422078	WGS	TB_RSA162	2014-04-30T00:00:00Z	TBARC.MRC used in PMID:28092681	PRJNA228157	SAMN02403603	GCA_000676495.1	JKRL00000000	-	Broad Institute	WGS	Illumina	78.0x	allpaths v. R48559		19	19	4390987	65.6	4351	3987		Excreted bodily substance		2006-05-10	South Africa	South Africa		Human, Homo sapiens		Adult		host_subject_id:11419;treatment course:1 mnth - Rx	Resistant	AMR Panel											TB-ARC - MRC SA
1422079_3	Mycobacterium tuberculosis TB_RSA163	Mycobacterium tuberculosis TB_RSA163	1422079	WGS	TB_RSA163	2014-04-30T00:00:00Z	TBARC.MRC used in PMID:28092681	PRJNA228158	SAMN02403604	GCA_000676515.1	JKRK00000000	-	Broad Institute	WGS	Illumina	88.0x	allpaths v. R48559		11	11	4404837	65.6	4341	4006		Excreted bodily substance		2006-04-05	South Africa	South Africa		Human, Homo sapiens	male	44		host_subject_id:11419;treatment course:Pre - Rx;comorbidity:HIV negative	Resistant;Susceptible	AMR Panel											TB-ARC - MRC SA
1422080_3	Mycobacterium tuberculosis TB_RSA164	Mycobacterium tuberculosis TB_RSA164	1422080	WGS	TB_RSA164	2014-04-30T00:00:00Z	TBARC.MRC used in PMID:28092681	PRJNA228159	SAMN02403605	GCA_000676535.1	JKRJ00000000	-	Broad Institute	WGS	Illumina	89.0x	allpaths v. R48559		23	23	4403279	65.6	4346	4002		Excreted bodily substance		2006-06-24	South Africa	South Africa		Human, Homo sapiens	Female	49		host_subject_id:11496;treatment course:1 mnth - Rx;comorbidity:HIV positive	Resistant;Susceptible	AMR Panel											TB-ARC - MRC SA
1422081_3	Mycobacterium tuberculosis TB_RSA165	Mycobacterium tuberculosis TB_RSA165	1422081	WGS	TB_RSA165	2014-04-30T00:00:00Z	TBARC.MRC used in PMID:28092681	PRJNA228160	SAMN02403606	GCA_000676555.1	JKRI00000000	-	Broad Institute	WGS	Illumina	79.0x	allpaths v. R48559		53	55	4392899	65.6	4365	3993		Excreted bodily substance		2006-10-27	South Africa	South Africa		Human, Homo sapiens		Adult		host_subject_id:11563;treatment course:2 mnth - Rx	Resistant	AMR Panel											TB-ARC - MRC SA
1422082_3	Mycobacterium tuberculosis TB_RSA166	Mycobacterium tuberculosis TB_RSA166	1422082	WGS	TB_RSA166	2014-04-30T00:00:00Z	TBARC.MRC used in PMID:28092681	PRJNA228161	SAMN02403607	GCA_000676575.1	JKRH00000000	-	Broad Institute	WGS	Illumina	79.0x	allpaths v. R48559		17	19	4393708	65.6	4361	3991		Excreted bodily substance		2006-08-21	South Africa	South Africa		Human, Homo sapiens	male	45		host_subject_id:11563;treatment course:Pre - Rx	Resistant;Susceptible	AMR Panel											TB-ARC - MRC SA
1422083_3	Mycobacterium tuberculosis TB_RSA167	Mycobacterium tuberculosis TB_RSA167	1422083	WGS	TB_RSA167	2014-04-30T00:00:00Z	TBARC.MRC used in PMID:28092681	PRJNA228162	SAMN02403608	GCA_000676595.1	JKRG00000000	-	Broad Institute	WGS	Illumina	107.0x	allpaths v. R48559		20	20	4401714	65.6	4345	4013		Excreted bodily substance		2006-07-12	South Africa	South Africa		Human, Homo sapiens		Adult		host_subject_id:11488;treatment course:1 mnth - Rx	Resistant	AMR Panel											TB-ARC - MRC SA
1422084_3	Mycobacterium tuberculosis TB_RSA168	Mycobacterium tuberculosis TB_RSA168	1422084	WGS	TB_RSA168	2014-04-30T00:00:00Z	TBARC.MRC used in PMID:28092681	PRJNA228163	SAMN02403609	GCA_000676615.1	JKRF00000000	-	Broad Institute	WGS	Illumina	77.0x	allpaths v. R48559		24	27	4399875	65.6	4369	4021		Excreted bodily substance		2006-06-14	South Africa	South Africa		Human, Homo sapiens	male	42		host_subject_id:11488;treatment course:Pre - Rx;comorbidity:HIV negative	Resistant;Susceptible	AMR Panel											TB-ARC - MRC SA
1422085_3	Mycobacterium tuberculosis TB_RSA169	Mycobacterium tuberculosis TB_RSA169	1422085	WGS	TB_RSA169	2014-04-30T00:00:00Z	TBARC.MRC used in PMID:28092681	PRJNA228164	SAMN02403610	GCA_000676635.1	JKRE00000000	-	Broad Institute	WGS	Illumina	58.0x	allpaths v. R48559		145	150	4343014	65.4	4361	4008		Excreted bodily substance		2006-06-12	South Africa	South Africa		Human, Homo sapiens	Female	32		host_subject_id:11443;treatment course:1 mnth - Rx;comorbidity:HIV positive	Resistant;Susceptible	AMR Panel											TB-ARC - MRC SA
1422087_3	Mycobacterium tuberculosis TB_RSA171	Mycobacterium tuberculosis TB_RSA171	1422087	WGS	TB_RSA171	2014-04-30T00:00:00Z	TBARC.MRC used in PMID:28092681	PRJNA228166	SAMN02403612	GCA_000676675.1	JKRC00000000	-	Broad Institute	WGS	Illumina	97.0x	allpaths v. R48559		21	23	4401660	65.6	4348	4018		Excreted bodily substance		2006-08-18	South Africa	South Africa		Human, Homo sapiens	male	21		host_subject_id:11559;treatment course:Pre - Rx;comorbidity:HIV positive	Resistant;Susceptible	AMR Panel											TB-ARC - MRC SA
1422088_3	Mycobacterium tuberculosis TB_RSA172	Mycobacterium tuberculosis TB_RSA172	1422088	WGS	TB_RSA172	2014-04-30T00:00:00Z	TBARC.MRC used in PMID:28092681	PRJNA228167	SAMN02403613	GCA_000676695.1	JKRB00000000	-	Broad Institute	WGS	Illumina	83.0x	allpaths v. R48559		20	22	4397384	65.6	4354	4012		Excreted bodily substance		2006-09-19	South Africa	South Africa		Human, Homo sapiens		Adult		host_subject_id:11559;treatment course:1 mnth - Rx	Resistant	AMR Panel											TB-ARC - MRC SA
1422089_3	Mycobacterium tuberculosis TB_RSA173	Mycobacterium tuberculosis TB_RSA173	1422089	WGS	TB_RSA173	2014-04-30T00:00:00Z	TBARC.MRC used in PMID:28092681	PRJNA228168	SAMN02403614	GCA_000676715.1	JKRA00000000	-	Broad Institute	WGS	Illumina	83.0x	allpaths v. R48559		30	32	4397424	65.6	4361	3989		Excreted bodily substance		2006-08-04	South Africa	South Africa		Human, Homo sapiens	Female	29		host_subject_id:11536;treatment course:Pre - Rx;comorbidity:HIV negative	Resistant;Susceptible	AMR Panel											TB-ARC - MRC SA
1422090_3	Mycobacterium tuberculosis TB_RSA174	Mycobacterium tuberculosis TB_RSA174	1422090	WGS	TB_RSA174	2014-04-30T00:00:00Z	TBARC.MRC used in PMID:28092681	PRJNA228169	SAMN02403615	GCA_000676735.1	JKQZ00000000	-	Broad Institute	WGS	Illumina	87.0x	allpaths v. R48559		27	28	4391951	65.6	4358	3986		Excreted bodily substance		2006-09-01	South Africa	South Africa		Human, Homo sapiens		Adult		host_subject_id:11536;treatment course:1 mnth - Rx	Resistant	AMR Panel											TB-ARC - MRC SA
1422091_3	Mycobacterium tuberculosis TB_RSA175	Mycobacterium tuberculosis TB_RSA175	1422091	WGS	TB_RSA175	2014-04-30T00:00:00Z	TBARC.MRC used in PMID:28092681	PRJNA228170	SAMN02403616	GCA_000676755.1	JKQY00000000	-	Broad Institute	WGS	Illumina	94.0x	allpaths v. R48559		24	25	4394743	65.6	4361	3988		Excreted bodily substance		2006-10-25	South Africa	South Africa		Human, Homo sapiens		Adult		host_subject_id:11580;treatment course:1 mnth - Rx	Resistant	AMR Panel											TB-ARC - MRC SA
1422092_3	Mycobacterium tuberculosis TB_RSA176	Mycobacterium tuberculosis TB_RSA176	1422092	WGS	TB_RSA176	2014-04-30T00:00:00Z	TBARC.MRC used in PMID:28092681	PRJNA228171	SAMN02403617	GCA_000676775.1	JKQX00000000	-	Broad Institute	WGS	Illumina	86.0x	allpaths v. R48559		76	78	4390672	65.6	4360	3987		Excreted bodily substance		2006-09-18	South Africa	South Africa		Human, Homo sapiens	Female	51		host_subject_id:11580;treatment course:Pre - Rx;comorbidity:HIV positive	Resistant;Susceptible	AMR Panel											TB-ARC - MRC SA
1422093_3	Mycobacterium tuberculosis TB_RSA177	Mycobacterium tuberculosis TB_RSA177	1422093	WGS	TB_RSA177	2014-04-30T00:00:00Z	TBARC.MRC used in PMID:28092681	PRJNA228172	SAMN02403618	GCA_000676795.1	JKQW00000000	-	Broad Institute	WGS	Illumina	114.0x	allpaths v. R48559		26	28	4392623	65.6	4358	3985		Excreted bodily substance		2006-10-13	South Africa	South Africa		Human, Homo sapiens	male	21		host_subject_id:11583;treatment course:Pre - Rx;comorbidity:HIV negative	Resistant;Susceptible	AMR Panel											TB-ARC - MRC SA
1422094_3	Mycobacterium tuberculosis TB_RSA178	Mycobacterium tuberculosis TB_RSA178	1422094	WGS	TB_RSA178	2014-04-30T00:00:00Z	TBARC.MRC used in PMID:28092681	PRJNA228173	SAMN02403619	GCA_000676815.1	JKQV00000000	-	Broad Institute	WGS	Illumina	74.0x	allpaths v. R48559		27	27	4389303	65.6	4350	3989		Excreted bodily substance		2006-11-20	South Africa	South Africa		Human, Homo sapiens		Adult		host_subject_id:11583;treatment course:1 mnth - Rx	Resistant	AMR Panel											TB-ARC - MRC SA
1422095_3	Mycobacterium tuberculosis TB_RSA179	Mycobacterium tuberculosis TB_RSA179	1422095	WGS	TB_RSA179	2014-04-30T00:00:00Z	TB-ARC - MRC SA initiative, Broad Institute (broadinstitute.org)	PRJNA228174	SAMN02403620	GCA_000676835.1	JKQU00000000	-	Broad Institute	WGS	Illumina	85.0x	allpaths v. R48559		12	13	4394620	65.6	4352	4004		Excreted bodily substance		2006-02-17	South Africa	South Africa		Human, Homo sapiens	Female	40		host_subject_id:11388;treatment course:Pre - Rx;comorbidity:HIV positive	Resistant;Susceptible	AMR Panel											TB-ARC - MRC SA
1422096_3	Mycobacterium tuberculosis TB_RSA180	Mycobacterium tuberculosis TB_RSA180	1422096	WGS	TB_RSA180	2014-04-30T00:00:00Z	TBARC.MRC used in PMID:28092681	PRJNA228175	SAMN02403621	GCA_000676855.1	JKQT00000000	-	Broad Institute	WGS	Illumina	69.0x	allpaths v. R48559		10	10	4400044	65.6	4337	4001		Excreted bodily substance		2006-03-17	South Africa	South Africa		Human, Homo sapiens		Adult		host_subject_id:11388;treatment course:1 mnth - Rx	Resistant	AMR Panel											TB-ARC - MRC SA
1422097_3	Mycobacterium tuberculosis TB_RSA181	Mycobacterium tuberculosis TB_RSA181	1422097	WGS	TB_RSA181	2014-04-30T00:00:00Z	TBARC.MRC used in PMID:28092681	PRJNA228176	SAMN02403622	GCA_000676875.1	JKQS00000000	-	Broad Institute	WGS	Illumina	37.0x	allpaths v. R48559		72	75	4402908	65.6	4338	4010		Excreted bodily substance		2006-11-22	South Africa	South Africa		Human, Homo sapiens		Adult		host_subject_id:11564;treatment course:3 mnth - Rx	Resistant	AMR Panel											TB-ARC - MRC SA
1422098_3	Mycobacterium tuberculosis TB_RSA182	Mycobacterium tuberculosis TB_RSA182	1422098	WGS	TB_RSA182	2014-04-30T00:00:00Z	TBARC.MRC used in PMID:28092681	PRJNA228177	SAMN02403623	GCA_000676895.1	JKQR00000000	-	Broad Institute	WGS	Illumina	92.0x	allpaths v. R48559		24	28	4382173	65.6	4346	4016		Excreted bodily substance		2006-08-21	South Africa	South Africa		Human, Homo sapiens	male	26		host_subject_id:11564;treatment course:Pre - Rx;comorbidity:HIV negative	Resistant;Susceptible	AMR Panel											TB-ARC - MRC SA
1422100_3	Mycobacterium tuberculosis TB_RSA184	Mycobacterium tuberculosis TB_RSA184	1422100	WGS	TB_RSA184	2014-04-30T00:00:00Z	TBARC.MRC used in PMID:28092681	PRJNA228179	SAMN02403625	GCA_000676915.1	JKQQ00000000	-	Broad Institute	WGS	Illumina	57.0x	allpaths v. R48559		63	68	4374155	65.6	4326	3998		Excreted bodily substance			South Africa	South Africa		Human, Homo sapiens		Adult		host_subject_id:SS1019	Resistant	AMR Panel											TB-ARC - MRC SA
1422103_3	Mycobacterium tuberculosis TB_RSA189	Mycobacterium tuberculosis TB_RSA189	1422103	WGS	TB_RSA189	2014-04-30T00:00:00Z	TBARC.MRC used in PMID:28092681	PRJNA228182	SAMN02403628	GCA_000676935.1	JKQP00000000	-	Broad Institute	WGS	Illumina	78.0x	allpaths v. R48559		31	32	4396763	65.6	4361	3984		Excreted bodily substance		2005-05-11	South Africa	South Africa		Human, Homo sapiens	Female	34		host_subject_id:11014;treatment course:Pre - Rx;comorbidity:HIV negative	Resistant	AMR Panel											TB-ARC - MRC SA
1422104_3	Mycobacterium tuberculosis TB_RSA190	Mycobacterium tuberculosis TB_RSA190	1422104	WGS	TB_RSA190	2014-04-30T00:00:00Z	TBARC.MRC used in PMID:28092681	PRJNA228183	SAMN02403629	GCA_000676955.1	JKQO00000000	-	Broad Institute	WGS	Illumina	129.0x	allpaths v. R48559		11	11	4406152	65.6	4365	4003		Excreted bodily substance			South Africa	South Africa		Human, Homo sapiens	male	35		host_subject_id:11870;comorbidity:HIV positive	Resistant;Susceptible	AMR Panel											TB-ARC - MRC SA
1422105_3	Mycobacterium tuberculosis TB_RSA191	Mycobacterium tuberculosis TB_RSA191	1422105	WGS	TB_RSA191	2014-04-30T00:00:00Z	TBARC.MRC used in PMID:28092681	PRJNA228184	SAMN02403630	GCA_000676975.1	JKQN00000000	-	Broad Institute	WGS	Illumina	91.0x	allpaths v. R48559		11	11	4402531	65.6	4359	3998		Excreted bodily substance		2006-08-14	South Africa	South Africa		Human, Homo sapiens	male	35		host_subject_id:11070;treatment course:Pre - Rx;comorbidity:HIV negative	Resistant	AMR Panel											TB-ARC - MRC SA
1422106_3	Mycobacterium tuberculosis TB_RSA192	Mycobacterium tuberculosis TB_RSA192	1422106	WGS	TB_RSA192	2014-04-30T00:00:00Z	TBARC.MRC used in PMID:28092681	PRJNA228185	SAMN02403631	GCA_000676995.1	JKQM00000000	-	Broad Institute	WGS	Illumina	126.0x	allpaths v. R48559		15	17	4390785	65.6	4348	3990		Excreted bodily substance		2009-07-04	South Africa	South Africa		Human, Homo sapiens		Adult		host_subject_id:11225;treatment course:22 mnth - Rx	Resistant	AMR Panel											TB-ARC - MRC SA
1422107_3	Mycobacterium tuberculosis TB_RSA193	Mycobacterium tuberculosis TB_RSA193	1422107	WGS	TB_RSA193	2014-04-30T00:00:00Z	TBARC.MRC used in PMID:28092681	PRJNA228186	SAMN02403632	GCA_000677015.1	JKQL00000000	-	Broad Institute	WGS	Illumina	129.0x	allpaths v. R48559		20	21	4399793	65.6	4349	3998		Excreted bodily substance		2007-08-27	South Africa	South Africa		Human, Homo sapiens	male	34		host_subject_id:11225;treatment course:Pre - Rx;comorbidity:HIV negative	Resistant;Susceptible	AMR Panel											TB-ARC - MRC SA
1422108_3	Mycobacterium tuberculosis TB_RSA194	Mycobacterium tuberculosis TB_RSA194	1422108	WGS	TB_RSA194	2014-04-30T00:00:00Z	TBARC.MRC used in PMID:28092681	PRJNA228187	SAMN02403633	GCA_000677035.1	JKQK00000000	-	Broad Institute	WGS	Illumina	130.0x	allpaths v. R48559		19	20	4389539	65.6	4343	3983		Excreted bodily substance		2006-06-14	South Africa	South Africa		Human, Homo sapiens	Female	41		host_subject_id:11053;treatment course:Pre - Rx;comorbidity:HIV negative	Resistant	AMR Panel											TB-ARC - MRC SA
1422109_3	Mycobacterium tuberculosis TB_RSA195	Mycobacterium tuberculosis TB_RSA195	1422109	WGS	TB_RSA195	2014-04-30T00:00:00Z	TBARC.MRC used in PMID:28092681	PRJNA228188	SAMN02403634	GCA_000677055.1	JKQJ00000000	-	Broad Institute	WGS	Illumina	131.0x	allpaths v. R48559		12	12	4432323	65.6	4371	4025		Excreted bodily substance		2005-08-10	South Africa	South Africa		Human, Homo sapiens	male	38		host_subject_id:11036;treatment course:1 mnth - Rx;comorbidity:HIV positive	Resistant;Susceptible	AMR Panel											TB-ARC - MRC SA
1422110_3	Mycobacterium tuberculosis TB_RSA196	Mycobacterium tuberculosis TB_RSA196	1422110	WGS	TB_RSA196	2014-04-30T00:00:00Z	TBARC.MRC used in PMID:28092681	PRJNA228189	SAMN02403635	GCA_000677075.1	JKQI00000000	-	Broad Institute	WGS	Illumina	91.0x	allpaths v. R48559		74	79	4371094	65.6	4347	3981		Excreted bodily substance			South Africa	South Africa		Human, Homo sapiens	male	45		host_subject_id:11157;comorbidity:HIV negative	Resistant;Susceptible	AMR Panel											TB-ARC - MRC SA
1422111_3	Mycobacterium tuberculosis TB_RSA197	Mycobacterium tuberculosis TB_RSA197	1422111	WGS	TB_RSA197	2014-04-30T00:00:00Z	TBARC.MRC used in PMID:28092681	PRJNA228190	SAMN02403636	GCA_000677095.1	JKQH00000000	-	Broad Institute	WGS	Illumina	130.0x	allpaths v. R48559		17	18	4394560	65.6	4351	3987		Excreted bodily substance			South Africa	South Africa		Human, Homo sapiens		45		host_subject_id:11157	Resistant	AMR Panel											TB-ARC - MRC SA
1422112_3	Mycobacterium tuberculosis TB_RSA199	Mycobacterium tuberculosis TB_RSA199	1422112	WGS	TB_RSA199	2014-04-30T00:00:00Z	TBARC.MRC used in PMID:28092681	PRJNA228191	SAMN02403637	GCA_000677115.1	JKQG00000000	-	Broad Institute	WGS	Illumina	129.0x	allpaths v. R48559		20	20	4411445	65.6	4350	4009		Excreted bodily substance		2006-06-04	South Africa	South Africa		Human, Homo sapiens	Female	Adult		host_subject_id:11055;treatment course:Pre - Rx;comorbidity:HIV negative	Resistant	AMR Panel											TB-ARC - MRC SA
1422113_3	Mycobacterium tuberculosis TB_RSA200	Mycobacterium tuberculosis TB_RSA200	1422113	WGS	TB_RSA200	2014-04-30T00:00:00Z	TBARC.MRC used in PMID:28092681	PRJNA228192	SAMN02403638	GCA_000677135.1	JKQF00000000	-	Broad Institute	WGS	Illumina	131.0x	allpaths v. R48559		27	29	4402607	65.6	4342	4002		Excreted bodily substance			South Africa	South Africa		Human, Homo sapiens	male	21		host_subject_id:11287;comorbidity:HIV negative	Resistant	AMR Panel											TB-ARC - MRC SA
1423425_3	Mycobacterium tuberculosis BTB03-012	Mycobacterium tuberculosis BTB03-012	1423425	WGS	BTB03-012	2014-04-30T00:00:00Z	TBARC.Sweden used in PMID:28092681	PRJNA229206	SAMN02414841	GCA_000677155.1	JKHP00000000	-	Broad Institute	WGS	Illumina	124.0x	allpaths v. R48559		19	20	4413957	65.6	4379	4035		punctuat		2003	Sweden	Sweden		Human, Homo sapiens				host_subject_id:1	Resistant;Susceptible	AMR Panel											TB-ARC Sweden
1423426_3	Mycobacterium tuberculosis BTB03-108	Mycobacterium tuberculosis BTB03-108	1423426	WGS	BTB03-108	2014-04-30T00:00:00Z	TBARC.Sweden used in PMID:28092681	PRJNA229207	SAMN02414842	GCA_000677175.1	JKHO00000000	-	Broad Institute	WGS	Illumina	120.0x	allpaths v. R48559		32	33	4393614	65.6	4349	4017		sputum		2003	Sweden	Sweden		Human, Homo sapiens				host_subject_id:2	Resistant;Susceptible	AMR Panel											TB-ARC Sweden
1423427_3	Mycobacterium tuberculosis BTB04-120		1423427	WGS	BTB04-120	2014-06-12T00:00:00Z	TBARC.Sweden used in PMID:28092681	PRJNA229208	SAMN02414843	GCA_000706005.1	JKHN00000000	-	Broad Institute		Illumina	113.0x	allpaths v. R48559		40	78	4474040	65.6	4351	4038		sputum		2004	Sweden	Sweden		Human, Homo sapiens				host_subject_id:6	Resistant;Susceptible	AMR Panel											TB Sweden
1423428_3	Mycobacterium tuberculosis BTB05-481	Mycobacterium tuberculosis BTB05-481	1423428	WGS	BTB05-481	2014-04-30T00:00:00Z	TBARC.Sweden used in PMID:28092681	PRJNA229209	SAMN02414844	GCA_000677195.1	JKHM00000000	-	Broad Institute	WGS	Illumina	129.0x	allpaths v. R48559		17	17	4411572	65.6	4351	4027		sputum		2005	Sweden	Sweden		Human, Homo sapiens				host_subject_id:5	Resistant;Susceptible	AMR Panel											TB-ARC Sweden
1423429_3	Mycobacterium tuberculosis BTB07-168	Mycobacterium tuberculosis BTB07-168	1423429	WGS	BTB07-168	2014-04-29T00:00:00Z	TBARC.Sweden used in PMID:28092681	PRJNA229210	SAMN02414845	GCA_000658415.1	JKHL00000000	-	Broad Institute	WGS	Illumina	90.0x	allpaths v. R48559		60	63	4385096	65.6	4348	3993		sputum		2007	Sweden	Sweden		Human, Homo sapiens				host_subject_id:29	Resistant;Susceptible	AMR Panel											TB-ARC Sweden
1423430_3	Mycobacterium tuberculosis BTB03-168	Mycobacterium tuberculosis BTB03-168	1423430	WGS	BTB03-168	2014-04-30T00:00:00Z	TBARC.Sweden used in PMID:28092681	PRJNA229211	SAMN02414846	GCA_000677215.1	JKHK00000000	-	Broad Institute	WGS	Illumina	125.0x	allpaths v. R48559		19	20	4399881	65.6	4359	4019		sputum		2003	Sweden	Sweden		Human, Homo sapiens				host_subject_id:6	Resistant;Susceptible	AMR Panel											TB-ARC Sweden
1423431_3	Mycobacterium tuberculosis BTB03-169	Mycobacterium tuberculosis BTB03-169	1423431	WGS	BTB03-169	2014-04-30T00:00:00Z	TBARC.Sweden used in PMID:28092681	PRJNA229212	SAMN02414847	GCA_000677235.1	JKHJ00000000	-	Broad Institute	WGS	Illumina	126.0x	allpaths v. R48559		19	21	4432729	65.6	4395	4012		gland		2003	Sweden	Sweden		Human, Homo sapiens				host_subject_id:7	Resistant;Susceptible	AMR Panel											TB-ARC Sweden
1423432_3	Mycobacterium tuberculosis BTB04-001	Mycobacterium tuberculosis BTB04-001	1423432	WGS	BTB04-001	2014-04-30T00:00:00Z	TBARC.Sweden used in PMID:28092681	PRJNA229213	SAMN02414848	GCA_000677255.1	JKHI00000000	-	Broad Institute	WGS	Illumina	122.0x	allpaths v. R48559		33	34	4386648	65.6	4331	3943		lymph galnd		2003	Sweden	Sweden		Human, Homo sapiens				host_subject_id:8	Susceptible	AMR Panel											TB-ARC Sweden
1423435_3	Mycobacterium tuberculosis BTB04-011	Mycobacterium tuberculosis BTB04-011	1423435	WGS	BTB04-011	2014-04-30T00:00:00Z	TBARC.Sweden used in PMID:28092681	PRJNA229216	SAMN02414851	GCA_000677275.1	JKHH00000000	-	Broad Institute	WGS	Illumina	126.0x	allpaths v. R48559		27	28	4399118	65.6	4369	3997		sputum		2003	Sweden	Sweden		Human, Homo sapiens				host_subject_id:2	Resistant;Susceptible	AMR Panel											TB-ARC Sweden
1423436_3	Mycobacterium tuberculosis BTB04-097	Mycobacterium tuberculosis BTB04-097	1423436	WGS	BTB04-097	2014-04-30T00:00:00Z	TBARC.Sweden used in PMID:28092681	PRJNA229217	SAMN02414852	GCA_000677295.1	JKHG00000000	-	Broad Institute	WGS	Illumina	128.0x	allpaths v. R48559		16	17	4405359	65.6	4355	4010		sputum		2004	Sweden	Sweden		Human, Homo sapiens				host_subject_id:11	Resistant	AMR Panel											TB-ARC Sweden
1423437_3	Mycobacterium tuberculosis BTB03-142	Mycobacterium tuberculosis BTB03-142	1423437	WGS	BTB03-142	2014-04-30T00:00:00Z	TBARC.Sweden used in PMID:28092681	PRJNA229218	SAMN02414853	GCA_000677315.1	JKHF00000000	-	Broad Institute	WGS	Illumina	116.0x	allpaths v. R48559		16	16	4396453	65.6	4352	3991		na		2003	Sweden	Sweden		Human, Homo sapiens				host_subject_id:3	Resistant	AMR Panel											TB-ARC Sweden
1423438_3	Mycobacterium tuberculosis BTB04-128	Mycobacterium tuberculosis BTB04-128	1423438	WGS	BTB04-128	2014-04-30T00:00:00Z	TBARC.Sweden used in PMID:28092681	PRJNA229219	SAMN02414854	GCA_000677335.1	JKHE00000000	-	Broad Institute	WGS	Illumina	126.0x	allpaths v. R48559		20	21	4407934	65.6	4366	4035		sputum		2004	Sweden	Sweden		Human, Homo sapiens				host_subject_id:12	Resistant;Susceptible	AMR Panel											TB-ARC Sweden
1423439_3	Mycobacterium tuberculosis BTB04-158	Mycobacterium tuberculosis BTB04-158	1423439	WGS	BTB04-158	2014-04-30T00:00:00Z	TBARC.Sweden used in PMID:28092681	PRJNA229220	SAMN02414855	GCA_000677355.1	JKHD00000000	-	Broad Institute	WGS	Illumina	124.0x	allpaths v. R48559		17	17	4397074	65.6	4352	3995		VSK		2004	Sweden	Sweden		Human, Homo sapiens				host_subject_id:13	Resistant;Susceptible	AMR Panel											TB-ARC Sweden
1423440_3	Mycobacterium tuberculosis BTB04-172	Mycobacterium tuberculosis BTB04-172	1423440	WGS	BTB04-172	2014-04-30T00:00:00Z	TBARC.Sweden used in PMID:28092681	PRJNA229221	SAMN02414856	GCA_000677375.1	JKHC00000000	-	Broad Institute	WGS	Illumina	124.0x	allpaths v. R48559		15	15	4354928	65.6	4320	3986		sputum		2004	Sweden	Sweden		Human, Homo sapiens				host_subject_id:10	Resistant;Susceptible	AMR Panel											TB-ARC Sweden
1423441_3	Mycobacterium tuberculosis BTB04-388	Mycobacterium tuberculosis BTB04-388	1423441	WGS	BTB04-388	2014-04-30T00:00:00Z	TBARC.Sweden used in PMID:28092681	PRJNA229222	SAMN02414857	GCA_000677395.1	JKHB00000000	-	Broad Institute	WGS	Illumina	126.0x	allpaths v. R48559		25	26	4411252	65.6	4379	4006		sputum		2004	Sweden	Sweden		Human, Homo sapiens				host_subject_id:14	Resistant;Susceptible	AMR Panel											TB-ARC Sweden
1423442_3	Mycobacterium tuberculosis BTB04-416	Mycobacterium tuberculosis BTB04-416	1423442	WGS	BTB04-416	2014-04-30T00:00:00Z	TBARC.Sweden used in PMID:28092681	PRJNA229223	SAMN02414858	GCA_000677415.1	JKHA00000000	-	Broad Institute	WGS	Illumina	130.0x	allpaths v. R48559		34	38	4376323	65.6	4336	3980		sputum		2004	Sweden	Sweden		Human, Homo sapiens				host_subject_id:15	Resistant	AMR Panel											TB-ARC Sweden
1423443_3	Mycobacterium tuberculosis BTB04-452	Mycobacterium tuberculosis BTB04-452	1423443	WGS	BTB04-452	2014-04-30T00:00:00Z	TBARC.Sweden used in PMID:28092681	PRJNA229224	SAMN02414859	GCA_000677435.1	JKGZ00000000	-	Broad Institute	WGS	Illumina	125.0x	allpaths v. R48559		31	35	4379070	65.6	4349	3983		sputum		2004	Sweden	Sweden		Human, Homo sapiens				host_subject_id:2	Resistant;Susceptible	AMR Panel											TB-ARC Sweden
1423444_3	Mycobacterium tuberculosis BTB05-001	Mycobacterium tuberculosis BTB05-001	1423444	WGS	BTB05-001	2014-04-30T00:00:00Z	TBARC.Sweden used in PMID:28092681	PRJNA229225	SAMN02414860	GCA_000677455.1	JKGY00000000	-	Broad Institute	WGS	Illumina	129.0x	allpaths v. R48559		21	21	4417401	65.6	4390	4013		VSK		2004	Sweden	Sweden		Human, Homo sapiens				host_subject_id:16	Susceptible	AMR Panel											TB-ARC Sweden
1423445_3	Mycobacterium tuberculosis BTB05-013	Mycobacterium tuberculosis BTB05-013	1423445	WGS	BTB05-013	2014-04-30T00:00:00Z	TBARC.Sweden used in PMID:28092681	PRJNA229226	SAMN02414861	GCA_000677475.1	JKGX00000000	-	Broad Institute	WGS	Illumina	107.0x	allpaths v. R48559		22	23	4397006	65.6	4353	3593		sputum		2005	Sweden	Sweden		Human, Homo sapiens				host_subject_id:17	Resistant;Susceptible	AMR Panel											TB-ARC Sweden
1423446_3	Mycobacterium tuberculosis BTB05-285	Mycobacterium tuberculosis BTB05-285	1423446	WGS	BTB05-285	2014-04-30T00:00:00Z	TBARC.Sweden used in PMID:28092681	PRJNA229227	SAMN02414862	GCA_000677495.1	JKGW00000000	-	Broad Institute	WGS	Illumina	102.0x	allpaths v. R48559		22	23	4398413	65.6	4380	4005		sputum		2005	Sweden	Sweden		Human, Homo sapiens				host_subject_id:14	Resistant;Susceptible	AMR Panel											TB-ARC Sweden
1423447_3	Mycobacterium tuberculosis BTB05-348	Mycobacterium tuberculosis BTB05-348	1423447	WGS	BTB05-348	2014-04-30T00:00:00Z	TBARC.Sweden used in PMID:28092681	PRJNA229228	SAMN02414863	GCA_000677515.1	JKGV00000000	-	Broad Institute	WGS	Illumina	65.0x	allpaths v. R48559		64	67	4398114	65.6	4366	2114		retroper. abscess		2005	Sweden	Sweden		Human, Homo sapiens				host_subject_id:18	Resistant;Susceptible	AMR Panel											TB-ARC Sweden
1423448_3	Mycobacterium tuberculosis BTB05-371	Mycobacterium tuberculosis BTB05-371	1423448	WGS	BTB05-371	2014-04-30T00:00:00Z	TBARC.Sweden used in PMID:28092681	PRJNA229229	SAMN02414864	GCA_000677535.1	JKGU00000000	-	Broad Institute	WGS	Illumina	106.0x	allpaths v. R48559		11	11	4405485	65.6	4356	3993		lymph galnd		2005	Sweden	Sweden		Human, Homo sapiens				host_subject_id:19	Resistant	AMR Panel											TB-ARC Sweden
1423449_3	Mycobacterium tuberculosis BTB03-143	Mycobacterium tuberculosis BTB03-143	1423449	WGS	BTB03-143	2014-04-30T00:00:00Z	TBARC.Sweden used in PMID:28092681	PRJNA229230	SAMN02414865	GCA_000677555.1	JKGT00000000	-	Broad Institute	WGS	Illumina	117.0x	allpaths v. R48559		27	27	4402509	65.6	4384	4005		bronchial		2003	Sweden	Sweden		Human, Homo sapiens				host_subject_id:4	Resistant	AMR Panel											TB-ARC Sweden
1423450_3	Mycobacterium tuberculosis BTB05-650	Mycobacterium tuberculosis BTB05-650	1423450	WGS	BTB05-650	2014-04-30T00:00:00Z	TB-ARC Sweden initiative, Broad Institute (broadinstitute.org)	PRJNA229231	SAMN02414866	GCA_000677575.1	JKGS00000000	-	Broad Institute	WGS	Illumina	86.0x	allpaths v. R48559		60	63	4363714	65.6	4327	3968		sputum		2005	Sweden	Sweden		Human, Homo sapiens				host_subject_id:20	Resistant	AMR Panel											TB-ARC Sweden
1423451_3	Mycobacterium tuberculosis BTB05-660	Mycobacterium tuberculosis BTB05-660	1423451	WGS	BTB05-660	2014-04-30T00:00:00Z	TBARC.Sweden used in PMID:28092681	PRJNA229232	SAMN02414867	GCA_000677595.1	JKGR00000000	-	Broad Institute	WGS	Illumina	116.0x	allpaths v. R48559		15	15	4412999	65.6	4376	4025		lymph galnd		2005	Sweden	Sweden		Human, Homo sapiens				host_subject_id:21	Resistant;Susceptible	AMR Panel											TB-ARC Sweden
1423452_3	Mycobacterium tuberculosis BTB06-001	Mycobacterium tuberculosis BTB06-001	1423452	WGS	BTB06-001	2014-04-30T00:00:00Z	TBARC.Sweden used in PMID:28092681	PRJNA229233	SAMN02414868	GCA_000677615.1	JKGQ00000000	-	Broad Institute	WGS	Illumina	104.0x	allpaths v. R48559		13	14	4381056	65.6	4341	3992		lung tissue		2006	Sweden	Sweden		Human, Homo sapiens				host_subject_id:22	Susceptible	AMR Panel											TB-ARC Sweden
1423453_3	Mycobacterium tuberculosis BTB06-340	Mycobacterium tuberculosis BTB06-340	1423453	WGS	BTB06-340	2014-04-30T00:00:00Z	TBARC.Sweden used in PMID:28092681	PRJNA229234	SAMN02414869	GCA_000677635.1	JKGP00000000	-	Broad Institute	WGS	Illumina	128.0x	allpaths v. R48559		21	21	4396041	65.6	4363	3996		sputum		2006	Sweden	Sweden		Human, Homo sapiens				host_subject_id:20	Resistant	AMR Panel											TB-ARC Sweden
1423454_3	Mycobacterium tuberculosis BTB06-467	Mycobacterium tuberculosis BTB06-467	1423454	WGS	BTB06-467	2014-04-30T00:00:00Z	TBARC.Sweden used in PMID:28092681	PRJNA229235	SAMN02414870	GCA_000677655.1	JKGO00000000	-	Broad Institute	WGS	Illumina	117.0x	allpaths v. R48559		20	24	4419833	65.6	4397	4024		lymph galnd		2006	Sweden	Sweden		Human, Homo sapiens				host_subject_id:23	Resistant;Susceptible	AMR Panel											TB-ARC Sweden
1423455_3	Mycobacterium tuberculosis BTB06-494	Mycobacterium tuberculosis BTB06-494	1423455	WGS	BTB06-494	2014-04-30T00:00:00Z	TBARC.Sweden used in PMID:28092681	PRJNA229236	SAMN02414871	GCA_000677675.1	JKGN00000000	-	Broad Institute	WGS	Illumina	74.0x	allpaths v. R48559		64	68	4386435	65.6	4356	3998		sputum		2006	Sweden	Sweden		Human, Homo sapiens				host_subject_id:24	Resistant;Susceptible	AMR Panel											TB-ARC Sweden
1423456_3	Mycobacterium tuberculosis BTB07-001	Mycobacterium tuberculosis BTB07-001	1423456	WGS	BTB07-001	2014-04-30T00:00:00Z	TBARC.Sweden used in PMID:28092681	PRJNA229237	SAMN02414872	GCA_000677695.1	JKGM00000000	-	Broad Institute	WGS	Illumina	111.0x	allpaths v. R48559		23	25	4396903	65.6	4371	4019		BAL		2006	Sweden	Sweden		Human, Homo sapiens				host_subject_id:25	Resistant;Susceptible	AMR Panel											TB-ARC Sweden
1423457_3	Mycobacterium tuberculosis BTB07-034	Mycobacterium tuberculosis BTB07-034	1423457	WGS	BTB07-034	2014-04-30T00:00:00Z	TBARC.Sweden used in PMID:28092681	PRJNA229238	SAMN02414873	GCA_000677715.1	JKGL00000000	-	Broad Institute	WGS	Illumina	99.0x	allpaths v. R48559		21	22	4391594	65.6	4347	3999		sputum		2006	Sweden	Sweden		Human, Homo sapiens				host_subject_id:26	Resistant;Susceptible	AMR Panel											TB-ARC Sweden
1423458_3	Mycobacterium tuberculosis BTB07-070	Mycobacterium tuberculosis BTB07-070	1423458	WGS	BTB07-070	2014-04-30T00:00:00Z	TBARC.Sweden used in PMID:28092681	PRJNA229239	SAMN02414874	GCA_000677735.1	JKGK00000000	-	Broad Institute	WGS	Illumina	103.0x	allpaths v. R48559		21	21	4399294	65.6	4346	3999		sputum		2007	Sweden	Sweden		Human, Homo sapiens				host_subject_id:27	Resistant;Susceptible	AMR Panel											TB-ARC Sweden
1423459_3	Mycobacterium tuberculosis BTB07-123	Mycobacterium tuberculosis BTB07-123	1423459	WGS	BTB07-123	2014-04-30T00:00:00Z	TBARC.Sweden used in PMID:28092681	PRJNA229240	SAMN02414875	GCA_000677755.1	JKGJ00000000	-	Broad Institute	WGS	Illumina	118.0x	allpaths v. R48559		18	22	4361015	65.6	4323	4002		sputum		2007	Sweden	Sweden		Human, Homo sapiens				host_subject_id:28	Resistant;Susceptible	AMR Panel											TB-ARC Sweden
1423460_3	Mycobacterium tuberculosis BTB07-126	Mycobacterium tuberculosis BTB07-126	1423460	WGS	BTB07-126	2014-04-30T00:00:00Z	TBARC.Sweden used in PMID:28092681	PRJNA229241	SAMN02414876	GCA_000677775.1	JKGI00000000	-	Broad Institute	WGS	Illumina	119.0x	allpaths v. R48559		23	23	4394782	65.6	4362	3995		sputum		2007	Sweden	Sweden		Human, Homo sapiens				host_subject_id:26	Resistant	AMR Panel											TB-ARC Sweden
1423461_3	Mycobacterium tuberculosis BTB03-144	Mycobacterium tuberculosis BTB03-144	1423461	WGS	BTB03-144	2014-04-30T00:00:00Z	TBARC.Sweden used in PMID:28092681	PRJNA229242	SAMN02414877	GCA_000677795.1	JKGH00000000	-	Broad Institute	WGS	Illumina	123.0x	allpaths v. R48559		16	17	4409846	65.6	4360	4023		sputum		2003	Sweden	Sweden		Human, Homo sapiens				host_subject_id:5	Resistant;Susceptible	AMR Panel											TB-ARC Sweden
1423462_3	Mycobacterium tuberculosis BTB07-170	Mycobacterium tuberculosis BTB07-170	1423462	WGS	BTB07-170	2014-04-30T00:00:00Z	TBARC.Sweden used in PMID:28092681	PRJNA229243	SAMN02414878	GCA_000677815.1	JKGG00000000	-	Broad Institute	WGS	Illumina	127.0x	allpaths v. R48559		16	16	4404602	65.6	4364	3993		sputum		2007	Sweden	Sweden		Human, Homo sapiens				host_subject_id:28	Resistant	AMR Panel											TB-ARC Sweden
1423463_3	Mycobacterium tuberculosis BTB07-206	Mycobacterium tuberculosis BTB07-206	1423463	WGS	BTB07-206	2014-04-30T00:00:00Z	TBARC.Sweden used in PMID:28092681	PRJNA229244	SAMN02414879	GCA_000677835.1	JKGF00000000	-	Broad Institute	WGS	Illumina	102.0x	allpaths v. R48559		17	17	4393447	65.6	4354	4018		sputum		2007	Sweden	Sweden		Human, Homo sapiens				host_subject_id:30	Resistant	AMR Panel											TB-ARC Sweden
1423464_3	Mycobacterium tuberculosis BTB07-234		1423464	WGS	BTB07-234	2014-06-12T00:00:00Z	TBARC.Sweden used in PMID:28092681	PRJNA229245	SAMN02414880	GCA_000705985.1	JKGE00000000	-	Broad Institute		Illumina	128.0x	allpaths v. R48559		5	22	4401070	65.6	4288	3980		sputum		2007	Sweden	Sweden		Human, Homo sapiens				host_subject_id:31	Resistant;Susceptible	AMR Panel											TB Sweden
1423465_3	Mycobacterium tuberculosis BTB07-243	Mycobacterium tuberculosis BTB07-243	1423465	WGS	BTB07-243	2014-04-30T00:00:00Z	TBARC.Sweden used in PMID:28092681	PRJNA229246	SAMN02414881	GCA_000677855.1	JKGD00000000	-	Broad Institute	WGS	Illumina	90.0x	allpaths v. R48559		75	77	4392165	65.6	4364	4004		sputum		2007	Sweden	Sweden		Human, Homo sapiens				host_subject_id:32	Resistant;Susceptible	AMR Panel											TB-ARC Sweden
1423467_3	Mycobacterium tuberculosis BTB07-254	Mycobacterium tuberculosis BTB07-254	1423467	WGS	BTB07-254	2014-04-30T00:00:00Z	TBARC.Sweden used in PMID:28092681	PRJNA229248	SAMN02414883	GCA_000677895.1	JKGB00000000	-	Broad Institute	WGS	Illumina	72.0x	allpaths v. R48559		68	70	4398325	65.6	4350	4006		BAL		2007	Sweden	Sweden		Human, Homo sapiens				host_subject_id:34	Resistant;Susceptible	AMR Panel											TB-ARC Sweden
1423468_3	Mycobacterium tuberculosis BTB07-261	Mycobacterium tuberculosis BTB07-261	1423468	WGS	BTB07-261	2014-04-30T00:00:00Z	TBARC.Sweden used in PMID:28092681	PRJNA229249	SAMN02414884	GCA_000677915.1	JKGA00000000	-	Broad Institute	WGS	Illumina	119.0x	allpaths v. R48559		15	17	4395717	65.6	4336	3995		abscess		2007	Sweden	Sweden		Human, Homo sapiens				host_subject_id:34	Resistant;Susceptible	AMR Panel											TB-ARC Sweden
1423469_3	Mycobacterium tuberculosis BTB07-275	Mycobacterium tuberculosis BTB07-275	1423469	WGS	BTB07-275	2014-04-30T00:00:00Z	TBARC.Sweden used in PMID:28092681	PRJNA229250	SAMN02414885	GCA_000677935.1	JKFZ00000000	-	Broad Institute	WGS	Illumina	72.0x	allpaths v. R48559		55	58	4391174	65.6	4338	3996		feces		2007	Sweden	Sweden		Human, Homo sapiens				host_subject_id:35	Resistant;Susceptible	AMR Panel											TB-ARC Sweden
1423470_3	Mycobacterium tuberculosis BTB07-283	Mycobacterium tuberculosis BTB07-283	1423470	WGS	BTB07-283	2014-04-30T00:00:00Z	TBARC.Sweden used in PMID:28092681	PRJNA229251	SAMN02414886	GCA_000677955.1	JKFY00000000	-	Broad Institute	WGS	Illumina	100.0x	allpaths v. R48559		14	16	4390439	65.6	4321	4003		sputum		2007	Sweden	Sweden		Human, Homo sapiens				host_subject_id:33	Resistant;Susceptible	AMR Panel											TB-ARC Sweden
1423471_3	Mycobacterium tuberculosis BTB07-299	Mycobacterium tuberculosis BTB07-299	1423471	WGS	BTB07-299	2014-04-30T00:00:00Z	TBARC.Sweden used in PMID:28092681	PRJNA229252	SAMN02414887	GCA_000677975.1	JKFX00000000	-	Broad Institute	WGS	Illumina	116.0x	allpaths v. R48559		23	23	4396161	65.6	4338	3995		sputum		2007	Sweden	Sweden		Human, Homo sapiens				host_subject_id:36	Resistant;Susceptible	AMR Panel											TB-ARC Sweden
1423472_3	Mycobacterium tuberculosis BTB07-300	Mycobacterium tuberculosis BTB07-300	1423472	WGS	BTB07-300	2014-04-30T00:00:00Z	TBARC.Sweden used in PMID:28092681	PRJNA229253	SAMN02414888	GCA_000677995.1	JKFW00000000	-	Broad Institute	WGS	Illumina	102.0x	allpaths v. R48559		18	19	4391998	65.6	4347	3996		sputum		2007	Sweden	Sweden		Human, Homo sapiens				host_subject_id:28	Resistant;Susceptible	AMR Panel											TB-ARC Sweden
1423473_3	Mycobacterium tuberculosis BTB07-314		1423473	WGS	BTB07-314	2014-06-12T00:00:00Z	TBARC.Sweden used in PMID:28092681	PRJNA229254	SAMN02414889	GCA_000705965.1	JKFV00000000	-	Broad Institute		Illumina	85.0x	allpaths v. R48559		71	73	4381760	65.6	4285	3977		sputum		2007	Sweden	Sweden		Human, Homo sapiens				host_subject_id:31	Resistant	AMR Panel											TB Sweden
1423474_3	Mycobacterium tuberculosis BTB07-323	Mycobacterium tuberculosis BTB07-323	1423474	WGS	BTB07-323	2014-04-30T00:00:00Z	TBARC.Sweden used in PMID:28092681	PRJNA229255	SAMN02414890	GCA_000678015.1	JKFU00000000	-	Broad Institute	WGS	Illumina	129.0x	allpaths v. R48559		15	16	4393466	65.6	4364	3990		sputum		2007	Sweden	Sweden		Human, Homo sapiens				host_subject_id:37	Resistant	AMR Panel											TB-ARC Sweden
1423475_3	Mycobacterium tuberculosis BTB07-324	Mycobacterium tuberculosis BTB07-324	1423475	WGS	BTB07-324	2014-04-30T00:00:00Z	TBARC.Sweden used in PMID:28092681	PRJNA229256	SAMN02414891	GCA_000678035.1	JKFT00000000	-	Broad Institute	WGS	Illumina	99.0x	allpaths v. R48559		15	16	4393017	65.6	4336	3991		bronchial		2007	Sweden	Sweden		Human, Homo sapiens				host_subject_id:31	Resistant;Susceptible	AMR Panel											TB-ARC Sweden
1423476_3	Mycobacterium tuberculosis BTB07-325	Mycobacterium tuberculosis BTB07-325	1423476	WGS	BTB07-325	2014-04-30T00:00:00Z	TBARC.Sweden used in PMID:28092681	PRJNA229257	SAMN02414892	GCA_000678055.1	JKFS00000000	-	Broad Institute	WGS	Illumina	101.0x	allpaths v. R48559		12	12	4359784	65.6	4335	3989		sputum		2007	Sweden	Sweden		Human, Homo sapiens				host_subject_id:38	Resistant	AMR Panel											TB-ARC Sweden
1423477_3	Mycobacterium tuberculosis BTB07-327		1423477	WGS	BTB07-327	2014-06-12T00:00:00Z	TBARC.Sweden used in PMID:28092681	PRJNA229258	SAMN02414893	GCA_000705945.1	JKFR00000000	-	Broad Institute		Illumina	124.0x	allpaths v. R48559		8	42	4430840	65.6	4332	4012		abscess		2007	Sweden	Sweden		Human, Homo sapiens				host_subject_id:39	Resistant;Susceptible	AMR Panel											TB Sweden
1423478_3	Mycobacterium tuberculosis BTB07-354	Mycobacterium tuberculosis BTB07-354	1423478	WGS	BTB07-354	2014-04-30T00:00:00Z	TBARC.Sweden used in PMID:28092681	PRJNA229259	SAMN02414894	GCA_000678075.1	JKFQ00000000	-	Broad Institute	WGS	Illumina	109.0x	allpaths v. R48559		25	28	4415217	65.6	4377	4021		lgl		2007	Sweden	Sweden		Human, Homo sapiens				host_subject_id:40	Resistant;Susceptible	AMR Panel											TB-ARC Sweden
1423479_3	Mycobacterium tuberculosis BTB08-001	Mycobacterium tuberculosis BTB08-001	1423479	WGS	BTB08-001	2014-04-30T00:00:00Z	TBARC.Sweden used in PMID:28092681	PRJNA229260	SAMN02414895	GCA_000678095.1	JKFP00000000	-	Broad Institute	WGS	Illumina	129.0x	allpaths v. R48559		22	23	4402639	65.6	4371	4010		bronchial		2007	Sweden	Sweden		Human, Homo sapiens				host_subject_id:41	Susceptible	AMR Panel											TB-ARC Sweden
1423480_3	Mycobacterium tuberculosis BTB08-014	Mycobacterium tuberculosis BTB08-014	1423480	WGS	BTB08-014	2014-04-30T00:00:00Z	TBARC.Sweden used in PMID:28092681	PRJNA229261	SAMN02414896	GCA_000678115.1	JKFO00000000	-	Broad Institute	WGS	Illumina	126.0x	allpaths v. R48559		21	21	4396961	65.6	4354	3998		sputum		2007	Sweden	Sweden		Human, Homo sapiens				host_subject_id:36	Resistant;Susceptible	AMR Panel											TB-ARC Sweden
1423481_3	Mycobacterium tuberculosis BTB08-022	Mycobacterium tuberculosis BTB08-022	1423481	WGS	BTB08-022	2014-04-30T00:00:00Z	TBARC.Sweden used in PMID:28092681	PRJNA229262	SAMN02414897	GCA_000678135.1	JKFN00000000	-	Broad Institute	WGS	Illumina	123.0x	allpaths v. R48559		22	22	4375186	65.6	4346	3996		VSK		2007	Sweden	Sweden		Human, Homo sapiens				host_subject_id:42	Resistant;Susceptible	AMR Panel											TB-ARC Sweden
1423482_3	Mycobacterium tuberculosis BTB08-043	Mycobacterium tuberculosis BTB08-043	1423482	WGS	BTB08-043	2014-04-30T00:00:00Z	TBARC.Sweden used in PMID:28092681	PRJNA229263	SAMN02414898	GCA_000678155.1	JKFM00000000	-	Broad Institute	WGS	Illumina	97.0x	allpaths v. R48559		19	19	4404864	65.6	4371	4005		halscysta		2008	Sweden	Sweden		Human, Homo sapiens				host_subject_id:43	Resistant;Susceptible	AMR Panel											TB-ARC Sweden
1423483_3	Mycobacterium tuberculosis BTB08-072	Mycobacterium tuberculosis BTB08-072	1423483	WGS	BTB08-072	2014-04-30T00:00:00Z	TBARC.Sweden used in PMID:28092681	PRJNA229264	SAMN02414899	GCA_000678175.1	JKFL00000000	-	Broad Institute	WGS	Illumina	131.0x	allpaths v. R48559		22	23	4400569	65.6	4339	4003		BAL		2008	Sweden	Sweden		Human, Homo sapiens				host_subject_id:44	Resistant;Susceptible	AMR Panel											TB-ARC Sweden
1423484_3	Mycobacterium tuberculosis BTB08-093	Mycobacterium tuberculosis BTB08-093	1423484	WGS	BTB08-093	2014-04-30T00:00:00Z	TBARC.Sweden used in PMID:28092681	PRJNA229265	SAMN02414900	GCA_000678195.1	JKFK00000000	-	Broad Institute	WGS	Illumina	126.0x	allpaths v. R48559		20	20	4401325	65.6	4367	3995		sputum		2008	Sweden	Sweden		Human, Homo sapiens				host_subject_id:45	Resistant	AMR Panel											TB-ARC Sweden
1423485_3	Mycobacterium tuberculosis BTB08-148	Mycobacterium tuberculosis BTB08-148	1423485	WGS	BTB08-148	2014-04-30T00:00:00Z	TBARC.Sweden used in PMID:28092681	PRJNA229266	SAMN02414901	GCA_000678215.1	JKFJ00000000	-	Broad Institute	WGS	Illumina	123.0x	allpaths v. R48559		31	34	4403359	65.6	4351	3973		sputum		2008	Sweden	Sweden		Human, Homo sapiens				host_subject_id:46	Resistant;Susceptible	AMR Panel											TB-ARC Sweden
1423486_3	Mycobacterium tuberculosis BTB08-183	Mycobacterium tuberculosis BTB08-183	1423486	WGS	BTB08-183	2014-04-30T00:00:00Z	TBARC.Sweden used in PMID:28092681	PRJNA229267	SAMN02414902	GCA_000678235.1	JKFI00000000	-	Broad Institute	WGS	Illumina	127.0x	allpaths v. R48559		33	37	4387442	65.6	4343	3993		saknas		2008	Sweden	Sweden		Human, Homo sapiens				host_subject_id:47	Resistant	AMR Panel											TB-ARC Sweden
1423487_3	Mycobacterium tuberculosis BTB08-221	Mycobacterium tuberculosis BTB08-221	1423487	WGS	BTB08-221	2014-04-30T00:00:00Z	TB-ARC Sweden initiative, Broad Institute (broadinstitute.org)	PRJNA229268	SAMN02414903	GCA_000678255.1	JKFH00000000	-	Broad Institute	WGS	Illumina	90.0x	allpaths v. R48559		46	48	4404656	65.6	4361	4002		sputum		2008	Sweden	Sweden		Human, Homo sapiens				host_subject_id:48	Resistant	AMR Panel											TB-ARC Sweden
1423488_3	Mycobacterium tuberculosis BTB08-283	Mycobacterium tuberculosis BTB08-283	1423488	WGS	BTB08-283	2014-04-30T00:00:00Z	TBARC.Sweden used in PMID:28092681	PRJNA229269	SAMN02414904	GCA_000678275.1	JKFG00000000	-	Broad Institute	WGS	Illumina	101.0x	allpaths v. R48559		11	11	4393905	65.6	4335	4000		sputum		2008	Sweden	Sweden		Human, Homo sapiens				host_subject_id:49	Resistant	AMR Panel											TB-ARC Sweden
1423489_3	Mycobacterium tuberculosis BTB08-288	Mycobacterium tuberculosis BTB08-288	1423489	WGS	BTB08-288	2014-04-30T00:00:00Z	TBARC.Sweden used in PMID:28092681	PRJNA229270	SAMN02414905	GCA_000678295.1	JKFF00000000	-	Broad Institute	WGS	Illumina	116.0x	allpaths v. R48559		12	12	4400159	65.6	4338	4001		punctuat		2008	Sweden	Sweden		Human, Homo sapiens				host_subject_id:50	Resistant	AMR Panel											TB-ARC Sweden
1423490_3	Mycobacterium tuberculosis BTB08-309	Mycobacterium tuberculosis BTB08-309	1423490	WGS	BTB08-309	2014-04-30T00:00:00Z	TBARC.Sweden used in PMID:28092681	PRJNA229271	SAMN02414906	GCA_000678315.1	JKFE00000000	-	Broad Institute	WGS	Illumina	124.0x	allpaths v. R48559		12	12	4368289	65.6	4307	3966		Sputum		2008	Sweden	Sweden		Human, Homo sapiens				host_subject_id:51	Resistant;Susceptible	AMR Panel											TB-ARC Sweden
1423492_3	Mycobacterium tuberculosis BTB08-356	Mycobacterium tuberculosis BTB08-356	1423492	WGS	BTB08-356	2014-04-30T00:00:00Z	TBARC.Sweden used in PMID:28092681	PRJNA229273	SAMN02414908	GCA_000678335.1	JKFD00000000	-	Broad Institute	WGS	Illumina	130.0x	allpaths v. R48559		13	15	4422375	65.6	4381	3989		bronchial		2008	Sweden	Sweden		Human, Homo sapiens				host_subject_id:52	Resistant	AMR Panel											TB-ARC Sweden
1423493_3	Mycobacterium tuberculosis BTB08-362	Mycobacterium tuberculosis BTB08-362	1423493	WGS	BTB08-362	2014-04-30T00:00:00Z	TBARC.Sweden used in PMID:28092681	PRJNA229274	SAMN02414909	GCA_000678355.1	JKFC00000000	-	Broad Institute	WGS	Illumina	111.0x	allpaths v. R48559		16	17	4382758	65.6	4340	3997		faeces		2008	Sweden	Sweden		Human, Homo sapiens				host_subject_id:53	Resistant	AMR Panel											TB-ARC Sweden
1423494_3	Mycobacterium tuberculosis BTB08-394	Mycobacterium tuberculosis BTB08-394	1423494	WGS	BTB08-394	2014-04-30T00:00:00Z	TBARC.Sweden used in PMID:28092681	PRJNA229275	SAMN02414910	GCA_000678375.1	JKFB00000000	-	Broad Institute	WGS	Illumina	124.0x	allpaths v. R48559		20	20	4389904	65.6	4350	3995		sputum		2008	Sweden	Sweden		Human, Homo sapiens				host_subject_id:53	Resistant;Susceptible	AMR Panel											TB-ARC Sweden
1423495_3	Mycobacterium tuberculosis BTB08-395		1423495	WGS	BTB08-395	2014-06-12T00:00:00Z	TBARC.Sweden used in PMID:28092681	PRJNA229276	SAMN02414911	GCA_000705925.1	JKFA00000000	-	Broad Institute		Illumina	99.0x	allpaths v. R48559		8	24	4411640	65.6	4299	4018		sputum		2008	Sweden	Sweden		Human, Homo sapiens				host_subject_id:54	Resistant	AMR Panel											TB Sweden
1423496_3	Mycobacterium tuberculosis BTB09-001	Mycobacterium tuberculosis BTB09-001	1423496	WGS	BTB09-001	2014-04-30T00:00:00Z	TBARC.Sweden used in PMID:28092681	PRJNA229277	SAMN02414912	GCA_000678395.1	JKEZ00000000	-	Broad Institute	WGS	Illumina	126.0x	allpaths v. R48559		26	28	4407219	65.6	4373	3989		PUS		2008	Sweden	Sweden		Human, Homo sapiens				host_subject_id:55	Resistant;Susceptible	AMR Panel											TB-ARC Sweden
1423497_3	Mycobacterium tuberculosis BTB09-036	Mycobacterium tuberculosis BTB09-036	1423497	WGS	BTB09-036	2014-04-30T00:00:00Z	TBARC.Sweden used in PMID:28092681	PRJNA229278	SAMN02414913	GCA_000678415.1	JKEY00000000	-	Broad Institute	WGS	Illumina	112.0x	allpaths v. R48559		21	21	4409388	65.6	4372	4005		bronchial		2008	Sweden	Sweden		Human, Homo sapiens				host_subject_id:56	Resistant;Susceptible	AMR Panel											TB-ARC Sweden
1423498_3	Mycobacterium tuberculosis BTB09-058	Mycobacterium tuberculosis BTB09-058	1423498	WGS	BTB09-058	2014-04-30T00:00:00Z	TBARC.Sweden used in PMID:28092681	PRJNA229279	SAMN02414914	GCA_000678435.1	JKEX00000000	-	Broad Institute	WGS	Illumina	126.0x	allpaths v. R48559		21	21	4390402	65.6	4352	3985		pericard		2008	Sweden	Sweden		Human, Homo sapiens				host_subject_id:57	Resistant	AMR Panel											TB-ARC Sweden
1423499_3	Mycobacterium tuberculosis BTB09-085	Mycobacterium tuberculosis BTB09-085	1423499	WGS	BTB09-085	2014-04-30T00:00:00Z	TBARC.Sweden used in PMID:28092681	PRJNA229280	SAMN02414915	GCA_000678455.1	JKEW00000000	-	Broad Institute	WGS	Illumina	128.0x	allpaths v. R48559		30	34	4388146	65.6	4373	3999		pericard		2009	Sweden	Sweden		Human, Homo sapiens				host_subject_id:57	Resistant;Susceptible	AMR Panel											TB-ARC Sweden
1423500_3	Mycobacterium tuberculosis BTB09-086	Mycobacterium tuberculosis BTB09-086	1423500	WGS	BTB09-086	2014-04-30T00:00:00Z	TBARC.Sweden used in PMID:28092681	PRJNA229281	SAMN02414916	GCA_000678475.1	JKEV00000000	-	Broad Institute	WGS	Illumina	131.0x	allpaths v. R48559		28	28	4392989	65.6	4351	3993		sputum		2009	Sweden	Sweden		Human, Homo sapiens				host_subject_id:58	Resistant;Susceptible	AMR Panel											TB-ARC Sweden
1423501_3	Mycobacterium tuberculosis BTB09-091	Mycobacterium tuberculosis BTB09-091	1423501	WGS	BTB09-091	2014-04-30T00:00:00Z	TB-ARC Sweden initiative, Broad Institute (broadinstitute.org)	PRJNA229282	SAMN02414917	GCA_000678495.1	JKEU00000000	-	Broad Institute	WGS	Illumina	115.0x	allpaths v. R48559		20	22	4398398	65.6	4361	4004		sputum		2009	Sweden	Sweden		Human, Homo sapiens				host_subject_id:59	Resistant	AMR Panel											TB-ARC Sweden
1423502_3	Mycobacterium tuberculosis BTB09-151	Mycobacterium tuberculosis BTB09-151	1423502	WGS	BTB09-151	2014-04-30T00:00:00Z	TBARC.Sweden used in PMID:28092681	PRJNA229283	SAMN02414918	GCA_000678515.1	JKET00000000	-	Broad Institute	WGS	Illumina	119.0x	allpaths v. R48559		18	19	4396406	65.6	4362	4014		secrete		2009	Sweden	Sweden		Human, Homo sapiens				host_subject_id:60	Resistant	AMR Panel											TB-ARC Sweden
1423503_3	Mycobacterium tuberculosis BTB09-157	Mycobacterium tuberculosis BTB09-157	1423503	WGS	BTB09-157	2014-04-30T00:00:00Z	TBARC.Sweden used in PMID:28092681	PRJNA229284	SAMN02414919	GCA_000678535.1	JKES00000000	-	Broad Institute	WGS	Illumina	127.0x	allpaths v. R48559		20	21	4400791	65.6	4371	3993		sputum		2009	Sweden	Sweden		Human, Homo sapiens				host_subject_id:61	Resistant;Susceptible	AMR Panel											TB-ARC Sweden
1423504_3	Mycobacterium tuberculosis BTB09-184	Mycobacterium tuberculosis BTB09-184	1423504	WGS	BTB09-184	2014-04-30T00:00:00Z	TBARC.Sweden used in PMID:28092681	PRJNA229285	SAMN02414920	GCA_000678555.1	JKER00000000	-	Broad Institute	WGS	Illumina	127.0x	allpaths v. R48559		21	21	4398418	65.6	4369	3992		sputum		2009	Sweden	Sweden		Human, Homo sapiens				host_subject_id:62	Resistant;Susceptible	AMR Panel											TB-ARC Sweden
1423505_3	Mycobacterium tuberculosis BTB09-230	Mycobacterium tuberculosis BTB09-230	1423505	WGS	BTB09-230	2014-04-30T00:00:00Z	TBARC.Sweden used in PMID:28092681	PRJNA229286	SAMN02414921	GCA_000678575.1	JKEQ00000000	-	Broad Institute	WGS	Illumina	106.0x	allpaths v. R48559		19	20	4389053	65.6	4334	3967		abscess		2009	Sweden	Sweden		Human, Homo sapiens				host_subject_id:63	Resistant;Susceptible	AMR Panel											TB-ARC Sweden
1423506_3	Mycobacterium tuberculosis BTB09-377	Mycobacterium tuberculosis BTB09-377	1423506	WGS	BTB09-377	2014-04-30T00:00:00Z	TBARC.Sweden used in PMID:28092681	PRJNA229287	SAMN02414922	GCA_000658855.1	JKEP00000000	-	Broad Institute	WGS	Illumina	86.0x	allpaths v. R48559		69	73	4368782	65.6	4339	3974		sputum		2009	Sweden	Sweden		Human, Homo sapiens				host_subject_id:62	Resistant;Susceptible	AMR Panel											TB-ARC Sweden
1423507_3	Mycobacterium tuberculosis BTB09-382	Mycobacterium tuberculosis BTB09-382	1423507	WGS	BTB09-382	2014-04-30T00:00:00Z	TB-ARC Sweden initiative, Broad Institute (broadinstitute.org)	PRJNA229288	SAMN02414923	GCA_000678595.1	JKEO00000000	-	Broad Institute	WGS	Illumina	110.0x	allpaths v. R48559		21	23	4395187	65.6	4331	4016		PX colon		2009	Sweden	Sweden		Human, Homo sapiens				host_subject_id:64	Resistant;Susceptible	AMR Panel											TB-ARC Sweden
1423508_3	Mycobacterium tuberculosis BTB09-453	Mycobacterium tuberculosis BTB09-453	1423508	WGS	BTB09-453	2014-04-30T00:00:00Z	TBARC.Sweden used in PMID:28092681	PRJNA229289	SAMN02414924	GCA_000678615.1	JKEN00000000	-	Broad Institute	WGS	Illumina	86.0x	allpaths v. R48559		85	89	4395646	65.6	4365	3992		sekret		2009	Sweden	Sweden		Human, Homo sapiens				host_subject_id:65	Resistant;Susceptible	AMR Panel											TB-ARC Sweden
1423509_3	Mycobacterium tuberculosis BTB09-485	Mycobacterium tuberculosis BTB09-485	1423509	WGS	BTB09-485	2014-04-30T00:00:00Z	TBARC.Sweden used in PMID:28092681	PRJNA229290	SAMN02414925	GCA_000678635.1	JKEM00000000	-	Broad Institute	WGS	Illumina	74.0x	allpaths v. R48559		71	76	4370525	65.6	4344	3976		sekret		2009	Sweden	Sweden		Human, Homo sapiens				host_subject_id:66	Resistant;Susceptible	AMR Panel											TB-ARC Sweden
1423510_3	Mycobacterium tuberculosis BTB09-553	Mycobacterium tuberculosis BTB09-553	1423510	WGS	BTB09-553	2014-04-30T00:00:00Z	TB-ARC Sweden initiative, Broad Institute (broadinstitute.org)	PRJNA229291	SAMN02414926	GCA_000678655.1	JKEL00000000	-	Broad Institute	WGS	Illumina	104.0x	allpaths v. R48559		15	18	4393672	65.6	4353	3996		pleura		2009	Sweden	Sweden		Human, Homo sapiens				host_subject_id:67	Resistant	AMR Panel											TB-ARC Sweden
1423511_3	Mycobacterium tuberculosis BTB09-554	Mycobacterium tuberculosis BTB09-554	1423511	WGS	BTB09-554	2014-04-30T00:00:00Z	TBARC.Sweden used in PMID:28092681	PRJNA229292	SAMN02414927	GCA_000678675.1	JKEK00000000	-	Broad Institute	WGS	Illumina	87.0x	allpaths v. R48559		57	60	4405682	65.6	4378	4017		bronchial		2009	Sweden	Sweden		Human, Homo sapiens				host_subject_id:68	Resistant;Susceptible	AMR Panel											TB-ARC Sweden
1423512_3	Mycobacterium tuberculosis BTB09-565	Mycobacterium tuberculosis BTB09-565	1423512	WGS	BTB09-565	2014-04-30T00:00:00Z	TBARC.Sweden used in PMID:28092681	PRJNA229293	SAMN02414928	GCA_000658875.1	JKEJ00000000	-	Broad Institute	WGS	Illumina	126.0x	allpaths v. R48559		25	26	4400721	65.6	4353	3982		secrete		2009	Sweden	Sweden		Human, Homo sapiens				host_subject_id:69	Resistant;Susceptible	AMR Panel											TB-ARC Sweden
1423513_3	Mycobacterium tuberculosis BTB10-001	Mycobacterium tuberculosis BTB10-001	1423513	WGS	BTB10-001	2014-04-30T00:00:00Z	TBARC.Sweden used in PMID:28092681	PRJNA229294	SAMN02414929	GCA_000678695.1	JKEI00000000	-	Broad Institute	WGS	Illumina	126.0x	allpaths v. R48559		20	21	4411561	65.6	4377	4007		sputum		2009	Sweden	Sweden		Human, Homo sapiens				host_subject_id:70	Susceptible	AMR Panel											TB-ARC Sweden
1423514_3	Mycobacterium tuberculosis BTB10-005	Mycobacterium tuberculosis BTB10-005	1423514	WGS	BTB10-005	2014-04-30T00:00:00Z	TBARC.Sweden used in PMID:28092681	PRJNA229295	SAMN02414930	GCA_000678715.1	JKEH00000000	-	Broad Institute	WGS	Illumina	115.0x	allpaths v. R48559		18	18	4401203	65.6	4348	3998		secrete		2009	Sweden	Sweden		Human, Homo sapiens				host_subject_id:71	Resistant;Susceptible	AMR Panel											TB-ARC Sweden
1423515_3	Mycobacterium tuberculosis BTB10-092	Mycobacterium tuberculosis BTB10-092	1423515	WGS	BTB10-092	2014-04-30T00:00:00Z	TBARC.Sweden used in PMID:28092681	PRJNA229296	SAMN02414931	GCA_000659005.1	JKEG00000000	-	Broad Institute	WGS	Illumina	121.0x	allpaths v. R48559		23	24	4417060	65.6	4383	3979		sputum		2010	Sweden	Sweden		Human, Homo sapiens				host_subject_id:72	Resistant	AMR Panel											TB-ARC Sweden
1423516_3	Mycobacterium tuberculosis BTB10-097	Mycobacterium tuberculosis BTB10-097	1423516	WGS	BTB10-097	2014-04-30T00:00:00Z	TBARC.Sweden used in PMID:28092681	PRJNA229297	SAMN02414932	GCA_000678735.1	JKEF00000000	-	Broad Institute	WGS	Illumina	113.0x	allpaths v. R48559		19	19	4402929	65.6	4358	3997		sputum		2010	Sweden	Sweden		Human, Homo sapiens				host_subject_id:73	Resistant;Susceptible	AMR Panel											TB-ARC Sweden
1423517_3	Mycobacterium tuberculosis BTB10-120	Mycobacterium tuberculosis BTB10-120	1423517	WGS	BTB10-120	2014-04-30T00:00:00Z	TB-ARC Sweden initiative, Broad Institute (broadinstitute.org)	PRJNA229298	SAMN02414933	GCA_000678755.1	JKEE00000000	-	Broad Institute	WGS	Illumina	110.0x	allpaths v. R48559		26	27	4407265	65.6	4363	3968		bronchail		2010	Sweden	Sweden		Human, Homo sapiens				host_subject_id:74	Resistant;Susceptible	AMR Panel											TB-ARC Sweden
1423518_3	Mycobacterium tuberculosis BTB10-142	Mycobacterium tuberculosis BTB10-142	1423518	WGS	BTB10-142	2014-04-30T00:00:00Z	TB-ARC Sweden initiative, Broad Institute (broadinstitute.org)	PRJNA229299	SAMN02414934	GCA_000678775.1	JKED00000000	-	Broad Institute	WGS	Illumina	102.0x	allpaths v. R48559		21	22	4421661	65.6	4397	4021		sputum		2010	Sweden	Sweden		Human, Homo sapiens				host_subject_id:75	Resistant;Susceptible	AMR Panel											TB-ARC Sweden
1423519_3	Mycobacterium tuberculosis BTB10-253	Mycobacterium tuberculosis BTB10-253	1423519	WGS	BTB10-253	2014-04-30T00:00:00Z	TBARC.Sweden used in PMID:28092681	PRJNA229300	SAMN02414935	GCA_000658905.1	JKEC00000000	-	Broad Institute	WGS	Illumina	95.0x	allpaths v. R48559		25	26	4380767	65.6	4327	3992		sputum		2010	Sweden	Sweden		Human, Homo sapiens				host_subject_id:76	Resistant	AMR Panel											TB-ARC Sweden
1423520_3	Mycobacterium tuberculosis BTB10-257	Mycobacterium tuberculosis BTB10-257	1423520	WGS	BTB10-257	2014-04-30T00:00:00Z	TBARC.Sweden used in PMID:28092681	PRJNA229301	SAMN02414936	GCA_000678795.1	JKEB00000000	-	Broad Institute	WGS	Illumina	121.0x	allpaths v. R48559		22	24	4381409	65.6	4349	3989		sputum		2010	Sweden	Sweden		Human, Homo sapiens				host_subject_id:77	Resistant;Susceptible	AMR Panel											TB-ARC Sweden
1423521_3	Mycobacterium tuberculosis BTB10-258	Mycobacterium tuberculosis BTB10-258	1423521	WGS	BTB10-258	2014-04-30T00:00:00Z	TBARC.Sweden used in PMID:28092681	PRJNA229302	SAMN02414937	GCA_000658925.1	JKEA00000000	-	Broad Institute	WGS	Illumina	125.0x	allpaths v. R48559		39	43	4376969	65.6	4345	3992		tissue		2010	Sweden	Sweden		Human, Homo sapiens				host_subject_id:78	Resistant;Susceptible	AMR Panel											TB-ARC Sweden
1423522_3	Mycobacterium tuberculosis BTB10-277	Mycobacterium tuberculosis BTB10-277	1423522	WGS	BTB10-277	2014-04-30T00:00:00Z	TBARC.Sweden used in PMID:28092681	PRJNA229303	SAMN02414938	GCA_000678815.1	JKDZ00000000	-	Broad Institute	WGS	Illumina	127.0x	allpaths v. R48559		15	18	4428147	65.6	4375	4017		sputum		2010	Sweden	Sweden		Human, Homo sapiens				host_subject_id:79	Resistant;Susceptible	AMR Panel											TB-ARC Sweden
1423523_3	Mycobacterium tuberculosis BTB10-295	Mycobacterium tuberculosis BTB10-295	1423523	WGS	BTB10-295	2014-04-30T00:00:00Z	TBARC.Sweden used in PMID:28092681	PRJNA229304	SAMN02414939	GCA_000678835.1	JKDY00000000	-	Broad Institute	WGS	Illumina	121.0x	allpaths v. R48559		16	16	4411497	65.6	4354	4005		na		2010	Sweden	Sweden		Human, Homo sapiens				host_subject_id:80	Resistant	AMR Panel											TB-ARC Sweden
1423524_3	Mycobacterium tuberculosis BTB10-305		1423524	WGS	BTB10-305	2014-06-12T00:00:00Z	TBARC.Sweden used in PMID:28092681	PRJNA229305	SAMN02414940	GCA_000705905.1	JKDX00000000	-	Broad Institute		Illumina	114.0x	allpaths v. R48559		10	22	4405950	65.6	4298	4012		sputum		2010	Sweden	Sweden		Human, Homo sapiens				host_subject_id:81	Resistant	AMR Panel											TB Sweden
1423526_3	Mycobacterium tuberculosis BTB10-357	Mycobacterium tuberculosis BTB10-357	1423526	WGS	BTB10-357	2014-04-30T00:00:00Z	TBARC.Sweden used in PMID:28092681	PRJNA229307	SAMN02414942	GCA_000678855.1	JKDV00000000	-	Broad Institute	WGS	Illumina	124.0x	allpaths v. R48559		15	15	4398505	65.6	4351	3984		BAL		2010	Sweden	Sweden		Human, Homo sapiens				host_subject_id:83	Resistant	AMR Panel											TB-ARC Sweden
1423527_3	Mycobacterium tuberculosis BTB10-367	Mycobacterium tuberculosis BTB10-367	1423527	WGS	BTB10-367	2014-04-30T00:00:00Z	TBARC.Sweden used in PMID:28092681	PRJNA229308	SAMN02414943	GCA_000678875.1	JKDU00000000	-	Broad Institute	WGS	Illumina	123.0x	allpaths v. R48559		17	17	4409483	65.6	4368	4019		sputum		2010	Sweden	Sweden		Human, Homo sapiens				host_subject_id:81	Resistant;Susceptible	AMR Panel											TB-ARC Sweden
1423528_3	Mycobacterium tuberculosis BTB10-406	Mycobacterium tuberculosis BTB10-406	1423528	WGS	BTB10-406	2014-04-30T00:00:00Z	TBARC.Sweden used in PMID:28092681	PRJNA229309	SAMN02414944	GCA_000678895.1	JKDT00000000	-	Broad Institute	WGS	Illumina	119.0x	allpaths v. R48559		21	21	4395288	65.6	4331	3993		sputum		2010	Sweden	Sweden		Human, Homo sapiens				host_subject_id:84	Resistant;Susceptible	AMR Panel											TB-ARC Sweden
1423529_3	Mycobacterium tuberculosis BTB10-422	Mycobacterium tuberculosis BTB10-422	1423529	WGS	BTB10-422	2014-04-30T00:00:00Z	TBARC.Sweden used in PMID:28092681	PRJNA229310	SAMN02414945	GCA_000678915.1	JKDS00000000	-	Broad Institute	WGS	Illumina	119.0x	allpaths v. R48559		21	22	4419093	65.6	4376	4008		punctuat		2010	Sweden	Sweden		Human, Homo sapiens				host_subject_id:85	Resistant;Susceptible	AMR Panel											TB-ARC Sweden
1423530_3	Mycobacterium tuberculosis BTB10-426	Mycobacterium tuberculosis BTB10-426	1423530	WGS	BTB10-426	2014-04-30T00:00:00Z	TBARC.Sweden used in PMID:28092681	PRJNA229311	SAMN02414946	GCA_000678935.1	JKDR00000000	-	Broad Institute	WGS	Illumina	130.0x	allpaths v. R48559		14	14	4390947	65.6	4340	3992		sputum		2010	Sweden	Sweden		Human, Homo sapiens				host_subject_id:86	Resistant;Susceptible	AMR Panel											TB-ARC Sweden
1423531_3	Mycobacterium tuberculosis BTB10-472	Mycobacterium tuberculosis BTB10-472	1423531	WGS	BTB10-472	2014-04-30T00:00:00Z	TBARC.Sweden used in PMID:28092681	PRJNA229312	SAMN02414947	GCA_000678955.1	JKDQ00000000	-	Broad Institute	WGS	Illumina	119.0x	allpaths v. R48559		35	40	4369322	65.6	4347	3973		sputum		2010	Sweden	Sweden		Human, Homo sapiens				host_subject_id:83	Resistant;Susceptible	AMR Panel											TB-ARC Sweden
1423532_3	Mycobacterium tuberculosis BTB10-487	Mycobacterium tuberculosis BTB10-487	1423532	WGS	BTB10-487	2014-04-30T00:00:00Z	TBARC.Sweden used in PMID:28092681	PRJNA229313	SAMN02414948	GCA_000678975.1	JKDP00000000	-	Broad Institute	WGS	Illumina	121.0x	allpaths v. R48559		18	20	4396508	65.6	4354	4002		punctuat		2010	Sweden	Sweden		Human, Homo sapiens				host_subject_id:87	Resistant;Susceptible	AMR Panel											TB-ARC Sweden
1423533_3	Mycobacterium tuberculosis BTB11-001	Mycobacterium tuberculosis BTB11-001	1423533	WGS	BTB11-001	2014-04-30T00:00:00Z	TBARC.Sweden used in PMID:28092681	PRJNA229314	SAMN02414949	GCA_000678995.1	JKDO00000000	-	Broad Institute	WGS	Illumina	122.0x	allpaths v. R48559		33	38	4389898	65.6	4355	3998		BAL		2010	Sweden	Sweden		Human, Homo sapiens				host_subject_id:88	Susceptible	AMR Panel											TB-ARC Sweden
1423534_3	Mycobacterium tuberculosis BTB11-027	Mycobacterium tuberculosis BTB11-027	1423534	WGS	BTB11-027	2014-04-30T00:00:00Z	TBARC.Sweden used in PMID:28092681	PRJNA229315	SAMN02414950	GCA_000679015.1	JKDN00000000	-	Broad Institute	WGS	Illumina	123.0x	allpaths v. R48559		19	19	4390437	65.6	4336	3984		sputum		2010	Sweden	Sweden		Human, Homo sapiens				host_subject_id:89	Resistant;Susceptible	AMR Panel											TB-ARC Sweden
1423535_3	Mycobacterium tuberculosis BTB11-047	Mycobacterium tuberculosis BTB11-047	1423535	WGS	BTB11-047	2014-04-30T00:00:00Z	TBARC.Sweden used in PMID:28092681	PRJNA229316	SAMN02414951	GCA_000679035.1	JKDM00000000	-	Broad Institute	WGS	Illumina	113.0x	allpaths v. R48559		18	19	4344024	65.6	4316	3975		sputum		2010	Sweden	Sweden		Human, Homo sapiens				host_subject_id:90	Resistant;Susceptible	AMR Panel											TB-ARC Sweden
1423536_3	Mycobacterium tuberculosis BTB11-112	Mycobacterium tuberculosis BTB11-112	1423536	WGS	BTB11-112	2014-04-30T00:00:00Z	TBARC.Sweden used in PMID:28092681	PRJNA229317	SAMN02414952	GCA_000679055.1	JKDL00000000	-	Broad Institute	WGS	Illumina	91.0x	allpaths v. R48559		72	75	4392669	65.6	4348	4004		punctuat		2011	Sweden	Sweden		Human, Homo sapiens				host_subject_id:91	Resistant;Susceptible	AMR Panel											TB-ARC Sweden
1423537_3	Mycobacterium tuberculosis BTB11-133	Mycobacterium tuberculosis BTB11-133	1423537	WGS	BTB11-133	2014-04-30T00:00:00Z	TBARC.Sweden used in PMID:28092681	PRJNA229318	SAMN02414953	GCA_000679075.1	JKDK00000000	-	Broad Institute	WGS	Illumina	100.0x	allpaths v. R48559		19	20	4372557	65.6	4324	3985		punctuat		2011	Sweden	Sweden		Human, Homo sapiens				host_subject_id:92	Resistant;Susceptible	AMR Panel											TB-ARC Sweden
1423538_3	Mycobacterium tuberculosis BTB11-139	Mycobacterium tuberculosis BTB11-139	1423538	WGS	BTB11-139	2014-04-30T00:00:00Z	TBARC.Sweden used in PMID:28092681	PRJNA229319	SAMN02414954	GCA_000679095.1	JKDJ00000000	-	Broad Institute	WGS	Illumina	119.0x	allpaths v. R48559		25	26	4387887	65.6	4356	3985		bronchial		2011	Sweden	Sweden		Human, Homo sapiens				host_subject_id:93	Resistant;Susceptible	AMR Panel											TB-ARC Sweden
1423539_3	Mycobacterium tuberculosis BTB11-160	Mycobacterium tuberculosis BTB11-160	1423539	WGS	BTB11-160	2014-04-30T00:00:00Z	TBARC.Sweden used in PMID:28092681	PRJNA229320	SAMN02414955	GCA_000679115.1	JKDI00000000	-	Broad Institute	WGS	Illumina	113.0x	allpaths v. R48559		21	22	4398705	65.6	4353	3976		cerebrospinal		2011	Sweden	Sweden		Human, Homo sapiens				host_subject_id:94	Resistant;Susceptible	AMR Panel											TB-ARC Sweden
1423540_3	Mycobacterium tuberculosis BTB11-192	Mycobacterium tuberculosis BTB11-192	1423540	WGS	BTB11-192	2014-04-30T00:00:00Z	TBARC.Sweden used in PMID:28092681	PRJNA229321	SAMN02414956	GCA_000679135.1	JKDH00000000	-	Broad Institute	WGS	Illumina	111.0x	allpaths v. R48559		12	13	4407363	65.6	4357	4028		sputum		2011	Sweden	Sweden		Human, Homo sapiens				host_subject_id:95	Resistant;Susceptible	AMR Panel											TB-ARC Sweden
1423541_3	Mycobacterium tuberculosis BTB11-195	Mycobacterium tuberculosis BTB11-195	1423541	WGS	BTB11-195	2014-04-30T00:00:00Z	TBARC.Sweden used in PMID:28092681	PRJNA229322	SAMN02414957	GCA_000679155.1	JKDG00000000	-	Broad Institute	WGS	Illumina	118.0x	allpaths v. R48559		14	14	4397331	65.6	4355	3994		gland		2011	Sweden	Sweden		Human, Homo sapiens				host_subject_id:96	Resistant;Susceptible	AMR Panel											TB-ARC Sweden
1423542_3	Mycobacterium tuberculosis BTB11-207	Mycobacterium tuberculosis BTB11-207	1423542	WGS	BTB11-207	2014-04-30T00:00:00Z	TBARC.Sweden used in PMID:28092681	PRJNA229323	SAMN02414958	GCA_000679175.1	JKDF00000000	-	Broad Institute	WGS	Illumina	125.0x	allpaths v. R48559		25	31	4424988	65.6	4388	4018		sputum		2011	Sweden	Sweden		Human, Homo sapiens				host_subject_id:97	Resistant;Susceptible	AMR Panel											TB-ARC Sweden
1423543_3	Mycobacterium tuberculosis BTB11-210	Mycobacterium tuberculosis BTB11-210	1423543	WGS	BTB11-210	2014-04-30T00:00:00Z	TBARC.Sweden used in PMID:28092681	PRJNA229324	SAMN02414959	GCA_000679195.1	JKDE00000000	-	Broad Institute	WGS	Illumina	127.0x	allpaths v. R48559		21	26	4411678	65.6	4371	3987		punctuat		2011	Sweden	Sweden		Human, Homo sapiens				host_subject_id:98	Resistant;Susceptible	AMR Panel											TB-ARC Sweden
1423544_3	Mycobacterium tuberculosis BTB11-214	Mycobacterium tuberculosis BTB11-214	1423544	WGS	BTB11-214	2014-04-30T00:00:00Z	TBARC.Sweden used in PMID:28092681	PRJNA229325	SAMN02414960	GCA_000679215.1	JKDD00000000	-	Broad Institute	WGS	Illumina	91.0x	allpaths v. R48559		61	62	4350309	65.6	4322	3971		bronchial		2011	Sweden	Sweden		Human, Homo sapiens				host_subject_id:99	Resistant;Susceptible	AMR Panel											TB-ARC Sweden
1423545_3	Mycobacterium tuberculosis BTB11-236	Mycobacterium tuberculosis BTB11-236	1423545	WGS	BTB11-236	2014-04-30T00:00:00Z	TBARC.Sweden used in PMID:28092681	PRJNA229326	SAMN02414961	GCA_000679235.1	JKDC00000000	-	Broad Institute	WGS	Illumina	118.0x	allpaths v. R48559		17	20	4396259	65.6	4358	3996		na		2011	Sweden	Sweden		Human, Homo sapiens				host_subject_id:96	Resistant;Susceptible	AMR Panel											TB-ARC Sweden
1423546_3	Mycobacterium tuberculosis BTB11-250	Mycobacterium tuberculosis BTB11-250	1423546	WGS	BTB11-250	2014-04-30T00:00:00Z	TBARC.Sweden used in PMID:28092681	PRJNA229327	SAMN02414962	GCA_000679255.1	JKDB00000000	-	Broad Institute	WGS	Illumina	118.0x	allpaths v. R48559		20	21	4391870	65.6	4336	3994		Sputum		2011	Sweden	Sweden		Human, Homo sapiens				host_subject_id:100	Resistant;Susceptible	AMR Panel											TB-ARC Sweden
1423547_3	Mycobacterium tuberculosis BTB11-289	Mycobacterium tuberculosis BTB11-289	1423547	WGS	BTB11-289	2014-04-30T00:00:00Z	TBARC.Sweden used in PMID:28092681	PRJNA229328	SAMN02414963	GCA_000679275.1	JKDA00000000	-	Broad Institute	WGS	Illumina	85.0x	allpaths v. R48559		70	72	4378465	65.6	4348	3979		sputum		2011	Sweden	Sweden		Human, Homo sapiens				host_subject_id:101	Resistant;Susceptible	AMR Panel											TB-ARC Sweden
1423548_3	Mycobacterium tuberculosis BTB11-299	Mycobacterium tuberculosis BTB11-299	1423548	WGS	BTB11-299	2014-04-30T00:00:00Z	TBARC.Sweden used in PMID:28092681	PRJNA229329	SAMN02414964	GCA_000679295.1	JKCZ00000000	-	Broad Institute	WGS	Illumina	123.0x	allpaths v. R48559		20	20	4400907	65.6	4367	3995		VSK		2011	Sweden	Sweden		Human, Homo sapiens				host_subject_id:102	Resistant;Susceptible	AMR Panel											TB-ARC Sweden
1423549_3	Mycobacterium tuberculosis BTB11-300	Mycobacterium tuberculosis BTB11-300	1423549	WGS	BTB11-300	2014-04-30T00:00:00Z	TBARC.Sweden used in PMID:28092681	PRJNA229330	SAMN02414965	GCA_000679315.1	JKCY00000000	-	Broad Institute	WGS	Illumina	126.0x	allpaths v. R48559		29	31	4389220	65.6	4370	3993		VSK		2011	Sweden	Sweden		Human, Homo sapiens				host_subject_id:37	Resistant;Susceptible	AMR Panel											TB-ARC Sweden
1423551_3	Mycobacterium tuberculosis BTB11-371	Mycobacterium tuberculosis BTB11-371	1423551	WGS	BTB11-371	2014-04-30T00:00:00Z	TBARC.Sweden used in PMID:28092681	PRJNA229332	SAMN02414967	GCA_000679355.1	JKCW00000000	-	Broad Institute	WGS	Illumina	123.0x	allpaths v. R48559		38	39	4390018	65.6	4360	3981		sputum		2011	Sweden	Sweden		Human, Homo sapiens				host_subject_id:104	Resistant;Susceptible	AMR Panel											TB-ARC Sweden
1423552_3	Mycobacterium tuberculosis BTB12-001	Mycobacterium tuberculosis BTB12-001	1423552	WGS	BTB12-001	2014-04-30T00:00:00Z	TBARC.Sweden used in PMID:28092681	PRJNA229333	SAMN02414968	GCA_000679375.1	JKCV00000000	-	Broad Institute	WGS	Illumina	125.0x	allpaths v. R48559		19	20	4398821	65.6	4352	4003		gland		2011	Sweden	Sweden		Human, Homo sapiens				host_subject_id:105	Resistant;Susceptible	AMR Panel											TB-ARC Sweden
1423553_3	Mycobacterium tuberculosis BTB12-002	Mycobacterium tuberculosis BTB12-002	1423553	WGS	BTB12-002	2014-04-30T00:00:00Z	TBARC.Sweden used in PMID:28092681	PRJNA229334	SAMN02414969	GCA_000679395.1	JKCU00000000	-	Broad Institute	WGS	Illumina	123.0x	allpaths v. R48559		21	22	4399883	65.6	4373	3993		sputum		2011	Sweden	Sweden		Human, Homo sapiens				host_subject_id:106	Susceptible	AMR Panel											TB-ARC Sweden
1423554_3	Mycobacterium tuberculosis BTB12-046	Mycobacterium tuberculosis BTB12-046	1423554	WGS	BTB12-046	2014-04-30T00:00:00Z	TBARC.Sweden used in PMID:28092681	PRJNA229335	SAMN02414970	GCA_000679415.1	JKCT00000000	-	Broad Institute	WGS	Illumina	115.0x	allpaths v. R48559		21	22	4409504	65.6	4367	4004		sputum		2011	Sweden	Sweden		Human, Homo sapiens				host_subject_id:107	Resistant;Susceptible	AMR Panel											TB-ARC Sweden
1423555_3	Mycobacterium tuberculosis BTB12-054	Mycobacterium tuberculosis BTB12-054	1423555	WGS	BTB12-054	2014-04-30T00:00:00Z	TBARC.Sweden used in PMID:28092681	PRJNA229336	SAMN02414971	GCA_000679435.1	JKCS00000000	-	Broad Institute	WGS	Illumina	119.0x	allpaths v. R48559		16	16	4397463	65.6	4336	3998		tissue		2012	Sweden	Sweden		Human, Homo sapiens				host_subject_id:108	Resistant;Susceptible	AMR Panel											TB-ARC Sweden
1423556_3	Mycobacterium tuberculosis BTB12-094	Mycobacterium tuberculosis BTB12-094	1423556	WGS	BTB12-094	2014-04-30T00:00:00Z	TBARC.Sweden used in PMID:28092681	PRJNA229337	SAMN02414972	GCA_000679455.1	JKCR00000000	-	Broad Institute	WGS	Illumina	128.0x	allpaths v. R48559		29	30	4395192	65.6	4355	3994		sputum		2012	Sweden	Sweden		Human, Homo sapiens				host_subject_id:109	Resistant;Susceptible	AMR Panel											TB-ARC Sweden
1423557_3	Mycobacterium tuberculosis BTB12-162	Mycobacterium tuberculosis BTB12-162	1423557	WGS	BTB12-162	2014-04-30T00:00:00Z	TBARC.Sweden used in PMID:28092681	PRJNA229338	SAMN02414973	GCA_000679475.1	JKCQ00000000	-	Broad Institute	WGS	Illumina	126.0x	allpaths v. R48559		25	27	4408001	65.6	4369	4007		punctuat		2012	Sweden	Sweden		Human, Homo sapiens				host_subject_id:110	Resistant;Susceptible	AMR Panel											TB-ARC Sweden
1423558_3	Mycobacterium tuberculosis BTB12-206	Mycobacterium tuberculosis BTB12-206	1423558	WGS	BTB12-206	2014-04-30T00:00:00Z	TBARC.Sweden used in PMID:28092681	PRJNA229339	SAMN02414974	GCA_000679495.1	JKCP00000000	-	Broad Institute	WGS	Illumina	117.0x	allpaths v. R48559		21	21	4394023	65.6	4355	3991		sputum		2012	Sweden	Sweden		Human, Homo sapiens				host_subject_id:111	Resistant;Susceptible	AMR Panel											TB-ARC Sweden
1423559_3	Mycobacterium tuberculosis BTB12-211	Mycobacterium tuberculosis BTB12-211	1423559	WGS	BTB12-211	2014-04-30T00:00:00Z	TBARC.Sweden used in PMID:28092681	PRJNA229340	SAMN02414975	GCA_000679515.1	JKCO00000000	-	Broad Institute	WGS	Illumina	127.0x	allpaths v. R48559		32	33	4407376	65.6	4363	3995		sputum		2012	Sweden	Sweden		Human, Homo sapiens				host_subject_id:112	Resistant	AMR Panel											TB-ARC Sweden
1423560_3	Mycobacterium tuberculosis BTB12-294	Mycobacterium tuberculosis BTB12-294	1423560	WGS	BTB12-294	2014-04-30T00:00:00Z	TBARC.Sweden used in PMID:28092681	PRJNA229341	SAMN02414976	GCA_000679535.1	JKCN00000000	-	Broad Institute	WGS	Illumina	118.0x	allpaths v. R48559		20	22	4414816	65.6	4382	4010		sputum		2012	Sweden	Sweden		Human, Homo sapiens				host_subject_id:113	Resistant;Susceptible	AMR Panel											TB-ARC Sweden
1423561_3	Mycobacterium tuberculosis BTB12-304	Mycobacterium tuberculosis BTB12-304	1423561	WGS	BTB12-304	2014-04-30T00:00:00Z	TBARC.Sweden used in PMID:28092681	PRJNA229342	SAMN02414977	GCA_000679555.1	JKCM00000000	-	Broad Institute	WGS	Illumina	125.0x	allpaths v. R48559		16	17	4390190	65.6	4323	3994		punctuat		2012	Sweden	Sweden		Human, Homo sapiens				host_subject_id:114	Resistant;Susceptible	AMR Panel											TB-ARC Sweden
1423562_3	Mycobacterium tuberculosis BTB12-305	Mycobacterium tuberculosis BTB12-305	1423562	WGS	BTB12-305	2014-04-30T00:00:00Z	TBARC.Sweden used in PMID:28092681	PRJNA229343	SAMN02414978	GCA_000679575.1	JKCL00000000	-	Broad Institute	WGS	Illumina	126.0x	allpaths v. R48559		27	29	4396612	65.6	4392	3991		sputum		2012	Sweden	Sweden		Human, Homo sapiens				host_subject_id:115	Resistant;Susceptible	AMR Panel											TB-ARC Sweden
[truncated: 790 more rows]
[truncated: 3 more columns]
