# Supplementary material for: Machine learning and structural analysis of Mycobacterium tuberculosis pan-genome identifies genetic signatures of antibiotic resistance
Source: Nat Commun. 2018 Oct 17;9:4306. doi: 10.1038/s41467-018-06634-y (PMC6193043; doi:10.1038/s41467-018-06634-y)
Supplement: Supplementary file 11 — Supplementary Data 8 [file 41467_2018_6634_MOESM11_ESM.xlsx]

## Sheet: Sheet1
Column1	allele_pair	gene_id	antibiotic	num_strains	log_odds_ratio	all_lineages	uniq_lineages	uniq_lineage_count	uniq_sublineages	uniq_sublineages_counter	uniq_sublineages_counter_MAX
0	Cluster1237_1:Cluster5025_1	Rv1597:Rv1877	rifampicin	36	2.25878	{u'lineage4.3.4.2.1': 1}	{'lineage4.': 1}	1	{0: {u'lineage4': 1}, 1: {u'3': 1}, 2: {u'4': 1}, 3: {u'2': 1}, 4: {u'1': 1}}	1	1
1	Cluster1237_1:Cluster5025_4	Rv1597:Rv1877	rifampicin	12	3.21888	{}	{}	0	{}	1	1
2	Cluster1237_2:Cluster5025_1	Rv1597:Rv1877	rifampicin	38	4.34381	{u'lineage2.2': 38}	{'lineage2.': 38}	1	{0: {u'lineage2': 38}, 1: {u'2': 38}}	1	1
3	Cluster1237_2:Cluster5025_4	Rv1597:Rv1877	rifampicin	22	3.80666	{u'lineage2.2': 22}	{'lineage2.': 22}	1	{0: {u'lineage2': 22}, 1: {u'2': 22}}	1	1
4	Cluster1237_3:Cluster5025_1	Rv1597:Rv1877	rifampicin	23	0.251314	{u'lineage4.3.4.2.1': 11, u'lineage4.3.4.2': 18, u'lineage4.3.4': 23, u'lineage4.3': 23}	{'lineage4.': 75}	1	{0: {u'lineage4': 75}, 1: {u'3': 75}, 2: {u'4': 52}, 3: {u'2': 29}, 4: {u'1': 11}}	1	1
5	Cluster1237_3:Cluster5025_4	Rv1597:Rv1877	rifampicin	6	1.29928	{u'lineage4.3.4.2.1': 2, u'lineage4.3.4.2': 6, u'lineage4.3.4': 6, u'lineage4.3': 6}	{'lineage4.': 20}	1	{0: {u'lineage4': 20}, 1: {u'3': 20}, 2: {u'4': 14}, 3: {u'2': 8}, 4: {u'1': 2}}	1	1
6	Cluster1237_4:Cluster5025_1	Rv1597:Rv1877	rifampicin	45	2.85647	{u'lineage2.2.1': 45, u'lineage2.2': 45}	{'lineage2.': 90}	1	{0: {u'lineage2': 90}, 1: {u'2': 90}, 2: {u'1': 45}}	1	1
7	Cluster1237_4:Cluster5025_4	Rv1597:Rv1877	rifampicin	49	3.4761	{u'lineage2.2.1': 49, u'lineage2.2': 49}	{'lineage2.': 98}	1	{0: {u'lineage2': 98}, 1: {u'2': 98}, 2: {u'1': 49}}	1	1
8	Cluster1237_5:Cluster5025_1	Rv1597:Rv1877	rifampicin	820	0.284485	{u'lineage2.2.1': 208, u'lineage4.6.2': 6, u'lineage4.6.1': 22, u'lineage1.2.1': 5, u'lineage1': 93, u'lineage4.1.1.3': 26, u'lineage3': 52, u'lineage4.4.2': 1, u'lineage1.1': 87, u'lineage4.6.2.2': 6, u'lineage4.3.3': 175, u'lineage4.2.1': 39, u'lineage4.6.1.2': 11, u'lineage4.3': 210, u'lineage2.2': 253, u'lineage4.5': 7, u'lineage4.1.2.1': 22, u'lineage4.1': 97, u'lineage1.1.1': 1, u'lineage1.…	{'lineage2.': 461, 'lineage1.': 191, 'lineage4.': 622, 'lineage3.': 52}	4	{0: {u'lineage4': 622, u'lineage1': 191, u'lineage3': 52, u'lineage2': 461}, 1: {u'1': 238, u'3': 385, u'2': 505, u'5': 7, u'4': 1, u'6': 45}, 2: {u'1': 312, u'3': 180, u'2': 35}, 3: {u'1': 22, u'3': 26, u'2': 17}}	4	6
9	Cluster1237_5:Cluster5025_2	Rv1597:Rv1877	rifampicin	18	2.45674	{}	{}	0	{}	1	1
10	Cluster1237_5:Cluster5025_3	Rv1597:Rv1877	rifampicin	88	0.912361	{}	{}	0	{}	1	1
11	Cluster1237_5:Cluster5025_4	Rv1597:Rv1877	rifampicin	266	0.28659	{u'lineage2.2.1': 109, u'lineage2.2': 119, u'lineage2.1': 1, u'lineage1.2.1': 5, u'lineage1': 31, u'lineage4.1.1.3': 12, u'lineage3': 27, u'lineage4.1': 51, u'lineage4.4.2': 2, u'lineage1.1': 26, u'lineage4.3.3': 13, u'lineage4.2.1': 4, u'lineage4.6.1.2': 2, u'lineage4.3': 17, u'lineage4.5': 3, u'lineage4.1.2.1': 10, u'lineage1.1.1': 1, u'lineage4.6.1': 3, u'lineage1.1.3': 1}	{'lineage2.': 229, 'lineage1.': 64, 'lineage4.': 117, 'lineage3.': 27}	4	{0: {u'lineage4': 117, u'lineage1': 64, u'lineage3': 27, u'lineage2': 229}, 1: {u'1': 102, u'3': 30, u'2': 237, u'5': 3, u'4': 2, u'6': 5}, 2: {u'1': 136, u'3': 14, u'2': 12}, 3: {u'1': 10, u'3': 12, u'2': 2}}	4	6
12	Cluster1237_5:Cluster5025_5	Rv1597:Rv1877	rifampicin	14	0.847298	{}	{}	0	{}	1	1
13	Cluster1237_6:Cluster5025_1	Rv1597:Rv1877	rifampicin	36	-1.20984	{u'lineage1': 36}	{'lineage1.': 36}	1	{0: {u'lineage1': 36}}	1	1
14	Cluster1237_6:Cluster5025_4	Rv1597:Rv1877	rifampicin	6	-0.587787	{u'lineage1': 6}	{'lineage1.': 6}	1	{0: {u'lineage1': 6}}	1	1
15	Cluster491_1:Cluster5025_1	Rv1597:Rv0667	rifampicin	27	4.00733	{u'lineage1.1.3': 1, u'lineage4.3.3': 18, u'lineage2.2': 1, u'lineage4.1': 6, u'lineage1': 1, u'lineage1.1': 1, u'lineage4.3': 18}	{'lineage2.': 1, 'lineage1.': 3, 'lineage4.': 42}	3	{0: {u'lineage4': 42, u'lineage1': 3, u'lineage2': 1}, 1: {u'1': 8, u'3': 36, u'2': 1}, 2: {u'3': 19}}	3	3
16	Cluster491_1:Cluster5025_2	Rv1597:Rv0667	rifampicin	2	1.60944	{}	{}	0	{}	1	1
17	Cluster491_1:Cluster5025_3	Rv1597:Rv0667	rifampicin	1	1.09861	{}	{}	0	{}	1	1
18	Cluster491_1:Cluster5025_4	Rv1597:Rv0667	rifampicin	8	2.83321	{u'lineage4.3.4.2': 1, u'lineage2.2.1': 2, u'lineage2.2': 2, u'lineage4.3.4': 1, u'lineage4.3.4.2.1': 1, u'lineage4.3.3': 2, u'lineage4.1': 3, u'lineage4.3': 3}	{'lineage2.': 4, 'lineage4.': 11}	2	{0: {u'lineage4': 11, u'lineage2': 4}, 1: {u'1': 3, u'3': 8, u'2': 4}, 2: {u'1': 2, u'3': 2, u'4': 3}, 3: {u'2': 2}, 4: {u'1': 1}}	2	3
19	Cluster491_10:Cluster5025_1	Rv1597:Rv0667	rifampicin	53	3.55535	{u'lineage2.2.1': 4, u'lineage2.2': 36, u'lineage1.2.1': 1, u'lineage1': 2, u'lineage3': 3, u'lineage4.2.1': 2, u'lineage4.3.3': 2, u'lineage4.1': 6, u'lineage1.1': 1, u'lineage4.3': 4}	{'lineage2.': 40, 'lineage1.': 4, 'lineage4.': 14, 'lineage3.': 3}	4	{0: {u'lineage4': 14, u'lineage1': 4, u'lineage3': 3, u'lineage2': 40}, 1: {u'1': 7, u'3': 6, u'2': 43}, 2: {u'1': 7, u'3': 2}}	4	4
20	Cluster491_10:Cluster5025_3	Rv1597:Rv0667	rifampicin	16	3.49651	{}	{}	0	{}	1	1
21	Cluster491_10:Cluster5025_4	Rv1597:Rv0667	rifampicin	37	3.19185	{u'lineage4.3.4.2': 1, u'lineage2.2.1': 2, u'lineage2.2': 25, u'lineage1': 1, u'lineage3': 2, u'lineage4.3.4': 1, u'lineage4.1.2.1': 1, u'lineage4.1': 8, u'lineage4.3': 1}	{'lineage2.': 27, 'lineage1.': 1, 'lineage4.': 12, 'lineage3.': 2}	4	{0: {u'lineage4': 12, u'lineage1': 1, u'lineage3': 2, u'lineage2': 27}, 1: {u'1': 9, u'3': 3, u'2': 27}, 2: {u'1': 2, u'2': 1, u'4': 2}, 3: {u'1': 1, u'2': 1}}	4	4
22	Cluster491_10:Cluster5025_5	Rv1597:Rv0667	rifampicin	2	1.60944	{}	{}	0	{}	1	1
23	Cluster491_11:Cluster5025_1	Rv1597:Rv0667	rifampicin	13	0.747214	{u'lineage2.2.1': 3, u'lineage2.2': 4, u'lineage1': 1, u'lineage4.1.1.3': 2, u'lineage4.2.1': 1, u'lineage4.1.2.1': 1, u'lineage4.1': 7, u'lineage1.1': 1}	{'lineage2.': 7, 'lineage1.': 2, 'lineage4.': 11}	3	{0: {u'lineage4': 11, u'lineage1': 2, u'lineage2': 7}, 1: {u'1': 11, u'2': 8}, 2: {u'1': 6, u'2': 1}, 3: {u'1': 1, u'3': 2}}	3	3
24	Cluster491_11:Cluster5025_4	Rv1597:Rv0667	rifampicin	4	0.847298	{u'lineage2.2.1': 2, u'lineage2.2': 2, u'lineage4.1.2.1': 1, u'lineage4.1': 1, u'lineage3': 1}	{'lineage2.': 4, 'lineage4.': 2, 'lineage3.': 1}	3	{0: {u'lineage4': 2, u'lineage3': 1, u'lineage2': 4}, 1: {u'1': 2, u'2': 4}, 2: {u'1': 2, u'2': 1}, 3: {u'1': 1}}	3	3
25	Cluster491_2:Cluster5025_1	Rv1597:Rv0667	rifampicin	12	3.21888	{u'lineage4.1': 12, u'lineage4.1.1.3': 12}	{'lineage4.': 24}	1	{0: {u'lineage4': 24}, 1: {u'1': 24}, 2: {u'1': 12}, 3: {u'3': 12}}	1	1
26	Cluster491_2:Cluster5025_4	Rv1597:Rv0667	rifampicin	10	3.04452	{u'lineage2.2.1': 1, u'lineage2.2': 1, u'lineage4.1': 9, u'lineage4.1.1.3': 9}	{'lineage2.': 2, 'lineage4.': 18}	2	{0: {u'lineage4': 18, u'lineage2': 2}, 1: {u'1': 18, u'2': 2}, 2: {u'1': 10}, 3: {u'3': 9}}	2	2
27	Cluster491_3:Cluster5025_1	Rv1597:Rv0667	rifampicin	273	4.34751	{u'lineage4.6.1.2': 8, u'lineage4.6.2': 1, u'lineage4.6.1': 11, u'lineage4.1.1.3': 2, u'lineage4.3.4.2.1': 4, u'lineage4.2.1': 22, u'lineage4.6.2.2': 1, u'lineage3': 8, u'lineage4.3.4.2': 3, u'lineage4.3.3': 29, u'lineage4.3.4': 3, u'lineage2.2.1': 104, u'lineage2.2': 124, u'lineage4.5': 1, u'lineage4.1.2.1': 5, u'lineage4.1': 13, u'lineage4.3': 40}	{'lineage2.': 228, 'lineage4.': 143, 'lineage3.': 8}	3	{0: {u'lineage4': 143, u'lineage3': 8, u'lineage2': 228}, 1: {u'1': 20, u'3': 79, u'2': 250, u'5': 1, u'6': 21}, 2: {u'1': 147, u'3': 29, u'2': 7, u'4': 10}, 3: {u'1': 5, u'3': 2, u'2': 16}, 4: {u'1': 4}}	3	5
28	Cluster491_3:Cluster5025_2	Rv1597:Rv0667	rifampicin	16	3.49651	{}	{}	0	{}	1	1
29	Cluster491_3:Cluster5025_3	Rv1597:Rv0667	rifampicin	29	4.07754	{}	{}	0	{}	1	1
30	Cluster491_3:Cluster5025_4	Rv1597:Rv0667	rifampicin	136	3.98527	{u'lineage2.2.1': 89, u'lineage2.2': 95, u'lineage4.6.1': 1, u'lineage1.2.1': 2, u'lineage1': 3, u'lineage3': 9, u'lineage4.3.4.2.1': 1, u'lineage4.2.1': 3, u'lineage4.4.2': 1, u'lineage1.1': 1, u'lineage4.3.4.2': 2, u'lineage4.3.3': 2, u'lineage4.3.4': 2, u'lineage4.6.1.2': 1, u'lineage4.1': 3, u'lineage1.1.1': 1, u'lineage4.3': 6}	{'lineage2.': 184, 'lineage1.': 7, 'lineage4.': 22, 'lineage3.': 9}	4	{0: {u'lineage4': 22, u'lineage1': 7, u'lineage3': 9, u'lineage2': 184}, 1: {u'1': 5, u'3': 13, u'2': 189, u'4': 1, u'6': 2}, 2: {u'1': 97, u'3': 2, u'2': 1, u'4': 5}, 3: {u'2': 4}, 4: {u'1': 1}}	4	5
31	Cluster491_3:Cluster5025_5	Rv1597:Rv0667	rifampicin	5	2.3979	{}	{}	0	{}	1	1
32	Cluster491_4:Cluster5025_1	Rv1597:Rv0667	rifampicin	387	-2.93903	{u'lineage2.2.1': 107, u'lineage2.2': 121, u'lineage4.6.1': 11, u'lineage1.2.1': 4, u'lineage1': 110, u'lineage3': 33, u'lineage4.3.4.2.1': 3, u'lineage4.1.1.3': 9, u'lineage4.4.2': 1, u'lineage1.1': 77, u'lineage4.6.2.2': 4, u'lineage4.3.4.2': 7, u'lineage4.3.3': 17, u'lineage4.2.1': 10, u'lineage4.3.4': 8, u'lineage4.6.1.2': 3, u'lineage1.1.3': 6, u'lineage4.6.2': 4, u'lineage4.5': 4, u'lineage…	{'lineage2.': 228, 'lineage1.': 197, 'lineage4.': 168, 'lineage3.': 33}	4	{0: {u'lineage4': 168, u'lineage1': 197, u'lineage3': 33, u'lineage2': 228}, 1: {u'1': 137, u'3': 77, u'2': 242, u'5': 4, u'4': 1, u'6': 22}, 2: {u'1': 144, u'3': 23, u'2': 18, u'4': 18}, 3: {u'1': 9, u'3': 9, u'2': 17}, 4: {u'1': 3}}	4	6
33	Cluster491_4:Cluster5025_3	Rv1597:Rv0667	rifampicin	29	-1.7346	{}	{}	0	{}	1	1
34	Cluster491_4:Cluster5025_4	Rv1597:Rv0667	rifampicin	118	-2.56495	{u'lineage2.2.1': 47, u'lineage2.2': 47, u'lineage2.1': 1, u'lineage1.2.1': 3, u'lineage1': 27, u'lineage4.1.1.3': 3, u'lineage4.2.1': 1, u'lineage1.1': 21, u'lineage3': 16, u'lineage4.3.4.2': 1, u'lineage4.3.4': 1, u'lineage4.3': 3, u'lineage4.5': 2, u'lineage4.1.2.1': 6, u'lineage4.1': 19, u'lineage4.6.1': 1, u'lineage1.1.3': 1}	{'lineage2.': 95, 'lineage1.': 52, 'lineage4.': 37, 'lineage3.': 16}	4	{0: {u'lineage4': 37, u'lineage1': 52, u'lineage3': 16, u'lineage2': 95}, 1: {u'1': 51, u'3': 5, u'2': 98, u'5': 2, u'6': 1}, 2: {u'1': 55, u'3': 1, u'2': 6, u'4': 2}, 3: {u'1': 6, u'3': 3, u'2': 1}}	4	5
35	Cluster491_5:Cluster5025_1	Rv1597:Rv0667	rifampicin	14	2.19722	{u'lineage2.2': 1, u'lineage4.6.1.2': 1, u'lineage4.3.3': 9, u'lineage4.6.1': 1, u'lineage1': 1, u'lineage1.1': 1, u'lineage4.3': 10}	{'lineage2.': 1, 'lineage1.': 2, 'lineage4.': 21}	3	{0: {u'lineage4': 21, u'lineage1': 2, u'lineage2': 1}, 1: {u'1': 1, u'3': 19, u'2': 1, u'6': 2}, 2: {u'1': 2, u'3': 9}, 3: {u'2': 1}}	3	4
36	Cluster491_5:Cluster5025_4	Rv1597:Rv0667	rifampicin	7	-0.788457	{u'lineage2.2.1': 2, u'lineage2.2': 2, u'lineage4.1': 3, u'lineage4.3': 1, u'lineage4.3.3': 1}	{'lineage2.': 4, 'lineage4.': 5}	2	{0: {u'lineage4': 5, u'lineage2': 4}, 1: {u'1': 3, u'3': 2, u'2': 4}, 2: {u'1': 2, u'3': 1}}	2	3
37	Cluster491_6:Cluster5025_1	Rv1597:Rv0667	rifampicin	7	2.70805	{u'lineage4.3.3': 4, u'lineage4.3': 6, u'lineage3': 1}	{'lineage4.': 10, 'lineage3.': 1}	2	{0: {u'lineage4': 10, u'lineage3': 1}, 1: {u'3': 10}, 2: {u'3': 4}}	2	2
38	Cluster491_6:Cluster5025_4	Rv1597:Rv0667	rifampicin	4	2.19722	{u'lineage2.2': 2, u'lineage4.1.2.1': 1, u'lineage4.1': 1, u'lineage3': 1}	{'lineage2.': 2, 'lineage4.': 2, 'lineage3.': 1}	3	{0: {u'lineage4': 2, u'lineage3': 1, u'lineage2': 2}, 1: {u'1': 2, u'2': 2}, 2: {u'2': 1}, 3: {u'1': 1}}	3	3
39	Cluster491_7:Cluster5025_1	Rv1597:Rv0667	rifampicin	13	1.09861	{u'lineage4.3.4.2': 4, u'lineage2.2.1': 1, u'lineage2.2': 1, u'lineage1': 2, u'lineage4.3.4': 4, u'lineage4.3.4.2.1': 3, u'lineage3': 2, u'lineage4.3.3': 1, u'lineage4.1': 1, u'lineage4.3': 5}	{'lineage2.': 2, 'lineage1.': 2, 'lineage4.': 18, 'lineage3.': 2}	4	{0: {u'lineage4': 18, u'lineage1': 2, u'lineage3': 2, u'lineage2': 2}, 1: {u'1': 1, u'3': 17, u'2': 2}, 2: {u'1': 1, u'3': 1, u'4': 11}, 3: {u'2': 7}, 4: {u'1': 3}}	4	4
40	Cluster491_7:Cluster5025_4	Rv1597:Rv0667	rifampicin	3	1.94591	{u'lineage2.2.1': 1, u'lineage2.2': 1, u'lineage1': 1, u'lineage3': 1}	{'lineage2.': 2, 'lineage1.': 1, 'lineage3.': 1}	3	{0: {u'lineage1': 1, u'lineage3': 1, u'lineage2': 2}, 1: {u'2': 2}, 2: {u'1': 1}}	3	3
41	Cluster491_8:Cluster5025_1	Rv1597:Rv0667	rifampicin	17	3.55535	{u'lineage4.3': 2, u'lineage4.3.3': 2, u'lineage2.2.1': 8, u'lineage2.2': 10, u'lineage4.1.2.1': 3, u'lineage4.1': 4, u'lineage3': 1}	{'lineage2.': 18, 'lineage4.': 11, 'lineage3.': 1}	3	{0: {u'lineage4': 11, u'lineage3': 1, u'lineage2': 18}, 1: {u'1': 7, u'3': 4, u'2': 18}, 2: {u'1': 8, u'3': 2, u'2': 3}, 3: {u'1': 3}}	3	3
42	Cluster491_8:Cluster5025_4	Rv1597:Rv0667	rifampicin	4	2.19722	{u'lineage2.2.1': 2, u'lineage2.2': 2, u'lineage4.1.2.1': 2, u'lineage4.1': 2}	{'lineage2.': 4, 'lineage4.': 4}	2	{0: {u'lineage4': 4, u'lineage2': 4}, 1: {u'1': 4, u'2': 4}, 2: {u'1': 2, u'2': 2}, 3: {u'1': 2}}	2	2
43	Cluster491_9:Cluster5025_1	Rv1597:Rv0667	rifampicin	62	4.82831	{u'lineage4.3.3': 62, u'lineage4.3': 62}	{'lineage4.': 124}	1	{0: {u'lineage4': 124}, 1: {u'3': 124}, 2: {u'3': 62}}	1	1
44	Cluster491_9:Cluster5025_4	Rv1597:Rv0667	rifampicin	2	1.60944	{u'lineage4.3.3': 2, u'lineage4.3': 2}	{'lineage4.': 4}	1	{0: {u'lineage4': 4}, 1: {u'3': 4}, 2: {u'3': 2}}	1	1
45	Cluster1237_1:Cluster2117_3	Rv2680:Rv1877	rifampicin	1	1.09861	{}	{}	0	{}	1	1
46	Cluster1237_1:Cluster2117_4	Rv2680:Rv1877	rifampicin	7	2.70805	{}	{}	0	{}	1	1
47	Cluster1237_1:Cluster2117_6	Rv2680:Rv1877	rifampicin	27	2.87168	{u'lineage4.3.4.2.1': 1}	{'lineage4.': 1}	1	{0: {u'lineage4': 1}, 1: {u'3': 1}, 2: {u'4': 1}, 3: {u'2': 1}, 4: {u'1': 1}}	1	1
48	Cluster1237_1:Cluster2117_7	Rv2680:Rv1877	rifampicin	2	1.60944	{}	{}	0	{}	1	1
49	Cluster1237_1:Cluster2117_8	Rv2680:Rv1877	rifampicin	11	1.335	{}	{}	0	{}	1	1
50	Cluster1237_2:Cluster2117_1	Rv2680:Rv1877	rifampicin	6	2.56495	{u'lineage2.2': 6}	{'lineage2.': 6}	1	{0: {u'lineage2': 6}, 1: {u'2': 6}}	1	1
51	Cluster1237_2:Cluster2117_2	Rv2680:Rv1877	rifampicin	2	1.60944	{u'lineage2.2': 2}	{'lineage2.': 2}	1	{0: {u'lineage2': 2}, 1: {u'2': 2}}	1	1
52	Cluster1237_2:Cluster2117_3	Rv2680:Rv1877	rifampicin	1	1.09861	{u'lineage2.2': 1}	{'lineage2.': 1}	1	{0: {u'lineage2': 1}, 1: {u'2': 1}}	1	1
53	Cluster1237_2:Cluster2117_4	Rv2680:Rv1877	rifampicin	33	4.20469	{u'lineage2.2': 33}	{'lineage2.': 33}	1	{0: {u'lineage2': 33}, 1: {u'2': 33}}	1	1
54	Cluster1237_2:Cluster2117_6	Rv2680:Rv1877	rifampicin	15	3.43399	{u'lineage2.2': 15}	{'lineage2.': 15}	1	{0: {u'lineage2': 15}, 1: {u'2': 15}}	1	1
55	Cluster1237_2:Cluster2117_8	Rv2680:Rv1877	rifampicin	3	1.94591	{u'lineage2.2': 3}	{'lineage2.': 3}	1	{0: {u'lineage2': 3}, 1: {u'2': 3}}	1	1
56	Cluster1237_3:Cluster2117_1	Rv2680:Rv1877	rifampicin	4	0.847298	{u'lineage4.3.4.2.1': 3, u'lineage4.3.4.2': 4, u'lineage4.3.4': 4, u'lineage4.3': 4}	{'lineage4.': 15}	1	{0: {u'lineage4': 15}, 1: {u'3': 15}, 2: {u'4': 11}, 3: {u'2': 7}, 4: {u'1': 3}}	1	1
57	Cluster1237_3:Cluster2117_4	Rv2680:Rv1877	rifampicin	1	1.09861	{u'lineage4.3.4.2.1': 1, u'lineage4.3.4.2': 1, u'lineage4.3.4': 1, u'lineage4.3': 1}	{'lineage4.': 4}	1	{0: {u'lineage4': 4}, 1: {u'3': 4}, 2: {u'4': 3}, 3: {u'2': 2}, 4: {u'1': 1}}	1	1
58	Cluster1237_3:Cluster2117_6	Rv2680:Rv1877	rifampicin	15	0.646627	{u'lineage4.3.4.2.1': 5, u'lineage4.3.4.2': 10, u'lineage4.3.4': 15, u'lineage4.3': 15}	{'lineage4.': 45}	1	{0: {u'lineage4': 45}, 1: {u'3': 45}, 2: {u'4': 30}, 3: {u'2': 15}, 4: {u'1': 5}}	1	1
59	Cluster1237_4:Cluster2117_1	Rv2680:Rv1877	rifampicin	3	1.94591	{u'lineage2.2.1': 3, u'lineage2.2': 3}	{'lineage2.': 6}	1	{0: {u'lineage2': 6}, 1: {u'2': 6}, 2: {u'1': 3}}	1	1
60	Cluster1237_4:Cluster2117_10	Rv2680:Rv1877	rifampicin	54	4.69135	{u'lineage2.2.1': 54, u'lineage2.2': 54}	{'lineage2.': 108}	1	{0: {u'lineage2': 108}, 1: {u'2': 108}, 2: {u'1': 54}}	1	1
61	Cluster1237_4:Cluster2117_2	Rv2680:Rv1877	rifampicin	1	1.09861	{u'lineage2.2.1': 1, u'lineage2.2': 1}	{'lineage2.': 2}	1	{0: {u'lineage2': 2}, 1: {u'2': 2}, 2: {u'1': 1}}	1	1
62	Cluster1237_4:Cluster2117_3	Rv2680:Rv1877	rifampicin	2	1.60944	{u'lineage2.2.1': 2, u'lineage2.2': 2}	{'lineage2.': 4}	1	{0: {u'lineage2': 4}, 1: {u'2': 4}, 2: {u'1': 2}}	1	1
63	Cluster1237_4:Cluster2117_4	Rv2680:Rv1877	rifampicin	6	2.56495	{u'lineage2.2.1': 6, u'lineage2.2': 6}	{'lineage2.': 12}	1	{0: {u'lineage2': 12}, 1: {u'2': 12}, 2: {u'1': 6}}	1	1
64	Cluster1237_4:Cluster2117_6	Rv2680:Rv1877	rifampicin	12	1.43508	{u'lineage2.2.1': 12, u'lineage2.2': 12}	{'lineage2.': 24}	1	{0: {u'lineage2': 24}, 1: {u'2': 24}, 2: {u'1': 12}}	1	1
65	Cluster1237_4:Cluster2117_7	Rv2680:Rv1877	rifampicin	1	1.09861	{u'lineage2.2.1': 1, u'lineage2.2': 1}	{'lineage2.': 2}	1	{0: {u'lineage2': 2}, 1: {u'2': 2}, 2: {u'1': 1}}	1	1
66	Cluster1237_4:Cluster2117_9	Rv2680:Rv1877	rifampicin	12	2.03688	{u'lineage2.2.1': 12, u'lineage2.2': 12}	{'lineage2.': 24}	1	{0: {u'lineage2': 24}, 1: {u'2': 24}, 2: {u'1': 12}}	1	1
67	Cluster1237_5:Cluster2117_1	Rv2680:Rv1877	rifampicin	67	0.387116	{u'lineage3': 4, u'lineage2.2.1': 17, u'lineage2.2': 19, u'lineage4.6.1': 3, u'lineage1': 2, u'lineage4.2.1': 6, u'lineage1.1': 2, u'lineage4.6.1.2': 2, u'lineage4.1.1.3': 2, u'lineage4.3.3': 6, u'lineage4.5': 1, u'lineage4.1.2.1': 1, u'lineage4.1': 4, u'lineage1.1.1': 1, u'lineage4.3': 13}	{'lineage2.': 36, 'lineage1.': 5, 'lineage4.': 38, 'lineage3.': 4}	4	{0: {u'lineage4': 38, u'lineage1': 5, u'lineage3': 4, u'lineage2': 36}, 1: {u'1': 10, u'3': 19, u'2': 42, u'5': 1, u'6': 5}, 2: {u'1': 31, u'3': 6, u'2': 1}, 3: {u'1': 1, u'3': 2, u'2': 2}}	4	5
68	Cluster1237_5:Cluster2117_10	Rv2680:Rv1877	rifampicin	36	0.327213	{u'lineage2.2.1': 25, u'lineage2.2': 27, u'lineage4.1': 1, u'lineage4.3': 7, u'lineage4.3.3': 7}	{'lineage2.': 52, 'lineage4.': 15}	2	{0: {u'lineage4': 15, u'lineage2': 52}, 1: {u'1': 1, u'3': 14, u'2': 52}, 2: {u'1': 25, u'3': 7}}	2	3
69	Cluster1237_5:Cluster2117_2	Rv2680:Rv1877	rifampicin	6	-0.587787	{u'lineage2.2.1': 3, u'lineage2.2': 3, u'lineage1': 1, u'lineage1.1': 1}	{'lineage2.': 6, 'lineage1.': 2}	2	{0: {u'lineage1': 2, u'lineage2': 6}, 1: {u'1': 1, u'2': 6}, 2: {u'1': 3}}	2	2
70	Cluster1237_5:Cluster2117_3	Rv2680:Rv1877	rifampicin	87	0.896488	{u'lineage2.2.1': 9, u'lineage2.2': 17, u'lineage1.2.1': 1, u'lineage1': 6, u'lineage3': 9, u'lineage4.2.1': 37, u'lineage4.3.3': 1, u'lineage4.1': 2, u'lineage1.1': 5, u'lineage4.3': 1}	{'lineage2.': 26, 'lineage1.': 12, 'lineage4.': 41, 'lineage3.': 9}	4	{0: {u'lineage4': 41, u'lineage1': 12, u'lineage3': 9, u'lineage2': 26}, 1: {u'1': 7, u'3': 2, u'2': 64}, 2: {u'1': 47, u'3': 1}}	4	4
71	Cluster1237_5:Cluster2117_4	Rv2680:Rv1877	rifampicin	124	0.455727	{u'lineage4.3': 12, u'lineage2.2.1': 46, u'lineage2.2': 53, u'lineage4.6.1': 5, u'lineage1.2.1': 1, u'lineage1': 19, u'lineage3': 15, u'lineage4.6.1.2': 4, u'lineage4.1.1.3': 1, u'lineage4.3.3': 8, u'lineage4.5': 1, u'lineage4.1.2.1': 4, u'lineage4.1': 10, u'lineage1.1': 18, u'lineage1.1.3': 1}	{'lineage2.': 99, 'lineage1.': 39, 'lineage4.': 45, 'lineage3.': 15}	4	{0: {u'lineage4': 45, u'lineage1': 39, u'lineage3': 15, u'lineage2': 99}, 1: {u'1': 34, u'3': 20, u'2': 100, u'5': 1, u'6': 9}, 2: {u'1': 57, u'3': 9, u'2': 4}, 3: {u'1': 4, u'3': 1, u'2': 4}}	4	5
72	Cluster1237_5:Cluster2117_5	Rv2680:Rv1877	rifampicin	9	1.7346	{u'lineage4.1.2.1': 7, u'lineage4.1': 9}	{'lineage4.': 16}	1	{0: {u'lineage4': 16}, 1: {u'1': 16}, 2: {u'2': 7}, 3: {u'1': 7}}	1	1
73	Cluster1237_5:Cluster2117_6	Rv2680:Rv1877	rifampicin	477	0.0879227	{u'lineage2.2.1': 111, u'lineage2.2': 123, u'lineage4.6.1': 15, u'lineage1.2.1': 8, u'lineage1': 93, u'lineage3': 47, u'lineage4.1.1.3': 19, u'lineage4.1': 56, u'lineage4.4.2': 2, u'lineage1.1': 85, u'lineage4.3.3': 28, u'lineage4.6.1.2': 6, u'lineage4.3': 36, u'lineage4.5': 6, u'lineage4.1.2.1': 11, u'lineage1.1.1': 1, u'lineage1.1.3': 4}	{'lineage2.': 234, 'lineage1.': 191, 'lineage4.': 179, 'lineage3.': 47}	4	{0: {u'lineage4': 179, u'lineage1': 191, u'lineage3': 47, u'lineage2': 234}, 1: {u'1': 176, u'3': 64, u'2': 242, u'5': 6, u'4': 2, u'6': 21}, 2: {u'1': 160, u'3': 32, u'2': 13}, 3: {u'1': 11, u'3': 19, u'2': 6}}	4	6
74	Cluster1237_5:Cluster2117_7	Rv2680:Rv1877	rifampicin	96	0.639494	{u'lineage2.2.1': 29, u'lineage2.2': 36, u'lineage3': 2, u'lineage4.1.1.3': 1, u'lineage4.3.3': 30, u'lineage4.5': 1, u'lineage4.1': 8, u'lineage4.3': 39}	{'lineage2.': 65, 'lineage4.': 79, 'lineage3.': 2}	3	{0: {u'lineage4': 79, u'lineage3': 2, u'lineage2': 65}, 1: {u'1': 9, u'3': 69, u'2': 65, u'5': 1}, 2: {u'1': 30, u'3': 30}, 3: {u'3': 1}}	3	4
75	Cluster1237_5:Cluster2117_8	Rv2680:Rv1877	rifampicin	257	0.615634	{u'lineage2.2.1': 47, u'lineage2.2': 62, u'lineage2.1': 1, u'lineage1': 2, u'lineage4.1.1.3': 14, u'lineage3': 3, u'lineage4.4.2': 1, u'lineage1.1': 1, u'lineage4.3.3': 106, u'lineage4.6.1.2': 1, u'lineage4.3': 118, u'lineage4.5': 1, u'lineage4.1.2.1': 4, u'lineage4.1': 49, u'lineage4.6.1': 2, u'lineage1.1.3': 1}	{'lineage2.': 110, 'lineage1.': 4, 'lineage4.': 296, 'lineage3.': 3}	4	{0: {u'lineage4': 296, u'lineage1': 4, u'lineage3': 3, u'lineage2': 110}, 1: {u'1': 70, u'3': 224, u'2': 109, u'5': 1, u'4': 1, u'6': 3}, 2: {u'1': 64, u'3': 107, u'2': 5}, 3: {u'1': 4, u'3': 14, u'2': 1}}	4	6
76	Cluster1237_5:Cluster2117_9	Rv2680:Rv1877	rifampicin	32	0.243622	{u'lineage4.3': 2, u'lineage4.3.3': 2, u'lineage2.2.1': 27, u'lineage2.2': 27, u'lineage4.1.2.1': 1, u'lineage4.1': 2, u'lineage4.1.1.3': 1}	{'lineage2.': 54, 'lineage4.': 8}	2	{0: {u'lineage4': 8, u'lineage2': 54}, 1: {u'1': 4, u'3': 4, u'2': 54}, 2: {u'1': 28, u'3': 2, u'2': 1}, 3: {u'1': 1, u'3': 1}}	2	3
77	Cluster1237_6:Cluster2117_6	Rv2680:Rv1877	rifampicin	31	-1.01693	{u'lineage1': 31}	{'lineage1.': 31}	1	{0: {u'lineage1': 31}}	1	1
78	Cluster1237_6:Cluster2117_8	Rv2680:Rv1877	rifampicin	5	-0.336472	{u'lineage1': 5}	{'lineage1.': 5}	1	{0: {u'lineage1': 5}}	1	1
79	Cluster491_1:Cluster415_3	Rv0668:Rv0667	rifampicin	9	2.94444	{u'lineage4.1': 9}	{'lineage4.': 9}	1	{0: {u'lineage4': 9}, 1: {u'1': 9}}	1	1
80	Cluster491_1:Cluster415_6	Rv0668:Rv0667	rifampicin	28	4.04305	{u'lineage4.3.4.2.1': 1, u'lineage4.3.4.2': 1, u'lineage4.3': 21, u'lineage4.3.3': 20, u'lineage2.2.1': 2, u'lineage2.2': 2, u'lineage4.3.4': 1}	{'lineage2.': 4, 'lineage4.': 44}	2	{0: {u'lineage4': 44, u'lineage2': 4}, 1: {u'3': 44, u'2': 4}, 2: {u'1': 2, u'3': 20, u'4': 3}, 3: {u'2': 2}, 4: {u'1': 1}}	2	3
81	Cluster491_10:Cluster415_11	Rv0668:Rv0667	rifampicin	1	1.09861	{u'lineage1': 1, u'lineage1.1': 1}	{'lineage1.': 2}	1	{0: {u'lineage1': 2}, 1: {u'1': 1}}	1	1
82	Cluster491_10:Cluster415_12	Rv0668:Rv0667	rifampicin	2	1.60944	{u'lineage1.2.1': 1, u'lineage1': 2}	{'lineage1.': 3}	1	{0: {u'lineage1': 3}, 1: {u'2': 1}, 2: {u'1': 1}}	1	1
83	Cluster491_10:Cluster415_3	Rv0668:Rv0667	rifampicin	14	2.19722	{u'lineage4.1.2.1': 1, u'lineage4.1': 14}	{'lineage4.': 15}	1	{0: {u'lineage4': 15}, 1: {u'1': 15}, 2: {u'2': 1}, 3: {u'1': 1}}	1	1
84	Cluster491_10:Cluster415_6	Rv0668:Rv0667	rifampicin	94	3.61092	{u'lineage4.3.4.2': 1, u'lineage2.2.1': 8, u'lineage2.2': 63, u'lineage3': 6, u'lineage4.3.4': 1, u'lineage4.2.1': 2, u'lineage4.3.3': 2, u'lineage4.3': 5}	{'lineage2.': 71, 'lineage4.': 11, 'lineage3.': 6}	3	{0: {u'lineage4': 11, u'lineage3': 6, u'lineage2': 71}, 1: {u'3': 9, u'2': 73}, 2: {u'1': 10, u'3': 2, u'4': 2}, 3: {u'2': 1}}	3	3
85	Cluster491_11:Cluster415_11	Rv0668:Rv0667	rifampicin	1	1.09861	{u'lineage1': 1, u'lineage1.1': 1}	{'lineage1.': 2}	1	{0: {u'lineage1': 2}, 1: {u'1': 1}}	1	1
86	Cluster491_11:Cluster415_3	Rv0668:Rv0667	rifampicin	8	1.60944	{u'lineage4.1.2.1': 2, u'lineage4.1': 8, u'lineage4.1.1.3': 2}	{'lineage4.': 12}	1	{0: {u'lineage4': 12}, 1: {u'1': 12}, 2: {u'1': 2, u'2': 2}, 3: {u'1': 2, u'3': 2}}	2	2
87	Cluster491_11:Cluster415_6	Rv0668:Rv0667	rifampicin	7	0.251314	{u'lineage2.2.1': 4, u'lineage2.2': 5, u'lineage4.2.1': 1, u'lineage3': 1}	{'lineage2.': 9, 'lineage4.': 1, 'lineage3.': 1}	3	{0: {u'lineage4': 1, u'lineage3': 1, u'lineage2': 9}, 1: {u'2': 10}, 2: {u'1': 5}}	3	3
88	Cluster491_2:Cluster415_3	Rv0668:Rv0667	rifampicin	19	3.66356	{u'lineage4.1': 19, u'lineage4.1.1.3': 19}	{'lineage4.': 38}	1	{0: {u'lineage4': 38}, 1: {u'1': 38}, 2: {u'1': 19}, 3: {u'3': 19}}	1	1
89	Cluster491_2:Cluster415_5	Rv0668:Rv0667	rifampicin	1	1.09861	{u'lineage2.2.1': 1, u'lineage2.2': 1}	{'lineage2.': 2}	1	{0: {u'lineage2': 2}, 1: {u'2': 2}, 2: {u'1': 1}}	1	1
90	Cluster491_3:Cluster415_1	Rv0668:Rv0667	rifampicin	14	3.3673	{u'lineage2.2.1': 6, u'lineage2.2': 5, u'lineage4.1.2.1': 1, u'lineage3': 1, u'lineage4.2.1': 1}	{'lineage2.': 11, 'lineage4.': 2, 'lineage3.': 1}	3	{0: {u'lineage4': 2, u'lineage3': 1, u'lineage2': 11}, 1: {u'1': 1, u'2': 12}, 2: {u'1': 7, u'2': 1}, 3: {u'1': 1}}	3	3
91	Cluster491_3:Cluster415_10	Rv0668:Rv0667	rifampicin	12	3.21888	{u'lineage2.2': 11}	{'lineage2.': 11}	1	{0: {u'lineage2': 11}, 1: {u'2': 11}}	1	1
92	Cluster491_3:Cluster415_12	Rv0668:Rv0667	rifampicin	2	1.60944	{u'lineage1.2.1': 2, u'lineage1': 2}	{'lineage1.': 4}	1	{0: {u'lineage1': 4}, 1: {u'2': 2}, 2: {u'1': 2}}	1	1
93	Cluster491_3:Cluster415_2	Rv0668:Rv0667	rifampicin	34	4.23411	{u'lineage3': 1, u'lineage2.2': 9, u'lineage2.2.1': 3, u'lineage4.6.2': 1, u'lineage4.2.1': 21, u'lineage4.6.2.2': 1}	{'lineage2.': 12, 'lineage4.': 23, 'lineage3.': 1}	3	{0: {u'lineage4': 23, u'lineage3': 1, u'lineage2': 12}, 1: {u'2': 33, u'6': 2}, 2: {u'1': 24, u'2': 2}, 3: {u'2': 1}}	3	3
94	Cluster491_3:Cluster415_3	Rv0668:Rv0667	rifampicin	5	2.3979	{u'lineage4.1': 5}	{'lineage4.': 5}	1	{0: {u'lineage4': 5}, 1: {u'1': 5}}	1	1
95	Cluster491_3:Cluster415_4	Rv0668:Rv0667	rifampicin	21	3.7612	{}	{}	0	{}	1	1
96	Cluster491_3:Cluster415_5	Rv0668:Rv0667	rifampicin	17	3.55535	{u'lineage2.2.1': 17, u'lineage2.2': 17}	{'lineage2.': 34}	1	{0: {u'lineage2': 34}, 1: {u'2': 34}, 2: {u'1': 17}}	1	1
97	Cluster491_3:Cluster415_6	Rv0668:Rv0667	rifampicin	91	2.96756	{u'lineage3': 9, u'lineage4.3.4.2': 2, u'lineage4.6.1.2': 6, u'lineage4.3.3': 11, u'lineage4.6.1': 6, u'lineage4.3.4': 2, u'lineage4.3.4.2.1': 2, u'lineage2.2.1': 31, u'lineage4.2.1': 1, u'lineage2.2': 35, u'lineage4.4.2': 1, u'lineage4.3': 20}	{'lineage2.': 66, 'lineage4.': 51, 'lineage3.': 9}	3	{0: {u'lineage4': 51, u'lineage3': 9, u'lineage2': 66}, 1: {u'3': 37, u'2': 67, u'4': 1, u'6': 12}, 2: {u'1': 44, u'3': 11, u'2': 1, u'4': 6}, 3: {u'2': 10}, 4: {u'1': 2}}	3	4
98	Cluster491_3:Cluster415_7	Rv0668:Rv0667	rifampicin	40	4.39445	{u'lineage4.3.4.2.1': 1}	{'lineage4.': 1}	1	{0: {u'lineage4': 1}, 1: {u'3': 1}, 2: {u'4': 1}, 3: {u'2': 1}, 4: {u'1': 1}}	1	1
99	Cluster491_3:Cluster415_8	Rv0668:Rv0667	rifampicin	45	4.51086	{u'lineage2.2.1': 45, u'lineage2.2': 45}	{'lineage2.': 90}	1	{0: {u'lineage2': 90}, 1: {u'2': 90}, 2: {u'1': 45}}	1	1
100	Cluster491_3:Cluster415_9	Rv0668:Rv0667	rifampicin	12	3.21888	{u'lineage4.5': 1, u'lineage2.2.1': 2, u'lineage2.2': 2, u'lineage4.3': 1, u'lineage4.3.3': 1}	{'lineage2.': 4, 'lineage4.': 3}	2	{0: {u'lineage4': 3, u'lineage2': 4}, 1: {u'3': 2, u'2': 4, u'5': 1}, 2: {u'1': 2, u'3': 1}}	2	3
101	Cluster491_4:Cluster415_11	Rv0668:Rv0667	rifampicin	92	-4.11087	{u'lineage1': 92, u'lineage1.1': 92}	{'lineage1.': 184}	1	{0: {u'lineage1': 184}, 1: {u'1': 92}}	1	1
102	Cluster491_4:Cluster415_12	Rv0668:Rv0667	rifampicin	33	-2.5337	{u'lineage1.2.1': 7, u'lineage1': 33}	{'lineage1.': 40}	1	{0: {u'lineage1': 40}, 1: {u'2': 7}, 2: {u'1': 7}}	1	1
103	Cluster491_4:Cluster415_3	Rv0668:Rv0667	rifampicin	53	-2.66921	{u'lineage4.1.2.1': 15, u'lineage4.1': 53, u'lineage4.1.1.3': 12}	{'lineage4.': 80}	1	{0: {u'lineage4': 80}, 1: {u'1': 80}, 2: {u'1': 12, u'2': 15}, 3: {u'1': 15, u'3': 12}}	2	2
104	Cluster491_4:Cluster415_5	Rv0668:Rv0667	rifampicin	32	-2.13163	{u'lineage2.2.1': 31, u'lineage2.2': 31, u'lineage4.3': 1, u'lineage4.3.3': 1}	{'lineage2.': 62, 'lineage4.': 2}	2	{0: {u'lineage4': 2, u'lineage2': 62}, 1: {u'3': 2, u'2': 62}, 2: {u'1': 31, u'3': 1}}	2	2
105	Cluster491_4:Cluster415_6	Rv0668:Rv0667	rifampicin	307	-2.6408	{u'lineage2.2.1': 114, u'lineage4.6.2': 4, u'lineage4.6.1': 10, u'lineage3': 50, u'lineage4.3.4.2.1': 2, u'lineage4.3.4': 8, u'lineage4.4.2': 1, u'lineage4.6.2.2': 4, u'lineage4.3.4.2': 7, u'lineage4.3.3': 16, u'lineage4.2.1': 11, u'lineage4.6.1.2': 1, u'lineage2.2': 128, u'lineage4.5': 6, u'lineage2.1': 1, u'lineage4.3': 44}	{'lineage2.': 243, 'lineage4.': 114, 'lineage3.': 50}	3	{0: {u'lineage4': 114, u'lineage3': 50, u'lineage2': 243}, 1: {u'1': 1, u'3': 77, u'2': 253, u'5': 6, u'4': 1, u'6': 19}, 2: {u'1': 136, u'3': 16, u'2': 9, u'4': 17}, 3: {u'2': 14}, 4: {u'1': 2}}	3	6
106	Cluster491_5:Cluster415_11	Rv0668:Rv0667	rifampicin	1	1.09861	{u'lineage1': 1, u'lineage1.1': 1}	{'lineage1.': 2}	1	{0: {u'lineage1': 2}, 1: {u'1': 1}}	1	1
107	Cluster491_5:Cluster415_6	Rv0668:Rv0667	rifampicin	16	1.34993	{u'lineage2.2.1': 2, u'lineage4.3.3': 10, u'lineage4.3': 11, u'lineage2.2': 3}	{'lineage2.': 5, 'lineage4.': 21}	2	{0: {u'lineage4': 21, u'lineage2': 5}, 1: {u'3': 21, u'2': 5}, 2: {u'1': 2, u'3': 10}}	2	2
108	Cluster491_6:Cluster415_3	Rv0668:Rv0667	rifampicin	1	1.09861	{u'lineage4.1.2.1': 1, u'lineage4.1': 1}	{'lineage4.': 2}	1	{0: {u'lineage4': 2}, 1: {u'1': 2}, 2: {u'2': 1}, 3: {u'1': 1}}	1	1
109	Cluster491_6:Cluster415_6	Rv0668:Rv0667	rifampicin	7	2.70805	{u'lineage4.3.3': 4, u'lineage4.3': 6, u'lineage3': 1}	{'lineage4.': 10, 'lineage3.': 1}	2	{0: {u'lineage4': 10, u'lineage3': 1}, 1: {u'3': 10}, 2: {u'3': 4}}	2	2
110	Cluster491_7:Cluster415_12	Rv0668:Rv0667	rifampicin	3	0.510826	{u'lineage1': 3}	{'lineage1.': 3}	1	{0: {u'lineage1': 3}}	1	1
111	Cluster491_7:Cluster415_6	Rv0668:Rv0667	rifampicin	8	1.60944	{u'lineage4.3': 2, u'lineage4.3.4.2': 1, u'lineage4.3.4': 1, u'lineage4.3.3': 1, u'lineage2.2.1': 2, u'lineage2.2': 2, u'lineage3': 2}	{'lineage2.': 4, 'lineage4.': 5, 'lineage3.': 2}	3	{0: {u'lineage4': 5, u'lineage3': 2, u'lineage2': 4}, 1: {u'3': 5, u'2': 4}, 2: {u'1': 2, u'3': 1, u'4': 2}, 3: {u'2': 1}}	3	3
112	Cluster491_8:Cluster415_3	Rv0668:Rv0667	rifampicin	6	2.56495	{u'lineage4.1.2.1': 5, u'lineage4.1': 6}	{'lineage4.': 11}	1	{0: {u'lineage4': 11}, 1: {u'1': 11}, 2: {u'2': 5}, 3: {u'1': 5}}	1	1
113	Cluster491_8:Cluster415_5	Rv0668:Rv0667	rifampicin	1	1.09861	{u'lineage2.2.1': 1, u'lineage2.2': 1}	{'lineage2.': 2}	1	{0: {u'lineage2': 2}, 1: {u'2': 2}, 2: {u'1': 1}}	1	1
114	Cluster491_8:Cluster415_6	Rv0668:Rv0667	rifampicin	13	3.29584	{u'lineage2.2.1': 9, u'lineage2.2': 11, u'lineage4.3': 2, u'lineage4.3.3': 2}	{'lineage2.': 20, 'lineage4.': 4}	2	{0: {u'lineage4': 4, u'lineage2': 20}, 1: {u'3': 4, u'2': 20}, 2: {u'1': 9, u'3': 2}}	2	2
115	Cluster491_9:Cluster415_6	Rv0668:Rv0667	rifampicin	64	4.85981	{u'lineage4.3.3': 64, u'lineage4.3': 64}	{'lineage4.': 128}	1	{0: {u'lineage4': 128}, 1: {u'3': 128}, 2: {u'3': 64}}	1	1
116	Cluster1237_1:Cluster619_3	Rv1664:Rv1877	rifampicin	1	1.09861	{u'lineage4.3.4.2.1': 1}	{'lineage4.': 1}	1	{0: {u'lineage4': 1}, 1: {u'3': 1}, 2: {u'4': 1}, 3: {u'2': 1}, 4: {u'1': 1}}	1	1
117	Cluster1237_1:Cluster619_6	Rv1664:Rv1877	rifampicin	46	2.8792	{}	{}	0	{}	1	1
118	Cluster1237_1:Cluster619_7	Rv1664:Rv1877	rifampicin	29	2.02438	{}	{}	0	{}	1	1
119	Cluster1237_1:Cluster619_8	Rv1664:Rv1877	rifampicin	10	3.04452	{}	{}	0	{}	1	1
120	Cluster1237_2:Cluster619_1	Rv1664:Rv1877	rifampicin	31	4.14313	{u'lineage2.2': 31}	{'lineage2.': 31}	1	{0: {u'lineage2': 31}, 1: {u'2': 31}}	1	1
121	Cluster1237_2:Cluster619_2	Rv1664:Rv1877	rifampicin	29	4.07754	{u'lineage2.2': 29}	{'lineage2.': 29}	1	{0: {u'lineage2': 29}, 1: {u'2': 29}}	1	1
122	Cluster1237_2:Cluster619_4	Rv1664:Rv1877	rifampicin	60	4.79579	{u'lineage2.2': 60}	{'lineage2.': 60}	1	{0: {u'lineage2': 60}, 1: {u'2': 60}}	1	1
123	Cluster1237_3:Cluster619_3	Rv1664:Rv1877	rifampicin	27	0.666479	{u'lineage4.3.4.2.1': 12, u'lineage4.3.4.2': 22, u'lineage4.3.4': 27, u'lineage4.3': 27}	{'lineage4.': 88}	1	{0: {u'lineage4': 88}, 1: {u'3': 88}, 2: {u'4': 61}, 3: {u'2': 34}, 4: {u'1': 12}}	1	1
124	Cluster1237_4:Cluster619_3	Rv1664:Rv1877	rifampicin	91	3.57795	{u'lineage2.2.1': 91, u'lineage2.2': 91}	{'lineage2.': 182}	1	{0: {u'lineage2': 182}, 1: {u'2': 182}, 2: {u'1': 91}}	1	1
125	Cluster1237_5:Cluster619_3	Rv1664:Rv1877	rifampicin	965	0.709496	{u'lineage2.2.1': 277, u'lineage4.6.2': 6, u'lineage4.6.1': 25, u'lineage4.1.1.3': 37, u'lineage3': 64, u'lineage4.4.2': 2, u'lineage4.6.2.2': 6, u'lineage4.3.3': 186, u'lineage4.2.1': 39, u'lineage4.6.1.2': 13, u'lineage2.2': 329, u'lineage4.5': 7, u'lineage4.1.2.1': 31, u'lineage4.1': 142, u'lineage2.1': 1, u'lineage4.3': 225}	{'lineage2.': 607, 'lineage4.': 719, 'lineage3.': 64}	3	{0: {u'lineage4': 719, u'lineage3': 64, u'lineage2': 607}, 1: {u'1': 211, u'3': 411, u'2': 645, u'5': 7, u'4': 2, u'6': 50}, 2: {u'1': 391, u'3': 186, u'2': 45}, 3: {u'1': 31, u'3': 37, u'2': 19}}	3	6
126	Cluster1237_5:Cluster619_5	Rv1664:Rv1877	rifampicin	107	-2.22848	{u'lineage1': 107, u'lineage1.2.1': 10, u'lineage4.1': 1, u'lineage1.1.1': 1, u'lineage1.1.3': 4, u'lineage1.1': 96}	{'lineage1.': 218, 'lineage4.': 1}	2	{0: {u'lineage4': 1, u'lineage1': 218}, 1: {u'1': 102, u'2': 10}, 2: {u'1': 11, u'3': 4}}	2	2
127	Cluster1237_5:Cluster619_6	Rv1664:Rv1877	rifampicin	39	1.30992	{u'lineage2.2.1': 1, u'lineage2.2': 1}	{'lineage2.': 2}	1	{0: {u'lineage2': 2}, 1: {u'2': 2}, 2: {u'1': 1}}	1	1
128	Cluster1237_5:Cluster619_7	Rv1664:Rv1877	rifampicin	16	0.737599	{}	{}	0	{}	1	1
129	Cluster1237_5:Cluster619_8	Rv1664:Rv1877	rifampicin	20	1.60944	{u'lineage2.2.1': 1, u'lineage2.2': 1}	{'lineage2.': 2}	1	{0: {u'lineage2': 2}, 1: {u'2': 2}, 2: {u'1': 1}}	1	1
130	Cluster1237_6:Cluster619_5	Rv1664:Rv1877	rifampicin	31	-2.09714	{u'lineage1': 31}	{'lineage1.': 31}	1	{0: {u'lineage1': 31}}	1	1
131	Cluster491_1:Cluster4237_1	Rv3516:Rv0667	rifampicin	1	1.09861	{u'lineage2.2': 1}	{'lineage2.': 1}	1	{0: {u'lineage2': 1}, 1: {u'2': 1}}	1	1
132	Cluster491_1:Cluster4237_2	Rv3516:Rv0667	rifampicin	32	4.17439	{u'lineage4.3.4.2': 1, u'lineage2.2.1': 2, u'lineage2.2': 2, u'lineage4.3.4': 1, u'lineage4.3.4.2.1': 1, u'lineage4.3.3': 19, u'lineage4.1': 9, u'lineage4.3': 20}	{'lineage2.': 4, 'lineage4.': 51}	2	{0: {u'lineage4': 51, u'lineage2': 4}, 1: {u'1': 9, u'3': 42, u'2': 4}, 2: {u'1': 2, u'3': 19, u'4': 3}, 3: {u'2': 2}, 4: {u'1': 1}}	2	3
133	Cluster491_1:Cluster4237_4	Rv3516:Rv0667	rifampicin	5	2.3979	{u'lineage4.3.3': 1, u'lineage1': 1, u'lineage1.1': 1, u'lineage4.3': 1, u'lineage1.1.3': 1}	{'lineage1.': 3, 'lineage4.': 2}	2	{0: {u'lineage4': 2, u'lineage1': 3}, 1: {u'1': 2, u'3': 2}, 2: {u'3': 2}}	2	2
134	Cluster491_10:Cluster4237_2	Rv3516:Rv0667	rifampicin	86	4.04305	{u'lineage4.3.4.2': 1, u'lineage2.2.1': 6, u'lineage2.2': 53, u'lineage1': 2, u'lineage4.3.4': 1, u'lineage4.2.1': 2, u'lineage4.3.3': 2, u'lineage4.1': 11, u'lineage1.1': 1, u'lineage4.3': 5}	{'lineage2.': 59, 'lineage1.': 3, 'lineage4.': 22}	3	{0: {u'lineage4': 22, u'lineage1': 3, u'lineage2': 59}, 1: {u'1': 12, u'3': 9, u'2': 61}, 2: {u'1': 8, u'3': 2, u'4': 2}, 3: {u'2': 1}}	3	3
135	Cluster491_10:Cluster4237_3	Rv3516:Rv0667	rifampicin	7	2.70805	{u'lineage2.2.1': 1, u'lineage2.2': 3}	{'lineage2.': 4}	1	{0: {u'lineage2': 4}, 1: {u'2': 4}, 2: {u'1': 1}}	1	1
136	Cluster491_10:Cluster4237_4	Rv3516:Rv0667	rifampicin	8	1.60944	{u'lineage2.2': 5, u'lineage4.1.2.1': 1, u'lineage4.1': 3}	{'lineage2.': 5, 'lineage4.': 4}	2	{0: {u'lineage4': 4, u'lineage2': 5}, 1: {u'1': 4, u'2': 5}, 2: {u'2': 1}, 3: {u'1': 1}}	2	2
137	Cluster491_11:Cluster4237_2	Rv3516:Rv0667	rifampicin	11	1.335	{u'lineage2.2.1': 1, u'lineage2.2': 2, u'lineage1': 1, u'lineage4.1.1.3': 2, u'lineage4.2.1': 1, u'lineage4.1.2.1': 2, u'lineage4.1': 7, u'lineage1.1': 1}	{'lineage2.': 3, 'lineage1.': 2, 'lineage4.': 12}	3	{0: {u'lineage4': 12, u'lineage1': 2, u'lineage2': 3}, 1: {u'1': 12, u'2': 4}, 2: {u'1': 4, u'2': 2}, 3: {u'1': 2, u'3': 2}}	3	3
138	Cluster491_11:Cluster4237_3	Rv3516:Rv0667	rifampicin	3	0.510826	{u'lineage2.2.1': 3, u'lineage2.2': 3}	{'lineage2.': 6}	1	{0: {u'lineage2': 6}, 1: {u'2': 6}, 2: {u'1': 3}}	1	1
139	Cluster491_2:Cluster4237_2	Rv3516:Rv0667	rifampicin	19	3.66356	{u'lineage2.2.1': 1, u'lineage2.2': 1, u'lineage4.1': 18, u'lineage4.1.1.3': 18}	{'lineage2.': 2, 'lineage4.': 36}	2	{0: {u'lineage4': 36, u'lineage2': 2}, 1: {u'1': 36, u'2': 2}, 2: {u'1': 19}, 3: {u'3': 18}}	2	2
140	Cluster491_2:Cluster4237_3	Rv3516:Rv0667	rifampicin	1	1.09861	{u'lineage4.1': 1, u'lineage4.1.1.3': 1}	{'lineage4.': 2}	1	{0: {u'lineage4': 2}, 1: {u'1': 2}, 2: {u'1': 1}, 3: {u'3': 1}}	1	1
141	Cluster491_2:Cluster4237_4	Rv3516:Rv0667	rifampicin	1	1.09861	{u'lineage4.1': 1, u'lineage4.1.1.3': 1}	{'lineage4.': 2}	1	{0: {u'lineage4': 2}, 1: {u'1': 2}, 2: {u'1': 1}, 3: {u'3': 1}}	1	1
142	Cluster491_3:Cluster4237_1	Rv3516:Rv0667	rifampicin	1	1.09861	{u'lineage2.2': 1}	{'lineage2.': 1}	1	{0: {u'lineage2': 1}, 1: {u'2': 1}}	1	1
143	Cluster491_3:Cluster4237_2	Rv3516:Rv0667	rifampicin	319	4.84419	{u'lineage2.2.1': 143, u'lineage4.6.2': 1, u'lineage4.6.1': 8, u'lineage1.2.1': 2, u'lineage1': 3, u'lineage4.1.1.3': 2, u'lineage4.3.4.2.1': 5, u'lineage4.2.1': 3, u'lineage4.4.2': 1, u'lineage1.1': 1, u'lineage4.6.2.2': 1, u'lineage4.3.4.2': 5, u'lineage4.3.3': 23, u'lineage4.3.4': 5, u'lineage4.6.1.2': 5, u'lineage2.2': 162, u'lineage4.5': 1, u'lineage4.1.2.1': 3, u'lineage4.1': 13, u'lineage1…	{'lineage2.': 305, 'lineage1.': 7, 'lineage4.': 112}	3	{0: {u'lineage4': 112, u'lineage1': 7, u'lineage2': 305}, 1: {u'1': 20, u'3': 74, u'2': 310, u'5': 1, u'4': 1, u'6': 15}, 2: {u'1': 164, u'3': 23, u'2': 6, u'4': 15}, 3: {u'1': 3, u'3': 2, u'2': 16}, 4: {u'1': 5}}	3	6
144	Cluster491_3:Cluster4237_3	Rv3516:Rv0667	rifampicin	86	3.52046	{u'lineage4.3': 8, u'lineage2.2': 35, u'lineage2.2.1': 34, u'lineage4.3.3': 7, u'lineage4.1.2.1': 2, u'lineage4.1': 3, u'lineage4.2.1': 21}	{'lineage2.': 69, 'lineage4.': 41}	2	{0: {u'lineage4': 41, u'lineage2': 69}, 1: {u'1': 5, u'3': 15, u'2': 90}, 2: {u'1': 55, u'3': 7, u'2': 2}, 3: {u'1': 2}}	2	3
145	Cluster491_3:Cluster4237_4	Rv3516:Rv0667	rifampicin	35	3.13549	{u'lineage2.2.1': 16, u'lineage4.3': 2, u'lineage2.2': 19, u'lineage4.6.1.2': 3, u'lineage4.3.3': 1, u'lineage4.6.1': 3, u'lineage4.2.1': 1}	{'lineage2.': 35, 'lineage4.': 10}	2	{0: {u'lineage4': 10, u'lineage2': 35}, 1: {u'3': 3, u'2': 36, u'6': 6}, 2: {u'1': 23, u'3': 1}, 3: {u'2': 3}}	2	3
146	Cluster491_4:Cluster4237_2	Rv3516:Rv0667	rifampicin	321	-2.74167	{u'lineage2.2.1': 101, u'lineage2.2': 107, u'lineage4.6.1': 4, u'lineage1.2.1': 5, u'lineage1': 78, u'lineage3': 1, u'lineage4.3.4.2.1': 3, u'lineageBOV_AFRI': 1, u'lineage4.1.1.3': 10, u'lineage4.4.2': 1, u'lineage1.1': 56, u'lineage4.6.2.2': 3, u'lineage4.3.4.2': 5, u'lineage4.3.3': 12, u'lineage4.3.4': 6, u'lineage4.6.1.2': 1, u'lineage4.2.1': 9, u'lineage4.6.2': 3, u'lineage4.5': 4, u'lineage…	{'lineage2.': 208, 'lineage1.': 142, 'lineage4.': 150, 'lineage3.': 1}	4	{0: {u'lineage4': 150, u'lineageBOV_AFRI': 1, u'lineage1': 142, u'lineage3': 1, u'lineage2': 208}, 1: {u'1': 121, u'3': 63, u'2': 222, u'5': 4, u'4': 1, u'6': 11}, 2: {u'1': 130, u'3': 15, u'2': 19, u'4': 14}, 3: {u'1': 12, u'3': 10, u'2': 12}, 4: {u'1': 3}}	5	6
147	Cluster491_4:Cluster4237_3	Rv3516:Rv0667	rifampicin	114	-3.20094	{u'lineage2.2.1': 39, u'lineage4.6.2': 1, u'lineage4.6.1': 2, u'lineage1.2.1': 1, u'lineage1': 48, u'lineage3': 2, u'lineage4.2.1': 2, u'lineage1.1': 36, u'lineage4.6.2.2': 1, u'lineage4.3.4.2': 1, u'lineage4.3.3': 5, u'lineage4.3.4': 1, u'lineage4.3': 6, u'lineage2.2': 39, u'lineage4.5': 1, u'lineage4.1.2.1': 1, u'lineage4.1': 6, u'lineage1.1.3': 3}	{'lineage2.': 78, 'lineage1.': 88, 'lineage4.': 27, 'lineage3.': 2}	4	{0: {u'lineage4': 27, u'lineage1': 88, u'lineage3': 2, u'lineage2': 78}, 1: {u'1': 46, u'3': 13, u'2': 81, u'5': 1, u'6': 4}, 2: {u'1': 44, u'3': 8, u'2': 3, u'4': 2}, 3: {u'1': 1, u'2': 2}}	4	5
148	Cluster491_4:Cluster4237_4	Rv3516:Rv0667	rifampicin	43	-2.8094	{u'lineage4.3.4.2': 1, u'lineage2.2.1': 14, u'lineage2.2': 14, u'lineage4.6.1': 4, u'lineage1.2.1': 1, u'lineage1': 9, u'lineage4.1.1.3': 2, u'lineage4.6.1.2': 2, u'lineage4.3.4': 1, u'lineage4.3': 2, u'lineage4.5': 1, u'lineage4.1.2.1': 2, u'lineage4.1': 8, u'lineage1.1': 5, u'lineage1.1.3': 1}	{'lineage2.': 28, 'lineage1.': 16, 'lineage4.': 23}	3	{0: {u'lineage4': 23, u'lineage1': 16, u'lineage2': 28}, 1: {u'1': 18, u'3': 4, u'2': 29, u'5': 1, u'6': 6}, 2: {u'1': 23, u'3': 1, u'2': 2, u'4': 2}, 3: {u'1': 2, u'3': 2, u'2': 3}}	3	5
149	Cluster491_5:Cluster4237_2	Rv3516:Rv0667	rifampicin	15	0.93827	{u'lineage2.2.1': 2, u'lineage4.3.3': 8, u'lineage4.1': 1, u'lineage4.3': 9, u'lineage2.2': 3}	{'lineage2.': 5, 'lineage4.': 18}	2	{0: {u'lineage4': 18, u'lineage2': 5}, 1: {u'1': 1, u'3': 17, u'2': 5}, 2: {u'1': 2, u'3': 8}}	2	3
150	Cluster491_5:Cluster4237_3	Rv3516:Rv0667	rifampicin	3	1.94591	{u'lineage4.3.3': 2, u'lineage1': 1, u'lineage1.1': 1, u'lineage4.3': 2}	{'lineage1.': 2, 'lineage4.': 4}	2	{0: {u'lineage4': 4, u'lineage1': 2}, 1: {u'1': 1, u'3': 4}, 2: {u'3': 2}}	2	2
151	Cluster491_5:Cluster4237_4	Rv3516:Rv0667	rifampicin	3	-0.510826	{u'lineage4.6.1.2': 1, u'lineage4.6.1': 1, u'lineage4.1': 2}	{'lineage4.': 4}	1	{0: {u'lineage4': 4}, 1: {u'1': 2, u'6': 2}, 2: {u'1': 2}, 3: {u'2': 1}}	2	2
152	Cluster491_6:Cluster4237_2	Rv3516:Rv0667	rifampicin	5	2.3979	{u'lineage2.2': 1, u'lineage4.1.2.1': 1, u'lineage4.1': 1, u'lineage4.3': 3, u'lineage4.3.3': 1}	{'lineage2.': 1, 'lineage4.': 6}	2	{0: {u'lineage4': 6, u'lineage2': 1}, 1: {u'1': 2, u'3': 4, u'2': 1}, 2: {u'3': 1, u'2': 1}, 3: {u'1': 1}}	2	3
153	Cluster491_6:Cluster4237_3	Rv3516:Rv0667	rifampicin	2	1.60944	{u'lineage4.3.3': 2, u'lineage4.3': 2}	{'lineage4.': 4}	1	{0: {u'lineage4': 4}, 1: {u'3': 4}, 2: {u'3': 2}}	1	1
154	Cluster491_6:Cluster4237_4	Rv3516:Rv0667	rifampicin	2	1.60944	{u'lineage2.2': 1, u'lineage4.3': 1, u'lineage4.3.3': 1}	{'lineage2.': 1, 'lineage4.': 2}	2	{0: {u'lineage4': 2, u'lineage2': 1}, 1: {u'3': 2, u'2': 1}, 2: {u'3': 1}}	2	2
155	Cluster491_7:Cluster4237_2	Rv3516:Rv0667	rifampicin	10	1.22378	{u'lineage4.3.4.2': 3, u'lineage2.2.1': 1, u'lineage2.2': 1, u'lineage1': 3, u'lineage4.3.4': 3, u'lineage4.3.4.2.1': 3, u'lineage4.3.3': 1, u'lineage4.1': 1, u'lineage4.3': 4}	{'lineage2.': 2, 'lineage1.': 3, 'lineage4.': 15}	3	{0: {u'lineage4': 15, u'lineage1': 3, u'lineage2': 2}, 1: {u'1': 1, u'3': 14, u'2': 2}, 2: {u'1': 1, u'3': 1, u'4': 9}, 3: {u'2': 6}, 4: {u'1': 3}}	3	3
156	Cluster491_7:Cluster4237_4	Rv3516:Rv0667	rifampicin	1	1.09861	{u'lineage2.2.1': 1, u'lineage2.2': 1}	{'lineage2.': 2}	1	{0: {u'lineage2': 2}, 1: {u'2': 2}, 2: {u'1': 1}}	1	1
157	Cluster491_8:Cluster4237_1	Rv3516:Rv0667	rifampicin	1	1.09861	{u'lineage2.2': 1}	{'lineage2.': 1}	1	{0: {u'lineage2': 1}, 1: {u'2': 1}}	1	1
158	Cluster491_8:Cluster4237_2	Rv3516:Rv0667	rifampicin	16	3.49651	{u'lineage4.3.3': 2, u'lineage2.2.1': 8, u'lineage2.2': 8, u'lineage4.1.2.1': 5, u'lineage4.1': 6, u'lineage4.3': 2}	{'lineage2.': 16, 'lineage4.': 15}	2	{0: {u'lineage4': 15, u'lineage2': 16}, 1: {u'1': 11, u'3': 4, u'2': 16}, 2: {u'1': 8, u'3': 2, u'2': 5}, 3: {u'1': 5}}	2	3
159	Cluster491_8:Cluster4237_4	Rv3516:Rv0667	rifampicin	3	1.94591	{u'lineage2.2.1': 2, u'lineage2.2': 3}	{'lineage2.': 5}	1	{0: {u'lineage2': 5}, 1: {u'2': 5}, 2: {u'1': 2}}	1	1
160	Cluster491_9:Cluster4237_2	Rv3516:Rv0667	rifampicin	59	4.77912	{u'lineage4.3.3': 59, u'lineage4.3': 59}	{'lineage4.': 118}	1	{0: {u'lineage4': 118}, 1: {u'3': 118}, 2: {u'3': 59}}	1	1
161	Cluster491_9:Cluster4237_3	Rv3516:Rv0667	rifampicin	3	1.94591	{u'lineage4.3.3': 3, u'lineage4.3': 3}	{'lineage4.': 6}	1	{0: {u'lineage4': 6}, 1: {u'3': 6}, 2: {u'3': 3}}	1	1
162	Cluster491_9:Cluster4237_4	Rv3516:Rv0667	rifampicin	2	1.60944	{u'lineage4.3.3': 2, u'lineage4.3': 2}	{'lineage4.': 4}	1	{0: {u'lineage4': 4}, 1: {u'3': 4}, 2: {u'3': 2}}	1	1
163	Cluster491_1:Cluster2754_1	Rv1526c:Rv0667	rifampicin	8	2.83321	{u'lineage2.2.1': 1, u'lineage4.3.3': 4, u'lineage4.1': 3, u'lineage4.3': 4, u'lineage2.2': 1}	{'lineage2.': 2, 'lineage4.': 11}	2	{0: {u'lineage4': 11, u'lineage2': 2}, 1: {u'1': 3, u'3': 8, u'2': 2}, 2: {u'1': 1, u'3': 4}}	2	3
164	Cluster491_1:Cluster2754_6	Rv1526c:Rv0667	rifampicin	30	4.11087	{u'lineage4.3.4.2': 1, u'lineage2.2.1': 1, u'lineage2.2': 2, u'lineage4.3.4': 1, u'lineage4.3.4.2.1': 1, u'lineage4.3.3': 16, u'lineage4.1': 6, u'lineage4.3': 17}	{'lineage2.': 3, 'lineage4.': 42}	2	{0: {u'lineage4': 42, u'lineage2': 3}, 1: {u'1': 6, u'3': 36, u'2': 3}, 2: {u'1': 1, u'3': 16, u'4': 3}, 3: {u'2': 2}, 4: {u'1': 1}}	2	3
165	Cluster491_10:Cluster2754_1	Rv1526c:Rv0667	rifampicin	41	2.76001	{u'lineage4.3': 2, u'lineage2.2.1': 4, u'lineage2.2': 23, u'lineage4.1.2.1': 1, u'lineage4.1': 5, u'lineage3': 2}	{'lineage2.': 27, 'lineage4.': 8, 'lineage3.': 2}	3	{0: {u'lineage4': 8, u'lineage3': 2, u'lineage2': 27}, 1: {u'1': 6, u'3': 2, u'2': 27}, 2: {u'1': 4, u'2': 1}, 3: {u'1': 1}}	3	3
166	Cluster491_10:Cluster2754_3	Rv1526c:Rv0667	rifampicin	3	1.94591	{u'lineage2.2': 3}	{'lineage2.': 3}	1	{0: {u'lineage2': 3}, 1: {u'2': 3}}	1	1
167	Cluster491_10:Cluster2754_4	Rv1526c:Rv0667	rifampicin	1	1.09861	{u'lineage1': 1}	{'lineage1.': 1}	1	{0: {u'lineage1': 1}}	1	1
168	Cluster491_10:Cluster2754_6	Rv1526c:Rv0667	rifampicin	62	3.71357	{u'lineage4.3.4.2': 1, u'lineage2.2.1': 4, u'lineage2.2': 37, u'lineage3': 4, u'lineage4.3.4': 1, u'lineage4.3.3': 2, u'lineage4.1': 9, u'lineage4.3': 3}	{'lineage2.': 41, 'lineage4.': 16, 'lineage3.': 4}	3	{0: {u'lineage4': 16, u'lineage3': 4, u'lineage2': 41}, 1: {u'1': 9, u'3': 7, u'2': 41}, 2: {u'1': 4, u'3': 2, u'4': 2}, 3: {u'2': 1}}	3	3
169	Cluster491_10:Cluster2754_7	Rv1526c:Rv0667	rifampicin	1	1.09861	{u'lineage4.2.1': 1}	{'lineage4.': 1}	1	{0: {u'lineage4': 1}, 1: {u'2': 1}, 2: {u'1': 1}}	1	1
170	Cluster491_11:Cluster2754_1	Rv1526c:Rv0667	rifampicin	4	0.847298	{u'lineage2.2.1': 1, u'lineage2.2': 2, u'lineage4.1': 2, u'lineage4.1.1.3': 1}	{'lineage2.': 3, 'lineage4.': 3}	2	{0: {u'lineage4': 3, u'lineage2': 3}, 1: {u'1': 3, u'2': 3}, 2: {u'1': 2}, 3: {u'3': 1}}	2	2
171	Cluster491_11:Cluster2754_6	Rv1526c:Rv0667	rifampicin	11	0.887303	{u'lineage3': 1, u'lineage2.2.1': 4, u'lineage2.2': 4, u'lineage4.1.2.1': 2, u'lineage4.1': 6, u'lineage4.1.1.3': 1}	{'lineage2.': 8, 'lineage4.': 9, 'lineage3.': 1}	3	{0: {u'lineage4': 9, u'lineage3': 1, u'lineage2': 8}, 1: {u'1': 9, u'2': 8}, 2: {u'1': 5, u'2': 2}, 3: {u'1': 2, u'3': 1}}	3	3
172	Cluster491_11:Cluster2754_8	Rv1526c:Rv0667	rifampicin	1	1.09861	{u'lineage1': 1, u'lineage1.1': 1}	{'lineage1.': 2}	1	{0: {u'lineage1': 2}, 1: {u'1': 1}}	1	1
173	Cluster491_2:Cluster2754_1	Rv1526c:Rv0667	rifampicin	6	2.56495	{u'lineage2.2.1': 1, u'lineage2.2': 1, u'lineage4.1': 5, u'lineage4.1.1.3': 5}	{'lineage2.': 2, 'lineage4.': 10}	2	{0: {u'lineage4': 10, u'lineage2': 2}, 1: {u'1': 10, u'2': 2}, 2: {u'1': 6}, 3: {u'3': 5}}	2	2
174	Cluster491_2:Cluster2754_6	Rv1526c:Rv0667	rifampicin	16	3.49651	{u'lineage4.1': 16, u'lineage4.1.1.3': 16}	{'lineage4.': 32}	1	{0: {u'lineage4': 32}, 1: {u'1': 32}, 2: {u'1': 16}, 3: {u'3': 16}}	1	1
175	Cluster491_3:Cluster2754_1	Rv1526c:Rv0667	rifampicin	148	4.58836	{u'lineage4.3.4.2': 1, u'lineage2.2.1': 87, u'lineage2.2': 94, u'lineage4.6.1': 8, u'lineage3': 1, u'lineage4.6.1.2': 5, u'lineage4.3.4.2.1': 1, u'lineage4.3.4': 1, u'lineage4.3.3': 8, u'lineage4.5': 1, u'lineage4.1.2.1': 3, u'lineage4.1': 3, u'lineage4.3': 15}	{'lineage2.': 181, 'lineage4.': 46, 'lineage3.': 1}	3	{0: {u'lineage4': 46, u'lineage3': 1, u'lineage2': 181}, 1: {u'1': 6, u'3': 26, u'2': 181, u'5': 1, u'6': 13}, 2: {u'1': 100, u'3': 8, u'2': 3, u'4': 3}, 3: {u'1': 3, u'2': 7}, 4: {u'1': 1}}	3	5
176	Cluster491_3:Cluster2754_3	Rv1526c:Rv0667	rifampicin	11	3.13549	{u'lineage2.2.1': 11, u'lineage2.2': 11}	{'lineage2.': 22}	1	{0: {u'lineage2': 22}, 1: {u'2': 22}, 2: {u'1': 11}}	1	1
177	Cluster491_3:Cluster2754_5	Rv1526c:Rv0667	rifampicin	8	2.83321	{u'lineage2.2.1': 5, u'lineage2.2': 5, u'lineage4.3': 2}	{'lineage2.': 10, 'lineage4.': 2}	2	{0: {u'lineage4': 2, u'lineage2': 10}, 1: {u'3': 2, u'2': 10}, 2: {u'1': 5}}	2	2
178	Cluster491_3:Cluster2754_6	Rv1526c:Rv0667	rifampicin	260	4.04305	{u'lineage4.6.1.2': 4, u'lineage4.6.2': 1, u'lineage4.6.1': 4, u'lineage3': 16, u'lineage4.3.4.2.1': 4, u'lineage4.1.1.3': 2, u'lineage4.4.2': 1, u'lineage4.6.2.2': 1, u'lineage4.3.4.2': 4, u'lineage4.3.3': 22, u'lineage4.3.4': 4, u'lineage2.2.1': 88, u'lineage2.2': 107, u'lineage4.1.2.1': 2, u'lineage4.1': 13, u'lineage4.3': 28}	{'lineage2.': 195, 'lineage4.': 90, 'lineage3.': 16}	3	{0: {u'lineage4': 90, u'lineage3': 16, u'lineage2': 195}, 1: {u'1': 17, u'3': 62, u'2': 195, u'4': 1, u'6': 10}, 2: {u'1': 98, u'3': 22, u'2': 5, u'4': 12}, 3: {u'1': 2, u'3': 2, u'2': 13}, 4: {u'1': 4}}	3	5
179	Cluster491_3:Cluster2754_7	Rv1526c:Rv0667	rifampicin	19	3.66356	{u'lineage4.2.1': 19}	{'lineage4.': 19}	1	{0: {u'lineage4': 19}, 1: {u'2': 19}, 2: {u'1': 19}}	1	1
180	Cluster491_3:Cluster2754_8	Rv1526c:Rv0667	rifampicin	3	1.94591	{u'lineage1': 3, u'lineage1.1.1': 1, u'lineage1.1': 3}	{'lineage1.': 7}	1	{0: {u'lineage1': 7}, 1: {u'1': 4}, 2: {u'1': 1}}	1	1
181	Cluster491_4:Cluster2754_1	Rv1526c:Rv0667	rifampicin	110	-2.36877	{u'lineage3': 9, u'lineage4.3.4.2': 2, u'lineage2.2.1': 54, u'lineage2.2': 60, u'lineage4.6.1': 6, u'lineage4.3.4': 2, u'lineage4.6.1.2': 2, u'lineage4.3.4.2.1': 1, u'lineage4.1.1.3': 3, u'lineage4.3.3': 3, u'lineage4.1.2.1': 3, u'lineage4.1': 7, u'lineage4.3': 14}	{'lineage2.': 114, 'lineage4.': 43, 'lineage3.': 9}	3	{0: {u'lineage4': 43, u'lineage3': 9, u'lineage2': 114}, 1: {u'1': 13, u'3': 22, u'2': 114, u'6': 8}, 2: {u'1': 65, u'3': 3, u'2': 3, u'4': 5}, 3: {u'1': 3, u'3': 3, u'2': 5}, 4: {u'1': 1}}	3	4
182	Cluster491_4:Cluster2754_2	Rv1526c:Rv0667	rifampicin	14	-2.19722	{u'lineage1': 14, u'lineage1.1': 9}	{'lineage1.': 23}	1	{0: {u'lineage1': 23}, 1: {u'1': 9}}	1	1
183	Cluster491_4:Cluster2754_4	Rv1526c:Rv0667	rifampicin	15	-2.26868	{u'lineage1': 15, u'lineage1.1': 13}	{'lineage1.': 28}	1	{0: {u'lineage1': 28}, 1: {u'1': 13}}	1	1
184	Cluster491_4:Cluster2754_6	Rv1526c:Rv0667	rifampicin	257	-2.50395	{u'lineage2.2.1': 80, u'lineage4.6.2': 3, u'lineage4.6.1': 6, u'lineage3': 40, u'lineage4.3.4.2.1': 2, u'lineageBOV_AFRI': 1, u'lineage4.1.1.3': 9, u'lineage4.4.2': 1, u'lineage4.6.2.2': 3, u'lineage4.3.4.2': 5, u'lineage4.3.3': 14, u'lineage4.3.4': 6, u'lineage4.6.1.2': 1, u'lineage2.2': 88, u'lineage4.5': 6, u'lineage4.1.2.1': 12, u'lineage4.1': 42, u'lineage2.1': 1, u'lineage4.3': 31}	{'lineage2.': 169, 'lineage4.': 141, 'lineage3.': 40}	3	{0: {u'lineage4': 141, u'lineageBOV_AFRI': 1, u'lineage3': 40, u'lineage2': 169}, 1: {u'1': 64, u'3': 58, u'2': 168, u'5': 6, u'4': 1, u'6': 13}, 2: {u'1': 96, u'3': 14, u'2': 19, u'4': 13}, 3: {u'1': 12, u'3': 9, u'2': 11}, 4: {u'1': 2}}	4	6
185	Cluster491_4:Cluster2754_7	Rv1526c:Rv0667	rifampicin	9	-1.7346	{u'lineage4.2.1': 9}	{'lineage4.': 9}	1	{0: {u'lineage4': 9}, 1: {u'2': 9}, 2: {u'1': 9}}	1	1
186	Cluster491_4:Cluster2754_8	Rv1526c:Rv0667	rifampicin	92	-4.11087	{u'lineage1': 92, u'lineage1.1': 71}	{'lineage1.': 163}	1	{0: {u'lineage1': 163}, 1: {u'1': 71}}	1	1
187	Cluster491_5:Cluster2754_1	Rv1526c:Rv0667	rifampicin	4	2.19722	{u'lineage4.3.3': 4, u'lineage4.3': 4}	{'lineage4.': 8}	1	{0: {u'lineage4': 8}, 1: {u'3': 8}, 2: {u'3': 4}}	1	1
188	Cluster491_5:Cluster2754_3	Rv1526c:Rv0667	rifampicin	1	1.09861	{}	{}	0	{}	1	1
189	Cluster491_5:Cluster2754_6	Rv1526c:Rv0667	rifampicin	15	0.37949	{u'lineage4.6.1.2': 1, u'lineage2.2': 3, u'lineage2.2.1': 2, u'lineage4.3.3': 6, u'lineage4.6.1': 1, u'lineage4.1': 3, u'lineage4.3': 7}	{'lineage2.': 5, 'lineage4.': 18}	2	{0: {u'lineage4': 18, u'lineage2': 5}, 1: {u'1': 3, u'3': 13, u'2': 5, u'6': 2}, 2: {u'1': 4, u'3': 6}, 3: {u'2': 1}}	2	4
190	Cluster491_5:Cluster2754_8	Rv1526c:Rv0667	rifampicin	1	1.09861	{u'lineage1': 1, u'lineage1.1': 1}	{'lineage1.': 2}	1	{0: {u'lineage1': 2}, 1: {u'1': 1}}	1	1
191	Cluster491_6:Cluster2754_1	Rv1526c:Rv0667	rifampicin	5	2.3979	{u'lineage2.2': 2, u'lineage4.1.2.1': 1, u'lineage4.1': 1, u'lineage4.3': 2, u'lineage4.3.3': 2}	{'lineage2.': 2, 'lineage4.': 6}	2	{0: {u'lineage4': 6, u'lineage2': 2}, 1: {u'1': 2, u'3': 4, u'2': 2}, 2: {u'3': 2, u'2': 1}, 3: {u'1': 1}}	2	3
192	Cluster491_6:Cluster2754_6	Rv1526c:Rv0667	rifampicin	6	2.56495	{u'lineage4.3.3': 2, u'lineage4.3': 4, u'lineage3': 2}	{'lineage4.': 6, 'lineage3.': 2}	2	{0: {u'lineage4': 6, u'lineage3': 2}, 1: {u'3': 6}, 2: {u'3': 2}}	2	2
193	Cluster491_7:Cluster2754_1	Rv1526c:Rv0667	rifampicin	2	1.60944	{u'lineage4.3.4.2.1': 1, u'lineage4.3.4.2': 1, u'lineage4.3': 1, u'lineage2.2.1': 1, u'lineage2.2': 1, u'lineage4.3.4': 1}	{'lineage2.': 2, 'lineage4.': 4}	2	{0: {u'lineage4': 4, u'lineage2': 2}, 1: {u'3': 4, u'2': 2}, 2: {u'1': 1, u'4': 3}, 3: {u'2': 2}, 4: {u'1': 1}}	2	2
194	Cluster491_7:Cluster2754_2	Rv1526c:Rv0667	rifampicin	1	1.09861	{u'lineage1': 1}	{'lineage1.': 1}	1	{0: {u'lineage1': 1}}	1	1
195	Cluster491_7:Cluster2754_6	Rv1526c:Rv0667	rifampicin	11	1.335	{u'lineage4.3.4.2': 3, u'lineage2.2.1': 1, u'lineage2.2': 1, u'lineage4.3.4': 3, u'lineage4.3.4.2.1': 2, u'lineage3': 3, u'lineage4.3.3': 1, u'lineage4.1': 1, u'lineage4.3': 4}	{'lineage2.': 2, 'lineage4.': 14, 'lineage3.': 3}	3	{0: {u'lineage4': 14, u'lineage3': 3, u'lineage2': 2}, 1: {u'1': 1, u'3': 13, u'2': 2}, 2: {u'1': 1, u'3': 1, u'4': 8}, 3: {u'2': 5}, 4: {u'1': 2}}	3	3
196	Cluster491_8:Cluster2754_1	Rv1526c:Rv0667	rifampicin	8	2.83321	{u'lineage2.2.1': 4, u'lineage2.2': 5, u'lineage3': 1, u'lineage4.3': 2, u'lineage4.3.3': 2}	{'lineage2.': 9, 'lineage4.': 4, 'lineage3.': 1}	3	{0: {u'lineage4': 4, u'lineage3': 1, u'lineage2': 9}, 1: {u'3': 4, u'2': 9}, 2: {u'1': 4, u'3': 2}}	3	3
197	Cluster491_8:Cluster2754_6	Rv1526c:Rv0667	rifampicin	9	2.94444	{u'lineage2.2.1': 6, u'lineage2.2': 7, u'lineage4.1.2.1': 1, u'lineage4.1': 2}	{'lineage2.': 13, 'lineage4.': 3}	2	{0: {u'lineage4': 3, u'lineage2': 13}, 1: {u'1': 3, u'2': 13}, 2: {u'1': 6, u'2': 1}, 3: {u'1': 1}}	2	2
198	Cluster491_9:Cluster2754_1	Rv1526c:Rv0667	rifampicin	44	4.48864	{u'lineage4.3.3': 44, u'lineage4.3': 44}	{'lineage4.': 88}	1	{0: {u'lineage4': 88}, 1: {u'3': 88}, 2: {u'3': 44}}	1	1
199	Cluster491_9:Cluster2754_5	Rv1526c:Rv0667	rifampicin	2	1.60944	{u'lineage4.3.3': 2, u'lineage4.3': 2}	{'lineage4.': 4}	1	{0: {u'lineage4': 4}, 1: {u'3': 4}, 2: {u'3': 2}}	1	1
200	Cluster491_9:Cluster2754_6	Rv1526c:Rv0667	rifampicin	18	3.61092	{u'lineage4.3.3': 18, u'lineage4.3': 18}	{'lineage4.': 36}	1	{0: {u'lineage4': 36}, 1: {u'3': 36}, 2: {u'3': 18}}	1	1
201	Cluster2117_1:Cluster2754_1	Rv1526c:Rv2680	rifampicin	28	0.566395	{u'lineage4.3.4.2': 1, u'lineage2.2.1': 10, u'lineage2.2': 15, u'lineage4.6.1': 1, u'lineage3': 1, u'lineage4.3.4.2.1': 1, u'lineage4.3.4': 1, u'lineage4.3.3': 1, u'lineage4.3': 7}	{'lineage2.': 25, 'lineage4.': 12, 'lineage3.': 1}	3	{0: {u'lineage4': 12, u'lineage3': 1, u'lineage2': 25}, 1: {u'3': 11, u'2': 25, u'6': 1}, 2: {u'1': 11, u'3': 1, u'4': 3}, 3: {u'2': 2}, 4: {u'1': 1}}	3	3
202	Cluster2117_1:Cluster2754_6	Rv1526c:Rv2680	rifampicin	51	1.04797	{u'lineage4.3.4.2': 3, u'lineage2.2.1': 10, u'lineage2.2': 13, u'lineage4.6.1': 2, u'lineage4.3.4': 3, u'lineage4.6.1.2': 2, u'lineage4.3.4.2.1': 2, u'lineage3': 9, u'lineage4.3.3': 5, u'lineage4.5': 1, u'lineage4.1': 3, u'lineage4.1.1.3': 2, u'lineage4.3': 10}	{'lineage2.': 23, 'lineage4.': 33, 'lineage3.': 9}	3	{0: {u'lineage4': 33, u'lineage3': 9, u'lineage2': 23}, 1: {u'1': 5, u'3': 23, u'2': 23, u'5': 1, u'6': 4}, 2: {u'1': 16, u'3': 5, u'4': 8}, 3: {u'3': 2, u'2': 7}, 4: {u'1': 2}}	3	5
203	Cluster2117_10:Cluster2754_1	Rv1526c:Rv2680	rifampicin	28	2.90872	{u'lineage2.2.1': 28, u'lineage2.2': 28}	{'lineage2.': 56}	1	{0: {u'lineage2': 56}, 1: {u'2': 56}, 2: {u'1': 28}}	1	1
204	Cluster2117_10:Cluster2754_3	Rv1526c:Rv2680	rifampicin	6	1.29928	{u'lineage2.2.1': 6, u'lineage2.2': 6}	{'lineage2.': 12}	1	{0: {u'lineage2': 12}, 1: {u'2': 12}, 2: {u'1': 6}}	1	1
205	Cluster2117_10:Cluster2754_5	Rv1526c:Rv2680	rifampicin	3	1.94591	{u'lineage2.2.1': 3, u'lineage2.2': 3}	{'lineage2.': 6}	1	{0: {u'lineage2': 6}, 1: {u'2': 6}, 2: {u'1': 3}}	1	1
206	Cluster2117_10:Cluster2754_6	Rv1526c:Rv2680	rifampicin	51	1.37432	{u'lineage2.2.1': 41, u'lineage2.2': 43, u'lineage4.3': 7, u'lineage4.3.3': 7}	{'lineage2.': 84, 'lineage4.': 14}	2	{0: {u'lineage4': 14, u'lineage2': 84}, 1: {u'3': 14, u'2': 84}, 2: {u'1': 41, u'3': 7}}	2	2
207	Cluster2117_2:Cluster2754_6	Rv1526c:Rv2680	rifampicin	5	0.336472	{u'lineage2.2.1': 2, u'lineage2.2': 3}	{'lineage2.': 5}	1	{0: {u'lineage2': 5}, 1: {u'2': 5}, 2: {u'1': 2}}	1	1
208	Cluster2117_3:Cluster2754_1	Rv1526c:Rv2680	rifampicin	12	1.43508	{u'lineage2.2.1': 1, u'lineage2.2': 4, u'lineage3': 3, u'lineage4.3': 1, u'lineage4.3.3': 1}	{'lineage2.': 5, 'lineage4.': 2, 'lineage3.': 3}	3	{0: {u'lineage4': 2, u'lineage3': 3, u'lineage2': 5}, 1: {u'3': 2, u'2': 5}, 2: {u'1': 1, u'3': 1}}	3	3
209	Cluster2117_3:Cluster2754_3	Rv1526c:Rv2680	rifampicin	1	1.09861	{u'lineage2.2': 1}	{'lineage2.': 1}	1	{0: {u'lineage2': 1}, 1: {u'2': 1}}	1	1
210	Cluster2117_3:Cluster2754_6	Rv1526c:Rv2680	rifampicin	42	1.00764	{u'lineage4.3.4.2': 1, u'lineage2.2.1': 10, u'lineage2.2': 15, u'lineage4.3.4': 1, u'lineage4.3.4.2.1': 1, u'lineage3': 10, u'lineage4.1': 2, u'lineage4.3': 1}	{'lineage2.': 25, 'lineage4.': 6, 'lineage3.': 10}	3	{0: {u'lineage4': 6, u'lineage3': 10, u'lineage2': 25}, 1: {u'1': 2, u'3': 4, u'2': 25}, 2: {u'1': 10, u'4': 3}, 3: {u'2': 2}, 4: {u'1': 1}}	3	3
211	Cluster2117_3:Cluster2754_7	Rv1526c:Rv2680	rifampicin	28	1.45225	{u'lineage4.2.1': 28}	{'lineage4.': 28}	1	{0: {u'lineage4': 28}, 1: {u'2': 28}, 2: {u'1': 28}}	1	1
212	Cluster2117_4:Cluster2754_1	Rv1526c:Rv2680	rifampicin	49	1.58563	{u'lineage4.3.4.2': 1, u'lineage2.2.1': 19, u'lineage2.2': 35, u'lineage4.6.1': 2, u'lineage3': 2, u'lineage4.6.1.2': 2, u'lineage4.3.4.2.1': 1, u'lineage4.3.4': 1, u'lineage4.3.3': 3, u'lineage4.1.2.1': 1, u'lineage4.1': 2, u'lineage4.3': 6}	{'lineage2.': 54, 'lineage4.': 19, 'lineage3.': 2}	3	{0: {u'lineage4': 19, u'lineage3': 2, u'lineage2': 54}, 1: {u'1': 3, u'3': 12, u'2': 54, u'6': 4}, 2: {u'1': 23, u'3': 3, u'2': 1, u'4': 3}, 3: {u'1': 1, u'2': 4}, 4: {u'1': 1}}	3	4
213	Cluster2117_4:Cluster2754_3	Rv1526c:Rv2680	rifampicin	5	2.3979	{u'lineage2.2.1': 4, u'lineage2.2': 5}	{'lineage2.': 9}	1	{0: {u'lineage2': 9}, 1: {u'2': 9}, 2: {u'1': 4}}	1	1
214	Cluster2117_4:Cluster2754_5	Rv1526c:Rv2680	rifampicin	1	1.09861	{u'lineage2.2.1': 1, u'lineage2.2': 1}	{'lineage2.': 2}	1	{0: {u'lineage2': 2}, 1: {u'2': 2}, 2: {u'1': 1}}	1	1
215	Cluster2117_4:Cluster2754_6	Rv1526c:Rv2680	rifampicin	97	1.1538	{u'lineage2.2.1': 28, u'lineage2.2': 52, u'lineage4.6.1': 3, u'lineage3': 14, u'lineage4.6.1.2': 2, u'lineage4.1.1.3': 1, u'lineage4.3.3': 5, u'lineage4.5': 1, u'lineage4.1.2.1': 2, u'lineage4.1': 6, u'lineage4.3': 7}	{'lineage2.': 80, 'lineage4.': 27, 'lineage3.': 14}	3	{0: {u'lineage4': 27, u'lineage3': 14, u'lineage2': 80}, 1: {u'1': 9, u'3': 12, u'2': 80, u'5': 1, u'6': 5}, 2: {u'1': 34, u'3': 5, u'2': 2}, 3: {u'1': 2, u'3': 1, u'2': 2}}	3	5
216	Cluster2117_5:Cluster2754_1	Rv1526c:Rv2680	rifampicin	2	1.60944	{u'lineage4.1.2.1': 2, u'lineage4.1': 2}	{'lineage4.': 4}	1	{0: {u'lineage4': 4}, 1: {u'1': 4}, 2: {u'2': 2}, 3: {u'1': 2}}	1	1
217	Cluster2117_5:Cluster2754_6	Rv1526c:Rv2680	rifampicin	6	0.587787	{u'lineage4.1.2.1': 3, u'lineage4.1': 6}	{'lineage4.': 9}	1	{0: {u'lineage4': 9}, 1: {u'1': 9}, 2: {u'2': 3}, 3: {u'1': 3}}	1	1
218	Cluster2117_6:Cluster2754_1	Rv1526c:Rv2680	rifampicin	145	0.890068	{u'lineage4.3.4.2': 2, u'lineage2.2.1': 55, u'lineage2.2': 63, u'lineage4.6.1': 10, u'lineage4.3.4': 2, u'lineage4.6.1.2': 4, u'lineage4.3.4.2.1': 1, u'lineage3': 10, u'lineage4.3.3': 8, u'lineage4.5': 1, u'lineage4.1': 15, u'lineage4.1.2.1': 4, u'lineage4.1.1.3': 6, u'lineage4.3': 13}	{'lineage2.': 118, 'lineage4.': 66, 'lineage3.': 10}	3	{0: {u'lineage4': 66, u'lineage3': 10, u'lineage2': 118}, 1: {u'1': 25, u'3': 26, u'2': 118, u'5': 1, u'6': 14}, 2: {u'1': 75, u'3': 8, u'2': 4, u'4': 5}, 3: {u'1': 4, u'3': 6, u'2': 7}, 4: {u'1': 1}}	3	5
219	Cluster2117_6:Cluster2754_2	Rv1526c:Rv2680	rifampicin	15	-1.27297	{u'lineage1': 15, u'lineage1.1': 9}	{'lineage1.': 24}	1	{0: {u'lineage1': 24}, 1: {u'1': 9}}	1	1
220	Cluster2117_6:Cluster2754_3	Rv1526c:Rv2680	rifampicin	8	0.451985	{u'lineage2.2.1': 4, u'lineage2.2': 6, u'lineage3': 1}	{'lineage2.': 10, 'lineage3.': 1}	2	{0: {u'lineage3': 1, u'lineage2': 10}, 1: {u'2': 10}, 2: {u'1': 4}}	2	2
221	Cluster2117_6:Cluster2754_4	Rv1526c:Rv2680	rifampicin	17	-1.82455	{u'lineage1': 17, u'lineage1.1': 14}	{'lineage1.': 31}	1	{0: {u'lineage1': 31}, 1: {u'1': 14}}	1	1
222	Cluster2117_6:Cluster2754_5	Rv1526c:Rv2680	rifampicin	4	0.847298	{u'lineage2.2.1': 2, u'lineage2.2': 2, u'lineage4.3': 1, u'lineage4.3.3': 1}	{'lineage2.': 4, 'lineage4.': 2}	2	{0: {u'lineage4': 2, u'lineage2': 4}, 1: {u'3': 2, u'2': 4}, 2: {u'1': 2, u'3': 1}}	2	2
223	Cluster2117_6:Cluster2754_6	Rv1526c:Rv2680	rifampicin	304	0.608248	{u'lineage2.2.1': 68, u'lineage2.2': 85, u'lineage4.6.1': 6, u'lineage4.1.1.3': 13, u'lineage4.3.4.2.1': 5, u'lineageBOV_AFRI': 1, u'lineage3': 38, u'lineage4.4.2': 2, u'lineage4.3.4.2': 8, u'lineage4.3.3': 18, u'lineage4.3.4': 13, u'lineage4.6.1.2': 3, u'lineage4.5': 5, u'lineage4.1.2.1': 7, u'lineage4.1': 40, u'lineage4.3': 36}	{'lineage2.': 153, 'lineage4.': 156, 'lineage3.': 38}	3	{0: {u'lineage4': 156, u'lineageBOV_AFRI': 1, u'lineage3': 38, u'lineage2': 153}, 1: {u'1': 60, u'3': 80, u'2': 153, u'5': 5, u'4': 2, u'6': 9}, 2: {u'1': 90, u'3': 18, u'2': 9, u'4': 26}, 3: {u'1': 7, u'3': 13, u'2': 16}, 4: {u'1': 5}}	4	6
224	Cluster2117_6:Cluster2754_8	Rv1526c:Rv2680	rifampicin	81	-2.15722	{u'lineage1': 81, u'lineage1.1.1': 1, u'lineage1.1': 60}	{'lineage1.': 142}	1	{0: {u'lineage1': 142}, 1: {u'1': 61}, 2: {u'1': 1}}	1	1
225	Cluster2117_7:Cluster2754_1	Rv1526c:Rv2680	rifampicin	46	0.709148	{u'lineage4.3': 21, u'lineage3': 1, u'lineage4.3.3': 17, u'lineage2.2.1': 17, u'lineage2.2': 19, u'lineage4.1': 2, u'lineage4.1.1.3': 1}	{'lineage2.': 36, 'lineage4.': 41, 'lineage3.': 1}	3	{0: {u'lineage4': 41, u'lineage3': 1, u'lineage2': 36}, 1: {u'1': 3, u'3': 38, u'2': 36}, 2: {u'1': 18, u'3': 17}, 3: {u'3': 1}}	3	3
226	Cluster2117_7:Cluster2754_5	Rv1526c:Rv2680	rifampicin	3	0.510826	{u'lineage4.3.3': 1, u'lineage4.1': 1, u'lineage4.3': 2}	{'lineage4.': 4}	1	{0: {u'lineage4': 4}, 1: {u'1': 1, u'3': 3}, 2: {u'3': 1}}	2	2
227	Cluster2117_7:Cluster2754_6	Rv1526c:Rv2680	rifampicin	50	0.649345	{u'lineage4.3.4.2': 2, u'lineage2.2.1': 11, u'lineage2.2': 16, u'lineage3': 1, u'lineage4.3.4': 2, u'lineage4.3.3': 12, u'lineage4.5': 1, u'lineage4.1': 5, u'lineage4.3': 18}	{'lineage2.': 27, 'lineage4.': 40, 'lineage3.': 1}	3	{0: {u'lineage4': 40, u'lineage3': 1, u'lineage2': 27}, 1: {u'1': 5, u'3': 34, u'2': 27, u'5': 1}, 2: {u'1': 11, u'3': 12, u'4': 4}, 3: {u'2': 2}}	3	4
228	Cluster2117_8:Cluster2754_1	Rv1526c:Rv2680	rifampicin	100	1.13862	{u'lineage3': 1, u'lineage4.3.4.2': 1, u'lineage2.2.1': 19, u'lineage2.2': 25, u'lineage4.6.1': 1, u'lineage4.3.4': 1, u'lineage4.6.1.2': 1, u'lineage4.3.4.2.1': 1, u'lineage4.1.1.3': 4, u'lineage4.3.3': 50, u'lineage4.1.2.1': 1, u'lineage4.1': 10, u'lineage4.3': 55}	{'lineage2.': 44, 'lineage4.': 125, 'lineage3.': 1}	3	{0: {u'lineage4': 125, u'lineage3': 1, u'lineage2': 44}, 1: {u'1': 15, u'3': 108, u'2': 44, u'6': 2}, 2: {u'1': 25, u'3': 50, u'2': 1, u'4': 3}, 3: {u'1': 1, u'3': 4, u'2': 3}, 4: {u'1': 1}}	3	4
229	Cluster2117_8:Cluster2754_3	Rv1526c:Rv2680	rifampicin	6	-0.587787	{u'lineage4.3.4.2': 1, u'lineage4.3': 1, u'lineage2.2.1': 4, u'lineage2.2': 4, u'lineage4.1': 1, u'lineage4.3.4': 1}	{'lineage2.': 8, 'lineage4.': 4}	2	{0: {u'lineage4': 4, u'lineage2': 8}, 1: {u'1': 1, u'3': 3, u'2': 8}, 2: {u'1': 4, u'4': 2}, 3: {u'2': 1}}	2	3
230	Cluster2117_8:Cluster2754_5	Rv1526c:Rv2680	rifampicin	5	0.336472	{u'lineage2.2': 1, u'lineage2.2.1': 1, u'lineage4.3.3': 2, u'lineage4.1': 1, u'lineage1': 1, u'lineage4.3': 3}	{'lineage2.': 2, 'lineage1.': 1, 'lineage4.': 6}	3	{0: {u'lineage4': 6, u'lineage1': 1, u'lineage2': 2}, 1: {u'1': 1, u'3': 5, u'2': 2}, 2: {u'1': 1, u'3': 2}}	3	3
231	Cluster2117_8:Cluster2754_6	Rv1526c:Rv2680	rifampicin	169	0.467137	{u'lineage4.1.2.1': 3, u'lineage4.3.4.2': 4, u'lineage2.2.1': 26, u'lineage2.2': 38, u'lineage4.6.1': 1, u'lineage4.3.4': 4, u'lineage3': 2, u'lineage4.3.4.2.1': 2, u'lineage4.1.1.3': 11, u'lineage4.3.3': 55, u'lineage4.5': 1, u'lineage4.4.2': 1, u'lineage4.1': 37, u'lineage2.1': 1, u'lineage4.3': 66}	{'lineage2.': 65, 'lineage4.': 185, 'lineage3.': 2}	3	{0: {u'lineage4': 185, u'lineage3': 2, u'lineage2': 65}, 1: {u'1': 52, u'3': 131, u'2': 64, u'5': 1, u'4': 1, u'6': 1}, 2: {u'1': 38, u'3': 55, u'2': 4, u'4': 10}, 3: {u'1': 3, u'3': 11, u'2': 6}, 4: {u'1': 2}}	3	6
232	Cluster2117_9:Cluster2754_1	Rv1526c:Rv2680	rifampicin	20	1.29928	{u'lineage2.2.1': 19, u'lineage2.2': 18, u'lineage4.1.2.1': 1, u'lineage4.3': 1, u'lineage4.3.3': 1}	{'lineage2.': 37, 'lineage4.': 3}	2	{0: {u'lineage4': 3, u'lineage2': 37}, 1: {u'1': 1, u'3': 2, u'2': 37}, 2: {u'1': 19, u'3': 1, u'2': 1}, 3: {u'1': 1}}	2	3
233	Cluster2117_9:Cluster2754_5	Rv1526c:Rv2680	rifampicin	1	1.09861	{u'lineage2.2.1': 1, u'lineage2.2': 1}	{'lineage2.': 2}	1	{0: {u'lineage2': 2}, 1: {u'2': 2}, 2: {u'1': 1}}	1	1
234	Cluster2117_9:Cluster2754_6	Rv1526c:Rv2680	rifampicin	17	0.336472	{u'lineage4.3': 1, u'lineage4.3.3': 1, u'lineage2.2.1': 13, u'lineage2.2': 14, u'lineage4.1': 2, u'lineage4.1.1.3': 1}	{'lineage2.': 27, 'lineage4.': 5}	2	{0: {u'lineage4': 5, u'lineage2': 27}, 1: {u'1': 3, u'3': 2, u'2': 27}, 2: {u'1': 14, u'3': 1}, 3: {u'3': 1}}	2	3
235	Cluster1116_1:Cluster1601_1	Rv0118c:Rv1908c	isoniazid	30	-2.97893	{u'lineage1': 30, u'lineage1.1': 30}	{'lineage1.': 60}	1	{0: {u'lineage1': 60}, 1: {u'1': 30}}	1	1
236	Cluster1116_1:Cluster1601_2	Rv0118c:Rv1908c	isoniazid	68	-1.50851	{u'lineage2.2.1': 24, u'lineage2.2': 31, u'lineage1.2.1': 2, u'lineage1': 23, u'lineage3': 12, u'lineageBOV_AFRI': 1, u'lineage1.1.1': 1, u'lineage1.1': 7, u'lineage1.1.3': 2}	{'lineage2.': 55, 'lineage1.': 35, 'lineage3.': 12}	3	{0: {u'lineageBOV_AFRI': 1, u'lineage1': 35, u'lineage3': 12, u'lineage2': 55}, 1: {u'1': 10, u'2': 57}, 2: {u'1': 27, u'3': 2}}	4	4
237	Cluster1116_1:Cluster1601_6	Rv0118c:Rv1908c	isoniazid	48	-2.56495	{u'lineage2.2.1': 34, u'lineage2.2': 36, u'lineage2.1': 1, u'lineage1.2.1': 1, u'lineage1': 5, u'lineage1.1': 1, u'lineage3': 6}	{'lineage2.': 71, 'lineage1.': 7, 'lineage3.': 6}	3	{0: {u'lineage1': 7, u'lineage3': 6, u'lineage2': 71}, 1: {u'1': 2, u'2': 71}, 2: {u'1': 35}}	3	3
238	Cluster1116_2:Cluster1601_4	Rv0118c:Rv1908c	isoniazid	106	-1.16192	{u'lineage4.4.2': 1, u'lineage4.3.4.2': 5, u'lineage4.6.1.2': 3, u'lineage4.3.3': 7, u'lineage4.6.1': 9, u'lineage4.3.4': 6, u'lineage4.1.1.3': 4, u'lineage4.3.4.2.1': 2, u'lineage4.2.1': 4, u'lineage4.6.2': 3, u'lineage4.5': 5, u'lineage4.1.2.1': 6, u'lineage4.1': 22, u'lineage4.3': 27, u'lineage4.6.2.2': 3}	{'lineage4.': 107}	1	{0: {u'lineage4': 107}, 1: {u'1': 32, u'3': 47, u'2': 4, u'5': 5, u'4': 1, u'6': 18}, 2: {u'1': 20, u'3': 7, u'2': 13, u'4': 13}, 3: {u'1': 6, u'3': 4, u'2': 13}, 4: {u'1': 2}}	6	6
239	Cluster1116_2:Cluster1601_8	Rv0118c:Rv1908c	isoniazid	37	-0.71295	{u'lineage4.3.4.2': 2, u'lineage4.3.3': 5, u'lineage4.6.1': 1, u'lineage1': 1, u'lineage4.3.4': 2, u'lineage4.3.4.2.1': 1, u'lineage4.2.1': 2, u'lineage4.1.1.3': 2, u'lineage4.1.2.1': 4, u'lineage4.1': 12, u'lineage4.3': 9}	{'lineage1.': 1, 'lineage4.': 40}	2	{0: {u'lineage4': 40, u'lineage1': 1}, 1: {u'1': 18, u'3': 19, u'2': 2, u'6': 1}, 2: {u'1': 5, u'3': 5, u'2': 4, u'4': 5}, 3: {u'1': 4, u'3': 2, u'2': 3}, 4: {u'1': 1}}	2	4
240	Cluster1116_3:Cluster1601_1	Rv0118c:Rv1908c	isoniazid	4	2.19722	{u'lineage1': 4, u'lineage1.1': 4}	{'lineage1.': 8}	1	{0: {u'lineage1': 8}, 1: {u'1': 4}}	1	1
241	Cluster1116_3:Cluster1601_2	Rv0118c:Rv1908c	isoniazid	78	5.05625	{u'lineage2.2.1': 30, u'lineage2.2': 60, u'lineage1': 5, u'lineage1.1': 3, u'lineage3': 13}	{'lineage2.': 90, 'lineage1.': 8, 'lineage3.': 13}	3	{0: {u'lineage1': 8, u'lineage3': 13, u'lineage2': 90}, 1: {u'1': 3, u'2': 90}, 2: {u'1': 30}}	3	3
242	Cluster1116_3:Cluster1601_3	Rv0118c:Rv1908c	isoniazid	29	4.07754	{u'lineage2.2.1': 29, u'lineage2.2': 29}	{'lineage2.': 58}	1	{0: {u'lineage2': 58}, 1: {u'2': 58}, 2: {u'1': 29}}	1	1
243	Cluster1116_3:Cluster1601_4	Rv0118c:Rv1908c	isoniazid	1	1.09861	{u'lineage4.1': 1}	{'lineage4.': 1}	1	{0: {u'lineage4': 1}, 1: {u'1': 1}}	1	1
244	Cluster1116_3:Cluster1601_5	Rv0118c:Rv1908c	isoniazid	1	1.09861	{u'lineage1': 1, u'lineage1.1': 1}	{'lineage1.': 2}	1	{0: {u'lineage1': 2}, 1: {u'1': 1}}	1	1
245	Cluster1116_3:Cluster1601_6	Rv0118c:Rv1908c	isoniazid	43	4.46591	{u'lineage1.1.3': 1, u'lineage2.2.1': 22, u'lineage2.2': 32, u'lineage1': 4, u'lineage1.1.1': 1, u'lineage3': 7, u'lineage1.1': 3}	{'lineage2.': 54, 'lineage1.': 9, 'lineage3.': 7}	3	{0: {u'lineage1': 9, u'lineage3': 7, u'lineage2': 54}, 1: {u'1': 5, u'2': 54}, 2: {u'1': 23, u'3': 1}}	3	3
246	Cluster1116_3:Cluster1601_7	Rv0118c:Rv1908c	isoniazid	14	3.3673	{u'lineage2.2.1': 14, u'lineage2.2': 14}	{'lineage2.': 28}	1	{0: {u'lineage2': 28}, 1: {u'2': 28}, 2: {u'1': 14}}	1	1
247	Cluster1116_3:Cluster1601_8	Rv0118c:Rv1908c	isoniazid	1	1.09861	{}	{}	0	{}	1	1
248	Cluster1116_4:Cluster1601_4	Rv0118c:Rv1908c	isoniazid	245	3.98279	{u'lineage4.3.4.2': 4, u'lineage4.6.1.2': 3, u'lineage4.3.3': 108, u'lineage4.6.1': 5, u'lineage4.3.4': 6, u'lineage4.1.1.3': 17, u'lineage4.3.4.2.1': 4, u'lineage4.2.1': 9, u'lineage4.6.2': 1, u'lineage4.1.2.1': 10, u'lineage4.1': 53, u'lineage4.3': 123, u'lineage4.6.2.2': 1}	{'lineage4.': 344}	1	{0: {u'lineage4': 344}, 1: {u'1': 80, u'3': 245, u'2': 9, u'6': 10}, 2: {u'1': 34, u'3': 108, u'2': 12, u'4': 14}, 3: {u'1': 10, u'3': 17, u'2': 12}, 4: {u'1': 4}}	4	4
249	Cluster1116_4:Cluster1601_8	Rv0118c:Rv1908c	isoniazid	64	3.21888	{u'lineage4.3.4.2': 3, u'lineage4.6.1.2': 2, u'lineage4.3.3': 15, u'lineage4.6.1': 2, u'lineage4.3.4': 3, u'lineage4.3.4.2.1': 2, u'lineage4.2.1': 3, u'lineage4.1': 15, u'lineage4.1.2.1': 3, u'lineage4.1.1.3': 5, u'lineage4.3': 22}	{'lineage4.': 75}	1	{0: {u'lineage4': 75}, 1: {u'1': 23, u'3': 45, u'2': 3, u'6': 4}, 2: {u'1': 12, u'3': 15, u'2': 3, u'4': 8}, 3: {u'1': 3, u'3': 5, u'2': 7}, 4: {u'1': 2}}	4	4
250	Cluster1116_5:Cluster1601_1	Rv0118c:Rv1908c	isoniazid	32	-2.13163	{u'lineage1': 32, u'lineage1.1': 32}	{'lineage1.': 64}	1	{0: {u'lineage1': 64}, 1: {u'1': 32}}	1	1
251	Cluster1116_5:Cluster1601_2	Rv0118c:Rv1908c	isoniazid	118	-1.75786	{u'lineage1.1.3': 4, u'lineage2.2.1': 61, u'lineage2.2': 65, u'lineage1.2.1': 1, u'lineage1': 31, u'lineage1.1': 19, u'lineage3': 23}	{'lineage2.': 126, 'lineage1.': 55, 'lineage3.': 23}	3	{0: {u'lineage1': 55, u'lineage3': 23, u'lineage2': 126}, 1: {u'1': 23, u'2': 127}, 2: {u'1': 62, u'3': 4}}	3	3
252	Cluster1116_5:Cluster1601_6	Rv0118c:Rv1908c	isoniazid	41	-1.69773	{u'lineage2.2.1': 30, u'lineage2.2': 31, u'lineage1.2.1': 2, u'lineage1': 6, u'lineage3': 4}	{'lineage2.': 61, 'lineage1.': 8, 'lineage3.': 4}	3	{0: {u'lineage1': 8, u'lineage3': 4, u'lineage2': 61}, 1: {u'2': 63}, 2: {u'1': 32}}	3	3
253	Cluster1116_6:Cluster1601_4	Rv0118c:Rv1908c	isoniazid	40	-1.86478	{u'lineage4.2.1': 3, u'lineage4.3.3': 3, u'lineage4.6.1': 1, u'lineage4.1.1.3': 3, u'lineage4.3.4': 1, u'lineage4.6.2': 1, u'lineage4.5': 1, u'lineage4.1.2.1': 3, u'lineage4.1': 12, u'lineage4.3': 7, u'lineage4.6.2.2': 1}	{'lineage4.': 36}	1	{0: {u'lineage4': 36}, 1: {u'1': 18, u'3': 11, u'2': 3, u'5': 1, u'6': 3}, 2: {u'1': 7, u'3': 3, u'2': 5, u'4': 1}, 3: {u'1': 3, u'3': 3, u'2': 1}}	5	5
254	Cluster1116_7:Cluster1601_1	Rv0118c:Rv1908c	isoniazid	5	2.3979	{u'lineage1': 5, u'lineage1.1': 5}	{'lineage1.': 10}	1	{0: {u'lineage1': 10}, 1: {u'1': 5}}	1	1
255	Cluster1116_7:Cluster1601_2	Rv0118c:Rv1908c	isoniazid	110	3.77046	{u'lineage1.1.3': 1, u'lineage2.2.1': 62, u'lineage2.2': 95, u'lineage1': 6, u'lineage1.1': 3, u'lineage3': 8}	{'lineage2.': 157, 'lineage1.': 10, 'lineage3.': 8}	3	{0: {u'lineage1': 10, u'lineage3': 8, u'lineage2': 157}, 1: {u'1': 4, u'2': 157}, 2: {u'1': 62, u'3': 1}}	3	3
256	Cluster1116_7:Cluster1601_3	Rv0118c:Rv1908c	isoniazid	36	4.29046	{u'lineage2.2.1': 36, u'lineage2.2': 36}	{'lineage2.': 72}	1	{0: {u'lineage2': 72}, 1: {u'2': 72}, 2: {u'1': 36}}	1	1
257	Cluster1116_7:Cluster1601_6	Rv0118c:Rv1908c	isoniazid	29	4.07754	{u'lineage2.2.1': 15, u'lineage2.2': 22, u'lineage4.1.2.1': 1, u'lineage1': 1, u'lineage3': 5}	{'lineage2.': 37, 'lineage1.': 1, 'lineage4.': 1, 'lineage3.': 5}	4	{0: {u'lineage4': 1, u'lineage1': 1, u'lineage3': 5, u'lineage2': 37}, 1: {u'1': 1, u'2': 37}, 2: {u'1': 15, u'2': 1}, 3: {u'1': 1}}	4	4
258	Cluster1116_7:Cluster1601_7	Rv0118c:Rv1908c	isoniazid	11	3.13549	{u'lineage2.2.1': 11, u'lineage2.2': 11}	{'lineage2.': 22}	1	{0: {u'lineage2': 22}, 1: {u'2': 22}, 2: {u'1': 11}}	1	1
259	Cluster1116_8:Cluster1601_4	Rv0118c:Rv1908c	isoniazid	129	3.58748	{u'lineage4.3.4.2': 5, u'lineage4.6.1.2': 1, u'lineage4.3.3': 43, u'lineage4.6.1': 3, u'lineage4.3.4': 6, u'lineage4.3.4.2.1': 3, u'lineage4.2.1': 19, u'lineage4.1': 17, u'lineage4.1.2.1': 3, u'lineage4.1.1.3': 4, u'lineage4.3': 49}	{'lineage4.': 153}	1	{0: {u'lineage4': 153}, 1: {u'1': 24, u'3': 106, u'2': 19, u'6': 4}, 2: {u'1': 27, u'3': 43, u'2': 3, u'4': 14}, 3: {u'1': 3, u'3': 4, u'2': 9}, 4: {u'1': 3}}	4	4
260	Cluster1116_8:Cluster1601_8	Rv0118c:Rv1908c	isoniazid	28	4.04305	{u'lineage4.3.4.2': 2, u'lineage4.6.1.2': 1, u'lineage4.3.3': 3, u'lineage4.6.1': 1, u'lineage4.3.4': 2, u'lineage4.2.1': 5, u'lineage4.1': 5, u'lineage4.1.1.3': 2, u'lineage4.3': 6}	{'lineage4.': 27}	1	{0: {u'lineage4': 27}, 1: {u'1': 7, u'3': 13, u'2': 5, u'6': 2}, 2: {u'1': 9, u'3': 3, u'4': 4}, 3: {u'3': 2, u'2': 3}}	4	4
261	Cluster4738_1:Cluster1601_1	Rv0118c:Rv1484	isoniazid	72	-1.39488	{u'lineage1': 72, u'lineage1.1': 72}	{'lineage1.': 144}	1	{0: {u'lineage1': 144}, 1: {u'1': 72}}	1	1
262	Cluster4738_1:Cluster1601_2	Rv0118c:Rv1484	isoniazid	410	0.323972	{u'lineage2.2.1': 205, u'lineage2.2': 280, u'lineage1.2.1': 4, u'lineage1': 61, u'lineage3': 67, u'lineageBOV_AFRI': 1, u'lineage1.1.1': 1, u'lineage1.1': 32, u'lineage1.1.3': 7}	{'lineage2.': 485, 'lineage1.': 105, 'lineage3.': 67}	3	{0: {u'lineageBOV_AFRI': 1, u'lineage1': 105, u'lineage3': 67, u'lineage2': 485}, 1: {u'1': 40, u'2': 489}, 2: {u'1': 210, u'3': 7}}	4	4
263	Cluster4738_1:Cluster1601_3	Rv0118c:Rv1484	isoniazid	66	4.89035	{u'lineage2.2.1': 66, u'lineage2.2': 66}	{'lineage2.': 132}	1	{0: {u'lineage2': 132}, 1: {u'2': 132}, 2: {u'1': 66}}	1	1
264	Cluster4738_1:Cluster1601_4	Rv0118c:Rv1484	isoniazid	549	1.16769	{u'lineage4.4.2': 2, u'lineage4.3.4.2': 16, u'lineage4.6.1.2': 8, u'lineage4.3.3': 164, u'lineage4.6.1': 19, u'lineage4.3.4': 21, u'lineage4.1.1.3': 30, u'lineage4.3.4.2.1': 10, u'lineage4.2.1': 36, u'lineage4.6.2': 6, u'lineage4.5': 7, u'lineage4.1.2.1': 23, u'lineage4.1': 110, u'lineage4.3': 216, u'lineage4.6.2.2': 6}	{'lineage4.': 674}	1	{0: {u'lineage4': 674}, 1: {u'1': 163, u'3': 427, u'2': 36, u'5': 7, u'4': 2, u'6': 39}, 2: {u'1': 93, u'3': 164, u'2': 37, u'4': 47}, 3: {u'1': 23, u'3': 30, u'2': 40}, 4: {u'1': 10}}	6	6
265	Cluster4738_1:Cluster1601_5	Rv0118c:Rv1484	isoniazid	11	-1.94591	{u'lineage1': 11, u'lineage1.1': 11}	{'lineage1.': 22}	1	{0: {u'lineage1': 22}, 1: {u'1': 11}}	1	1
266	Cluster4738_1:Cluster1601_6	Rv0118c:Rv1484	isoniazid	168	0.0947454	{u'lineage2.2.1': 107, u'lineage2.2': 128, u'lineage2.1': 1, u'lineage1.2.1': 3, u'lineage1': 14, u'lineage3': 23, u'lineage4.1.2.1': 1, u'lineage1.1.1': 1, u'lineage1.1': 3, u'lineage1.1.3': 1}	{'lineage2.': 236, 'lineage1.': 22, 'lineage4.': 1, 'lineage3.': 23}	4	{0: {u'lineage4': 1, u'lineage1': 22, u'lineage3': 23, u'lineage2': 236}, 1: {u'1': 7, u'2': 238}, 2: {u'1': 111, u'3': 1, u'2': 1}, 3: {u'1': 1}}	4	4
267	Cluster4738_1:Cluster1601_7	Rv0118c:Rv1484	isoniazid	26	3.97029	{u'lineage2.2.1': 26, u'lineage2.2': 26}	{'lineage2.': 52}	1	{0: {u'lineage2': 52}, 1: {u'2': 52}, 2: {u'1': 26}}	1	1
268	Cluster4738_1:Cluster1601_8	Rv0118c:Rv1484	isoniazid	140	1.12719	{u'lineage4.3.4.2': 6, u'lineage4.6.1.2': 4, u'lineage4.3.3': 23, u'lineage4.6.1': 5, u'lineage1': 1, u'lineage4.3.4': 6, u'lineage4.3.4.2.1': 3, u'lineage4.2.1': 10, u'lineage4.1.1.3': 9, u'lineage4.1.2.1': 8, u'lineage4.1': 36, u'lineage4.3': 37}	{'lineage1.': 1, 'lineage4.': 147}	2	{0: {u'lineage4': 147, u'lineage1': 1}, 1: {u'1': 53, u'3': 75, u'2': 10, u'6': 9}, 2: {u'1': 28, u'3': 23, u'2': 8, u'4': 15}, 3: {u'1': 8, u'3': 9, u'2': 13}, 4: {u'1': 3}}	2	4
269	Cluster4738_2:Cluster1601_2	Rv0118c:Rv1484	isoniazid	7	2.70805	{u'lineage2.2.1': 2, u'lineage2.2': 2, u'lineage1': 5}	{'lineage2.': 4, 'lineage1.': 5}	2	{0: {u'lineage1': 5, u'lineage2': 4}, 1: {u'2': 4}, 2: {u'1': 2}}	2	2
270	Cluster4738_2:Cluster1601_4	Rv0118c:Rv1484	isoniazid	2	1.60944	{u'lineage4.6.1.2': 2, u'lineage4.6.1': 2}	{'lineage4.': 4}	1	{0: {u'lineage4': 4}, 1: {u'6': 4}, 2: {u'1': 4}, 3: {u'2': 2}}	1	1
271	Cluster4738_2:Cluster1601_6	Rv0118c:Rv1484	isoniazid	7	0.788457	{u'lineage2.2.1': 5, u'lineage2.2': 6, u'lineage1': 1}	{'lineage2.': 11, 'lineage1.': 1}	2	{0: {u'lineage1': 1, u'lineage2': 11}, 1: {u'2': 11}, 2: {u'1': 5}}	2	2
272	Cluster4738_3:Cluster1601_4	Rv0118c:Rv1484	isoniazid	13	3.29584	{u'lineage4.1': 1}	{'lineage4.': 1}	1	{0: {u'lineage4': 1}, 1: {u'1': 1}}	1	1
273	Cluster4738_3:Cluster1601_6	Rv0118c:Rv1484	isoniazid	1	1.09861	{u'lineage2.2.1': 1, u'lineage2.2': 1}	{'lineage2.': 2}	1	{0: {u'lineage2': 2}, 1: {u'2': 2}, 2: {u'1': 1}}	1	1
274	Cluster4738_3:Cluster1601_8	Rv0118c:Rv1484	isoniazid	4	2.19722	{}	{}	0	{}	1	1
275	Cluster1116_1:Cluster203_1	Rv2476c:Rv1908c	isoniazid	108	-1.79712	{u'lineage2.2.1': 41, u'lineage2.2': 49, u'lineage1.2.1': 3, u'lineage1': 51, u'lineage3': 7, u'lineage1.1.1': 1, u'lineage1.1': 37, u'lineage1.1.3': 2}	{'lineage2.': 90, 'lineage1.': 94, 'lineage3.': 7}	3	{0: {u'lineage1': 94, u'lineage3': 7, u'lineage2': 90}, 1: {u'1': 40, u'2': 93}, 2: {u'1': 45, u'3': 2}}	3	3
276	Cluster1116_2:Cluster203_1	Rv2476c:Rv1908c	isoniazid	122	-1.15357	{u'lineage4.6.1.2': 2, u'lineage4.6.2': 1, u'lineage4.6.1': 9, u'lineage1': 1, u'lineage4.1.1.3': 5, u'lineage4.3.4.2.1': 3, u'lineage4.3.4': 7, u'lineage4.4.2': 1, u'lineage4.6.2.2': 1, u'lineage4.3.4.2': 6, u'lineage4.3.3': 12, u'lineage4.2.1': 6, u'lineage4.5': 5, u'lineage4.1.2.1': 7, u'lineage4.1': 24, u'lineage4.3': 36}	{'lineage1.': 1, 'lineage4.': 125}	2	{0: {u'lineage4': 125, u'lineage1': 1}, 1: {u'1': 36, u'3': 64, u'2': 6, u'5': 5, u'4': 1, u'6': 13}, 2: {u'1': 22, u'3': 12, u'2': 10, u'4': 16}, 3: {u'1': 7, u'3': 5, u'2': 12}, 4: {u'1': 3}}	2	6
277	Cluster1116_2:Cluster203_2	Rv2476c:Rv1908c	isoniazid	11	-0.510826	{u'lineage4.6.1.2': 1, u'lineage4.6.2': 1, u'lineage4.6.1': 1, u'lineage4.1.2.1': 1, u'lineage4.1': 5, u'lineage4.1.1.3': 1, u'lineage4.6.2.2': 1}	{'lineage4.': 11}	1	{0: {u'lineage4': 11}, 1: {u'1': 7, u'6': 4}, 2: {u'1': 3, u'2': 3}, 3: {u'1': 1, u'3': 1, u'2': 2}}	2	3
278	Cluster1116_3:Cluster203_1	Rv2476c:Rv1908c	isoniazid	134	5.59471	{u'lineage1.1.3': 1, u'lineage2.2.1': 70, u'lineage2.2': 106, u'lineage4.1': 1, u'lineage1': 12, u'lineage1.1': 9, u'lineage3': 14}	{'lineage2.': 176, 'lineage1.': 22, 'lineage4.': 1, 'lineage3.': 14}	4	{0: {u'lineage4': 1, u'lineage1': 22, u'lineage3': 14, u'lineage2': 176}, 1: {u'1': 11, u'2': 176}, 2: {u'1': 70, u'3': 1}}	4	4
279	Cluster1116_3:Cluster203_2	Rv2476c:Rv1908c	isoniazid	35	4.26268	{u'lineage2.2.1': 25, u'lineage2.2': 31, u'lineage1': 2, u'lineage1.1.1': 1, u'lineage3': 2, u'lineage1.1': 2}	{'lineage2.': 56, 'lineage1.': 5, 'lineage3.': 2}	3	{0: {u'lineage1': 5, u'lineage3': 2, u'lineage2': 56}, 1: {u'1': 3, u'2': 56}, 2: {u'1': 26}}	3	3
280	Cluster1116_4:Cluster203_1	Rv2476c:Rv1908c	isoniazid	261	3.84238	{u'lineage4.3.4.2': 6, u'lineage4.6.1.2': 4, u'lineage4.3.3': 99, u'lineage4.6.1': 5, u'lineage4.3.4': 8, u'lineage4.1.1.3': 20, u'lineage4.3.4.2.1': 5, u'lineage4.2.1': 10, u'lineage4.6.2': 1, u'lineage4.1.2.1': 12, u'lineage4.1': 60, u'lineage4.3': 119, u'lineage4.6.2.2': 1}	{'lineage4.': 350}	1	{0: {u'lineage4': 350}, 1: {u'1': 92, u'3': 237, u'2': 10, u'6': 11}, 2: {u'1': 39, u'3': 99, u'2': 14, u'4': 19}, 3: {u'1': 12, u'3': 20, u'2': 16}, 4: {u'1': 5}}	4	4
281	Cluster1116_4:Cluster203_2	Rv2476c:Rv1908c	isoniazid	46	3.41225	{u'lineage4.3.4.2': 1, u'lineage4.6.1.2': 1, u'lineage4.3.3': 24, u'lineage4.6.1': 2, u'lineage4.3.4': 1, u'lineage4.1.1.3': 2, u'lineage4.3.4.2.1': 1, u'lineage4.2.1': 1, u'lineage4.1.2.1': 1, u'lineage4.1': 8, u'lineage4.3': 26}	{'lineage4.': 68}	1	{0: {u'lineage4': 68}, 1: {u'1': 11, u'3': 53, u'2': 1, u'6': 3}, 2: {u'1': 6, u'3': 24, u'2': 1, u'4': 3}, 3: {u'1': 1, u'3': 2, u'2': 3}, 4: {u'1': 1}}	4	4
282	Cluster1116_5:Cluster203_1	Rv2476c:Rv1908c	isoniazid	143	-1.74006	{u'lineage2.2.1': 72, u'lineage2.2': 76, u'lineage1.2.1': 4, u'lineage1': 52, u'lineage3': 15, u'lineage4.3': 1, u'lineage4.3.3': 1, u'lineage1.1': 37, u'lineage1.1.3': 3}	{'lineage2.': 148, 'lineage1.': 96, 'lineage4.': 2, 'lineage3.': 15}	4	{0: {u'lineage4': 2, u'lineage1': 96, u'lineage3': 15, u'lineage2': 148}, 1: {u'1': 40, u'3': 2, u'2': 152}, 2: {u'1': 76, u'3': 4}}	4	4
283	Cluster1116_5:Cluster203_2	Rv2476c:Rv1908c	isoniazid	38	-1.8068	{u'lineage1.1.3': 1, u'lineage2.2.1': 21, u'lineage2.2': 22, u'lineage1.2.1': 1, u'lineage1': 13, u'lineage1.1': 12, u'lineage3': 3}	{'lineage2.': 43, 'lineage1.': 27, 'lineage3.': 3}	3	{0: {u'lineage1': 27, u'lineage3': 3, u'lineage2': 43}, 1: {u'1': 13, u'2': 44}, 2: {u'1': 22, u'3': 1}}	3	3
284	Cluster1116_6:Cluster203_1	Rv2476c:Rv1908c	isoniazid	27	-1.94591	{u'lineage4.3.3': 3, u'lineage4.6.1': 1, u'lineage4.2.1': 2, u'lineage4.3.4': 1, u'lineage4.6.2': 1, u'lineage4.1': 5, u'lineage4.3': 6, u'lineage4.6.2.2': 1}	{'lineage4.': 20}	1	{0: {u'lineage4': 20}, 1: {u'1': 5, u'3': 10, u'2': 2, u'6': 3}, 2: {u'1': 3, u'3': 3, u'2': 2, u'4': 1}, 3: {u'2': 1}}	4	4
285	Cluster1116_7:Cluster203_1	Rv2476c:Rv1908c	isoniazid	132	3.95508	{u'lineage1.1.3': 1, u'lineage2.2.1': 81, u'lineage2.2': 113, u'lineage4.1.2.1': 1, u'lineage1': 10, u'lineage1.1': 7, u'lineage3': 7}	{'lineage2.': 194, 'lineage1.': 18, 'lineage4.': 1, 'lineage3.': 7}	4	{0: {u'lineage4': 1, u'lineage1': 18, u'lineage3': 7, u'lineage2': 194}, 1: {u'1': 9, u'2': 194}, 2: {u'1': 81, u'3': 1, u'2': 1}, 3: {u'1': 1}}	4	4
286	Cluster1116_7:Cluster203_2	Rv2476c:Rv1908c	isoniazid	68	4.91998	{u'lineage2.2.1': 45, u'lineage2.2': 60, u'lineage1': 3, u'lineage1.1': 1, u'lineage3': 5}	{'lineage2.': 105, 'lineage1.': 4, 'lineage3.': 5}	3	{0: {u'lineage1': 4, u'lineage3': 5, u'lineage2': 105}, 1: {u'1': 1, u'2': 105}, 2: {u'1': 45}}	3	3
287	Cluster1116_8:Cluster203_1	Rv2476c:Rv1908c	isoniazid	112	3.78872	{u'lineage4.3.4.2': 6, u'lineage4.6.1.2': 1, u'lineage4.3.3': 30, u'lineage4.6.1': 3, u'lineage4.3.4': 7, u'lineage4.3.4.2.1': 4, u'lineage4.2.1': 20, u'lineage4.1': 19, u'lineage4.1.2.1': 5, u'lineage4.1.1.3': 5, u'lineage4.3': 38}	{'lineage4.': 138}	1	{0: {u'lineage4': 138}, 1: {u'1': 29, u'3': 85, u'2': 20, u'6': 4}, 2: {u'1': 29, u'3': 30, u'2': 5, u'4': 17}, 3: {u'1': 5, u'3': 5, u'2': 11}, 4: {u'1': 4}}	4	4
288	Cluster1116_8:Cluster203_2	Rv2476c:Rv1908c	isoniazid	47	3.43399	{u'lineage4.3.4.2': 2, u'lineage4.6.1.2': 1, u'lineage4.3.3': 18, u'lineage4.6.1': 1, u'lineage4.3.4': 2, u'lineage4.2.1': 4, u'lineage4.1': 5, u'lineage4.1.1.3': 1, u'lineage4.3': 20}	{'lineage4.': 54}	1	{0: {u'lineage4': 54}, 1: {u'1': 6, u'3': 42, u'2': 4, u'6': 2}, 2: {u'1': 7, u'3': 18, u'4': 4}, 3: {u'3': 1, u'2': 3}}	4	4
289	Cluster1116_1:Cluster1258_1	Rv1402:Rv1908c	isoniazid	138	-2.0754	{u'lineage2.2.1': 49, u'lineage2.2': 57, u'lineage2.1': 1, u'lineage1': 62, u'lineage3': 16, u'lineageBOV_AFRI': 1, u'lineage1.1': 45, u'lineage1.1.3': 2}	{'lineage2.': 107, 'lineage1.': 109, 'lineage3.': 16}	3	{0: {u'lineageBOV_AFRI': 1, u'lineage1': 109, u'lineage3': 16, u'lineage2': 107}, 1: {u'1': 48, u'2': 106}, 2: {u'1': 49, u'3': 2}}	4	4
290	Cluster1116_1:Cluster1258_3	Rv1402:Rv1908c	isoniazid	3	-0.510826	{u'lineage1.2.1': 3, u'lineage1': 3}	{'lineage1.': 6}	1	{0: {u'lineage1': 6}, 1: {u'2': 3}, 2: {u'1': 3}}	1	1
291	Cluster1116_1:Cluster1258_5	Rv1402:Rv1908c	isoniazid	8	-1.60944	{u'lineage2.2.1': 6, u'lineage2.2': 7, u'lineage1': 1}	{'lineage2.': 13, 'lineage1.': 1}	2	{0: {u'lineage1': 1, u'lineage2': 13}, 1: {u'2': 13}, 2: {u'1': 6}}	2	2
292	Cluster1116_2:Cluster1258_1	Rv1402:Rv1908c	isoniazid	128	-1.17233	{u'lineage4.6.1.2': 3, u'lineage4.6.2': 3, u'lineage4.6.1': 9, u'lineage1': 1, u'lineage4.1.1.3': 6, u'lineage4.3.4.2.1': 3, u'lineage4.3.4': 8, u'lineage4.4.2': 1, u'lineage4.6.2.2': 3, u'lineage4.3.4.2': 7, u'lineage4.3.3': 12, u'lineage4.2.1': 5, u'lineage4.5': 5, u'lineage4.1.2.1': 9, u'lineage4.1': 31, u'lineage4.3': 34}	{'lineage1.': 1, 'lineage4.': 139}	2	{0: {u'lineage4': 139, u'lineage1': 1}, 1: {u'1': 46, u'3': 64, u'2': 5, u'5': 5, u'4': 1, u'6': 18}, 2: {u'1': 23, u'3': 12, u'2': 16, u'4': 18}, 3: {u'1': 9, u'3': 6, u'2': 16}, 4: {u'1': 3}}	2	6
293	Cluster1116_3:Cluster1258_1	Rv1402:Rv1908c	isoniazid	119	5.47646	{u'lineage1.1.3': 1, u'lineage2.2.1': 59, u'lineage2.2': 91, u'lineage1': 12, u'lineage1.1': 10, u'lineage3': 15}	{'lineage2.': 150, 'lineage1.': 23, 'lineage3.': 15}	3	{0: {u'lineage1': 23, u'lineage3': 15, u'lineage2': 150}, 1: {u'1': 11, u'2': 150}, 2: {u'1': 59, u'3': 1}}	3	3
294	Cluster1116_3:Cluster1258_4	Rv1402:Rv1908c	isoniazid	1	1.09861	{u'lineage4.1': 1}	{'lineage4.': 1}	1	{0: {u'lineage4': 1}, 1: {u'1': 1}}	1	1
295	Cluster1116_3:Cluster1258_5	Rv1402:Rv1908c	isoniazid	47	4.55388	{u'lineage2.2.1': 32, u'lineage2.2': 42, u'lineage1': 1, u'lineage3': 4}	{'lineage2.': 74, 'lineage1.': 1, 'lineage3.': 4}	3	{0: {u'lineage1': 1, u'lineage3': 4, u'lineage2': 74}, 1: {u'2': 74}, 2: {u'1': 32}}	3	3
296	Cluster1116_4:Cluster1258_1	Rv1402:Rv1908c	isoniazid	288	3.77188	{u'lineage4.3.4.2': 7, u'lineage4.6.1.2': 5, u'lineage4.3.3': 118, u'lineage4.6.1': 7, u'lineage4.3.4': 9, u'lineage4.1.1.3': 22, u'lineage4.3.4.2.1': 6, u'lineage4.2.1': 12, u'lineage4.6.2': 1, u'lineage4.1.2.1': 13, u'lineage4.1': 57, u'lineage4.3': 140, u'lineage4.6.2.2': 1}	{'lineage4.': 398}	1	{0: {u'lineage4': 398}, 1: {u'1': 92, u'3': 280, u'2': 12, u'6': 14}, 2: {u'1': 46, u'3': 118, u'2': 15, u'4': 22}, 3: {u'1': 13, u'3': 22, u'2': 19}, 4: {u'1': 6}}	4	4
297	Cluster1116_4:Cluster1258_4	Rv1402:Rv1908c	isoniazid	11	3.13549	{u'lineage4.1': 11}	{'lineage4.': 11}	1	{0: {u'lineage4': 11}, 1: {u'1': 11}}	1	1
298	Cluster1116_4:Cluster1258_5	Rv1402:Rv1908c	isoniazid	11	3.13549	{u'lineage4.3.3': 4, u'lineage4.3': 4}	{'lineage4.': 8}	1	{0: {u'lineage4': 8}, 1: {u'3': 8}, 2: {u'3': 4}}	1	1
299	Cluster1116_5:Cluster1258_1	Rv1402:Rv1908c	isoniazid	173	-1.85696	{u'lineage2.2.1': 78, u'lineage2.2': 83, u'lineage1': 64, u'lineage3': 25, u'lineage1.1.3': 4, u'lineage4.3.3': 1, u'lineage1.1': 48, u'lineage4.3': 1}	{'lineage2.': 161, 'lineage1.': 116, 'lineage4.': 2, 'lineage3.': 25}	4	{0: {u'lineage4': 2, u'lineage1': 116, u'lineage3': 25, u'lineage2': 161}, 1: {u'1': 52, u'3': 2, u'2': 161}, 2: {u'1': 78, u'3': 5}}	4	4
300	Cluster1116_5:Cluster1258_3	Rv1402:Rv1908c	isoniazid	5	-1.09861	{u'lineage1.2.1': 5, u'lineage1': 5}	{'lineage1.': 10}	1	{0: {u'lineage1': 10}, 1: {u'2': 5}, 2: {u'1': 5}}	1	1
301	Cluster1116_5:Cluster1258_5	Rv1402:Rv1908c	isoniazid	26	-1.14862	{u'lineage2.2.1': 18, u'lineage2.2': 19, u'lineage1': 5, u'lineage1.1': 5, u'lineage3': 3}	{'lineage2.': 37, 'lineage1.': 10, 'lineage3.': 3}	3	{0: {u'lineage1': 10, u'lineage3': 3, u'lineage2': 37}, 1: {u'1': 5, u'2': 37}, 2: {u'1': 18}}	3	3
302	Cluster1116_6:Cluster1258_1	Rv1402:Rv1908c	isoniazid	41	-1.89256	{u'lineage4.2.1': 3, u'lineage2.2.1': 1, u'lineage4.3.3': 3, u'lineage4.6.1': 1, u'lineage4.1.1.3': 3, u'lineage4.3.4': 1, u'lineage4.6.2': 1, u'lineage4.1.2.1': 4, u'lineage4.1': 13, u'lineage4.3': 7, u'lineage4.6.2.2': 1}	{'lineage2.': 1, 'lineage4.': 37}	2	{0: {u'lineage4': 37, u'lineage2': 1}, 1: {u'1': 20, u'3': 11, u'2': 4, u'6': 3}, 2: {u'1': 8, u'3': 3, u'2': 6, u'4': 1}, 3: {u'1': 4, u'3': 3, u'2': 1}}	2	4
303	Cluster1116_7:Cluster1258_1	Rv1402:Rv1908c	isoniazid	142	4.02892	{u'lineage1.1.3': 1, u'lineage2.2.1': 84, u'lineage2.2': 120, u'lineage4.1.2.1': 1, u'lineage1': 12, u'lineage1.1': 8, u'lineage3': 8}	{'lineage2.': 204, 'lineage1.': 21, 'lineage4.': 1, 'lineage3.': 8}	4	{0: {u'lineage4': 1, u'lineage1': 21, u'lineage3': 8, u'lineage2': 204}, 1: {u'1': 10, u'2': 204}, 2: {u'1': 84, u'3': 1, u'2': 1}, 3: {u'1': 1}}	4	4
304	Cluster1116_7:Cluster1258_5	Rv1402:Rv1908c	isoniazid	59	4.77912	{u'lineage2.2.1': 41, u'lineage2.2': 52, u'lineage1': 1, u'lineage3': 6}	{'lineage2.': 93, 'lineage1.': 1, 'lineage3.': 6}	3	{0: {u'lineage1': 1, u'lineage3': 6, u'lineage2': 93}, 1: {u'2': 93}, 2: {u'1': 41}}	3	3
305	Cluster1116_8:Cluster1258_1	Rv1402:Rv1908c	isoniazid	141	3.67811	{u'lineage4.3.4.2': 8, u'lineage4.6.1.2': 1, u'lineage4.3.3': 36, u'lineage4.6.1': 3, u'lineage4.3.4': 9, u'lineage4.3.4.2.1': 4, u'lineage4.2.1': 24, u'lineage4.1': 21, u'lineage4.1.2.1': 5, u'lineage4.1.1.3': 6, u'lineage4.3': 46}	{'lineage4.': 163}	1	{0: {u'lineage4': 163}, 1: {u'1': 32, u'3': 103, u'2': 24, u'6': 4}, 2: {u'1': 34, u'3': 36, u'2': 5, u'4': 21}, 3: {u'1': 5, u'3': 6, u'2': 13}, 4: {u'1': 4}}	4	4
306	Cluster1116_8:Cluster1258_4	Rv1402:Rv1908c	isoniazid	2	1.60944	{u'lineage4.1': 2}	{'lineage4.': 2}	1	{0: {u'lineage4': 2}, 1: {u'1': 2}}	1	1
307	Cluster1116_8:Cluster1258_5	Rv1402:Rv1908c	isoniazid	19	3.66356	{u'lineage4.6.1.2': 1, u'lineage4.3.3': 12, u'lineage4.6.1': 1, u'lineage4.1': 1, u'lineage4.3': 12}	{'lineage4.': 27}	1	{0: {u'lineage4': 27}, 1: {u'1': 1, u'3': 24, u'6': 2}, 2: {u'1': 2, u'3': 12}, 3: {u'2': 1}}	3	3
308	Cluster1237_1:Cluster1258_1	Rv1402:Rv1877	isoniazid	38	3.21888	{u'lineage4.3.4.2.1': 1}	{'lineage4.': 1}	1	{0: {u'lineage4': 1}, 1: {u'3': 1}, 2: {u'4': 1}, 3: {u'2': 1}, 4: {u'1': 1}}	1	1
309	Cluster1237_1:Cluster1258_5	Rv1402:Rv1877	isoniazid	10	1.22378	{}	{}	0	{}	1	1
310	Cluster1237_2:Cluster1258_1	Rv1402:Rv1877	isoniazid	42	4.44265	{u'lineage2.2': 42}	{'lineage2.': 42}	1	{0: {u'lineage2': 42}, 1: {u'2': 42}}	1	1
311	Cluster1237_2:Cluster1258_5	Rv1402:Rv1877	isoniazid	18	3.61092	{u'lineage2.2': 18}	{'lineage2.': 18}	1	{0: {u'lineage2': 18}, 1: {u'2': 18}}	1	1
312	Cluster1237_3:Cluster1258_1	Rv1402:Rv1877	isoniazid	29	1.2852	{u'lineage4.3.4.2.1': 13, u'lineage4.3.4.2': 24, u'lineage4.3.4': 29, u'lineage4.3': 29}	{'lineage4.': 95}	1	{0: {u'lineage4': 95}, 1: {u'3': 95}, 2: {u'4': 66}, 3: {u'2': 37}, 4: {u'1': 13}}	1	1
313	Cluster1237_4:Cluster1258_1	Rv1402:Rv1877	isoniazid	43	4.46591	{u'lineage2.2.1': 43, u'lineage2.2': 43}	{'lineage2.': 86}	1	{0: {u'lineage2': 86}, 1: {u'2': 86}, 2: {u'1': 43}}	1	1
314	Cluster1237_4:Cluster1258_5	Rv1402:Rv1877	isoniazid	46	4.5326	{u'lineage2.2.1': 46, u'lineage2.2': 46}	{'lineage2.': 92}	1	{0: {u'lineage2': 92}, 1: {u'2': 92}, 2: {u'1': 46}}	1	1
315	Cluster1237_5:Cluster1258_1	Rv1402:Rv1877	isoniazid	1027	0.502533	{u'lineage2.2.1': 246, u'lineage4.6.2': 6, u'lineage2.1': 1, u'lineage1': 111, u'lineage4.1.1.3': 38, u'lineage3': 64, u'lineage4.4.2': 2, u'lineage1.1': 110, u'lineage4.6.2.2': 6, u'lineage4.3.3': 171, u'lineage4.2.1': 42, u'lineage4.6.1.2': 11, u'lineage4.3': 207, u'lineage2.2': 295, u'lineage4.5': 8, u'lineage4.1.2.1': 31, u'lineage4.1': 127, u'lineage4.6.1': 22, u'lineage1.1.3': 6}	{'lineage2.': 542, 'lineage1.': 227, 'lineage4.': 671, 'lineage3.': 64}	4	{0: {u'lineage4': 671, u'lineage1': 227, u'lineage3': 64, u'lineage2': 542}, 1: {u'1': 313, u'3': 378, u'2': 583, u'5': 8, u'4': 2, u'6': 45}, 2: {u'1': 359, u'3': 177, u'2': 45}, 3: {u'1': 31, u'3': 38, u'2': 17}}	4	6
316	Cluster1237_5:Cluster1258_2	Rv1402:Rv1877	isoniazid	16	3.49651	{}	{}	0	{}	1	1
317	Cluster1237_5:Cluster1258_3	Rv1402:Rv1877	isoniazid	9	-0.619039	{u'lineage1.2.1': 9, u'lineage1': 9}	{'lineage1.': 18}	1	{0: {u'lineage1': 18}, 1: {u'2': 9}, 2: {u'1': 9}}	1	1
318	Cluster1237_5:Cluster1258_4	Rv1402:Rv1877	isoniazid	17	1.82455	{u'lineage4.1': 17}	{'lineage4.': 17}	1	{0: {u'lineage4': 17}, 1: {u'1': 17}}	1	1
319	Cluster1237_5:Cluster1258_5	Rv1402:Rv1877	isoniazid	117	0.763916	{u'lineage4.1.2.1': 1, u'lineage2.2.1': 55, u'lineage2.2': 60, u'lineage4.6.1': 2, u'lineage1': 5, u'lineage3': 11, u'lineage4.6.1.2': 2, u'lineage4.2.1': 1, u'lineage4.3.3': 16, u'lineage4.5': 2, u'lineage4.4.2': 1, u'lineage4.1': 4, u'lineage1.1': 5, u'lineage4.3': 19}	{'lineage2.': 115, 'lineage1.': 10, 'lineage4.': 48, 'lineage3.': 11}	4	{0: {u'lineage4': 48, u'lineage1': 10, u'lineage3': 11, u'lineage2': 115}, 1: {u'1': 10, u'3': 35, u'2': 116, u'5': 2, u'4': 1, u'6': 4}, 2: {u'1': 60, u'3': 16, u'2': 2}, 3: {u'1': 1, u'2': 2}}	4	6
320	Cluster1237_6:Cluster1258_1	Rv1402:Rv1877	isoniazid	39	-0.56453	{u'lineage1': 39}	{'lineage1.': 39}	1	{0: {u'lineage1': 39}}	1	1
321	Cluster1237_6:Cluster1258_5	Rv1402:Rv1877	isoniazid	3	1.94591	{u'lineage1': 3}	{'lineage1.': 3}	1	{0: {u'lineage1': 3}}	1	1
322	Cluster1116_1:Cluster3849_1	Rv0265c:Rv1908c	isoniazid	82	-1.93221	{u'lineage1.1.3': 2, u'lineage2.2.1': 20, u'lineage2.2': 24, u'lineage1.2.1': 1, u'lineage1': 47, u'lineage1.1': 37, u'lineage3': 10}	{'lineage2.': 44, 'lineage1.': 87, 'lineage3.': 10}	3	{0: {u'lineage1': 87, u'lineage3': 10, u'lineage2': 44}, 1: {u'1': 39, u'2': 45}, 2: {u'1': 21, u'3': 2}}	3	3
323	Cluster1116_1:Cluster3849_2	Rv0265c:Rv1908c	isoniazid	71	-2.01097	{u'lineage2.2.1': 39, u'lineage2.2': 45, u'lineage2.1': 1, u'lineage1.2.1': 2, u'lineage1': 17, u'lineage3': 8, u'lineage1.1.1': 1, u'lineage1.1': 8}	{'lineage2.': 85, 'lineage1.': 28, 'lineage3.': 8}	3	{0: {u'lineage1': 28, u'lineage3': 8, u'lineage2': 85}, 1: {u'1': 10, u'2': 86}, 2: {u'1': 42}}	3	3
324	Cluster1116_2:Cluster3849_1	Rv0265c:Rv1908c	isoniazid	83	-0.887303	{u'lineage4.3.4.2': 4, u'lineage4.6.1.2': 2, u'lineage4.3.3': 11, u'lineage4.6.1': 5, u'lineage4.3.4': 4, u'lineage1': 1, u'lineage4.1.1.3': 4, u'lineage4.3.4.2.1': 1, u'lineage4.2.1': 2, u'lineage4.6.2': 2, u'lineage4.5': 4, u'lineage4.1.2.1': 4, u'lineage4.1': 20, u'lineage4.3': 26, u'lineage4.6.2.2': 2}	{'lineage1.': 1, 'lineage4.': 91}	2	{0: {u'lineage4': 91, u'lineage1': 1}, 1: {u'1': 28, u'3': 46, u'2': 2, u'5': 4, u'6': 11}, 2: {u'1': 13, u'3': 11, u'2': 8, u'4': 9}, 3: {u'1': 4, u'3': 4, u'2': 9}, 4: {u'1': 1}}	2	5
325	Cluster1116_2:Cluster3849_2	Rv0265c:Rv1908c	isoniazid	60	-1.25804	{u'lineage4.4.2': 1, u'lineage4.3.4.2': 3, u'lineage4.6.1.2': 1, u'lineage4.6.2': 1, u'lineage4.6.1': 5, u'lineage4.3.4': 4, u'lineage4.3.4.2.1': 2, u'lineage4.2.1': 4, u'lineage4.1.1.3': 2, u'lineage4.3.3': 1, u'lineage4.5': 1, u'lineage4.1.2.1': 6, u'lineage4.1': 14, u'lineage4.3': 10, u'lineage4.6.2.2': 1}	{'lineage4.': 56}	1	{0: {u'lineage4': 56}, 1: {u'1': 22, u'3': 20, u'2': 4, u'5': 1, u'4': 1, u'6': 8}, 2: {u'1': 12, u'3': 1, u'2': 9, u'4': 9}, 3: {u'1': 6, u'3': 2, u'2': 7}, 4: {u'1': 2}}	6	6
326	Cluster1116_3:Cluster3849_1	Rv0265c:Rv1908c	isoniazid	67	4.90527	{u'lineage1.1.3': 1, u'lineage2.2.1': 37, u'lineage2.2': 50, u'lineage4.1': 1, u'lineage1': 8, u'lineage1.1': 6, u'lineage3': 8}	{'lineage2.': 87, 'lineage1.': 15, 'lineage4.': 1, 'lineage3.': 8}	4	{0: {u'lineage4': 1, u'lineage1': 15, u'lineage3': 8, u'lineage2': 87}, 1: {u'1': 8, u'2': 87}, 2: {u'1': 37, u'3': 1}}	4	4
327	Cluster1116_3:Cluster3849_2	Rv0265c:Rv1908c	isoniazid	103	5.33272	{u'lineage2.2.1': 57, u'lineage2.2': 86, u'lineage1': 4, u'lineage1.1.1': 1, u'lineage3': 12, u'lineage1.1': 3}	{'lineage2.': 143, 'lineage1.': 8, 'lineage3.': 12}	3	{0: {u'lineage1': 8, u'lineage3': 12, u'lineage2': 143}, 1: {u'1': 4, u'2': 143}, 2: {u'1': 58}}	3	3
328	Cluster1116_4:Cluster3849_1	Rv0265c:Rv1908c	isoniazid	185	4.29592	{u'lineage4.3.4.2': 5, u'lineage4.6.1.2': 3, u'lineage4.3.3': 69, u'lineage4.6.1': 3, u'lineage4.3.4': 7, u'lineage4.1.1.3': 18, u'lineage4.3.4.2.1': 4, u'lineage4.2.1': 7, u'lineage4.6.2': 1, u'lineage4.1.2.1': 6, u'lineage4.1': 48, u'lineage4.3': 84, u'lineage4.6.2.2': 1}	{'lineage4.': 256}	1	{0: {u'lineage4': 256}, 1: {u'1': 72, u'3': 169, u'2': 7, u'6': 8}, 2: {u'1': 31, u'3': 69, u'2': 8, u'4': 16}, 3: {u'1': 6, u'3': 18, u'2': 13}, 4: {u'1': 4}}	4	4
329	Cluster1116_4:Cluster3849_2	Rv0265c:Rv1908c	isoniazid	124	3.28757	{u'lineage4.3.4.2': 2, u'lineage4.6.1.2': 2, u'lineage4.3.3': 54, u'lineage4.6.1': 4, u'lineage4.3.4': 2, u'lineage4.3.4.2.1': 2, u'lineage4.2.1': 5, u'lineage4.1': 19, u'lineage4.1.2.1': 7, u'lineage4.1.1.3': 4, u'lineage4.3': 61}	{'lineage4.': 162}	1	{0: {u'lineage4': 162}, 1: {u'1': 30, u'3': 121, u'2': 5, u'6': 6}, 2: {u'1': 15, u'3': 54, u'2': 7, u'4': 6}, 3: {u'1': 7, u'3': 4, u'2': 6}, 4: {u'1': 2}}	4	4
330	Cluster1116_5:Cluster3849_1	Rv0265c:Rv1908c	isoniazid	89	-1.49393	{u'lineage1.1.3': 4, u'lineage2.2.1': 28, u'lineage2.2': 29, u'lineage1.2.1': 3, u'lineage1': 38, u'lineage1.1': 30, u'lineage3': 22}	{'lineage2.': 57, 'lineage1.': 75, 'lineage3.': 22}	3	{0: {u'lineage1': 75, u'lineage3': 22, u'lineage2': 57}, 1: {u'1': 34, u'2': 60}, 2: {u'1': 31, u'3': 4}}	3	3
331	Cluster1116_5:Cluster3849_2	Rv0265c:Rv1908c	isoniazid	115	-1.94591	{u'lineage2.2.1': 70, u'lineage2.2': 75, u'lineage1.2.1': 3, u'lineage1': 32, u'lineage3': 8, u'lineage4.3.3': 1, u'lineage1.1': 21, u'lineage4.3': 1}	{'lineage2.': 145, 'lineage1.': 56, 'lineage4.': 2, 'lineage3.': 8}	4	{0: {u'lineage4': 2, u'lineage1': 56, u'lineage3': 8, u'lineage2': 145}, 1: {u'1': 21, u'3': 2, u'2': 148}, 2: {u'1': 73, u'3': 1}}	4	4
332	Cluster1116_6:Cluster3849_1	Rv0265c:Rv1908c	isoniazid	32	-1.84583	{u'lineage4.2.1': 3, u'lineage4.3.3': 2, u'lineage4.6.1': 1, u'lineage4.1.1.3': 1, u'lineage4.3.4': 1, u'lineage4.6.2': 1, u'lineage4.5': 1, u'lineage4.1.2.1': 2, u'lineage4.1': 8, u'lineage4.3': 7, u'lineage4.6.2.2': 1}	{'lineage4.': 28}	1	{0: {u'lineage4': 28}, 1: {u'1': 11, u'3': 10, u'2': 3, u'5': 1, u'6': 3}, 2: {u'1': 5, u'3': 2, u'2': 4, u'4': 1}, 3: {u'1': 2, u'3': 1, u'2': 1}}	5	5
333	Cluster1116_6:Cluster3849_2	Rv0265c:Rv1908c	isoniazid	12	-2.03688	{u'lineage4.3': 1, u'lineage2.2.1': 1, u'lineage4.3.3': 1, u'lineage4.1.2.1': 2, u'lineage4.1': 6, u'lineage4.1.1.3': 1}	{'lineage2.': 1, 'lineage4.': 11}	2	{0: {u'lineage4': 11, u'lineage2': 1}, 1: {u'1': 9, u'3': 2, u'2': 1}, 2: {u'1': 2, u'3': 1, u'2': 2}, 3: {u'1': 2, u'3': 1}}	2	3
334	Cluster1116_7:Cluster3849_1	Rv0265c:Rv1908c	isoniazid	80	3.97029	{u'lineage1.1.3': 1, u'lineage2.2.1': 48, u'lineage2.2': 66, u'lineage1': 10, u'lineage1.1': 5, u'lineage3': 4}	{'lineage2.': 114, 'lineage1.': 16, 'lineage3.': 4}	3	{0: {u'lineage1': 16, u'lineage3': 4, u'lineage2': 114}, 1: {u'1': 6, u'2': 114}, 2: {u'1': 48, u'3': 1}}	3	3
335	Cluster1116_7:Cluster3849_2	Rv0265c:Rv1908c	isoniazid	122	4.39445	{u'lineage2.2.1': 80, u'lineage2.2': 108, u'lineage4.1.2.1': 1, u'lineage1': 2, u'lineage1.1': 2, u'lineage3': 10}	{'lineage2.': 188, 'lineage1.': 4, 'lineage4.': 1, 'lineage3.': 10}	4	{0: {u'lineage4': 1, u'lineage1': 4, u'lineage3': 10, u'lineage2': 188}, 1: {u'1': 3, u'2': 188}, 2: {u'1': 80, u'2': 1}, 3: {u'1': 1}}	4	4
336	Cluster1116_8:Cluster3849_1	Rv0265c:Rv1908c	isoniazid	101	3.68387	{u'lineage4.3.4.2': 3, u'lineage4.6.1.2': 2, u'lineage4.3.3': 27, u'lineage4.6.1': 3, u'lineage4.3.4': 3, u'lineage4.3.4.2.1': 1, u'lineage4.2.1': 13, u'lineage4.1': 18, u'lineage4.1.2.1': 2, u'lineage4.1.1.3': 5, u'lineage4.3': 31}	{'lineage4.': 108}	1	{0: {u'lineage4': 108}, 1: {u'1': 25, u'3': 65, u'2': 13, u'6': 5}, 2: {u'1': 23, u'3': 27, u'2': 2, u'4': 7}, 3: {u'1': 2, u'3': 5, u'2': 6}, 4: {u'1': 1}}	4	4
337	Cluster1116_8:Cluster3849_2	Rv0265c:Rv1908c	isoniazid	61	3.69718	{u'lineage4.3.4.2': 5, u'lineage4.3.3': 21, u'lineage4.6.1': 1, u'lineage4.3.4': 6, u'lineage4.3.4.2.1': 3, u'lineage4.2.1': 11, u'lineage4.1.1.3': 1, u'lineage4.1.2.1': 3, u'lineage4.1': 6, u'lineage4.3': 27}	{'lineage4.': 84}	1	{0: {u'lineage4': 84}, 1: {u'1': 10, u'3': 62, u'2': 11, u'6': 1}, 2: {u'1': 13, u'3': 21, u'2': 3, u'4': 14}, 3: {u'1': 3, u'3': 1, u'2': 8}, 4: {u'1': 3}}	4	4
338	Cluster1116_1:Cluster7026_1	Rv2704:Rv1908c	isoniazid	23	-2.15176	{u'lineage1.1.3': 1, u'lineage2.2.1': 11, u'lineage2.2': 13, u'lineage1': 8, u'lineage1.1': 6, u'lineage3': 2}	{'lineage2.': 24, 'lineage1.': 15, 'lineage3.': 2}	3	{0: {u'lineage1': 15, u'lineage3': 2, u'lineage2': 24}, 1: {u'1': 7, u'2': 24}, 2: {u'1': 11, u'3': 1}}	3	3
339	Cluster1116_1:Cluster7026_2	Rv2704:Rv1908c	isoniazid	127	-1.91066	{u'lineage2.2.1': 42, u'lineage2.2': 48, u'lineage2.1': 1, u'lineage1.2.1': 3, u'lineage1': 59, u'lineage3': 17, u'lineageBOV_AFRI': 1, u'lineage1.1.1': 1, u'lineage1.1': 40, u'lineage1.1.3': 1}	{'lineage2.': 91, 'lineage1.': 104, 'lineage3.': 17}	3	{0: {u'lineageBOV_AFRI': 1, u'lineage1': 104, u'lineage3': 17, u'lineage2': 91}, 1: {u'1': 43, u'2': 93}, 2: {u'1': 46, u'3': 1}}	4	4
340	Cluster1116_2:Cluster7026_1	Rv2704:Rv1908c	isoniazid	19	-1.23676	{u'lineage4.3.4.2': 1, u'lineage4.3.3': 2, u'lineage4.3.4': 1, u'lineage4.1.1.3': 1, u'lineage4.5': 1, u'lineage4.1.2.1': 1, u'lineage4.1': 5, u'lineage4.3': 4}	{'lineage4.': 16}	1	{0: {u'lineage4': 16}, 1: {u'1': 7, u'3': 8, u'5': 1}, 2: {u'1': 1, u'3': 2, u'2': 1, u'4': 2}, 3: {u'1': 1, u'3': 1, u'2': 1}}	3	4
341	Cluster1116_2:Cluster7026_2	Rv2704:Rv1908c	isoniazid	113	-0.919363	{u'lineage4.6.1.2': 3, u'lineage4.6.2': 3, u'lineage4.6.1': 5, u'lineage1': 1, u'lineage4.1.1.3': 5, u'lineage4.3.4.2.1': 3, u'lineage4.3.4': 6, u'lineage4.4.2': 1, u'lineage4.6.2.2': 3, u'lineage4.3.4.2': 5, u'lineage4.3.3': 10, u'lineage4.2.1': 6, u'lineage4.5': 4, u'lineage4.1.2.1': 8, u'lineage4.1': 26, u'lineage4.3': 32}	{'lineage1.': 1, 'lineage4.': 120}	2	{0: {u'lineage4': 120, u'lineage1': 1}, 1: {u'1': 39, u'3': 56, u'2': 6, u'5': 4, u'4': 1, u'6': 14}, 2: {u'1': 19, u'3': 10, u'2': 15, u'4': 14}, 3: {u'1': 8, u'3': 5, u'2': 14}, 4: {u'1': 3}}	2	6
342	Cluster1116_2:Cluster7026_3	Rv2704:Rv1908c	isoniazid	4	-0.847298	{u'lineage4.1.2.1': 1, u'lineage4.1': 2}	{'lineage4.': 3}	1	{0: {u'lineage4': 3}, 1: {u'1': 3}, 2: {u'2': 1}, 3: {u'1': 1}}	1	1
343	Cluster1116_3:Cluster7026_1	Rv2704:Rv1908c	isoniazid	14	3.3673	{u'lineage2.2.1': 10, u'lineage2.2': 13, u'lineage4.1': 1}	{'lineage2.': 23, 'lineage4.': 1}	2	{0: {u'lineage4': 1, u'lineage2': 23}, 1: {u'1': 1, u'2': 23}, 2: {u'1': 10}}	2	2
344	Cluster1116_3:Cluster7026_2	Rv2704:Rv1908c	isoniazid	157	5.75257	{u'lineage1.1.3': 1, u'lineage2.2.1': 83, u'lineage2.2': 122, u'lineage1': 14, u'lineage1.1.1': 1, u'lineage3': 20, u'lineage1.1': 11}	{'lineage2.': 205, 'lineage1.': 27, 'lineage3.': 20}	3	{0: {u'lineage1': 27, u'lineage3': 20, u'lineage2': 205}, 1: {u'1': 13, u'2': 205}, 2: {u'1': 84, u'3': 1}}	3	3
345	Cluster1116_3:Cluster7026_3	Rv2704:Rv1908c	isoniazid	4	2.19722	{u'lineage2.2.1': 4, u'lineage2.2': 4}	{'lineage2.': 8}	1	{0: {u'lineage2': 8}, 1: {u'2': 8}, 2: {u'1': 4}}	1	1
346	Cluster1116_4:Cluster7026_1	Rv2704:Rv1908c	isoniazid	32	3.04452	{u'lineage4.2.1': 4, u'lineage4.3': 5, u'lineage4.3.3': 4, u'lineage4.6.1': 1, u'lineage4.1.2.1': 1, u'lineage4.1': 11, u'lineage4.1.1.3': 7}	{'lineage4.': 33}	1	{0: {u'lineage4': 33}, 1: {u'1': 19, u'3': 9, u'2': 4, u'6': 1}, 2: {u'1': 12, u'3': 4, u'2': 1}, 3: {u'1': 1, u'3': 7}}	4	4
347	Cluster1116_4:Cluster7026_2	Rv2704:Rv1908c	isoniazid	280	3.91384	{u'lineage4.3.4.2': 7, u'lineage4.6.1.2': 5, u'lineage4.3.3': 119, u'lineage4.6.1': 6, u'lineage4.3.4': 9, u'lineage4.1.1.3': 15, u'lineage4.3.4.2.1': 6, u'lineage4.2.1': 8, u'lineage4.6.2': 1, u'lineage4.1.2.1': 12, u'lineage4.1': 57, u'lineage4.3': 140, u'lineage4.6.2.2': 1}	{'lineage4.': 386}	1	{0: {u'lineage4': 386}, 1: {u'1': 84, u'3': 281, u'2': 8, u'6': 13}, 2: {u'1': 34, u'3': 119, u'2': 14, u'4': 22}, 3: {u'1': 12, u'3': 15, u'2': 19}, 4: {u'1': 6}}	4	4
348	Cluster1116_5:Cluster7026_1	Rv2704:Rv1908c	isoniazid	36	-1.74524	{u'lineage1.1.3': 1, u'lineage2.2.1': 13, u'lineage2.2': 15, u'lineage1': 10, u'lineage1.1': 8, u'lineage3': 11}	{'lineage2.': 28, 'lineage1.': 19, 'lineage3.': 11}	3	{0: {u'lineage1': 19, u'lineage3': 11, u'lineage2': 28}, 1: {u'1': 9, u'2': 28}, 2: {u'1': 13, u'3': 1}}	3	3
349	Cluster1116_5:Cluster7026_2	Rv2704:Rv1908c	isoniazid	169	-1.7346	{u'lineage2.2.1': 81, u'lineage2.2': 85, u'lineage1.2.1': 6, u'lineage1': 66, u'lineage3': 18, u'lineage1.1.3': 3, u'lineage4.3.3': 1, u'lineage1.1': 46, u'lineage4.3': 1}	{'lineage2.': 166, 'lineage1.': 121, 'lineage4.': 2, 'lineage3.': 18}	4	{0: {u'lineage4': 2, u'lineage1': 121, u'lineage3': 18, u'lineage2': 166}, 1: {u'1': 49, u'3': 2, u'2': 172}, 2: {u'1': 87, u'3': 4}}	4	4
350	Cluster1116_6:Cluster7026_2	Rv2704:Rv1908c	isoniazid	31	-1.81011	{u'lineage4.2.1': 1, u'lineage2.2.1': 1, u'lineage4.3.3': 2, u'lineage4.6.1': 1, u'lineage4.1.1.3': 1, u'lineage4.3.4': 1, u'lineage4.6.2': 1, u'lineage4.1.2.1': 2, u'lineage4.1': 8, u'lineage4.3': 6, u'lineage4.6.2.2': 1}	{'lineage2.': 1, 'lineage4.': 24}	2	{0: {u'lineage4': 24, u'lineage2': 1}, 1: {u'1': 11, u'3': 9, u'2': 2, u'6': 3}, 2: {u'1': 4, u'3': 2, u'2': 4, u'4': 1}, 3: {u'1': 2, u'3': 1, u'2': 1}}	2	4
351	Cluster1116_6:Cluster7026_3	Rv2704:Rv1908c	isoniazid	3	-0.510826	{u'lineage4.1.2.1': 1, u'lineage4.1': 2}	{'lineage4.': 3}	1	{0: {u'lineage4': 3}, 1: {u'1': 3}, 2: {u'2': 1}, 3: {u'1': 1}}	1	1
352	Cluster1116_7:Cluster7026_1	Rv2704:Rv1908c	isoniazid	24	2.75154	{u'lineage1.1.3': 1, u'lineage2.2.1': 15, u'lineage2.2': 19, u'lineage1': 3, u'lineage1.1': 3, u'lineage3': 2}	{'lineage2.': 34, 'lineage1.': 7, 'lineage3.': 2}	3	{0: {u'lineage1': 7, u'lineage3': 2, u'lineage2': 34}, 1: {u'1': 4, u'2': 34}, 2: {u'1': 15, u'3': 1}}	3	3
353	Cluster1116_7:Cluster7026_2	Rv2704:Rv1908c	isoniazid	177	4.76786	{u'lineage2.2.1': 110, u'lineage2.2': 153, u'lineage4.1.2.1': 1, u'lineage1': 10, u'lineage1.1': 5, u'lineage3': 12}	{'lineage2.': 263, 'lineage1.': 15, 'lineage4.': 1, 'lineage3.': 12}	4	{0: {u'lineage4': 1, u'lineage1': 15, u'lineage3': 12, u'lineage2': 263}, 1: {u'1': 6, u'2': 263}, 2: {u'1': 110, u'2': 1}, 3: {u'1': 1}}	4	4
354	Cluster1116_7:Cluster7026_3	Rv2704:Rv1908c	isoniazid	4	2.19722	{u'lineage2.2.1': 4, u'lineage2.2': 4}	{'lineage2.': 8}	1	{0: {u'lineage2': 8}, 1: {u'2': 8}, 2: {u'1': 4}}	1	1
355	Cluster1116_8:Cluster7026_1	Rv2704:Rv1908c	isoniazid	41	4.41884	{u'lineage4.3.4.2': 3, u'lineage4.6.1.2': 1, u'lineage4.3.3': 3, u'lineage4.6.1': 1, u'lineage4.3.4': 3, u'lineage4.3.4.2.1': 2, u'lineage4.2.1': 9, u'lineage4.1': 9, u'lineage4.1.2.1': 2, u'lineage4.1.1.3': 3, u'lineage4.3': 7}	{'lineage4.': 43}	1	{0: {u'lineage4': 43}, 1: {u'1': 14, u'3': 18, u'2': 9, u'6': 2}, 2: {u'1': 14, u'3': 3, u'2': 2, u'4': 8}, 3: {u'1': 2, u'3': 3, u'2': 6}, 4: {u'1': 2}}	4	4
356	Cluster1116_8:Cluster7026_2	Rv2704:Rv1908c	isoniazid	117	3.48781	{u'lineage4.3.4.2': 5, u'lineage4.3.3': 45, u'lineage4.3.4': 6, u'lineage4.1.1.3': 3, u'lineage4.3.4.2.1': 2, u'lineage4.2.1': 15, u'lineage4.1.2.1': 3, u'lineage4.1': 15, u'lineage4.3': 51}	{'lineage4.': 145}	1	{0: {u'lineage4': 145}, 1: {u'1': 21, u'3': 109, u'2': 15}, 2: {u'1': 18, u'3': 45, u'2': 3, u'4': 13}, 3: {u'1': 3, u'3': 3, u'2': 7}, 4: {u'1': 2}}	3	4
357	Cluster1116_8:Cluster7026_3	Rv2704:Rv1908c	isoniazid	4	2.19722	{u'lineage4.6.1.2': 1, u'lineage4.6.1': 3}	{'lineage4.': 4}	1	{0: {u'lineage4': 4}, 1: {u'6': 4}, 2: {u'1': 4}, 3: {u'2': 1}}	1	1
358	Cluster1116_1:Cluster2178_2	Rv0016c:Rv1908c	isoniazid	84	-2.33537	{u'lineage2.2.1': 28, u'lineage2.2': 33, u'lineage1.2.1': 1, u'lineage1': 45, u'lineage3': 5, u'lineage1.1.1': 1, u'lineage1.1': 32, u'lineage1.1.3': 1}	{'lineage2.': 61, 'lineage1.': 80, 'lineage3.': 5}	3	{0: {u'lineage1': 80, u'lineage3': 5, u'lineage2': 61}, 1: {u'1': 34, u'2': 62}, 2: {u'1': 30, u'3': 1}}	3	3
359	Cluster1116_1:Cluster2178_3	Rv0016c:Rv1908c	isoniazid	71	-1.6603	{u'lineage2.2.1': 31, u'lineage2.2': 36, u'lineage2.1': 1, u'lineage1.2.1': 2, u'lineage1': 20, u'lineage3': 13, u'lineageBOV_AFRI': 1, u'lineage1.1': 14, u'lineage1.1.3': 1}	{'lineage2.': 68, 'lineage1.': 37, 'lineage3.': 13}	3	{0: {u'lineageBOV_AFRI': 1, u'lineage1': 37, u'lineage3': 13, u'lineage2': 68}, 1: {u'1': 16, u'2': 69}, 2: {u'1': 33, u'3': 1}}	4	4
360	Cluster1116_2:Cluster2178_1	Rv0016c:Rv1908c	isoniazid	3	-0.510826	{u'lineage4.1': 2}	{'lineage4.': 2}	1	{0: {u'lineage4': 2}, 1: {u'1': 2}}	1	1
361	Cluster1116_2:Cluster2178_2	Rv0016c:Rv1908c	isoniazid	59	-1.14356	{u'lineage4.6.1.2': 1, u'lineage4.6.2': 2, u'lineage4.6.1': 5, u'lineage1': 1, u'lineage4.1.1.3': 2, u'lineage4.3.4.2.1': 3, u'lineage4.3.4': 4, u'lineage4.4.2': 1, u'lineage4.6.2.2': 2, u'lineage4.3.4.2': 3, u'lineage4.3.3': 7, u'lineage4.2.1': 1, u'lineage4.5': 3, u'lineage4.1.2.1': 1, u'lineage4.1': 11, u'lineage4.3': 18}	{'lineage1.': 1, 'lineage4.': 64}	2	{0: {u'lineage4': 64, u'lineage1': 1}, 1: {u'1': 14, u'3': 35, u'2': 1, u'5': 3, u'4': 1, u'6': 10}, 2: {u'1': 9, u'3': 7, u'2': 6, u'4': 10}, 3: {u'1': 1, u'3': 2, u'2': 9}, 4: {u'1': 3}}	2	6
362	Cluster1116_2:Cluster2178_3	Rv0016c:Rv1908c	isoniazid	75	-0.866166	{u'lineage4.3.4.2': 4, u'lineage4.6.1.2': 2, u'lineage4.3.3': 5, u'lineage4.6.1': 5, u'lineage4.2.1': 5, u'lineage4.3.4': 4, u'lineage4.1.1.3': 4, u'lineage4.6.2': 1, u'lineage4.5': 2, u'lineage4.1.2.1': 6, u'lineage4.1': 18, u'lineage4.3': 18, u'lineage4.6.2.2': 1}	{'lineage4.': 75}	1	{0: {u'lineage4': 75}, 1: {u'1': 28, u'3': 31, u'2': 5, u'5': 2, u'6': 9}, 2: {u'1': 16, u'3': 5, u'2': 8, u'4': 8}, 3: {u'1': 6, u'3': 4, u'2': 7}}	5	5
363	Cluster1116_3:Cluster2178_2	Rv0016c:Rv1908c	isoniazid	58	4.76217	{u'lineage2.2.1': 41, u'lineage2.2': 52, u'lineage1': 2, u'lineage1.1': 2, u'lineage3': 4}	{'lineage2.': 93, 'lineage1.': 4, 'lineage3.': 4}	3	{0: {u'lineage1': 4, u'lineage3': 4, u'lineage2': 93}, 1: {u'1': 2, u'2': 93}, 2: {u'1': 41}}	3	3
364	Cluster1116_3:Cluster2178_3	Rv0016c:Rv1908c	isoniazid	113	5.42495	{u'lineage1.1.3': 1, u'lineage2.2.1': 55, u'lineage2.2': 85, u'lineage4.1': 1, u'lineage1': 11, u'lineage1.1': 8, u'lineage3': 15}	{'lineage2.': 140, 'lineage1.': 20, 'lineage4.': 1, 'lineage3.': 15}	4	{0: {u'lineage4': 1, u'lineage1': 20, u'lineage3': 15, u'lineage2': 140}, 1: {u'1': 10, u'2': 140}, 2: {u'1': 55, u'3': 1}}	4	4
365	Cluster1116_4:Cluster2178_1	Rv0016c:Rv1908c	isoniazid	2	1.60944	{u'lineage4.1': 2}	{'lineage4.': 2}	1	{0: {u'lineage4': 2}, 1: {u'1': 2}}	1	1
366	Cluster1116_4:Cluster2178_2	Rv0016c:Rv1908c	isoniazid	118	3.8416	{u'lineage4.3.4.2': 3, u'lineage4.3.3': 53, u'lineage4.6.1': 2, u'lineage4.3.4': 4, u'lineage4.3.4.2.1': 2, u'lineage4.2.1': 10, u'lineage4.6.2': 1, u'lineage4.1': 20, u'lineage4.1.2.1': 1, u'lineage4.1.1.3': 5, u'lineage4.3': 63, u'lineage4.6.2.2': 1}	{'lineage4.': 165}	1	{0: {u'lineage4': 165}, 1: {u'1': 26, u'3': 125, u'2': 10, u'6': 4}, 2: {u'1': 17, u'3': 53, u'2': 3, u'4': 9}, 3: {u'1': 1, u'3': 5, u'2': 6}, 4: {u'1': 2}}	4	4
367	Cluster1116_4:Cluster2178_3	Rv0016c:Rv1908c	isoniazid	192	3.73502	{u'lineage4.3.4.2': 4, u'lineage4.6.1.2': 5, u'lineage4.3.3': 70, u'lineage4.6.1': 5, u'lineage4.3.4': 5, u'lineage4.1.1.3': 17, u'lineage4.3.4.2.1': 4, u'lineage4.2.1': 2, u'lineage4.1.2.1': 12, u'lineage4.1': 46, u'lineage4.3': 82}	{'lineage4.': 252}	1	{0: {u'lineage4': 252}, 1: {u'1': 75, u'3': 165, u'2': 2, u'6': 10}, 2: {u'1': 29, u'3': 70, u'2': 12, u'4': 13}, 3: {u'1': 12, u'3': 17, u'2': 13}, 4: {u'1': 4}}	4	4
368	Cluster1116_5:Cluster2178_2	Rv0016c:Rv1908c	isoniazid	133	-2.03407	{u'lineage2.2.1': 57, u'lineage2.2': 61, u'lineage1.2.1': 5, u'lineage1': 56, u'lineage3': 16, u'lineage1.1.3': 4, u'lineage4.3.3': 1, u'lineage1.1': 39, u'lineage4.3': 1}	{'lineage2.': 118, 'lineage1.': 104, 'lineage4.': 2, 'lineage3.': 16}	4	{0: {u'lineage4': 2, u'lineage1': 104, u'lineage3': 16, u'lineage2': 118}, 1: {u'1': 43, u'3': 2, u'2': 123}, 2: {u'1': 62, u'3': 5}}	4	4
369	Cluster1116_5:Cluster2178_3	Rv0016c:Rv1908c	isoniazid	70	-1.36009	{u'lineage2.2.1': 39, u'lineage2.2': 41, u'lineage1.2.1': 1, u'lineage1': 19, u'lineage1.1': 14, u'lineage3': 10}	{'lineage2.': 80, 'lineage1.': 34, 'lineage3.': 10}	3	{0: {u'lineage1': 34, u'lineage3': 10, u'lineage2': 80}, 1: {u'1': 14, u'2': 81}, 2: {u'1': 40}}	3	3
370	Cluster1116_6:Cluster2178_2	Rv0016c:Rv1908c	isoniazid	19	-2.51231	{u'lineage4.2.1': 2, u'lineage4.3': 4, u'lineage2.2.1': 1, u'lineage4.3.3': 1, u'lineage4.1': 8, u'lineage4.1.1.3': 1}	{'lineage2.': 1, 'lineage4.': 16}	2	{0: {u'lineage4': 16, u'lineage2': 1}, 1: {u'1': 9, u'3': 5, u'2': 3}, 2: {u'1': 4, u'3': 1}, 3: {u'3': 1}}	2	3
371	Cluster1116_6:Cluster2178_3	Rv0016c:Rv1908c	isoniazid	23	-1.46634	{u'lineage4.3.3': 2, u'lineage4.6.1': 1, u'lineage4.2.1': 1, u'lineage4.3.4': 1, u'lineage4.6.2': 1, u'lineage4.1.2.1': 2, u'lineage4.1': 3, u'lineage4.3': 4, u'lineage4.6.2.2': 1}	{'lineage4.': 16}	1	{0: {u'lineage4': 16}, 1: {u'1': 5, u'3': 7, u'2': 1, u'6': 3}, 2: {u'1': 2, u'3': 2, u'2': 4, u'4': 1}, 3: {u'1': 2, u'2': 1}}	4	4
372	Cluster1116_7:Cluster2178_1	Rv0016c:Rv1908c	isoniazid	2	1.60944	{u'lineage2.2.1': 1, u'lineage2.2': 2}	{'lineage2.': 3}	1	{0: {u'lineage2': 3}, 1: {u'2': 3}, 2: {u'1': 1}}	1	1
373	Cluster1116_7:Cluster2178_2	Rv0016c:Rv1908c	isoniazid	121	3.86703	{u'lineage1.1.3': 1, u'lineage2.2.1': 79, u'lineage2.2': 105, u'lineage1': 10, u'lineage1.1': 8, u'lineage3': 5}	{'lineage2.': 184, 'lineage1.': 19, 'lineage3.': 5}	3	{0: {u'lineage1': 19, u'lineage3': 5, u'lineage2': 184}, 1: {u'1': 9, u'2': 184}, 2: {u'1': 79, u'3': 1}}	3	3
374	Cluster1116_7:Cluster2178_3	Rv0016c:Rv1908c	isoniazid	81	5.09375	{u'lineage2.2.1': 49, u'lineage2.2': 69, u'lineage4.1.2.1': 1, u'lineage1': 2, u'lineage3': 9}	{'lineage2.': 118, 'lineage1.': 2, 'lineage4.': 1, 'lineage3.': 9}	4	{0: {u'lineage4': 1, u'lineage1': 2, u'lineage3': 9, u'lineage2': 118}, 1: {u'1': 1, u'2': 118}, 2: {u'1': 49, u'2': 1}, 3: {u'1': 1}}	4	4
375	Cluster1116_8:Cluster2178_1	Rv0016c:Rv1908c	isoniazid	3	1.94591	{u'lineage4.2.1': 1}	{'lineage4.': 1}	1	{0: {u'lineage4': 1}, 1: {u'2': 1}, 2: {u'1': 1}}	1	1
376	Cluster1116_8:Cluster2178_2	Rv0016c:Rv1908c	isoniazid	74	3.3673	{u'lineage4.3.4.2': 3, u'lineage4.6.1.2': 1, u'lineage4.3.3': 17, u'lineage4.6.1': 1, u'lineage4.3.4': 3, u'lineage4.3.4.2.1': 2, u'lineage4.2.1': 15, u'lineage4.1': 13, u'lineage4.1.2.1': 3, u'lineage4.1.1.3': 2, u'lineage4.3': 20}	{'lineage4.': 80}	1	{0: {u'lineage4': 80}, 1: {u'1': 18, u'3': 45, u'2': 15, u'6': 2}, 2: {u'1': 19, u'3': 17, u'2': 3, u'4': 8}, 3: {u'1': 3, u'3': 2, u'2': 6}, 4: {u'1': 2}}	4	4
377	Cluster1116_8:Cluster2178_3	Rv0016c:Rv1908c	isoniazid	83	4.00733	{u'lineage4.3.4.2': 5, u'lineage4.6.1.2': 1, u'lineage4.3.3': 30, u'lineage4.6.1': 3, u'lineage4.3.4': 6, u'lineage4.3.4.2.1': 2, u'lineage4.2.1': 8, u'lineage4.1': 11, u'lineage4.1.2.1': 2, u'lineage4.1.1.3': 4, u'lineage4.3': 37}	{'lineage4.': 109}	1	{0: {u'lineage4': 109}, 1: {u'1': 17, u'3': 80, u'2': 8, u'6': 4}, 2: {u'1': 16, u'3': 30, u'2': 2, u'4': 13}, 3: {u'1': 2, u'3': 4, u'2': 8}, 4: {u'1': 2}}	4	4
378	Cluster1116_1:Cluster4498_2	Rv0838:Rv1908c	isoniazid	144	-1.92247	{u'lineage2.2.1': 57, u'lineage2.2': 60, u'lineage2.1': 1, u'lineage1.2.1': 3, u'lineage1': 63, u'lineage3': 19, u'lineage1.1': 42, u'lineage1.1.3': 1}	{'lineage2.': 118, 'lineage1.': 109, 'lineage3.': 19}	3	{0: {u'lineage1': 109, u'lineage3': 19, u'lineage2': 118}, 1: {u'1': 44, u'2': 120}, 2: {u'1': 60, u'3': 1}}	3	3
379	Cluster1116_2:Cluster4498_2	Rv0838:Rv1908c	isoniazid	137	-1.06033	{u'lineage4.6.1.2': 3, u'lineage4.6.2': 3, u'lineage4.6.1': 10, u'lineage1': 1, u'lineage4.1.1.3': 6, u'lineage4.3.4.2.1': 3, u'lineage4.3.4': 8, u'lineage4.4.2': 1, u'lineage4.6.2.2': 3, u'lineage4.3.4.2': 7, u'lineage4.3.3': 11, u'lineage4.2.1': 1, u'lineage4.5': 5, u'lineage4.1.2.1': 10, u'lineage4.1': 33, u'lineage4.3': 36}	{'lineage1.': 1, 'lineage4.': 140}	2	{0: {u'lineage4': 140, u'lineage1': 1}, 1: {u'1': 49, u'3': 65, u'2': 1, u'5': 5, u'4': 1, u'6': 19}, 2: {u'1': 20, u'3': 11, u'2': 17, u'4': 18}, 3: {u'1': 10, u'3': 6, u'2': 16}, 4: {u'1': 3}}	2	6
380	Cluster1116_3:Cluster4498_1	Rv0838:Rv1908c	isoniazid	2	1.60944	{u'lineage2.2': 2}	{'lineage2.': 2}	1	{0: {u'lineage2': 2}, 1: {u'2': 2}}	1	1
381	Cluster1116_3:Cluster4498_2	Rv0838:Rv1908c	isoniazid	171	5.83773	{u'lineage2.2.1': 95, u'lineage2.2': 135, u'lineage1': 14, u'lineage3': 20, u'lineage4.1': 1, u'lineage1.1.1': 1, u'lineage1.1': 11, u'lineage1.1.3': 1}	{'lineage2.': 230, 'lineage1.': 27, 'lineage4.': 1, 'lineage3.': 20}	4	{0: {u'lineage4': 1, u'lineage1': 27, u'lineage3': 20, u'lineage2': 230}, 1: {u'1': 14, u'2': 230}, 2: {u'1': 96, u'3': 1}}	4	4
382	Cluster1116_3:Cluster4498_3	Rv0838:Rv1908c	isoniazid	2	1.60944	{u'lineage2.2.1': 2, u'lineage2.2': 2}	{'lineage2.': 4}	1	{0: {u'lineage2': 4}, 1: {u'2': 4}, 2: {u'1': 2}}	1	1
383	Cluster1116_4:Cluster4498_2	Rv0838:Rv1908c	isoniazid	310	3.84687	{u'lineage4.3.4.2': 7, u'lineage4.6.1.2': 5, u'lineage4.3.3': 123, u'lineage4.6.1': 7, u'lineage4.3.4': 9, u'lineage4.1.1.3': 22, u'lineage4.3.4.2.1': 6, u'lineage4.2.1': 12, u'lineage4.6.2': 1, u'lineage4.1.2.1': 13, u'lineage4.1': 67, u'lineage4.3': 145, u'lineage4.6.2.2': 1}	{'lineage4.': 418}	1	{0: {u'lineage4': 418}, 1: {u'1': 102, u'3': 290, u'2': 12, u'6': 14}, 2: {u'1': 46, u'3': 123, u'2': 15, u'4': 22}, 3: {u'1': 13, u'3': 22, u'2': 19}, 4: {u'1': 6}}	4	4
384	Cluster1116_5:Cluster4498_2	Rv0838:Rv1908c	isoniazid	193	-1.71852	{u'lineage2.2.1': 91, u'lineage2.2': 93, u'lineage1.2.1': 6, u'lineage1': 71, u'lineage3': 29, u'lineage1.1.3': 3, u'lineage4.3.3': 1, u'lineage1.1': 50, u'lineage4.3': 1}	{'lineage2.': 184, 'lineage1.': 130, 'lineage4.': 2, 'lineage3.': 29}	4	{0: {u'lineage4': 2, u'lineage1': 130, u'lineage3': 29, u'lineage2': 184}, 1: {u'1': 53, u'3': 2, u'2': 190}, 2: {u'1': 97, u'3': 4}}	4	4
385	Cluster1116_6:Cluster4498_2	Rv0838:Rv1908c	isoniazid	44	-2.19722	{u'lineage2.2.1': 1, u'lineage4.3.3': 3, u'lineage4.6.1': 1, u'lineage4.1.1.3': 3, u'lineage4.3.4': 1, u'lineage4.6.2': 1, u'lineage4.5': 1, u'lineage4.1.2.1': 4, u'lineage4.1': 15, u'lineage4.3': 8, u'lineage4.6.2.2': 1}	{'lineage2.': 1, 'lineage4.': 38}	2	{0: {u'lineage4': 38, u'lineage2': 1}, 1: {u'1': 22, u'3': 12, u'2': 1, u'5': 1, u'6': 3}, 2: {u'1': 5, u'3': 3, u'2': 6, u'4': 1}, 3: {u'1': 4, u'3': 3, u'2': 1}}	2	5
386	Cluster1116_7:Cluster4498_1	Rv0838:Rv1908c	isoniazid	1	1.09861	{u'lineage2.2': 1}	{'lineage2.': 1}	1	{0: {u'lineage2': 1}, 1: {u'2': 1}}	1	1
387	Cluster1116_7:Cluster4498_2	Rv0838:Rv1908c	isoniazid	199	4.36945	{u'lineage1.1.3': 1, u'lineage2.2.1': 126, u'lineage2.2': 170, u'lineage4.1.2.1': 1, u'lineage1': 13, u'lineage1.1': 8, u'lineage3': 14}	{'lineage2.': 296, 'lineage1.': 22, 'lineage4.': 1, 'lineage3.': 14}	4	{0: {u'lineage4': 1, u'lineage1': 22, u'lineage3': 14, u'lineage2': 296}, 1: {u'1': 10, u'2': 296}, 2: {u'1': 126, u'3': 1, u'2': 1}, 3: {u'1': 1}}	4	4
388	Cluster1116_7:Cluster4498_3	Rv0838:Rv1908c	isoniazid	2	1.60944	{u'lineage2.2.1': 1, u'lineage2.2': 2}	{'lineage2.': 3}	1	{0: {u'lineage2': 3}, 1: {u'2': 3}, 2: {u'1': 1}}	1	1
389	Cluster1116_8:Cluster4498_2	Rv0838:Rv1908c	isoniazid	160	4.14946	{u'lineage4.3.4.2': 8, u'lineage4.6.1.2': 2, u'lineage4.3.3': 46, u'lineage4.6.1': 4, u'lineage4.3.4': 9, u'lineage4.3.4.2.1': 4, u'lineage4.2.1': 24, u'lineage4.1': 24, u'lineage4.1.2.1': 5, u'lineage4.1.1.3': 6, u'lineage4.3': 56}	{'lineage4.': 188}	1	{0: {u'lineage4': 188}, 1: {u'1': 35, u'3': 123, u'2': 24, u'6': 6}, 2: {u'1': 36, u'3': 46, u'2': 5, u'4': 21}, 3: {u'1': 5, u'3': 6, u'2': 14}, 4: {u'1': 4}}	4	4
390	Cluster2178_1:Cluster4498_2	Rv0838:Rv0016c	isoniazid	17	0.111226	{u'lineage2.2.1': 2, u'lineage2.2': 3, u'lineage1': 1, u'lineage4.2.1': 1, u'lineage3': 2, u'lineage4.5': 1, u'lineage4.1': 6, u'lineage4.1.1.3': 2}	{'lineage2.': 5, 'lineage1.': 1, 'lineage4.': 10, 'lineage3.': 2}	4	{0: {u'lineage4': 10, u'lineage1': 1, u'lineage3': 2, u'lineage2': 5}, 1: {u'1': 8, u'2': 6, u'5': 1}, 2: {u'1': 5}, 3: {u'3': 2}}	4	4
391	Cluster2178_2:Cluster4498_1	Rv0838:Rv0016c	isoniazid	6	-1.29928	{u'lineage2.2': 6}	{'lineage2.': 6}	1	{0: {u'lineage2': 6}, 1: {u'2': 6}}	1	1
392	Cluster2178_2:Cluster4498_2	Rv0838:Rv0016c	isoniazid	695	0.557077	{u'lineage2.2.1': 224, u'lineage2.2': 266, u'lineage4.6.1': 9, u'lineage1.2.1': 7, u'lineage1': 111, u'lineage3': 35, u'lineage4.3.4.2.1': 8, u'lineage4.1.1.3': 10, u'lineage4.4.2': 2, u'lineage1.1': 76, u'lineage4.6.2.2': 3, u'lineage4.3.4.2': 10, u'lineage4.3.3': 81, u'lineage4.3.4': 12, u'lineage4.6.1.2': 3, u'lineage4.2.1': 25, u'lineage4.6.2': 3, u'lineage4.5': 5, u'lineage1.1.3': 4, u'linea…	{'lineage2.': 490, 'lineage1.': 198, 'lineage4.': 341, 'lineage3.': 35}	4	{0: {u'lineage4': 341, u'lineage1': 198, u'lineage3': 35, u'lineage2': 490}, 1: {u'1': 151, u'3': 220, u'2': 522, u'5': 5, u'4': 2, u'6': 18}, 2: {u'1': 278, u'3': 85, u'2': 14, u'4': 30}, 3: {u'1': 6, u'3': 10, u'2': 24}, 4: {u'1': 8}}	4	6
393	Cluster2178_2:Cluster4498_3	Rv0838:Rv0016c	isoniazid	9	-0.619039	{u'lineage2.2': 5, u'lineage2.2.1': 4, u'lineage1': 2, u'lineage4.1': 1, u'lineage1.1.1': 1, u'lineage3': 1, u'lineage1.1': 2}	{'lineage2.': 9, 'lineage1.': 5, 'lineage4.': 1, 'lineage3.': 1}	4	{0: {u'lineage4': 1, u'lineage1': 5, u'lineage3': 1, u'lineage2': 9}, 1: {u'1': 4, u'2': 9}, 2: {u'1': 5}}	4	4
394	Cluster2178_3:Cluster4498_2	Rv0838:Rv0016c	isoniazid	760	1.11091	{u'lineage2.2.1': 194, u'lineage2.2': 247, u'lineage2.1': 1, u'lineage1.2.1': 3, u'lineage1': 51, u'lineage3': 53, u'lineage4.3.4.2.1': 6, u'lineage4.1.1.3': 27, u'lineage4.4.2': 1, u'lineage1.1': 36, u'lineage4.6.2.2': 3, u'lineage4.3.4.2': 14, u'lineage4.3.3': 104, u'lineage4.2.1': 12, u'lineage4.3.4': 17, u'lineage4.6.1.2': 11, u'lineage1.1.3': 2, u'lineage4.6.2': 3, u'lineage4.5': 4, u'lineag…	{'lineage2.': 442, 'lineage1.': 92, 'lineage4.': 468, 'lineage3.': 53}	4	{0: {u'lineage4': 468, u'lineage1': 92, u'lineage3': 53, u'lineage2': 442}, 1: {u'1': 171, u'3': 285, u'2': 456, u'5': 4, u'4': 1, u'6': 34}, 2: {u'1': 264, u'3': 106, u'2': 30, u'4': 37}, 3: {u'1': 23, u'3': 27, u'2': 34}, 4: {u'1': 6}}	4	6
395	Cluster2178_3:Cluster4498_3	Rv0838:Rv0016c	isoniazid	7	0.251314	{u'lineage2.2': 4, u'lineage2.2.1': 3, u'lineage4.3.3': 2, u'lineage1': 1, u'lineage1.1': 1, u'lineage4.3': 2}	{'lineage2.': 7, 'lineage1.': 2, 'lineage4.': 4}	3	{0: {u'lineage4': 4, u'lineage1': 2, u'lineage2': 7}, 1: {u'1': 1, u'3': 4, u'2': 7}, 2: {u'1': 3, u'3': 2}}	3	3
396	Cluster1116_1:Cluster1396_1	Rv0669c:Rv1908c	isoniazid	24	-1.04597	{u'lineage2.2.1': 11, u'lineage2.2': 16, u'lineage2.1': 1, u'lineage1': 1, u'lineage1.1': 1, u'lineage3': 6}	{'lineage2.': 28, 'lineage1.': 2, 'lineage3.': 6}	3	{0: {u'lineage1': 2, u'lineage3': 6, u'lineage2': 28}, 1: {u'1': 2, u'2': 27}, 2: {u'1': 11}}	3	3
397	Cluster1116_1:Cluster1396_2	Rv0669c:Rv1908c	isoniazid	118	-2.56495	{u'lineage2.2.1': 42, u'lineage2.2': 47, u'lineage1.2.1': 3, u'lineage1': 59, u'lineage3': 12, u'lineage1.1.1': 1, u'lineage1.1': 38, u'lineage1.1.3': 2}	{'lineage2.': 89, 'lineage1.': 103, 'lineage3.': 12}	3	{0: {u'lineage1': 103, u'lineage3': 12, u'lineage2': 89}, 1: {u'1': 41, u'2': 92}, 2: {u'1': 46, u'3': 2}}	3	3
398	Cluster1116_2:Cluster1396_1	Rv0669c:Rv1908c	isoniazid	40	-1.1987	{u'lineage4.3.4.2': 2, u'lineage4.3.3': 5, u'lineage4.3.4': 2, u'lineage4.3.4.2.1': 1, u'lineage4.2.1': 1, u'lineage4.1.1.3': 1, u'lineage4.6.2': 1, u'lineage4.5': 2, u'lineage4.1.2.1': 1, u'lineage4.1': 10, u'lineage4.3': 15, u'lineage4.6.2.2': 1}	{'lineage4.': 42}	1	{0: {u'lineage4': 42}, 1: {u'1': 12, u'3': 25, u'2': 1, u'5': 2, u'6': 2}, 2: {u'1': 2, u'3': 5, u'2': 3, u'4': 5}, 3: {u'1': 1, u'3': 1, u'2': 4}, 4: {u'1': 1}}	5	5
399	Cluster1116_2:Cluster1396_2	Rv0669c:Rv1908c	isoniazid	93	-0.883016	{u'lineage4.3.4.2': 4, u'lineage4.6.1.2': 3, u'lineage4.3.3': 7, u'lineage4.6.1': 10, u'lineage1': 1, u'lineage4.3.4': 5, u'lineage4.3.4.2.1': 1, u'lineage4.2.1': 5, u'lineage4.1.1.3': 3, u'lineage4.6.2': 2, u'lineage4.5': 3, u'lineage4.1.2.1': 9, u'lineage4.1': 21, u'lineage4.3': 21, u'lineage4.6.2.2': 2}	{'lineage1.': 1, 'lineage4.': 96}	2	{0: {u'lineage4': 96, u'lineage1': 1}, 1: {u'1': 33, u'3': 38, u'2': 5, u'5': 3, u'6': 17}, 2: {u'1': 21, u'3': 7, u'2': 13, u'4': 10}, 3: {u'1': 9, u'3': 3, u'2': 10}, 4: {u'1': 1}}	2	5
400	Cluster1116_3:Cluster1396_1	Rv0669c:Rv1908c	isoniazid	43	4.46591	{u'lineage2.2.1': 12, u'lineage2.2': 35, u'lineage3': 8}	{'lineage2.': 47, 'lineage3.': 8}	2	{0: {u'lineage3': 8, u'lineage2': 47}, 1: {u'2': 47}, 2: {u'1': 12}}	2	2
401	Cluster1116_3:Cluster1396_2	Rv0669c:Rv1908c	isoniazid	128	5.54908	{u'lineage2.2.1': 84, u'lineage2.2': 103, u'lineage1': 12, u'lineage3': 11, u'lineage4.1': 1, u'lineage1.1.1': 1, u'lineage1.1': 9, u'lineage1.1.3': 1}	{'lineage2.': 187, 'lineage1.': 23, 'lineage4.': 1, 'lineage3.': 11}	4	{0: {u'lineage4': 1, u'lineage1': 23, u'lineage3': 11, u'lineage2': 187}, 1: {u'1': 12, u'2': 187}, 2: {u'1': 85, u'3': 1}}	4	4
402	Cluster1116_3:Cluster1396_3	Rv0669c:Rv1908c	isoniazid	1	1.09861	{u'lineage1': 1, u'lineage1.1': 1}	{'lineage1.': 2}	1	{0: {u'lineage1': 2}, 1: {u'1': 1}}	1	1
403	Cluster1116_4:Cluster1396_1	Rv0669c:Rv1908c	isoniazid	75	3.38099	{u'lineage4.3.4.2': 1, u'lineage4.6.1.2': 1, u'lineage4.3.3': 42, u'lineage4.6.1': 1, u'lineage4.1.1.3': 5, u'lineage4.3.4': 1, u'lineage4.6.2': 1, u'lineage4.1.2.1': 3, u'lineage4.1': 18, u'lineage4.3': 46, u'lineage4.6.2.2': 1}	{'lineage4.': 120}	1	{0: {u'lineage4': 120}, 1: {u'1': 26, u'3': 90, u'6': 4}, 2: {u'1': 7, u'3': 42, u'2': 5, u'4': 2}, 3: {u'1': 3, u'3': 5, u'2': 3}}	3	4
404	Cluster1116_4:Cluster1396_2	Rv0669c:Rv1908c	isoniazid	229	4.51086	{u'lineage4.3.4.2': 6, u'lineage4.6.1.2': 4, u'lineage4.3.3': 81, u'lineage4.6.1': 6, u'lineage4.3.4': 8, u'lineage4.1.1.3': 17, u'lineage4.3.4.2.1': 6, u'lineage4.2.1': 12, u'lineage4.1.2.1': 10, u'lineage4.1': 50, u'lineage4.3': 99}	{'lineage4.': 299}	1	{0: {u'lineage4': 299}, 1: {u'1': 77, u'3': 200, u'2': 12, u'6': 10}, 2: {u'1': 39, u'3': 81, u'2': 10, u'4': 20}, 3: {u'1': 10, u'3': 17, u'2': 16}, 4: {u'1': 6}}	4	4
405	Cluster1116_5:Cluster1396_1	Rv0669c:Rv1908c	isoniazid	35	-2.22848	{u'lineage2.2.1': 20, u'lineage2.2': 22, u'lineage1.2.1': 1, u'lineage1': 2, u'lineage1.1': 1, u'lineage3': 11}	{'lineage2.': 42, 'lineage1.': 4, 'lineage3.': 11}	3	{0: {u'lineage1': 4, u'lineage3': 11, u'lineage2': 42}, 1: {u'1': 1, u'2': 43}, 2: {u'1': 21}}	3	3
406	Cluster1116_5:Cluster1396_2	Rv0669c:Rv1908c	isoniazid	152	-1.5631	{u'lineage2.2.1': 72, u'lineage2.2': 76, u'lineage1.2.1': 5, u'lineage1': 59, u'lineage3': 17, u'lineage1.1.3': 4, u'lineage4.3.3': 1, u'lineage1.1': 38, u'lineage4.3': 1}	{'lineage2.': 148, 'lineage1.': 106, 'lineage4.': 2, 'lineage3.': 17}	4	{0: {u'lineage4': 2, u'lineage1': 106, u'lineage3': 17, u'lineage2': 148}, 1: {u'1': 42, u'3': 2, u'2': 153}, 2: {u'1': 77, u'3': 5}}	4	4
407	Cluster1116_6:Cluster1396_1	Rv0669c:Rv1908c	isoniazid	15	-1.27297	{u'lineage4.6.2': 1, u'lineage4.6.1': 1, u'lineage4.1.1.3': 1, u'lineage4.2.1': 2, u'lineage4.5': 1, u'lineage4.1.2.1': 1, u'lineage4.1': 5, u'lineage4.3': 2, u'lineage4.6.2.2': 1}	{'lineage4.': 15}	1	{0: {u'lineage4': 15}, 1: {u'1': 7, u'3': 2, u'2': 2, u'5': 1, u'6': 3}, 2: {u'1': 4, u'2': 3}, 3: {u'1': 1, u'3': 1, u'2': 1}}	5	5
408	Cluster1116_6:Cluster1396_2	Rv0669c:Rv1908c	isoniazid	28	-2.36085	{u'lineage4.2.1': 1, u'lineage2.2.1': 1, u'lineage4.3.3': 3, u'lineage4.1.1.3': 2, u'lineage4.3.4': 1, u'lineage4.1.2.1': 3, u'lineage4.1': 10, u'lineage4.3': 6}	{'lineage2.': 1, 'lineage4.': 26}	2	{0: {u'lineage4': 26, u'lineage2': 1}, 1: {u'1': 15, u'3': 10, u'2': 2}, 2: {u'1': 4, u'3': 3, u'2': 3, u'4': 1}, 3: {u'1': 3, u'3': 2}}	2	4
409	Cluster1116_7:Cluster1396_1	Rv0669c:Rv1908c	isoniazid	46	4.5326	{u'lineage2.2.1': 21, u'lineage2.2': 41, u'lineage3': 5}	{'lineage2.': 62, 'lineage3.': 5}	2	{0: {u'lineage3': 5, u'lineage2': 62}, 1: {u'2': 62}, 2: {u'1': 21}}	2	2
410	Cluster1116_7:Cluster1396_2	Rv0669c:Rv1908c	isoniazid	153	4.10429	{u'lineage1.1.3': 1, u'lineage2.2.1': 106, u'lineage2.2': 133, u'lineage4.1.2.1': 1, u'lineage1': 10, u'lineage1.1': 5, u'lineage3': 8}	{'lineage2.': 239, 'lineage1.': 16, 'lineage4.': 1, 'lineage3.': 8}	4	{0: {u'lineage4': 1, u'lineage1': 16, u'lineage3': 8, u'lineage2': 239}, 1: {u'1': 7, u'2': 239}, 2: {u'1': 106, u'3': 1, u'2': 1}, 3: {u'1': 1}}	4	4
411	Cluster1116_7:Cluster1396_3	Rv0669c:Rv1908c	isoniazid	1	1.09861	{u'lineage1': 1, u'lineage1.1': 1}	{'lineage1.': 2}	1	{0: {u'lineage1': 2}, 1: {u'1': 1}}	1	1
412	Cluster1116_8:Cluster1396_1	Rv0669c:Rv1908c	isoniazid	27	4.00733	{u'lineage4.3.4.2': 4, u'lineage4.6.1.2': 1, u'lineage4.3.3': 16, u'lineage4.6.1': 1, u'lineage4.3.4': 4, u'lineage4.3.4.2.1': 2, u'lineage4.2.1': 1, u'lineage4.1.2.1': 1, u'lineage4.1': 3, u'lineage4.3': 21}	{'lineage4.': 54}	1	{0: {u'lineage4': 54}, 1: {u'1': 4, u'3': 47, u'2': 1, u'6': 2}, 2: {u'1': 3, u'3': 16, u'2': 1, u'4': 10}, 3: {u'1': 1, u'2': 7}, 4: {u'1': 2}}	4	4
413	Cluster1116_8:Cluster1396_2	Rv0669c:Rv1908c	isoniazid	131	3.94739	{u'lineage4.3.4.2': 4, u'lineage4.6.1.2': 1, u'lineage4.3.3': 32, u'lineage4.6.1': 3, u'lineage4.3.4': 5, u'lineage4.3.4.2.1': 2, u'lineage4.2.1': 23, u'lineage4.1': 20, u'lineage4.1.2.1': 4, u'lineage4.1.1.3': 6, u'lineage4.3': 37}	{'lineage4.': 137}	1	{0: {u'lineage4': 137}, 1: {u'1': 30, u'3': 80, u'2': 23, u'6': 4}, 2: {u'1': 33, u'3': 32, u'2': 4, u'4': 11}, 3: {u'1': 4, u'3': 6, u'2': 7}, 4: {u'1': 2}}	4	4
414	Cluster1116_1:Cluster4738_1	Rv1484:Rv1908c	isoniazid	148	-2.48128	{u'lineage2.2.1': 54, u'lineage2.2': 64, u'lineage2.1': 1, u'lineage1.2.1': 3, u'lineage1': 62, u'lineage3': 19, u'lineageBOV_AFRI': 1, u'lineage1.1.1': 1, u'lineage1.1': 44, u'lineage1.1.3': 2}	{'lineage2.': 119, 'lineage1.': 112, 'lineage3.': 19}	3	{0: {u'lineageBOV_AFRI': 1, u'lineage1': 112, u'lineage3': 19, u'lineage2': 119}, 1: {u'1': 48, u'2': 121}, 2: {u'1': 58, u'3': 2}}	4	4
415	Cluster1116_1:Cluster4738_2	Rv1484:Rv1908c	isoniazid	3	0.510826	{u'lineage2.2.1': 1, u'lineage2.2': 1, u'lineage1': 2}	{'lineage2.': 2, 'lineage1.': 2}	2	{0: {u'lineage1': 2, u'lineage2': 2}, 1: {u'2': 2}, 2: {u'1': 1}}	2	2
416	Cluster1116_1:Cluster4738_3	Rv1484:Rv1908c	isoniazid	1	1.09861	{u'lineage2.2.1': 1, u'lineage2.2': 1}	{'lineage2.': 2}	1	{0: {u'lineage2': 2}, 1: {u'2': 2}, 2: {u'1': 1}}	1	1
417	Cluster1116_2:Cluster4738_1	Rv1484:Rv1908c	isoniazid	127	-1.71634	{u'lineage4.6.1.2': 1, u'lineage4.6.2': 3, u'lineage4.6.1': 8, u'lineage1': 1, u'lineage4.1.1.3': 6, u'lineage4.3.4.2.1': 3, u'lineage4.3.4': 8, u'lineage4.4.2': 1, u'lineage4.6.2.2': 3, u'lineage4.3.4.2': 7, u'lineage4.3.3': 12, u'lineage4.2.1': 6, u'lineage4.5': 5, u'lineage4.1.2.1': 10, u'lineage4.1': 34, u'lineage4.3': 37}	{'lineage1.': 1, 'lineage4.': 144}	2	{0: {u'lineage4': 144, u'lineage1': 1}, 1: {u'1': 50, u'3': 67, u'2': 6, u'5': 5, u'4': 1, u'6': 15}, 2: {u'1': 21, u'3': 12, u'2': 17, u'4': 18}, 3: {u'1': 10, u'3': 6, u'2': 14}, 4: {u'1': 3}}	2	6
418	Cluster1116_2:Cluster4738_2	Rv1484:Rv1908c	isoniazid	2	1.60944	{u'lineage4.6.1.2': 2, u'lineage4.6.1': 2}	{'lineage4.': 4}	1	{0: {u'lineage4': 4}, 1: {u'6': 4}, 2: {u'1': 4}, 3: {u'2': 2}}	1	1
419	Cluster1116_2:Cluster4738_3	Rv1484:Rv1908c	isoniazid	16	3.49651	{u'lineage4.1': 1}	{'lineage4.': 1}	1	{0: {u'lineage4': 1}, 1: {u'1': 1}}	1	1
420	Cluster1116_3:Cluster4738_1	Rv1484:Rv1908c	isoniazid	172	5.84354	{u'lineage2.2.1': 97, u'lineage2.2': 137, u'lineage1': 14, u'lineage3': 19, u'lineage4.1': 1, u'lineage1.1.1': 1, u'lineage1.1': 11, u'lineage1.1.3': 1}	{'lineage2.': 234, 'lineage1.': 27, 'lineage4.': 1, 'lineage3.': 19}	4	{0: {u'lineage4': 1, u'lineage1': 27, u'lineage3': 19, u'lineage2': 234}, 1: {u'1': 14, u'2': 234}, 2: {u'1': 98, u'3': 1}}	4	4
421	Cluster1116_4:Cluster4738_1	Rv1484:Rv1908c	isoniazid	311	3.85015	{u'lineage4.3.4.2': 7, u'lineage4.6.1.2': 5, u'lineage4.3.3': 123, u'lineage4.6.1': 7, u'lineage4.3.4': 9, u'lineage4.1.1.3': 22, u'lineage4.3.4.2.1': 6, u'lineage4.2.1': 12, u'lineage4.6.2': 1, u'lineage4.1.2.1': 13, u'lineage4.1': 67, u'lineage4.3': 145, u'lineage4.6.2.2': 1}	{'lineage4.': 418}	1	{0: {u'lineage4': 418}, 1: {u'1': 102, u'3': 290, u'2': 12, u'6': 14}, 2: {u'1': 46, u'3': 123, u'2': 15, u'4': 22}, 3: {u'1': 13, u'3': 22, u'2': 19}, 4: {u'1': 6}}	4	4
422	Cluster1116_5:Cluster4738_1	Rv1484:Rv1908c	isoniazid	198	-2.21976	{u'lineage2.2.1': 92, u'lineage2.2': 98, u'lineage1.2.1': 5, u'lineage1': 70, u'lineage3': 30, u'lineage1.1.3': 4, u'lineage4.3.3': 1, u'lineage1.1': 53, u'lineage4.3': 1}	{'lineage2.': 190, 'lineage1.': 132, 'lineage4.': 2, 'lineage3.': 30}	4	{0: {u'lineage4': 2, u'lineage1': 132, u'lineage3': 30, u'lineage2': 190}, 1: {u'1': 57, u'3': 2, u'2': 195}, 2: {u'1': 97, u'3': 5}}	4	4
423	Cluster1116_5:Cluster4738_2	Rv1484:Rv1908c	isoniazid	10	1.84583	{u'lineage2.2.1': 6, u'lineage2.2': 6, u'lineage1': 4}	{'lineage2.': 12, 'lineage1.': 4}	2	{0: {u'lineage1': 4, u'lineage2': 12}, 1: {u'2': 12}, 2: {u'1': 6}}	2	2
424	Cluster1116_6:Cluster4738_1	Rv1484:Rv1908c	isoniazid	46	-2.24543	{u'lineage4.2.1': 3, u'lineage2.2.1': 1, u'lineage4.3.3': 3, u'lineage4.6.1': 1, u'lineage4.1.1.3': 3, u'lineage4.3.4': 1, u'lineage4.6.2': 1, u'lineage4.5': 1, u'lineage4.1.2.1': 4, u'lineage4.1': 15, u'lineage4.3': 8, u'lineage4.6.2.2': 1}	{'lineage2.': 1, 'lineage4.': 41}	2	{0: {u'lineage4': 41, u'lineage2': 1}, 1: {u'1': 22, u'3': 12, u'2': 4, u'5': 1, u'6': 3}, 2: {u'1': 8, u'3': 3, u'2': 6, u'4': 1}, 3: {u'1': 4, u'3': 3, u'2': 1}}	2	5
425	Cluster1116_6:Cluster4738_3	Rv1484:Rv1908c	isoniazid	1	1.09861	{}	{}	0	{}	1	1
426	Cluster1116_7:Cluster4738_1	Rv1484:Rv1908c	isoniazid	198	4.36437	{u'lineage1.1.3': 1, u'lineage2.2.1': 128, u'lineage2.2': 169, u'lineage4.1.2.1': 1, u'lineage1': 13, u'lineage1.1': 8, u'lineage3': 14}	{'lineage2.': 297, 'lineage1.': 22, 'lineage4.': 1, 'lineage3.': 14}	4	{0: {u'lineage4': 1, u'lineage1': 22, u'lineage3': 14, u'lineage2': 297}, 1: {u'1': 10, u'2': 297}, 2: {u'1': 128, u'3': 1, u'2': 1}, 3: {u'1': 1}}	4	4
427	Cluster1116_8:Cluster4738_1	Rv1484:Rv1908c	isoniazid	161	3.81299	{u'lineage4.3.4.2': 7, u'lineage4.6.1.2': 2, u'lineage4.3.3': 48, u'lineage4.6.1': 4, u'lineage4.3.4': 8, u'lineage4.3.4.2.1': 4, u'lineage4.2.1': 24, u'lineage4.1': 24, u'lineage4.1.2.1': 5, u'lineage4.1.1.3': 6, u'lineage4.3': 57}	{'lineage4.': 189}	1	{0: {u'lineage4': 189}, 1: {u'1': 35, u'3': 124, u'2': 24, u'6': 6}, 2: {u'1': 36, u'3': 48, u'2': 5, u'4': 19}, 3: {u'1': 5, u'3': 6, u'2': 13}, 4: {u'1': 4}}	4	4
428	Cluster8038_1:Cluster4244_2	Rv3806c:Rv3923c	XDR	4	0.847298	{u'lineage4.3.3': 4, u'lineage4.3': 4}	{'lineage4.': 8}	1	{0: {u'lineage4': 8}, 1: {u'3': 8}, 2: {u'3': 4}}	1	1
429	Cluster8038_1:Cluster4244_3	Rv3806c:Rv3923c	XDR	16	-2.33537	{u'lineage4.3.4.2': 1, u'lineage2.2.1': 5, u'lineage2.2': 7, u'lineage4.3.4': 1, u'lineage4.3.3': 3, u'lineage4.5': 1, u'lineage4.1': 1, u'lineage4.3': 4}	{'lineage2.': 12, 'lineage4.': 11}	2	{0: {u'lineage4': 11, u'lineage2': 12}, 1: {u'1': 1, u'3': 9, u'2': 12, u'5': 1}, 2: {u'1': 5, u'3': 3, u'4': 2}, 3: {u'2': 1}}	2	4
430	Cluster8038_2:Cluster4244_2	Rv3806c:Rv3923c	XDR	54	2.68882	{u'lineage4.3.3': 54, u'lineage4.3': 54}	{'lineage4.': 108}	1	{0: {u'lineage4': 108}, 1: {u'3': 108}, 2: {u'3': 54}}	1	1
431	Cluster8038_2:Cluster4244_3	Rv3806c:Rv3923c	XDR	529	-1.99422	{u'lineage2.2.1': 188, u'lineage4.6.2': 4, u'lineage2.1': 1, u'lineage3': 33, u'lineage4.3.4.2.1': 7, u'lineage4.2.1': 8, u'lineage4.1': 55, u'lineage4.6.2.2': 4, u'lineage4.3.4.2': 12, u'lineage4.3.3': 72, u'lineage4.3.4': 14, u'lineage4.6.1.2': 2, u'lineage2.2': 245, u'lineage4.5': 4, u'lineage4.1.2.1': 11, u'lineage4.1.1.3': 15, u'lineage4.6.1': 3, u'lineage4.3': 96}	{'lineage2.': 434, 'lineage4.': 307, 'lineage3.': 33}	3	{0: {u'lineage4': 307, u'lineage3': 33, u'lineage2': 434}, 1: {u'1': 82, u'3': 201, u'2': 441, u'5': 4, u'6': 13}, 2: {u'1': 216, u'3': 72, u'2': 19, u'4': 33}, 3: {u'1': 11, u'3': 15, u'2': 25}, 4: {u'1': 7}}	3	5
432	Cluster8038_2:Cluster4244_4	Rv3806c:Rv3923c	XDR	4	-0.847298	{u'lineage4.3.3': 1, u'lineage4.1': 3, u'lineage4.1.1.3': 1, u'lineage4.3': 1}	{'lineage4.': 6}	1	{0: {u'lineage4': 6}, 1: {u'1': 4, u'3': 2}, 2: {u'1': 1, u'3': 1}, 3: {u'3': 1}}	2	2
433	Cluster8038_3:Cluster4244_2	Rv3806c:Rv3923c	XDR	3	1.94591	{u'lineage4.3.3': 3, u'lineage4.3': 3}	{'lineage4.': 6}	1	{0: {u'lineage4': 6}, 1: {u'3': 6}, 2: {u'3': 3}}	1	1
434	Cluster8038_3:Cluster4244_3	Rv3806c:Rv3923c	XDR	174	-2.19722	{u'lineage3': 14, u'lineage4.1.2.1': 3, u'lineage4.3.4.2': 3, u'lineage2.2.1': 61, u'lineage4.6.2': 1, u'lineage4.6.1': 2, u'lineage4.2.1': 14, u'lineage4.3.4.2.1': 2, u'lineage4.3.4': 6, u'lineage2.2': 79, u'lineage4.1': 24, u'lineage4.3.3': 8, u'lineage4.1.1.3': 9, u'lineage4.3': 22, u'lineage4.6.2.2': 1}	{'lineage2.': 140, 'lineage4.': 95, 'lineage3.': 14}	3	{0: {u'lineage4': 95, u'lineage3': 14, u'lineage2': 140}, 1: {u'1': 36, u'3': 41, u'2': 154, u'6': 4}, 2: {u'1': 86, u'3': 8, u'2': 5, u'4': 11}, 3: {u'1': 3, u'3': 9, u'2': 6}, 4: {u'1': 2}}	3	4
435	Cluster8038_3:Cluster4244_5	Rv3806c:Rv3923c	XDR	1	1.09861	{}	{}	0	{}	1	1
436	Cluster8038_4:Cluster4244_1	Rv3806c:Rv3923c	XDR	78	-3.94481	{u'lineage1.2.1': 4, u'lineage1': 78, u'lineage1.1': 48, u'lineage1.1.3': 3}	{'lineage1.': 133}	1	{0: {u'lineage1': 133}, 1: {u'1': 51, u'2': 4}, 2: {u'1': 4, u'3': 3}}	2	2
437	Cluster8038_4:Cluster4244_2	Rv3806c:Rv3923c	XDR	6	0.587787	{u'lineage4.3.3': 6, u'lineage4.3': 6}	{'lineage4.': 12}	1	{0: {u'lineage4': 12}, 1: {u'3': 12}, 2: {u'3': 6}}	1	1
438	Cluster8038_4:Cluster4244_3	Rv3806c:Rv3923c	XDR	466	-2.66106	{u'lineage2.2.1': 162, u'lineage4.6.2': 1, u'lineage4.6.1': 13, u'lineage4.1.1.3': 14, u'lineage4.3.4.2.1': 2, u'lineage4.2.1': 21, u'lineage4.4.2': 1, u'lineage4.6.2.2': 1, u'lineage3': 44, u'lineage4.3.4.2': 4, u'lineage4.3.3': 33, u'lineage4.3.4': 4, u'lineage4.6.1.2': 7, u'lineage2.2': 197, u'lineage4.5': 5, u'lineage4.1.2.1': 19, u'lineage4.1': 54, u'lineage4.3': 51}	{'lineage2.': 359, 'lineage4.': 230, 'lineage3.': 44}	3	{0: {u'lineage4': 230, u'lineage3': 44, u'lineage2': 359}, 1: {u'1': 87, u'3': 94, u'2': 380, u'5': 5, u'4': 1, u'6': 22}, 2: {u'1': 217, u'3': 33, u'2': 22, u'4': 10}, 3: {u'1': 19, u'3': 14, u'2': 14}, 4: {u'1': 2}}	3	6
439	Cluster8038_4:Cluster4244_4	Rv3806c:Rv3923c	XDR	4	-0.847298	{u'lineage2.2.1': 1, u'lineage4.3.3': 1, u'lineage4.4.2': 1, u'lineage4.3': 2, u'lineage2.2': 1}	{'lineage2.': 2, 'lineage4.': 4}	2	{0: {u'lineage4': 4, u'lineage2': 2}, 1: {u'3': 3, u'2': 2, u'4': 1}, 2: {u'1': 1, u'3': 1, u'2': 1}}	2	3
440	Cluster8038_5:Cluster4244_3	Rv3806c:Rv3923c	XDR	19	-2.51231	{u'lineage4.3.4.2': 2, u'lineage2.2.1': 11, u'lineage4.3.3': 1, u'lineage3': 2, u'lineage4.3.4': 2, u'lineage2.2': 11, u'lineage4.1': 2, u'lineage4.3': 3}	{'lineage2.': 22, 'lineage4.': 10, 'lineage3.': 2}	3	{0: {u'lineage4': 10, u'lineage3': 2, u'lineage2': 22}, 1: {u'1': 2, u'3': 8, u'2': 22}, 2: {u'1': 11, u'3': 1, u'4': 4}, 3: {u'2': 2}}	3	3
441	Cluster8038_5:Cluster4244_4	Rv3806c:Rv3923c	XDR	1	1.09861	{u'lineage2.2.1': 1, u'lineage2.2': 1}	{'lineage2.': 2}	1	{0: {u'lineage2': 2}, 1: {u'2': 2}, 2: {u'1': 1}}	1	1
442	Cluster893_10:Cluster8038_2	Rv3923c:Rv0006	XDR	9	-0.619039	{u'lineage2.2.1': 2, u'lineage2.2': 8}	{'lineage2.': 10}	1	{0: {u'lineage2': 10}, 1: {u'2': 10}, 2: {u'1': 2}}	1	1
443	Cluster893_10:Cluster8038_3	Rv3923c:Rv0006	XDR	3	-0.510826	{u'lineage2.2.1': 1, u'lineage2.2': 3}	{'lineage2.': 4}	1	{0: {u'lineage2': 4}, 1: {u'2': 4}, 2: {u'1': 1}}	1	1
444	Cluster893_11:Cluster8038_2	Rv3923c:Rv0006	XDR	8	-1.60944	{u'lineage4.3.4.2.1': 1, u'lineage4.3.4.2': 1, u'lineage4.3': 1, u'lineage4.5': 1, u'lineage2.2': 2, u'lineage4.1': 3, u'lineage4.3.4': 1}	{'lineage2.': 2, 'lineage4.': 8}	2	{0: {u'lineage4': 8, u'lineage2': 2}, 1: {u'1': 3, u'3': 4, u'2': 2, u'5': 1}, 2: {u'4': 3}, 3: {u'2': 2}, 4: {u'1': 1}}	2	4
445	Cluster893_11:Cluster8038_4	Rv3923c:Rv0006	XDR	7	-1.46634	{u'lineage4.5': 1, u'lineage2.2': 3, u'lineage4.1': 1, u'lineage3': 2}	{'lineage2.': 3, 'lineage4.': 2, 'lineage3.': 2}	3	{0: {u'lineage4': 2, u'lineage3': 2, u'lineage2': 3}, 1: {u'1': 1, u'2': 3, u'5': 1}}	3	3
446	Cluster893_12:Cluster8038_2	Rv3923c:Rv0006	XDR	21	0.659246	{u'lineage2.2.1': 12, u'lineage2.2': 18, u'lineage4.1.2.1': 1, u'lineage4.1': 3, u'lineage4.1.1.3': 2}	{'lineage2.': 30, 'lineage4.': 6}	2	{0: {u'lineage4': 6, u'lineage2': 30}, 1: {u'1': 6, u'2': 30}, 2: {u'1': 14, u'2': 1}, 3: {u'1': 1, u'3': 2}}	2	2
447	Cluster893_12:Cluster8038_3	Rv3923c:Rv0006	XDR	9	-1.09861	{u'lineage2.2.1': 4, u'lineage2.2': 6, u'lineage4.1': 2, u'lineage4.1.1.3': 2}	{'lineage2.': 10, 'lineage4.': 4}	2	{0: {u'lineage4': 4, u'lineage2': 10}, 1: {u'1': 4, u'2': 10}, 2: {u'1': 6}, 3: {u'3': 2}}	2	2
448	Cluster893_12:Cluster8038_4	Rv3923c:Rv0006	XDR	16	0.236389	{u'lineage2.2.1': 10, u'lineage2.2': 13, u'lineage4.1': 2, u'lineage4.1.1.3': 1}	{'lineage2.': 23, 'lineage4.': 3}	2	{0: {u'lineage4': 3, u'lineage2': 23}, 1: {u'1': 3, u'2': 23}, 2: {u'1': 11}, 3: {u'3': 1}}	2	2
449	Cluster893_13:Cluster8038_1	Rv3923c:Rv0006	XDR	3	1.94591	{u'lineage4.3.3': 3, u'lineage4.3': 3}	{'lineage4.': 6}	1	{0: {u'lineage4': 6}, 1: {u'3': 6}, 2: {u'3': 3}}	1	1
450	Cluster893_13:Cluster8038_2	Rv3923c:Rv0006	XDR	64	1.89417	{u'lineage4.3.3': 64, u'lineage4.3': 64}	{'lineage4.': 128}	1	{0: {u'lineage4': 128}, 1: {u'3': 128}, 2: {u'3': 64}}	1	1
451	Cluster893_13:Cluster8038_3	Rv3923c:Rv0006	XDR	4	2.19722	{u'lineage4.3.3': 4, u'lineage4.3': 4}	{'lineage4.': 8}	1	{0: {u'lineage4': 8}, 1: {u'3': 8}, 2: {u'3': 4}}	1	1
452	Cluster893_13:Cluster8038_4	Rv3923c:Rv0006	XDR	9	0.200671	{u'lineage4.3.3': 9, u'lineage4.3': 9}	{'lineage4.': 18}	1	{0: {u'lineage4': 18}, 1: {u'3': 18}, 2: {u'3': 9}}	1	1
453	Cluster893_2:Cluster8038_3	Rv3923c:Rv0006	XDR	1	1.09861	{u'lineage2.2': 1}	{'lineage2.': 1}	1	{0: {u'lineage2': 1}, 1: {u'2': 1}}	1	1
454	Cluster893_2:Cluster8038_4	Rv3923c:Rv0006	XDR	3	-0.510826	{u'lineage2.2.1': 2, u'lineage2.2': 3}	{'lineage2.': 5}	1	{0: {u'lineage2': 5}, 1: {u'2': 5}, 2: {u'1': 2}}	1	1
455	Cluster893_3:Cluster8038_2	Rv3923c:Rv0006	XDR	15	-0.37949	{u'lineage2.2.1': 11, u'lineage2.2': 11, u'lineage3': 1}	{'lineage2.': 22, 'lineage3.': 1}	2	{0: {u'lineage3': 1, u'lineage2': 22}, 1: {u'2': 22}, 2: {u'1': 11}}	2	2
456	Cluster893_3:Cluster8038_3	Rv3923c:Rv0006	XDR	10	0.76214	{u'lineage2.2.1': 3, u'lineage2.2': 5, u'lineage4.4.2': 1, u'lineage4.1': 2, u'lineage4.1.1.3': 2}	{'lineage2.': 8, 'lineage4.': 5}	2	{0: {u'lineage4': 5, u'lineage2': 8}, 1: {u'1': 4, u'2': 8, u'4': 1}, 2: {u'1': 5, u'2': 1}, 3: {u'3': 2}}	2	3
457	Cluster893_3:Cluster8038_4	Rv3923c:Rv0006	XDR	10	-1.22378	{u'lineage2.2.1': 6, u'lineage2.2': 7, u'lineage3': 3}	{'lineage2.': 13, 'lineage3.': 3}	2	{0: {u'lineage3': 3, u'lineage2': 13}, 1: {u'2': 13}, 2: {u'1': 6}}	2	2
458	Cluster893_4:Cluster8038_2	Rv3923c:Rv0006	XDR	43	-2.8094	{}	{}	0	{}	1	1
459	Cluster893_5:Cluster8038_2	Rv3923c:Rv0006	XDR	299	-3.98053	{u'lineage2.2.1': 135, u'lineage2.2': 164, u'lineage2.1': 1, u'lineage4.1.1.3': 9, u'lineage4.3.4.2.1': 7, u'lineageBOV_AFRI': 1, u'lineage4.2.1': 7, u'lineage4.6.2.2': 4, u'lineage3': 27, u'lineage4.3.4.2': 11, u'lineage4.3.4': 13, u'lineage4.6.2': 4, u'lineage4.5': 3, u'lineage4.1.2.1': 7, u'lineage4.1': 40, u'lineage4.3': 27}	{'lineage2.': 300, 'lineage4.': 132, 'lineage3.': 27}	3	{0: {u'lineage4': 132, u'lineageBOV_AFRI': 1, u'lineage3': 27, u'lineage2': 300}, 1: {u'1': 57, u'3': 58, u'2': 306, u'5': 3, u'6': 8}, 2: {u'1': 151, u'2': 15, u'4': 31}, 3: {u'1': 7, u'3': 9, u'2': 22}, 4: {u'1': 7}}	4	5
460	Cluster893_5:Cluster8038_3	Rv3923c:Rv0006	XDR	131	-4.46591	{u'lineage4.3.4.2': 4, u'lineage2.2.1': 49, u'lineage2.2': 58, u'lineage4.3.4': 7, u'lineage4.3.4.2.1': 3, u'lineage4.2.1': 15, u'lineage3': 14, u'lineage4.6.2': 1, u'lineage4.1': 18, u'lineage4.1.2.1': 3, u'lineage4.1.1.3': 5, u'lineage4.3': 16, u'lineage4.6.2.2': 1}	{'lineage2.': 107, 'lineage4.': 73, 'lineage3.': 14}	3	{0: {u'lineage4': 73, u'lineage3': 14, u'lineage2': 107}, 1: {u'1': 26, u'3': 30, u'2': 122, u'6': 2}, 2: {u'1': 69, u'2': 5, u'4': 14}, 3: {u'1': 3, u'3': 5, u'2': 8}, 4: {u'1': 3}}	3	4
461	Cluster893_5:Cluster8038_4	Rv3923c:Rv0006	XDR	310	-4.81543	{u'lineage3': 33, u'lineage4.1.2.1': 15, u'lineage4.3.4.2': 4, u'lineage2.2.1': 128, u'lineage2.2': 143, u'lineage4.3.4': 4, u'lineage4.3.4.2.1': 3, u'lineage4.2.1': 20, u'lineage4.6.2': 1, u'lineage4.5': 3, u'lineage4.1': 49, u'lineage4.4.2': 2, u'lineage4.1.1.3': 11, u'lineage4.3': 20, u'lineage4.6.2.2': 1}	{'lineage2.': 271, 'lineage4.': 133, 'lineage3.': 33}	3	{0: {u'lineage4': 133, u'lineage3': 33, u'lineage2': 271}, 1: {u'1': 75, u'3': 31, u'2': 291, u'5': 3, u'4': 2, u'6': 2}, 2: {u'1': 159, u'2': 19, u'4': 11}, 3: {u'1': 15, u'3': 11, u'2': 8}, 4: {u'1': 3}}	3	6
462	Cluster893_8:Cluster8038_2	Rv3923c:Rv0006	XDR	55	-2.4375	{u'lineage4.3.3': 55, u'lineage4.3': 54}	{'lineage4.': 109}	1	{0: {u'lineage4': 109}, 1: {u'3': 109}, 2: {u'3': 55}}	1	1
463	Cluster893_9:Cluster8038_2	Rv3923c:Rv0006	XDR	33	0.0588405	{u'lineage2.2.1': 23, u'lineage2.2': 27, u'lineage4.1.2.1': 1, u'lineage4.1': 5, u'lineage4.1.1.3': 2}	{'lineage2.': 50, 'lineage4.': 8}	2	{0: {u'lineage4': 8, u'lineage2': 50}, 1: {u'1': 8, u'2': 50}, 2: {u'1': 25, u'2': 1}, 3: {u'1': 1, u'3': 2}}	2	2
464	Cluster893_9:Cluster8038_4	Rv3923c:Rv0006	XDR	31	-0.444686	{u'lineage4.2.1': 2, u'lineage2.2.1': 20, u'lineage2.2': 26, u'lineage4.1.2.1': 2, u'lineage4.1': 3, u'lineage4.1.1.3': 1}	{'lineage2.': 46, 'lineage4.': 8}	2	{0: {u'lineage4': 8, u'lineage2': 46}, 1: {u'1': 6, u'2': 48}, 2: {u'1': 23, u'2': 2}, 3: {u'1': 2, u'3': 1}}	2	2
465	Cluster893_9:Cluster8038_5	Rv3923c:Rv0006	XDR	1	1.09861	{u'lineage2.2.1': 1, u'lineage2.2': 1}	{'lineage2.': 2}	1	{0: {u'lineage2': 2}, 1: {u'2': 2}, 2: {u'1': 1}}	1	1
466	Cluster893_10:Cluster5948_2	Rv2604c:Rv0006	XDR	10	-1.84583	{u'lineage2.2.1': 1, u'lineage2.2': 8, u'lineage4.1': 1, u'lineage4.1.1.3': 1}	{'lineage2.': 9, 'lineage4.': 2}	2	{0: {u'lineage4': 2, u'lineage2': 9}, 1: {u'1': 2, u'2': 9}, 2: {u'1': 2}, 3: {u'3': 1}}	2	2
467	Cluster893_11:Cluster5948_2	Rv2604c:Rv0006	XDR	14	-1.60944	{u'lineage4.3.4.2': 1, u'lineage2.2.1': 1, u'lineage2.2': 5, u'lineage3': 1, u'lineage4.3.4.2.1': 1, u'lineage4.3.4': 1, u'lineage4.5': 2, u'lineage4.1': 4, u'lineage4.3': 1}	{'lineage2.': 6, 'lineage4.': 10, 'lineage3.': 1}	3	{0: {u'lineage4': 10, u'lineage3': 1, u'lineage2': 6}, 1: {u'1': 4, u'3': 4, u'2': 6, u'5': 2}, 2: {u'1': 1, u'4': 3}, 3: {u'2': 2}, 4: {u'1': 1}}	3	4
468	Cluster893_12:Cluster5948_1	Rv2604c:Rv0006	XDR	21	0.659246	{u'lineage2.2.1': 14, u'lineage2.2': 19, u'lineage4.1': 1, u'lineage4.1.1.3': 1}	{'lineage2.': 33, 'lineage4.': 2}	2	{0: {u'lineage4': 2, u'lineage2': 33}, 1: {u'1': 2, u'2': 33}, 2: {u'1': 15}, 3: {u'3': 1}}	2	2
469	Cluster893_12:Cluster5948_2	Rv2604c:Rv0006	XDR	27	-0.361013	{u'lineage2.2.1': 13, u'lineage2.2': 20, u'lineage4.1.2.1': 1, u'lineage4.1': 6, u'lineage4.1.1.3': 4}	{'lineage2.': 33, 'lineage4.': 11}	2	{0: {u'lineage4': 11, u'lineage2': 33}, 1: {u'1': 11, u'2': 33}, 2: {u'1': 17, u'2': 1}, 3: {u'1': 1, u'3': 4}}	2	2
470	Cluster893_13:Cluster5948_1	Rv2604c:Rv0006	XDR	13	3.29584	{u'lineage4.3.3': 13, u'lineage4.3': 13}	{'lineage4.': 26}	1	{0: {u'lineage4': 26}, 1: {u'3': 26}, 2: {u'3': 13}}	1	1
471	Cluster893_13:Cluster5948_2	Rv2604c:Rv0006	XDR	67	1.49065	{u'lineage4.3.3': 67, u'lineage4.3': 67}	{'lineage4.': 134}	1	{0: {u'lineage4': 134}, 1: {u'3': 134}, 2: {u'3': 67}}	1	1
472	Cluster893_3:Cluster5948_1	Rv2604c:Rv0006	XDR	16	0.236389	{u'lineage2.2.1': 10, u'lineage2.2': 12, u'lineage4.1': 2, u'lineage4.1.1.3': 2, u'lineage3': 2}	{'lineage2.': 22, 'lineage4.': 4, 'lineage3.': 2}	3	{0: {u'lineage4': 4, u'lineage3': 2, u'lineage2': 22}, 1: {u'1': 4, u'2': 22}, 2: {u'1': 12}, 3: {u'3': 2}}	3	3
473	Cluster893_3:Cluster5948_2	Rv2604c:Rv0006	XDR	19	-0.730888	{u'lineage2.2.1': 10, u'lineage2.2': 11, u'lineage4.4.2': 1, u'lineage3': 2}	{'lineage2.': 21, 'lineage4.': 1, 'lineage3.': 2}	3	{0: {u'lineage4': 1, u'lineage3': 2, u'lineage2': 21}, 1: {u'2': 21, u'4': 1}, 2: {u'1': 10, u'2': 1}}	3	3
474	Cluster893_4:Cluster5948_1	Rv2604c:Rv0006	XDR	10	-1.84583	{}	{}	0	{}	1	1
475	Cluster893_4:Cluster5948_2	Rv2604c:Rv0006	XDR	78	-3.94481	{}	{}	0	{}	1	1
476	Cluster893_5:Cluster5948_1	Rv2604c:Rv0006	XDR	215	-4.44735	{u'lineage2.2.1': 126, u'lineage2.2': 146, u'lineage4.1.1.3': 4, u'lineage4.3.4.2.1': 4, u'lineageBOV_AFRI': 1, u'lineage4.3.4': 7, u'lineage4.4.2': 1, u'lineage4.6.2.2': 3, u'lineage3': 11, u'lineage4.3.4.2': 5, u'lineage4.2.1': 3, u'lineage4.6.2': 3, u'lineage4.5': 1, u'lineage4.1.2.1': 6, u'lineage4.1': 19, u'lineage4.3': 17}	{'lineage2.': 272, 'lineage4.': 73, 'lineage3.': 11}	3	{0: {u'lineage4': 73, u'lineageBOV_AFRI': 1, u'lineage3': 11, u'lineage2': 272}, 1: {u'1': 29, u'3': 33, u'2': 275, u'5': 1, u'4': 1, u'6': 6}, 2: {u'1': 133, u'2': 13, u'4': 16}, 3: {u'1': 6, u'3': 4, u'2': 12}, 4: {u'1': 4}}	4	6
477	Cluster893_5:Cluster5948_2	Rv2604c:Rv0006	XDR	545	-4.41884	{u'lineage2.2.1': 193, u'lineage2.2': 227, u'lineage2.1': 1, u'lineage3': 66, u'lineage4.3.4.2.1': 9, u'lineage4.1.1.3': 21, u'lineage4.4.2': 1, u'lineage4.6.2.2': 3, u'lineage4.3.4.2': 17, u'lineage4.3.4': 20, u'lineage4.2.1': 39, u'lineage4.6.2': 3, u'lineage4.5': 5, u'lineage4.1.2.1': 20, u'lineage4.1': 93, u'lineage4.3': 49}	{'lineage2.': 421, 'lineage4.': 280, 'lineage3.': 66}	3	{0: {u'lineage4': 280, u'lineage3': 66, u'lineage2': 421}, 1: {u'1': 135, u'3': 95, u'2': 459, u'5': 5, u'4': 1, u'6': 6}, 2: {u'1': 253, u'2': 27, u'4': 46}, 3: {u'1': 20, u'3': 21, u'2': 29}, 4: {u'1': 9}}	3	6
478	Cluster893_8:Cluster5948_1	Rv2604c:Rv0006	XDR	22	-2.10413	{u'lineage4.3.3': 22, u'lineage4.3': 22}	{'lineage4.': 44}	1	{0: {u'lineage4': 44}, 1: {u'3': 44}, 2: {u'3': 22}}	1	1
479	Cluster893_8:Cluster5948_2	Rv2604c:Rv0006	XDR	73	-3.00285	{u'lineage4.3.3': 73, u'lineage4.3': 72}	{'lineage4.': 145}	1	{0: {u'lineage4': 145}, 1: {u'3': 145}, 2: {u'3': 73}}	1	1
480	Cluster893_9:Cluster5948_1	Rv2604c:Rv0006	XDR	18	0.897942	{u'lineage2.2.1': 15, u'lineage2.2': 17, u'lineage4.1': 1}	{'lineage2.': 32, 'lineage4.': 1}	2	{0: {u'lineage4': 1, u'lineage2': 32}, 1: {u'1': 1, u'2': 32}, 2: {u'1': 15}}	2	2
481	Cluster893_9:Cluster5948_2	Rv2604c:Rv0006	XDR	53	-0.570545	{u'lineage4.2.1': 2, u'lineage2.2.1': 31, u'lineage2.2': 41, u'lineage4.1.2.1': 3, u'lineage4.1': 8, u'lineage4.1.1.3': 3}	{'lineage2.': 72, 'lineage4.': 16}	2	{0: {u'lineage4': 16, u'lineage2': 72}, 1: {u'1': 14, u'2': 74}, 2: {u'1': 36, u'2': 3}, 3: {u'1': 3, u'3': 3}}	2	2
482	Cluster893_10:Cluster491_8	Rv0667:Rv0006	XDR	1	1.09861	{u'lineage2.2.1': 1, u'lineage2.2': 1}	{'lineage2.': 2}	1	{0: {u'lineage2': 2}, 1: {u'2': 2}, 2: {u'1': 1}}	1	1
483	Cluster893_11:Cluster491_10	Rv0667:Rv0006	XDR	4	-0.847298	{u'lineage2.2': 3, u'lineage4.1': 1}	{'lineage2.': 3, 'lineage4.': 1}	2	{0: {u'lineage4': 1, u'lineage2': 3}, 1: {u'1': 1, u'2': 3}}	2	2
484	Cluster893_11:Cluster491_3	Rv0667:Rv0006	XDR	3	-0.510826	{u'lineage2.2.1': 1, u'lineage2.2': 2}	{'lineage2.': 3}	1	{0: {u'lineage2': 3}, 1: {u'2': 3}, 2: {u'1': 1}}	1	1
485	Cluster893_12:Cluster491_2	Rv0667:Rv0006	XDR	5	1.09861	{u'lineage4.1': 5, u'lineage4.1.1.3': 5}	{'lineage4.': 10}	1	{0: {u'lineage4': 10}, 1: {u'1': 10}, 2: {u'1': 5}, 3: {u'3': 5}}	1	1
486	Cluster893_12:Cluster491_3	Rv0667:Rv0006	XDR	31	0.315081	{u'lineage2.2.1': 24, u'lineage2.2': 29}	{'lineage2.': 53}	1	{0: {u'lineage2': 53}, 1: {u'2': 53}, 2: {u'1': 24}}	1	1
487	Cluster893_13:Cluster491_1	Rv0667:Rv0006	XDR	8	0.955511	{u'lineage4.3.3': 8, u'lineage4.3': 8}	{'lineage4.': 16}	1	{0: {u'lineage4': 16}, 1: {u'3': 16}, 2: {u'3': 8}}	1	1
488	Cluster893_13:Cluster491_3	Rv0667:Rv0006	XDR	5	-1.09861	{u'lineage4.3.3': 5, u'lineage4.3': 5}	{'lineage4.': 10}	1	{0: {u'lineage4': 10}, 1: {u'3': 10}, 2: {u'3': 5}}	1	1
489	Cluster893_13:Cluster491_9	Rv0667:Rv0006	XDR	64	2.59857	{u'lineage4.3.3': 64, u'lineage4.3': 64}	{'lineage4.': 128}	1	{0: {u'lineage4': 128}, 1: {u'3': 128}, 2: {u'3': 64}}	1	1
490	Cluster893_2:Cluster491_10	Rv0667:Rv0006	XDR	2	1.60944	{u'lineage2.2': 2}	{'lineage2.': 2}	1	{0: {u'lineage2': 2}, 1: {u'2': 2}}	1	1
491	Cluster893_2:Cluster491_3	Rv0667:Rv0006	XDR	4	-0.847298	{u'lineage2.2.1': 3, u'lineage2.2': 3, u'lineage4.1': 1, u'lineage4.1.1.3': 1}	{'lineage2.': 6, 'lineage4.': 2}	2	{0: {u'lineage4': 2, u'lineage2': 6}, 1: {u'1': 2, u'2': 6}, 2: {u'1': 4}, 3: {u'3': 1}}	2	2
492	Cluster893_3:Cluster491_3	Rv0667:Rv0006	XDR	25	0.076961	{u'lineage2.2.1': 16, u'lineage2.2': 18, u'lineage4.4.2': 1}	{'lineage2.': 34, 'lineage4.': 1}	2	{0: {u'lineage4': 1, u'lineage2': 34}, 1: {u'2': 34, u'4': 1}, 2: {u'1': 16, u'2': 1}}	2	2
493	Cluster893_4:Cluster491_10	Rv0667:Rv0006	XDR	18	-2.45674	{}	{}	0	{}	1	1
494	Cluster893_4:Cluster491_3	Rv0667:Rv0006	XDR	23	-2.70805	{}	{}	0	{}	1	1
495	Cluster893_5:Cluster491_3	Rv0667:Rv0006	XDR	247	-3.99104	{u'lineage3': 16, u'lineage4.3.4.2': 5, u'lineage2.2.1': 117, u'lineage2.2': 126, u'lineage4.3.4': 5, u'lineage4.3.4.2.1': 5, u'lineage4.2.1': 24, u'lineage4.6.2': 1, u'lineage4.5': 1, u'lineage4.1': 13, u'lineage4.1.2.1': 5, u'lineage4.1.1.3': 1, u'lineage4.3': 14, u'lineage4.6.2.2': 1}	{'lineage2.': 243, 'lineage4.': 75, 'lineage3.': 16}	3	{0: {u'lineage4': 75, u'lineage3': 16, u'lineage2': 243}, 1: {u'1': 19, u'3': 29, u'2': 267, u'5': 1, u'6': 2}, 2: {u'1': 142, u'2': 7, u'4': 15}, 3: {u'1': 5, u'3': 1, u'2': 11}, 4: {u'1': 5}}	3	5
496	Cluster893_5:Cluster491_4	Rv0667:Rv0006	XDR	314	-4.48864	{u'lineage2.2.1': 149, u'lineage2.2': 161, u'lineage2.1': 1, u'lineage4.3.4': 8, u'lineage3': 41, u'lineage4.3.4.2.1': 3, u'lineageBOV_AFRI': 1, u'lineage4.1.1.3': 11, u'lineage4.4.2': 1, u'lineage4.6.2.2': 4, u'lineage4.3.4.2': 7, u'lineage4.2.1': 10, u'lineage4.6.2': 4, u'lineage4.5': 5, u'lineage4.1.2.1': 11, u'lineage4.1': 46, u'lineage4.3': 28}	{'lineage2.': 311, 'lineage4.': 138, 'lineage3.': 41}	3	{0: {u'lineage4': 138, u'lineageBOV_AFRI': 1, u'lineage3': 41, u'lineage2': 311}, 1: {u'1': 69, u'3': 46, u'2': 320, u'5': 5, u'4': 1, u'6': 8}, 2: {u'1': 170, u'2': 20, u'4': 18}, 3: {u'1': 11, u'3': 11, u'2': 14}, 4: {u'1': 3}}	4	6
497	Cluster893_5:Cluster491_7	Rv0667:Rv0006	XDR	9	-1.7346	{u'lineage4.3.4.2': 3, u'lineage2.2.1': 2, u'lineage2.2': 2, u'lineage4.3.4': 3, u'lineage4.3.4.2.1': 2, u'lineage3': 3, u'lineage4.1': 1, u'lineage4.3': 3}	{'lineage2.': 4, 'lineage4.': 12, 'lineage3.': 3}	3	{0: {u'lineage4': 12, u'lineage3': 3, u'lineage2': 4}, 1: {u'1': 1, u'3': 11, u'2': 4}, 2: {u'1': 2, u'4': 8}, 3: {u'2': 5}, 4: {u'1': 2}}	3	3
498	Cluster893_8:Cluster491_1	Rv0667:Rv0006	XDR	9	-0.619039	{u'lineage4.3.3': 9, u'lineage4.3': 9}	{'lineage4.': 18}	1	{0: {u'lineage4': 18}, 1: {u'3': 18}, 2: {u'3': 9}}	1	1
499	Cluster893_8:Cluster491_3	Rv0667:Rv0006	XDR	24	-2.75154	{u'lineage4.3.3': 24, u'lineage4.3': 24}	{'lineage4.': 48}	1	{0: {u'lineage4': 48}, 1: {u'3': 48}, 2: {u'3': 24}}	1	1
500	Cluster893_9:Cluster491_10	Rv0667:Rv0006	XDR	10	-1.84583	{u'lineage2.2.1': 2, u'lineage2.2': 7, u'lineage4.1': 1, u'lineage4.2.1': 2}	{'lineage2.': 9, 'lineage4.': 3}	2	{0: {u'lineage4': 3, u'lineage2': 9}, 1: {u'1': 1, u'2': 11}, 2: {u'1': 4}}	2	2
501	Cluster893_9:Cluster491_2	Rv0667:Rv0006	XDR	4	-0.847298	{u'lineage2.2.1': 1, u'lineage2.2': 1, u'lineage4.1': 3, u'lineage4.1.1.3': 3}	{'lineage2.': 2, 'lineage4.': 6}	2	{0: {u'lineage4': 6, u'lineage2': 2}, 1: {u'1': 6, u'2': 2}, 2: {u'1': 4}, 3: {u'3': 3}}	2	2
502	Cluster893_9:Cluster491_3	Rv0667:Rv0006	XDR	34	0.465363	{u'lineage2.2.1': 28, u'lineage2.2': 31, u'lineage4.1': 1}	{'lineage2.': 59, 'lineage4.': 1}	2	{0: {u'lineage4': 1, u'lineage2': 59}, 1: {u'1': 1, u'2': 59}, 2: {u'1': 28}}	2	2
503	Cluster7926_1:Cluster4244_1	Rv3806c:Rv1102c	XDR	79	-3.95763	{u'lineage1': 79, u'lineage1.2.1': 7, u'lineage1.1.1': 1, u'lineage1.1': 55, u'lineage1.1.3': 4}	{'lineage1.': 146}	1	{0: {u'lineage1': 146}, 1: {u'1': 60, u'2': 7}, 2: {u'1': 8, u'3': 4}}	2	2
504	Cluster7926_1:Cluster4244_3	Rv3806c:Rv1102c	XDR	174	-1.81529	{u'lineage2.2.1': 112, u'lineage2.2': 150, u'lineage3': 23}	{'lineage2.': 262, 'lineage3.': 23}	2	{0: {u'lineage3': 23, u'lineage2': 262}, 1: {u'2': 262}, 2: {u'1': 112}}	2	2
505	Cluster7926_2:Cluster4244_3	Rv3806c:Rv1102c	XDR	145	-3.70658	{u'lineage4.3.4.2': 6, u'lineage4.6.1.2': 5, u'lineage4.6.2': 3, u'lineage4.6.1': 11, u'lineage4.3.4': 10, u'lineage4.3.4.2.1': 6, u'lineage2.2.1': 1, u'lineage4.2.1': 3, u'lineage4.3.3': 16, u'lineage4.5': 2, u'lineage4.1': 27, u'lineage4.1.2.1': 8, u'lineage4.1.1.3': 8, u'lineage4.3': 38, u'lineage4.6.2.2': 3}	{'lineage2.': 1, 'lineage4.': 146}	2	{0: {u'lineage4': 146, u'lineage2': 1}, 1: {u'1': 43, u'3': 76, u'2': 4, u'5': 2, u'6': 22}, 2: {u'1': 28, u'3': 16, u'2': 14, u'4': 22}, 3: {u'1': 8, u'3': 8, u'2': 20}, 4: {u'1': 6}}	2	5
506	Cluster7926_3:Cluster4244_3	Rv3806c:Rv1102c	XDR	76	-1.84583	{u'lineage2.2.1': 40, u'lineage2.2': 64, u'lineage2.1': 1, u'lineage3': 11}	{'lineage2.': 105, 'lineage3.': 11}	2	{0: {u'lineage3': 11, u'lineage2': 105}, 1: {u'1': 1, u'2': 104}, 2: {u'1': 40}}	2	2
507	Cluster7926_4:Cluster4244_2	Rv3806c:Rv1102c	XDR	18	1.88707	{u'lineage4.3.3': 18, u'lineage4.3': 18}	{'lineage4.': 36}	1	{0: {u'lineage4': 36}, 1: {u'3': 36}, 2: {u'3': 18}}	1	1
508	Cluster7926_4:Cluster4244_3	Rv3806c:Rv1102c	XDR	135	-3.63382	{u'lineage4.3.4.2': 7, u'lineage4.6.1.2': 1, u'lineage4.3.3': 32, u'lineage4.6.1': 3, u'lineage4.1.1.3': 9, u'lineage4.3.4.2.1': 2, u'lineage4.2.1': 8, u'lineage4.3.4': 7, u'lineage4.6.2': 2, u'lineage4.5': 2, u'lineage4.1.2.1': 9, u'lineage4.1': 35, u'lineage4.3': 48, u'lineage4.6.2.2': 2}	{'lineage4.': 167}	1	{0: {u'lineage4': 167}, 1: {u'1': 53, u'3': 96, u'2': 8, u'5': 2, u'6': 8}, 2: {u'1': 21, u'3': 32, u'2': 13, u'4': 16}, 3: {u'1': 9, u'3': 9, u'2': 12}, 4: {u'1': 2}}	5	5
509	Cluster7926_5:Cluster4244_3	Rv3806c:Rv1102c	XDR	386	-1.99096	{u'lineage2.2.1': 273, u'lineage2.2': 326, u'lineage3': 59}	{'lineage2.': 599, 'lineage3.': 59}	2	{0: {u'lineage3': 59, u'lineage2': 599}, 1: {u'2': 599}, 2: {u'1': 273}}	2	2
510	Cluster7926_5:Cluster4244_4	Rv3806c:Rv1102c	XDR	2	1.60944	{u'lineage2.2.1': 2, u'lineage2.2': 2}	{'lineage2.': 4}	1	{0: {u'lineage2': 4}, 1: {u'2': 4}, 2: {u'1': 2}}	1	1
511	Cluster7926_6:Cluster4244_2	Rv3806c:Rv1102c	XDR	45	2.85647	{u'lineage4.3.3': 45, u'lineage4.3': 45}	{'lineage4.': 90}	1	{0: {u'lineage4': 90}, 1: {u'3': 90}, 2: {u'3': 45}}	1	1
512	Cluster7926_6:Cluster4244_3	Rv3806c:Rv1102c	XDR	293	-2.31197	{u'lineage4.1.2.1': 16, u'lineage4.3.4.2': 9, u'lineage4.6.1.2': 3, u'lineage4.3.3': 69, u'lineage4.6.1': 4, u'lineage4.2.1': 32, u'lineage4.3.4.2.1': 3, u'lineage4.3.4': 10, u'lineage4.6.2': 1, u'lineage4.5': 6, u'lineage4.1': 77, u'lineage4.4.2': 1, u'lineage4.1.1.3': 21, u'lineage4.3': 90, u'lineage4.6.2.2': 1}	{'lineage4.': 343}	1	{0: {u'lineage4': 343}, 1: {u'1': 114, u'3': 181, u'2': 32, u'5': 6, u'4': 1, u'6': 9}, 2: {u'1': 60, u'3': 69, u'2': 19, u'4': 22}, 3: {u'1': 16, u'3': 21, u'2': 16}, 4: {u'1': 3}}	6	6
513	Cluster7926_6:Cluster4244_4	Rv3806c:Rv1102c	XDR	6	-1.29928	{u'lineage4.3.3': 1, u'lineage4.4.2': 2, u'lineage4.1': 2, u'lineage4.3': 2, u'lineage4.1.1.3': 1}	{'lineage4.': 8}	1	{0: {u'lineage4': 8}, 1: {u'1': 3, u'3': 3, u'4': 2}, 2: {u'1': 1, u'3': 1, u'2': 2}, 3: {u'3': 1}}	3	3
514	Cluster7926_6:Cluster4244_5	Rv3806c:Rv1102c	XDR	13	-2.12026	{u'lineage4.3.4.2.1': 1, u'lineage4.3': 1}	{'lineage4.': 2}	1	{0: {u'lineage4': 2}, 1: {u'3': 2}, 2: {u'4': 1}, 3: {u'2': 1}, 4: {u'1': 1}}	1	1
515	Cluster893_10:Cluster1116_3	Rv1908c:Rv0006	XDR	6	-1.29928	{u'lineage2.2.1': 1, u'lineage2.2': 6}	{'lineage2.': 7}	1	{0: {u'lineage2': 7}, 1: {u'2': 7}, 2: {u'1': 1}}	1	1
516	Cluster893_10:Cluster1116_7	Rv1908c:Rv0006	XDR	5	-1.09861	{u'lineage2.2.1': 1, u'lineage2.2': 5}	{'lineage2.': 6}	1	{0: {u'lineage2': 6}, 1: {u'2': 6}, 2: {u'1': 1}}	1	1
517	Cluster893_11:Cluster1116_7	Rv1908c:Rv0006	XDR	2	1.60944	{u'lineage2.2': 2}	{'lineage2.': 2}	1	{0: {u'lineage2': 2}, 1: {u'2': 2}}	1	1
518	Cluster893_12:Cluster1116_3	Rv1908c:Rv0006	XDR	10	1.22378	{u'lineage2.2.1': 5, u'lineage2.2': 10}	{'lineage2.': 15}	1	{0: {u'lineage2': 15}, 1: {u'2': 15}, 2: {u'1': 5}}	1	1
519	Cluster893_12:Cluster1116_7	Rv1908c:Rv0006	XDR	23	-0.0833816	{u'lineage2.2.1': 17, u'lineage2.2': 22}	{'lineage2.': 39}	1	{0: {u'lineage2': 39}, 1: {u'2': 39}, 2: {u'1': 17}}	1	1
520	Cluster893_13:Cluster1116_4	Rv1908c:Rv0006	XDR	64	1.89417	{u'lineage4.3.3': 64, u'lineage4.3': 64}	{'lineage4.': 128}	1	{0: {u'lineage4': 128}, 1: {u'3': 128}, 2: {u'3': 64}}	1	1
521	Cluster893_13:Cluster1116_8	Rv1908c:Rv0006	XDR	15	0.93827	{u'lineage4.3.3': 15, u'lineage4.3': 15}	{'lineage4.': 30}	1	{0: {u'lineage4': 30}, 1: {u'3': 30}, 2: {u'3': 15}}	1	1
522	Cluster893_2:Cluster1116_4	Rv1908c:Rv0006	XDR	1	1.09861	{u'lineage4.1': 1, u'lineage4.1.1.3': 1}	{'lineage4.': 2}	1	{0: {u'lineage4': 2}, 1: {u'1': 2}, 2: {u'1': 1}, 3: {u'3': 1}}	1	1
523	Cluster893_2:Cluster1116_7	Rv1908c:Rv0006	XDR	4	-0.847298	{u'lineage2.2.1': 3, u'lineage2.2': 4}	{'lineage2.': 7}	1	{0: {u'lineage2': 7}, 1: {u'2': 7}, 2: {u'1': 3}}	1	1
524	Cluster893_3:Cluster1116_3	Rv1908c:Rv0006	XDR	8	0.955511	{u'lineage2.2.1': 7, u'lineage2.2': 8}	{'lineage2.': 15}	1	{0: {u'lineage2': 15}, 1: {u'2': 15}, 2: {u'1': 7}}	1	1
525	Cluster893_3:Cluster1116_7	Rv1908c:Rv0006	XDR	10	-0.367725	{u'lineage2.2.1': 9, u'lineage2.2': 10}	{'lineage2.': 19}	1	{0: {u'lineage2': 19}, 1: {u'2': 19}, 2: {u'1': 9}}	1	1
526	Cluster893_3:Cluster1116_8	Rv1908c:Rv0006	XDR	4	2.19722	{u'lineage4.1': 2, u'lineage4.1.1.3': 2}	{'lineage4.': 4}	1	{0: {u'lineage4': 4}, 1: {u'1': 4}, 2: {u'1': 2}, 3: {u'3': 2}}	1	1
527	Cluster893_4:Cluster1116_8	Rv1908c:Rv0006	XDR	17	-1.82455	{}	{}	0	{}	1	1
528	Cluster893_5:Cluster1116_2	Rv1908c:Rv0006	XDR	87	-4.05468	{u'lineage4.4.2': 1, u'lineage4.3.4.2': 6, u'lineage4.6.2': 3, u'lineage4.3.4': 7, u'lineage4.3.4.2.1': 3, u'lineage4.2.1': 5, u'lineage4.5': 5, u'lineage4.1': 29, u'lineage4.1.2.1': 8, u'lineage4.1.1.3': 6, u'lineage4.3': 23, u'lineage4.6.2.2': 3}	{'lineage4.': 99}	1	{0: {u'lineage4': 99}, 1: {u'1': 43, u'3': 39, u'2': 5, u'5': 5, u'4': 1, u'6': 6}, 2: {u'1': 11, u'2': 15, u'4': 16}, 3: {u'1': 8, u'3': 6, u'2': 12}, 4: {u'1': 3}}	6	6
529	Cluster893_5:Cluster1116_4	Rv1908c:Rv0006	XDR	109	-4.28129	{u'lineage4.3.4.2': 6, u'lineage4.6.2': 1, u'lineage4.1.1.3': 13, u'lineage4.3.4.2.1': 5, u'lineage4.2.1': 10, u'lineage4.3.4': 8, u'lineage4.1.2.1': 9, u'lineage4.1': 47, u'lineage4.3': 20, u'lineage4.6.2.2': 1}	{'lineage4.': 120}	1	{0: {u'lineage4': 120}, 1: {u'1': 69, u'3': 39, u'2': 10, u'6': 2}, 2: {u'1': 23, u'2': 11, u'4': 19}, 3: {u'1': 9, u'3': 13, u'2': 12}, 4: {u'1': 5}}	4	4
530	Cluster893_5:Cluster1116_6	Rv1908c:Rv0006	XDR	24	-2.75154	{u'lineage2.2.1': 1, u'lineage4.6.2': 1, u'lineage4.2.1': 3, u'lineage4.3.4': 1, u'lineage4.1': 12, u'lineage4.1.2.1': 2, u'lineage4.1.1.3': 2, u'lineage4.3': 5, u'lineage4.6.2.2': 1}	{'lineage2.': 1, 'lineage4.': 27}	2	{0: {u'lineage4': 27, u'lineage2': 1}, 1: {u'1': 16, u'3': 6, u'2': 4, u'6': 2}, 2: {u'1': 6, u'2': 4, u'4': 1}, 3: {u'1': 2, u'3': 2, u'2': 1}}	2	4
531	Cluster893_5:Cluster1116_7	Rv1908c:Rv0006	XDR	113	-3.19185	{u'lineage2.2.1': 78, u'lineage2.2': 98, u'lineage4.1.2.1': 1, u'lineage3': 14}	{'lineage2.': 176, 'lineage4.': 1, 'lineage3.': 14}	3	{0: {u'lineage4': 1, u'lineage3': 14, u'lineage2': 176}, 1: {u'1': 1, u'2': 176}, 2: {u'1': 78, u'2': 1}, 3: {u'1': 1}}	3	3
532	Cluster893_8:Cluster1116_4	Rv1908c:Rv0006	XDR	47	-2.26868	{u'lineage4.3.3': 47, u'lineage4.3': 47}	{'lineage4.': 94}	1	{0: {u'lineage4': 94}, 1: {u'3': 94}, 2: {u'3': 47}}	1	1
533	Cluster893_8:Cluster1116_8	Rv1908c:Rv0006	XDR	31	-3.01226	{u'lineage4.3.3': 31, u'lineage4.3': 30}	{'lineage4.': 61}	1	{0: {u'lineage4': 61}, 1: {u'3': 61}, 2: {u'3': 31}}	1	1
534	Cluster893_9:Cluster1116_3	Rv1908c:Rv0006	XDR	21	0.462624	{u'lineage2.2.1': 18, u'lineage2.2': 21}	{'lineage2.': 39}	1	{0: {u'lineage2': 39}, 1: {u'2': 39}, 2: {u'1': 18}}	1	1
535	Cluster893_9:Cluster1116_4	Rv1908c:Rv0006	XDR	11	-1.335	{u'lineage4.1.2.1': 3, u'lineage4.1': 8, u'lineage4.2.1': 2, u'lineage4.1.1.3': 2}	{'lineage4.': 15}	1	{0: {u'lineage4': 15}, 1: {u'1': 13, u'2': 2}, 2: {u'1': 4, u'2': 3}, 3: {u'1': 3, u'3': 2}}	2	2
536	Cluster893_9:Cluster1116_7	Rv1908c:Rv0006	XDR	23	0.600774	{u'lineage2.2.1': 17, u'lineage2.2': 23}	{'lineage2.': 40}	1	{0: {u'lineage2': 40}, 1: {u'2': 40}, 2: {u'1': 17}}	1	1
537	Cluster893_11:Cluster3930_8	Rv2043c:Rv0006	XDR	1	1.09861	{u'lineage2.2': 1}	{'lineage2.': 1}	1	{0: {u'lineage2': 1}, 1: {u'2': 1}}	1	1
538	Cluster893_12:Cluster3930_11	Rv2043c:Rv0006	XDR	5	1.09861	{u'lineage2.2.1': 5, u'lineage2.2': 5}	{'lineage2.': 10}	1	{0: {u'lineage2': 10}, 1: {u'2': 10}, 2: {u'1': 5}}	1	1
539	Cluster893_12:Cluster3930_5	Rv2043c:Rv0006	XDR	8	0.451985	{u'lineage2.2.1': 8, u'lineage2.2': 8}	{'lineage2.': 16}	1	{0: {u'lineage2': 16}, 1: {u'2': 16}, 2: {u'1': 8}}	1	1
540	Cluster893_12:Cluster3930_8	Rv2043c:Rv0006	XDR	3	1.94591	{u'lineage2.2': 3}	{'lineage2.': 3}	1	{0: {u'lineage2': 3}, 1: {u'2': 3}}	1	1
541	Cluster893_12:Cluster3930_9	Rv2043c:Rv0006	XDR	5	1.09861	{u'lineage4.1': 5, u'lineage4.1.1.3': 5}	{'lineage4.': 10}	1	{0: {u'lineage4': 10}, 1: {u'1': 10}, 2: {u'1': 5}, 3: {u'3': 5}}	1	1
542	Cluster893_13:Cluster3930_10	Rv2043c:Rv0006	XDR	1	1.09861	{u'lineage4.3.3': 1, u'lineage4.3': 1}	{'lineage4.': 2}	1	{0: {u'lineage4': 2}, 1: {u'3': 2}, 2: {u'3': 1}}	1	1
543	Cluster893_13:Cluster3930_14	Rv2043c:Rv0006	XDR	8	0.955511	{u'lineage4.3.3': 8, u'lineage4.3': 8}	{'lineage4.': 16}	1	{0: {u'lineage4': 16}, 1: {u'3': 16}, 2: {u'3': 8}}	1	1
544	Cluster893_3:Cluster3930_10	Rv2043c:Rv0006	XDR	5	-0.336472	{u'lineage2.2.1': 2, u'lineage2.2': 3, u'lineage4.1': 2, u'lineage4.1.1.3': 2, u'lineage3': 1}	{'lineage2.': 5, 'lineage4.': 4, 'lineage3.': 1}	3	{0: {u'lineage4': 4, u'lineage3': 1, u'lineage2': 5}, 1: {u'1': 4, u'2': 5}, 2: {u'1': 4}, 3: {u'3': 2}}	3	3
545	Cluster893_3:Cluster3930_11	Rv2043c:Rv0006	XDR	2	1.60944	{u'lineage2.2.1': 2, u'lineage2.2': 2}	{'lineage2.': 4}	1	{0: {u'lineage2': 4}, 1: {u'2': 4}, 2: {u'1': 2}}	1	1
546	Cluster893_3:Cluster3930_3	Rv2043c:Rv0006	XDR	5	-0.336472	{}	{}	0	{}	1	1
547	Cluster893_3:Cluster3930_5	Rv2043c:Rv0006	XDR	5	2.3979	{u'lineage2.2.1': 5, u'lineage2.2': 5}	{'lineage2.': 10}	1	{0: {u'lineage2': 10}, 1: {u'2': 10}, 2: {u'1': 5}}	1	1
548	Cluster893_3:Cluster3930_8	Rv2043c:Rv0006	XDR	2	1.60944	{u'lineage2.2': 2}	{'lineage2.': 2}	1	{0: {u'lineage2': 2}, 1: {u'2': 2}}	1	1
549	Cluster893_4:Cluster3930_12	Rv2043c:Rv0006	XDR	20	-2.56495	{}	{}	0	{}	1	1
550	Cluster893_5:Cluster3930_10	Rv2043c:Rv0006	XDR	421	-4.78391	{u'lineage2.2.1': 225, u'lineage2.2': 243, u'lineage2.1': 1, u'lineage4.3.4': 16, u'lineage3': 4, u'lineage4.3.4.2.1': 10, u'lineage4.1.1.3': 12, u'lineage4.4.2': 1, u'lineage4.6.2.2': 5, u'lineage4.3.4.2': 14, u'lineage4.2.1': 25, u'lineage4.6.2': 5, u'lineage4.5': 6, u'lineage4.1.2.1': 15, u'lineage4.1': 64, u'lineage4.3': 47}	{'lineage2.': 469, 'lineage4.': 220, 'lineage3.': 4}	3	{0: {u'lineage4': 220, u'lineage3': 4, u'lineage2': 469}, 1: {u'1': 92, u'3': 87, u'2': 493, u'5': 6, u'4': 1, u'6': 10}, 2: {u'1': 262, u'2': 26, u'4': 40}, 3: {u'1': 15, u'3': 12, u'2': 29}, 4: {u'1': 10}}	3	6
551	Cluster893_5:Cluster3930_3	Rv2043c:Rv0006	XDR	30	-2.97893	{u'lineage4.3.4.2.1': 1}	{'lineage4.': 1}	1	{0: {u'lineage4': 1}, 1: {u'3': 1}, 2: {u'4': 1}, 3: {u'2': 1}, 4: {u'1': 1}}	1	1
552	Cluster893_5:Cluster3930_5	Rv2043c:Rv0006	XDR	8	-1.60944	{u'lineage2.2.1': 8, u'lineage2.2': 8}	{'lineage2.': 16}	1	{0: {u'lineage2': 16}, 1: {u'2': 16}, 2: {u'1': 8}}	1	1
553	Cluster893_8:Cluster3930_14	Rv2043c:Rv0006	XDR	9	-0.619039	{u'lineage4.3.3': 9, u'lineage4.3': 9}	{'lineage4.': 18}	1	{0: {u'lineage4': 18}, 1: {u'3': 18}, 2: {u'3': 9}}	1	1
554	Cluster893_9:Cluster3930_10	Rv2043c:Rv0006	XDR	13	-1.52606	{u'lineage2.2.1': 10, u'lineage2.2': 11, u'lineage4.1': 1}	{'lineage2.': 21, 'lineage4.': 1}	2	{0: {u'lineage4': 1, u'lineage2': 21}, 1: {u'1': 1, u'2': 21}, 2: {u'1': 10}}	2	2
555	Cluster893_9:Cluster3930_5	Rv2043c:Rv0006	XDR	1	1.09861	{u'lineage2.2.1': 1, u'lineage2.2': 1}	{'lineage2.': 2}	1	{0: {u'lineage2': 2}, 1: {u'2': 2}, 2: {u'1': 1}}	1	1
556	Cluster893_9:Cluster3930_6	Rv2043c:Rv0006	XDR	3	1.94591	{u'lineage2.2.1': 3, u'lineage2.2': 3}	{'lineage2.': 6}	1	{0: {u'lineage2': 6}, 1: {u'2': 6}, 2: {u'1': 3}}	1	1
557	Cluster4476_1:Cluster4244_3	Rv3806c:Rv0633c	XDR	22	-2.66259	{u'lineage3': 21}	{'lineage3.': 21}	1	{0: {u'lineage3': 21}}	1	1
558	Cluster4476_2:Cluster4244_2	Rv3806c:Rv0633c	XDR	4	0.847298	{u'lineage4.3.3': 4, u'lineage4.3': 4}	{'lineage4.': 8}	1	{0: {u'lineage4': 8}, 1: {u'3': 8}, 2: {u'3': 4}}	1	1
559	Cluster4476_2:Cluster4244_3	Rv3806c:Rv0633c	XDR	159	-3.01226	{u'lineage4.3.4.2': 7, u'lineage4.3.4.2.1': 6, u'lineage2.2.1': 62, u'lineage4.3.3': 14, u'lineage4.6.1': 2, u'lineage4.3.4': 7, u'lineage3': 4, u'lineage4.6.1.2': 1, u'lineage4.2.1': 8, u'lineage4.1.1.3': 6, u'lineage2.2': 71, u'lineage4.5': 3, u'lineage4.1.2.1': 2, u'lineage4.1': 19, u'lineage4.3': 23}	{'lineage2.': 133, 'lineage4.': 98, 'lineage3.': 4}	3	{0: {u'lineage4': 98, u'lineage3': 4, u'lineage2': 133}, 1: {u'1': 27, u'3': 57, u'2': 141, u'5': 3, u'6': 3}, 2: {u'1': 79, u'3': 14, u'2': 2, u'4': 20}, 3: {u'1': 2, u'3': 6, u'2': 14}, 4: {u'1': 6}}	3	5
560	Cluster4476_2:Cluster4244_4	Rv3806c:Rv0633c	XDR	5	-1.09861	{u'lineage2.2': 1, u'lineage2.2.1': 1, u'lineage4.3.3': 1, u'lineage4.4.2': 1, u'lineage4.1': 2, u'lineage4.3': 1}	{'lineage2.': 2, 'lineage4.': 5}	2	{0: {u'lineage4': 5, u'lineage2': 2}, 1: {u'1': 2, u'3': 2, u'2': 2, u'4': 1}, 2: {u'1': 1, u'3': 1, u'2': 1}}	2	4
561	Cluster4476_5:Cluster4244_2	Rv3806c:Rv0633c	XDR	40	2.09323	{u'lineage4.3.3': 40, u'lineage4.3': 40}	{'lineage4.': 80}	1	{0: {u'lineage4': 80}, 1: {u'3': 80}, 2: {u'3': 40}}	1	1
562	Cluster4476_5:Cluster4244_3	Rv3806c:Rv0633c	XDR	291	-1.63849	{u'lineage2.2.1': 117, u'lineage4.6.2': 1, u'lineage2.1': 1, u'lineage4.3.4': 6, u'lineage3': 1, u'lineage4.3.4.2.1': 3, u'lineage4.1.1.3': 8, u'lineage4.6.2.2': 1, u'lineage4.3.4.2': 6, u'lineage4.3.3': 46, u'lineage4.2.1': 3, u'lineage4.6.1.2': 3, u'lineage2.2': 156, u'lineage4.5': 1, u'lineage4.1.2.1': 8, u'lineage4.1': 34, u'lineage4.6.1': 3, u'lineage4.3': 66}	{'lineage2.': 274, 'lineage4.': 189, 'lineage3.': 1}	3	{0: {u'lineage4': 189, u'lineage3': 1, u'lineage2': 274}, 1: {u'1': 51, u'3': 127, u'2': 276, u'5': 1, u'6': 8}, 2: {u'1': 134, u'3': 46, u'2': 10, u'4': 15}, 3: {u'1': 8, u'3': 8, u'2': 13}, 4: {u'1': 3}}	3	5
563	Cluster4476_5:Cluster4244_5	Rv3806c:Rv0633c	XDR	5	-1.09861	{}	{}	0	{}	1	1
564	Cluster4476_8:Cluster4244_2	Rv3806c:Rv0633c	XDR	23	2.70805	{u'lineage4.3.3': 23, u'lineage4.3': 23}	{'lineage4.': 46}	1	{0: {u'lineage4': 46}, 1: {u'3': 46}, 2: {u'3': 23}}	1	1
565	Cluster4476_8:Cluster4244_3	Rv3806c:Rv0633c	XDR	646	-2.34673	{u'lineage2.2.1': 229, u'lineage4.6.2': 5, u'lineage4.6.1': 13, u'lineage3': 2, u'lineage4.3.4.2.1': 2, u'lineage4.2.1': 32, u'lineage4.1': 85, u'lineage4.4.2': 1, u'lineage4.6.2.2': 5, u'lineage4.3.4.2': 9, u'lineage4.3.3': 56, u'lineage4.3.4': 14, u'lineage4.6.1.2': 5, u'lineage2.2': 295, u'lineage4.5': 6, u'lineage4.1.2.1': 22, u'lineage4.1.1.3': 24, u'lineage4.3': 85}	{'lineage2.': 524, 'lineage4.': 364, 'lineage3.': 2}	3	{0: {u'lineage4': 364, u'lineage3': 2, u'lineage2': 524}, 1: {u'1': 131, u'3': 166, u'2': 556, u'5': 6, u'4': 1, u'6': 28}, 2: {u'1': 303, u'3': 56, u'2': 33, u'4': 25}, 3: {u'1': 22, u'3': 24, u'2': 21}, 4: {u'1': 2}}	3	6
566	Cluster4476_8:Cluster4244_4	Rv3806c:Rv0633c	XDR	4	-0.847298	{u'lineage4.3.3': 1, u'lineage4.4.2': 1, u'lineage4.1': 2, u'lineage4.1.1.3': 1, u'lineage4.3': 1}	{'lineage4.': 6}	1	{0: {u'lineage4': 6}, 1: {u'1': 3, u'3': 2, u'4': 1}, 2: {u'1': 1, u'3': 1, u'2': 1}, 3: {u'3': 1}}	3	3
567	Cluster4476_9:Cluster4244_1	Rv3806c:Rv0633c	XDR	121	-4.38618	{u'lineage1': 121, u'lineage1.2.1': 8, u'lineage1.1.1': 1, u'lineage1.1': 82, u'lineage1.1.3': 7}	{'lineage1.': 219}	1	{0: {u'lineage1': 219}, 1: {u'1': 90, u'2': 8}, 2: {u'1': 9, u'3': 7}}	2	2
568	Cluster3930_10:Cluster5948_1	Rv2604c:Rv2043c	XDR	209	-3.44386	{u'lineage2.2.1': 89, u'lineage2.2': 102, u'lineage4.6.1': 6, u'lineage1.2.1': 4, u'lineage1': 39, u'lineage3': 1, u'lineage4.3.4.2.1': 3, u'lineage4.3.4': 6, u'lineage4.1': 17, u'lineage4.4.2': 1, u'lineage1.1': 24, u'lineage4.6.2.2': 2, u'lineage4.3.4.2': 5, u'lineage4.3.3': 12, u'lineage4.2.1': 3, u'lineage4.6.1.2': 2, u'lineage4.6.2': 2, u'lineage4.5': 1, u'lineage4.1.2.1': 4, u'lineage4.1.1.…	{'lineage2.': 191, 'lineage1.': 67, 'lineage4.': 94, 'lineage3.': 1}	4	{0: {u'lineage4': 94, u'lineage1': 67, u'lineage3': 1, u'lineage2': 191}, 1: {u'1': 50, u'3': 51, u'2': 198, u'5': 1, u'4': 1, u'6': 12}, 2: {u'1': 109, u'3': 12, u'2': 9, u'4': 14}, 3: {u'1': 4, u'3': 5, u'2': 12}, 4: {u'1': 3}}	4	6
569	Cluster3930_10:Cluster5948_2	Rv2604c:Rv2043c	XDR	522	-5.0001	{u'lineage2.2.1': 146, u'lineage2.2': 155, u'lineage4.6.1': 14, u'lineage1.2.1': 6, u'lineage1': 122, u'lineage3': 4, u'lineage4.3.4.2.1': 8, u'lineage4.1.1.3': 10, u'lineage1.1': 93, u'lineage4.6.2.2': 3, u'lineage4.3.4.2': 11, u'lineage4.3.3': 17, u'lineage4.2.1': 24, u'lineage4.3.4': 12, u'lineage4.6.1.2': 7, u'lineage1.1.1': 1, u'lineage1.1.3': 7, u'lineage4.6.2': 3, u'lineage4.5': 6, u'linea…	{'lineage2.': 302, 'lineage1.': 229, 'lineage4.': 244, 'lineage3.': 4}	4	{0: {u'lineage4': 244, u'lineage1': 229, u'lineage3': 4, u'lineage2': 302}, 1: {u'1': 187, u'3': 102, u'2': 331, u'5': 6, u'6': 27}, 2: {u'1': 208, u'3': 24, u'2': 21, u'4': 31}, 3: {u'1': 15, u'3': 10, u'2': 29}, 4: {u'1': 8}}	4	5
570	Cluster3930_11:Cluster5948_1	Rv2604c:Rv2043c	XDR	7	2.70805	{u'lineage2.2.1': 7, u'lineage2.2': 7}	{'lineage2.': 14}	1	{0: {u'lineage2': 14}, 1: {u'2': 14}, 2: {u'1': 7}}	1	1
571	Cluster3930_12:Cluster5948_1	Rv2604c:Rv2043c	XDR	4	-0.847298	{}	{}	0	{}	1	1
572	Cluster3930_14:Cluster5948_1	Rv2604c:Rv2043c	XDR	8	0.955511	{u'lineage2.2.1': 1, u'lineage4.3.3': 7, u'lineage4.3': 7, u'lineage2.2': 1}	{'lineage2.': 2, 'lineage4.': 14}	2	{0: {u'lineage4': 14, u'lineage2': 2}, 1: {u'3': 14, u'2': 2}, 2: {u'1': 1, u'3': 7}}	2	2
573	Cluster3930_14:Cluster5948_2	Rv2604c:Rv2043c	XDR	13	-0.747214	{u'lineage4.3.3': 13, u'lineage4.3': 13}	{'lineage4.': 26}	1	{0: {u'lineage4': 26}, 1: {u'3': 26}, 2: {u'3': 13}}	1	1
574	Cluster3930_2:Cluster5948_2	Rv2604c:Rv2043c	XDR	9	-1.7346	{u'lineage2.2.1': 4, u'lineage2.2': 5, u'lineage4.2.1': 4}	{'lineage2.': 9, 'lineage4.': 4}	2	{0: {u'lineage4': 4, u'lineage2': 9}, 1: {u'2': 13}, 2: {u'1': 8}}	2	2
575	Cluster3930_3:Cluster5948_1	Rv2604c:Rv2043c	XDR	8	-0.955511	{u'lineage4.3.4.2.1': 1}	{'lineage4.': 1}	1	{0: {u'lineage4': 1}, 1: {u'3': 1}, 2: {u'4': 1}, 3: {u'2': 1}, 4: {u'1': 1}}	1	1
576	Cluster3930_3:Cluster5948_2	Rv2604c:Rv2043c	XDR	30	-2.97893	{}	{}	0	{}	1	1
577	Cluster3930_5:Cluster5948_1	Rv2604c:Rv2043c	XDR	13	0.435318	{u'lineage2.2.1': 13, u'lineage2.2': 13}	{'lineage2.': 26}	1	{0: {u'lineage2': 26}, 1: {u'2': 26}, 2: {u'1': 13}}	1	1
578	Cluster3930_5:Cluster5948_2	Rv2604c:Rv2043c	XDR	11	-0.510826	{u'lineage2.2.1': 10, u'lineage2.2': 10}	{'lineage2.': 20}	1	{0: {u'lineage2': 20}, 1: {u'2': 20}, 2: {u'1': 10}}	1	1
579	Cluster3930_6:Cluster5948_1	Rv2604c:Rv2043c	XDR	6	-1.29928	{u'lineage2.2.1': 3, u'lineage2.2': 4, u'lineage4.5': 1, u'lineage4.3': 1, u'lineage4.3.3': 1}	{'lineage2.': 7, 'lineage4.': 3}	2	{0: {u'lineage4': 3, u'lineage2': 7}, 1: {u'3': 2, u'2': 7, u'5': 1}, 2: {u'1': 3, u'3': 1}}	2	3
580	Cluster3930_6:Cluster5948_2	Rv2604c:Rv2043c	XDR	10	-0.76214	{u'lineage2.2.1': 4, u'lineage2.2': 4, u'lineage4.1': 1, u'lineage4.5': 2, u'lineage4.3': 2}	{'lineage2.': 8, 'lineage4.': 5}	2	{0: {u'lineage4': 5, u'lineage2': 8}, 1: {u'1': 1, u'3': 2, u'2': 8, u'5': 2}, 2: {u'1': 4}}	2	4
581	Cluster3930_8:Cluster5948_1	Rv2604c:Rv2043c	XDR	3	0.510826	{u'lineage2.2.1': 1, u'lineage2.2': 3}	{'lineage2.': 4}	1	{0: {u'lineage2': 4}, 1: {u'2': 4}, 2: {u'1': 1}}	1	1
582	Cluster3930_9:Cluster5948_2	Rv2604c:Rv2043c	XDR	20	-1.29928	{u'lineage2.2': 1, u'lineage4.1': 19, u'lineage4.1.1.3': 19}	{'lineage2.': 1, 'lineage4.': 38}	2	{0: {u'lineage4': 38, u'lineage2': 1}, 1: {u'1': 38, u'2': 1}, 2: {u'1': 19}, 3: {u'3': 19}}	2	2
583	Cluster491_10:Cluster3909_2	Rv3848:Rv0667	XDR	107	-2.59525	{u'lineage3': 4, u'lineage4.3.4.2': 1, u'lineage2.2.1': 8, u'lineage2.2': 63, u'lineage1.2.1': 1, u'lineage1': 2, u'lineage4.3.4': 1, u'lineage4.2.1': 2, u'lineage4.3.3': 1, u'lineage4.1.2.1': 1, u'lineage4.1': 14, u'lineage1.1': 1, u'lineage4.3': 4}	{'lineage2.': 71, 'lineage1.': 4, 'lineage4.': 24, 'lineage3.': 4}	4	{0: {u'lineage4': 24, u'lineage1': 4, u'lineage3': 4, u'lineage2': 71}, 1: {u'1': 16, u'3': 7, u'2': 74}, 2: {u'1': 11, u'3': 1, u'2': 1, u'4': 2}, 3: {u'1': 1, u'2': 1}}	4	4
584	Cluster491_11:Cluster3909_2	Rv3848:Rv0667	XDR	16	-2.33537	{u'lineage2.2.1': 5, u'lineage2.2': 6, u'lineage1': 1, u'lineage3': 1, u'lineage4.2.1': 1, u'lineage4.1': 7, u'lineage4.1.2.1': 1, u'lineage4.1.1.3': 2, u'lineage1.1': 1}	{'lineage2.': 11, 'lineage1.': 2, 'lineage4.': 11, 'lineage3.': 1}	4	{0: {u'lineage4': 11, u'lineage1': 2, u'lineage3': 1, u'lineage2': 11}, 1: {u'1': 11, u'2': 12}, 2: {u'1': 8, u'2': 1}, 3: {u'1': 1, u'3': 2}}	4	4
585	Cluster491_2:Cluster3909_2	Rv3848:Rv0667	XDR	22	-0.931558	{u'lineage2.2.1': 1, u'lineage2.2': 1, u'lineage4.1': 21, u'lineage4.1.1.3': 21}	{'lineage2.': 2, 'lineage4.': 42}	2	{0: {u'lineage4': 42, u'lineage2': 2}, 1: {u'1': 42, u'2': 2}, 2: {u'1': 22}, 3: {u'3': 21}}	2	2
586	Cluster491_3:Cluster3909_2	Rv3848:Rv0667	XDR	449	-1.70016	{u'lineage2.2.1': 186, u'lineage2.2': 212, u'lineage4.6.1': 12, u'lineage1.2.1': 2, u'lineage1': 5, u'lineage3': 16, u'lineage4.3.4.2.1': 5, u'lineage4.1.1.3': 2, u'lineage4.1': 13, u'lineage4.4.2': 1, u'lineage1.1': 3, u'lineage4.6.2.2': 1, u'lineage4.3.4.2': 5, u'lineage4.3.3': 28, u'lineage4.2.1': 25, u'lineage4.3.4': 5, u'lineage4.6.1.2': 9, u'lineage4.6.2': 1, u'lineage4.5': 1, u'lineage4.1.…	{'lineage2.': 398, 'lineage1.': 11, 'lineage4.': 154, 'lineage3.': 16}	4	{0: {u'lineage4': 154, u'lineage1': 11, u'lineage3': 16, u'lineage2': 398}, 1: {u'1': 22, u'3': 86, u'2': 425, u'5': 1, u'4': 1, u'6': 23}, 2: {u'1': 237, u'3': 28, u'2': 6, u'4': 15}, 3: {u'1': 3, u'3': 2, u'2': 20}, 4: {u'1': 5}}	4	6
587	Cluster491_4:Cluster3909_2	Rv3848:Rv0667	XDR	523	-5.85316	{u'lineage2.2.1': 151, u'lineage2.2': 164, u'lineage4.6.1': 12, u'lineage1.2.1': 7, u'lineage1': 130, u'lineage3': 50, u'lineage4.3.4.2.1': 3, u'lineage4.1.1.3': 12, u'lineage4.4.2': 1, u'lineage1.1': 98, u'lineage4.6.2.2': 4, u'lineage4.3.4.2': 8, u'lineage4.3.3': 17, u'lineage4.2.1': 3, u'lineage4.3.4': 9, u'lineage4.6.1.2': 3, u'lineage1.1.3': 7, u'lineage4.6.2': 4, u'lineage4.5': 6, u'lineage…	{'lineage2.': 316, 'lineage1.': 242, 'lineage4.': 197, 'lineage3.': 50}	4	{0: {u'lineage4': 197, u'lineage1': 242, u'lineage3': 50, u'lineage2': 316}, 1: {u'1': 187, u'3': 83, u'2': 325, u'5': 6, u'4': 1, u'6': 23}, 2: {u'1': 188, u'3': 24, u'2': 24, u'4': 20}, 3: {u'1': 15, u'3': 12, u'2': 18}, 4: {u'1': 3}}	4	6
588	Cluster491_7:Cluster3909_2	Rv3848:Rv0667	XDR	12	-2.03688	{u'lineage4.3.4.2': 4, u'lineage2.2.1': 2, u'lineage2.2': 2, u'lineage4.3.4': 4, u'lineage4.3.4.2.1': 3, u'lineage3': 3, u'lineage4.1': 1, u'lineage4.3': 4}	{'lineage2.': 4, 'lineage4.': 16, 'lineage3.': 3}	3	{0: {u'lineage4': 16, u'lineage3': 3, u'lineage2': 4}, 1: {u'1': 1, u'3': 15, u'2': 4}, 2: {u'1': 2, u'4': 11}, 3: {u'2': 7}, 4: {u'1': 3}}	3	3
589	Cluster491_8:Cluster3909_2	Rv3848:Rv0667	XDR	20	-2.00148	{u'lineage4.3': 1, u'lineage4.3.3': 1, u'lineage2.2.1': 10, u'lineage2.2': 12, u'lineage4.1.2.1': 5, u'lineage4.1': 6, u'lineage3': 1}	{'lineage2.': 22, 'lineage4.': 13, 'lineage3.': 1}	3	{0: {u'lineage4': 13, u'lineage3': 1, u'lineage2': 22}, 1: {u'1': 11, u'3': 2, u'2': 22}, 2: {u'1': 10, u'3': 1, u'2': 5}, 3: {u'1': 5}}	3	3
590	Cluster491_9:Cluster3909_2	Rv3848:Rv0667	XDR	64	2.59857	{u'lineage4.3.3': 64, u'lineage4.3': 64}	{'lineage4.': 128}	1	{0: {u'lineage4': 128}, 1: {u'3': 128}, 2: {u'3': 64}}	1	1
591	Cluster4244_1:Cluster7125_7	Rv2757c:Rv3806c	XDR	154	-4.62824	{u'lineage1': 154, u'lineage1.2.1': 7, u'lineage4.1': 1, u'lineage1.1.1': 2, u'lineage1.1.3': 7, u'lineage1.1': 108}	{'lineage1.': 278, 'lineage4.': 1}	2	{0: {u'lineage4': 1, u'lineage1': 278}, 1: {u'1': 118, u'2': 7}, 2: {u'1': 9, u'3': 7}}	2	2
592	Cluster4244_2:Cluster7125_1	Rv2757c:Rv3806c	XDR	2	1.60944	{u'lineage4.3.3': 2, u'lineage4.3': 2}	{'lineage4.': 4}	1	{0: {u'lineage4': 4}, 1: {u'3': 4}, 2: {u'3': 2}}	1	1
593	Cluster4244_2:Cluster7125_7	Rv2757c:Rv3806c	XDR	63	2.36428	{u'lineage4.3.3': 63, u'lineage4.3': 63}	{'lineage4.': 126}	1	{0: {u'lineage4': 126}, 1: {u'3': 126}, 2: {u'3': 63}}	1	1
594	Cluster4244_3:Cluster7125_1	Rv2757c:Rv3806c	XDR	8	-1.60944	{u'lineage2.2.1': 1, u'lineage2.2': 5, u'lineage4.6.2': 1, u'lineage4.2.1': 1, u'lineage4.6.2.2': 1}	{'lineage2.': 6, 'lineage4.': 3}	2	{0: {u'lineage4': 3, u'lineage2': 6}, 1: {u'2': 7, u'6': 2}, 2: {u'1': 2, u'2': 2}, 3: {u'2': 1}}	2	2
595	Cluster4244_3:Cluster7125_2	Rv2757c:Rv3806c	XDR	23	0.422857	{u'lineage2.2.1': 23, u'lineage2.2': 23}	{'lineage2.': 46}	1	{0: {u'lineage2': 46}, 1: {u'2': 46}, 2: {u'1': 23}}	1	1
596	Cluster4244_3:Cluster7125_3	Rv2757c:Rv3806c	XDR	171	-2.05675	{u'lineage4.3.4.2': 1, u'lineage2.2.1': 70, u'lineage2.2': 94, u'lineage3': 12, u'lineage4.3.4': 1, u'lineage4.2.1': 3, u'lineage4.3.3': 17, u'lineage4.5': 1, u'lineage4.1.2.1': 10, u'lineage4.1': 20, u'lineage4.3': 23}	{'lineage2.': 164, 'lineage4.': 76, 'lineage3.': 12}	3	{0: {u'lineage4': 76, u'lineage3': 12, u'lineage2': 164}, 1: {u'1': 30, u'3': 42, u'2': 167, u'5': 1}, 2: {u'1': 73, u'3': 17, u'2': 10, u'4': 2}, 3: {u'1': 10, u'2': 1}}	3	4
597	Cluster4244_3:Cluster7125_4	Rv2757c:Rv3806c	XDR	77	-0.128381	{u'lineage2.2.1': 45, u'lineage2.2': 45, u'lineage4.1': 32, u'lineage4.1.1.3': 32}	{'lineage2.': 90, 'lineage4.': 64}	2	{0: {u'lineage4': 64, u'lineage2': 90}, 1: {u'1': 64, u'2': 90}, 2: {u'1': 77}, 3: {u'3': 32}}	2	2
598	Cluster4244_3:Cluster7125_5	Rv2757c:Rv3806c	XDR	20	0.802346	{u'lineage2.2.1': 20, u'lineage2.2': 20}	{'lineage2.': 40}	1	{0: {u'lineage2': 40}, 1: {u'2': 40}, 2: {u'1': 20}}	1	1
599	Cluster4244_3:Cluster7125_6	Rv2757c:Rv3806c	XDR	26	-1.14862	{u'lineage4.1': 26, u'lineage4.1.1.3': 26}	{'lineage4.': 52}	1	{0: {u'lineage4': 52}, 1: {u'1': 52}, 2: {u'1': 26}, 3: {u'3': 26}}	1	1
600	Cluster4244_3:Cluster7125_7	Rv2757c:Rv3806c	XDR	952	-2.76426	{u'lineage2.2.1': 311, u'lineage4.6.2': 5, u'lineage4.6.1': 16, u'lineage3': 81, u'lineage4.3.4.2.1': 11, u'lineage4.1.1.3': 6, u'lineage4.4.2': 1, u'lineage4.6.2.2': 5, u'lineage4.3.4.2': 21, u'lineage4.3.3': 100, u'lineage4.3.4': 26, u'lineage4.6.1.2': 9, u'lineage4.2.1': 39, u'lineage2.2': 397, u'lineage4.5': 9, u'lineage4.1.2.1': 23, u'lineage4.1': 87, u'lineage2.1': 1, u'lineage4.3': 153}	{'lineage2.': 709, 'lineage4.': 511, 'lineage3.': 81}	3	{0: {u'lineage4': 511, u'lineage3': 81, u'lineage2': 709}, 1: {u'1': 117, u'3': 311, u'2': 747, u'5': 9, u'4': 1, u'6': 35}, 2: {u'1': 381, u'3': 100, u'2': 34, u'4': 58}, 3: {u'1': 23, u'3': 6, u'2': 46}, 4: {u'1': 11}}	3	6
601	Cluster4244_4:Cluster7125_7	Rv2757c:Rv3806c	XDR	9	-1.09861	{u'lineage2.2': 2, u'lineage2.2.1': 2, u'lineage4.3.3': 2, u'lineage4.4.2': 1, u'lineage4.1': 3, u'lineage4.3': 3}	{'lineage2.': 4, 'lineage4.': 9}	2	{0: {u'lineage4': 9, u'lineage2': 4}, 1: {u'1': 3, u'3': 5, u'2': 4, u'4': 1}, 2: {u'1': 2, u'3': 2, u'2': 1}}	2	4
602	Cluster4244_5:Cluster7125_7	Rv2757c:Rv3806c	XDR	15	-2.26868	{u'lineage4.3.4.2.1': 1, u'lineage4.3': 1}	{'lineage4.': 2}	1	{0: {u'lineage4': 2}, 1: {u'3': 2}, 2: {u'4': 1}, 3: {u'2': 1}, 4: {u'1': 1}}	1	1
603	Cluster893_10:Cluster4486_4	Rv2764c:Rv0006	XDR	13	-2.12026	{u'lineage2.2': 11, u'lineage4.1': 1, u'lineage4.1.1.3': 1}	{'lineage2.': 11, 'lineage4.': 2}	2	{0: {u'lineage4': 2, u'lineage2': 11}, 1: {u'1': 2, u'2': 11}, 2: {u'1': 1}, 3: {u'3': 1}}	2	2
604	Cluster893_11:Cluster4486_1	Rv2764c:Rv0006	XDR	1	1.09861	{u'lineage2.2': 1}	{'lineage2.': 1}	1	{0: {u'lineage2': 1}, 1: {u'2': 1}}	1	1
605	Cluster893_12:Cluster4486_1	Rv2764c:Rv0006	XDR	3	1.94591	{u'lineage2.2': 3}	{'lineage2.': 3}	1	{0: {u'lineage2': 3}, 1: {u'2': 3}}	1	1
606	Cluster893_12:Cluster4486_4	Rv2764c:Rv0006	XDR	41	-0.047628	{u'lineage2.2.1': 26, u'lineage2.2': 32, u'lineage4.1.2.1': 1, u'lineage4.1': 7, u'lineage4.1.1.3': 5}	{'lineage2.': 58, 'lineage4.': 13}	2	{0: {u'lineage4': 13, u'lineage2': 58}, 1: {u'1': 13, u'2': 58}, 2: {u'1': 31, u'2': 1}, 3: {u'1': 1, u'3': 5}}	2	2
607	Cluster893_13:Cluster4486_2	Rv2764c:Rv0006	XDR	74	2.05714	{u'lineage4.3.3': 74, u'lineage4.3': 74}	{'lineage4.': 148}	1	{0: {u'lineage4': 148}, 1: {u'3': 148}, 2: {u'3': 74}}	1	1
608	Cluster893_13:Cluster4486_5	Rv2764c:Rv0006	XDR	2	1.60944	{u'lineage4.3.3': 2, u'lineage4.3': 2}	{'lineage4.': 4}	1	{0: {u'lineage4': 4}, 1: {u'3': 4}, 2: {u'3': 2}}	1	1
609	Cluster893_2:Cluster4486_4	Rv2764c:Rv0006	XDR	8	-0.451985	{u'lineage2.2.1': 5, u'lineage2.2': 8}	{'lineage2.': 13}	1	{0: {u'lineage2': 13}, 1: {u'2': 13}, 2: {u'1': 5}}	1	1
610	Cluster893_3:Cluster4486_1	Rv2764c:Rv0006	XDR	2	1.60944	{u'lineage2.2': 2}	{'lineage2.': 2}	1	{0: {u'lineage2': 2}, 1: {u'2': 2}}	1	1
611	Cluster893_3:Cluster4486_4	Rv2764c:Rv0006	XDR	31	-0.315081	{u'lineage2.2.1': 19, u'lineage2.2': 20, u'lineage4.1': 2, u'lineage4.1.1.3': 2, u'lineage3': 4}	{'lineage2.': 39, 'lineage4.': 4, 'lineage3.': 4}	3	{0: {u'lineage4': 4, u'lineage3': 4, u'lineage2': 39}, 1: {u'1': 4, u'2': 39}, 2: {u'1': 21}, 3: {u'3': 2}}	3	3
612	Cluster893_4:Cluster4486_4	Rv2764c:Rv0006	XDR	78	-3.421	{}	{}	0	{}	1	1
613	Cluster893_5:Cluster4486_4	Rv2764c:Rv0006	XDR	626	-4.72739	{u'lineage3': 71, u'lineage4.1.2.1': 25, u'lineage2.2.1': 293, u'lineage2.2': 336, u'lineage2.1': 1, u'lineage4.2.1': 34, u'lineage4.3.4.2.1': 1, u'lineageBOV_AFRI': 1, u'lineage4.1.1.3': 23, u'lineage4.6.2': 6, u'lineage4.5': 6, u'lineage4.4.2': 1, u'lineage4.1': 99, u'lineage4.6.2.2': 6}	{'lineage2.': 630, 'lineage4.': 201, 'lineage3.': 71}	3	{0: {u'lineage4': 201, u'lineageBOV_AFRI': 1, u'lineage3': 71, u'lineage2': 630}, 1: {u'1': 148, u'3': 1, u'2': 663, u'5': 6, u'4': 1, u'6': 12}, 2: {u'1': 350, u'2': 38, u'4': 1}, 3: {u'1': 25, u'3': 23, u'2': 7}, 4: {u'1': 1}}	4	6
614	Cluster893_5:Cluster4486_6	Rv2764c:Rv0006	XDR	40	-2.37158	{u'lineage3': 4, u'lineage4.1.1.3': 2, u'lineage2.2.1': 12, u'lineage2.2': 15, u'lineage4.1.2.1': 1, u'lineage4.1': 12, u'lineage4.2.1': 8}	{'lineage2.': 27, 'lineage4.': 23, 'lineage3.': 4}	3	{0: {u'lineage4': 23, u'lineage3': 4, u'lineage2': 27}, 1: {u'1': 15, u'2': 35}, 2: {u'1': 22, u'2': 1}, 3: {u'1': 1, u'3': 2}}	3	3
615	Cluster893_8:Cluster4486_2	Rv2764c:Rv0006	XDR	90	-2.95607	{u'lineage4.3.3': 90, u'lineage4.3': 89}	{'lineage4.': 179}	1	{0: {u'lineage4': 179}, 1: {u'3': 179}, 2: {u'3': 90}}	1	1
616	Cluster893_8:Cluster4486_5	Rv2764c:Rv0006	XDR	5	-1.09861	{u'lineage4.3.3': 5, u'lineage4.3': 5}	{'lineage4.': 10}	1	{0: {u'lineage4': 10}, 1: {u'3': 10}, 2: {u'3': 5}}	1	1
617	Cluster893_9:Cluster4486_3	Rv2764c:Rv0006	XDR	3	1.94591	{u'lineage2.2.1': 3, u'lineage2.2': 3}	{'lineage2.': 6}	1	{0: {u'lineage2': 6}, 1: {u'2': 6}, 2: {u'1': 3}}	1	1
618	Cluster893_9:Cluster4486_4	Rv2764c:Rv0006	XDR	60	-0.330854	{u'lineage4.2.1': 2, u'lineage2.2.1': 39, u'lineage2.2': 48, u'lineage4.1.2.1': 2, u'lineage4.1': 8, u'lineage4.1.1.3': 3}	{'lineage2.': 87, 'lineage4.': 15}	2	{0: {u'lineage4': 15, u'lineage2': 87}, 1: {u'1': 13, u'2': 89}, 2: {u'1': 44, u'2': 2}, 3: {u'1': 2, u'3': 3}}	2	2
619	Cluster893_9:Cluster4486_6	Rv2764c:Rv0006	XDR	1	1.09861	{u'lineage2.2.1': 1, u'lineage2.2': 1}	{'lineage2.': 2}	1	{0: {u'lineage2': 2}, 1: {u'2': 2}, 2: {u'1': 1}}	1	1
620	Cluster491_10:Cluster3930_12	Rv2043c:Rv0667	XDR	17	-2.3979	{}	{}	0	{}	1	1
621	Cluster491_10:Cluster3930_2	Rv2043c:Rv0667	XDR	3	-0.510826	{u'lineage2.2': 1, u'lineage4.2.1': 2}	{'lineage2.': 1, 'lineage4.': 2}	2	{0: {u'lineage4': 2, u'lineage2': 1}, 1: {u'2': 3}, 2: {u'1': 2}}	2	2
622	Cluster491_2:Cluster3930_9	Rv2043c:Rv0667	XDR	21	-1.09861	{u'lineage4.1': 21, u'lineage4.1.1.3': 21}	{'lineage4.': 42}	1	{0: {u'lineage4': 42}, 1: {u'1': 42}, 2: {u'1': 21}, 3: {u'3': 21}}	1	1
623	Cluster491_3:Cluster3930_10	Rv2043c:Rv0667	XDR	114	-3.46126	{u'lineage4.6.1.2': 5, u'lineage2.2': 52, u'lineage4.6.1': 7, u'lineage1.2.1': 2, u'lineage1': 2, u'lineage4.1.1.3': 1, u'lineage4.3.4.2.1': 2, u'lineage4.2.1': 14, u'lineage3': 3, u'lineage4.3.4.2': 2, u'lineage4.3.3': 5, u'lineage4.3.4': 2, u'lineage2.2.1': 48, u'lineage4.5': 1, u'lineage4.1.2.1': 1, u'lineage4.1': 8, u'lineage4.3': 12}	{'lineage2.': 100, 'lineage1.': 4, 'lineage4.': 60, 'lineage3.': 3}	4	{0: {u'lineage4': 60, u'lineage1': 4, u'lineage3': 3, u'lineage2': 100}, 1: {u'1': 10, u'3': 23, u'2': 116, u'5': 1, u'6': 12}, 2: {u'1': 77, u'3': 5, u'2': 1, u'4': 6}, 3: {u'1': 1, u'3': 1, u'2': 9}, 4: {u'1': 2}}	4	5
624	Cluster491_3:Cluster3930_11	Rv2043c:Rv0667	XDR	11	1.335	{u'lineage2.2.1': 11, u'lineage2.2': 11}	{'lineage2.': 22}	1	{0: {u'lineage2': 22}, 1: {u'2': 22}, 2: {u'1': 11}}	1	1
625	Cluster491_3:Cluster3930_3	Rv2043c:Rv0667	XDR	38	-2.31677	{u'lineage4.3.4.2.1': 1}	{'lineage4.': 1}	1	{0: {u'lineage4': 1}, 1: {u'3': 1}, 2: {u'4': 1}, 3: {u'2': 1}, 4: {u'1': 1}}	1	1
626	Cluster491_3:Cluster3930_5	Rv2043c:Rv0667	XDR	23	0.0833816	{u'lineage2.2.1': 22, u'lineage2.2': 22}	{'lineage2.': 44}	1	{0: {u'lineage2': 44}, 1: {u'2': 44}, 2: {u'1': 22}}	1	1
627	Cluster491_3:Cluster3930_8	Rv2043c:Rv0667	XDR	13	0.435318	{u'lineage2.2.1': 1, u'lineage2.2': 12, u'lineage4.1.2.1': 1, u'lineage4.1': 1}	{'lineage2.': 13, 'lineage4.': 2}	2	{0: {u'lineage4': 2, u'lineage2': 13}, 1: {u'1': 2, u'2': 13}, 2: {u'1': 1, u'2': 1}, 3: {u'1': 1}}	2	2
628	Cluster491_4:Cluster3930_10	Rv2043c:Rv0667	XDR	490	-5.27505	{u'lineage2.2.1': 153, u'lineage2.2': 167, u'lineage4.6.1': 12, u'lineage1.2.1': 7, u'lineage1': 136, u'lineage3': 2, u'lineage4.3.4.2.1': 3, u'lineage4.1.1.3': 11, u'lineage4.4.2': 1, u'lineage1.1': 99, u'lineage4.6.2.2': 4, u'lineage4.3.4.2': 8, u'lineage4.3.3': 16, u'lineage4.2.1': 11, u'lineage4.3.4': 9, u'lineage4.6.1.2': 3, u'lineage1.1.3': 6, u'lineage4.6.2': 4, u'lineage4.5': 6, u'lineage…	{'lineage2.': 321, 'lineage1.': 248, 'lineage4.': 202, 'lineage3.': 2}	4	{0: {u'lineage4': 202, u'lineage1': 248, u'lineage3': 2, u'lineage2': 321}, 1: {u'1': 186, u'3': 81, u'2': 338, u'5': 6, u'4': 1, u'6': 23}, 2: {u'1': 197, u'3': 22, u'2': 24, u'4': 20}, 3: {u'1': 15, u'3': 11, u'2': 18}, 4: {u'1': 3}}	4	6
629	Cluster491_7:Cluster3930_10	Rv2043c:Rv0667	XDR	8	-1.60944	{u'lineage4.3.4.2.1': 3, u'lineage4.3.4.2': 3, u'lineage4.3': 3, u'lineage2.2.1': 2, u'lineage2.2': 2, u'lineage4.1': 1, u'lineage4.3.4': 3}	{'lineage2.': 4, 'lineage4.': 13}	2	{0: {u'lineage4': 13, u'lineage2': 4}, 1: {u'1': 1, u'3': 12, u'2': 4}, 2: {u'1': 2, u'4': 9}, 3: {u'2': 6}, 4: {u'1': 3}}	2	3
630	Cluster893_10:Cluster4244_3	Rv3806c:Rv0006	XDR	16	-1.02165	{u'lineage2.2.1': 3, u'lineage2.2': 14, u'lineage4.1': 1, u'lineage4.1.1.3': 1}	{'lineage2.': 17, 'lineage4.': 2}	2	{0: {u'lineage4': 2, u'lineage2': 17}, 1: {u'1': 2, u'2': 17}, 2: {u'1': 4}, 3: {u'3': 1}}	2	2
631	Cluster893_11:Cluster4244_3	Rv3806c:Rv0006	XDR	17	-1.82455	{u'lineage4.3.4.2': 1, u'lineage2.2.1': 1, u'lineage2.2': 6, u'lineage3': 2, u'lineage4.3.4.2.1': 1, u'lineage4.3.4': 1, u'lineage4.5': 3, u'lineage4.1': 4, u'lineage4.3': 1}	{'lineage2.': 7, 'lineage4.': 11, 'lineage3.': 2}	3	{0: {u'lineage4': 11, u'lineage3': 2, u'lineage2': 7}, 1: {u'1': 4, u'3': 4, u'2': 7, u'5': 3}, 2: {u'1': 1, u'4': 3}, 3: {u'2': 2}, 4: {u'1': 1}}	3	4
632	Cluster893_13:Cluster4244_2	Rv3806c:Rv0006	XDR	65	2.61496	{u'lineage4.3.3': 65, u'lineage4.3': 65}	{'lineage4.': 130}	1	{0: {u'lineage4': 130}, 1: {u'3': 130}, 2: {u'3': 65}}	1	1
633	Cluster893_2:Cluster4244_3	Rv3806c:Rv0006	XDR	9	-0.200671	{u'lineage2.2.1': 5, u'lineage2.2': 9}	{'lineage2.': 14}	1	{0: {u'lineage2': 14}, 1: {u'2': 14}, 2: {u'1': 5}}	1	1
634	Cluster893_2:Cluster4244_4	Rv3806c:Rv0006	XDR	1	1.09861	{u'lineage4.1': 1, u'lineage4.1.1.3': 1}	{'lineage4.': 2}	1	{0: {u'lineage4': 2}, 1: {u'1': 2}, 2: {u'1': 1}, 3: {u'3': 1}}	1	1
635	Cluster893_3:Cluster4244_3	Rv3806c:Rv0006	XDR	29	-0.200671	{u'lineage2.2.1': 20, u'lineage2.2': 23, u'lineage4.1': 2, u'lineage4.1.1.3': 2, u'lineage3': 4}	{'lineage2.': 43, 'lineage4.': 4, 'lineage3.': 4}	3	{0: {u'lineage4': 4, u'lineage3': 4, u'lineage2': 43}, 1: {u'1': 4, u'2': 43}, 2: {u'1': 22}, 3: {u'3': 2}}	3	3
636	Cluster893_4:Cluster4244_3	Rv3806c:Rv0006	XDR	83	-4.00733	{}	{}	0	{}	1	1
637	Cluster893_5:Cluster4244_3	Rv3806c:Rv0006	XDR	705	-4.53403	{u'lineage2.2.1': 321, u'lineage2.2': 375, u'lineage2.1': 1, u'lineage3': 75, u'lineage4.3.4.2.1': 10, u'lineage4.1.1.3': 25, u'lineage4.4.2': 1, u'lineage4.6.2.2': 6, u'lineage4.3.4.2': 20, u'lineage4.3.4': 25, u'lineage4.2.1': 39, u'lineage4.6.2': 6, u'lineage4.5': 6, u'lineage4.1.2.1': 25, u'lineage4.1': 103, u'lineage4.3': 57}	{'lineage2.': 697, 'lineage4.': 323, 'lineage3.': 75}	3	{0: {u'lineage4': 323, u'lineage3': 75, u'lineage2': 697}, 1: {u'1': 154, u'3': 112, u'2': 735, u'5': 6, u'4': 1, u'6': 12}, 2: {u'1': 385, u'2': 38, u'4': 55}, 3: {u'1': 25, u'3': 25, u'2': 36}, 4: {u'1': 10}}	3	6
638	Cluster893_5:Cluster4244_5	Rv3806c:Rv0006	XDR	16	-2.33537	{u'lineage4.3.4.2.1': 1, u'lineage4.3': 1}	{'lineage4.': 2}	1	{0: {u'lineage4': 2}, 1: {u'3': 2}, 2: {u'4': 1}, 3: {u'2': 1}, 4: {u'1': 1}}	1	1
639	Cluster893_8:Cluster4244_3	Rv3806c:Rv0006	XDR	90	-2.74377	{u'lineage4.3.3': 90, u'lineage4.3': 89}	{'lineage4.': 179}	1	{0: {u'lineage4': 179}, 1: {u'3': 179}, 2: {u'3': 90}}	1	1
640	Cluster893_9:Cluster4244_3	Rv3806c:Rv0006	XDR	66	-0.179586	{u'lineage4.2.1': 2, u'lineage2.2.1': 41, u'lineage2.2': 53, u'lineage4.1.2.1': 3, u'lineage4.1': 9, u'lineage4.1.1.3': 3}	{'lineage2.': 94, 'lineage4.': 17}	2	{0: {u'lineage4': 17, u'lineage2': 94}, 1: {u'1': 15, u'2': 96}, 2: {u'1': 46, u'2': 3}, 3: {u'1': 3, u'3': 3}}	2	2
641	Cluster893_9:Cluster4244_4	Rv3806c:Rv0006	XDR	2	1.60944	{u'lineage2.2.1': 2, u'lineage2.2': 2}	{'lineage2.': 4}	1	{0: {u'lineage2': 4}, 1: {u'2': 4}, 2: {u'1': 2}}	1	1
642	Cluster491_1:Cluster4244_3	Rv3806c:Rv0667	XDR	36	-0.925769	{u'lineage4.3.4.2': 1, u'lineage2.2.1': 2, u'lineage4.3.3': 20, u'lineage4.3.4': 1, u'lineage4.3.4.2.1': 1, u'lineage2.2': 2, u'lineage4.1': 8, u'lineage4.3': 21}	{'lineage2.': 4, 'lineage4.': 52}	2	{0: {u'lineage4': 52, u'lineage2': 4}, 1: {u'1': 8, u'3': 44, u'2': 4}, 2: {u'1': 2, u'3': 20, u'4': 3}, 3: {u'2': 2}, 4: {u'1': 1}}	2	3
643	Cluster491_10:Cluster4244_3	Rv3806c:Rv0667	XDR	104	-2.71825	{u'lineage4.3.4.2': 1, u'lineage2.2.1': 8, u'lineage2.2': 63, u'lineage3': 6, u'lineage4.3.4': 1, u'lineage4.2.1': 2, u'lineage4.3.3': 2, u'lineage4.1.2.1': 1, u'lineage4.1': 12, u'lineage4.3': 4}	{'lineage2.': 71, 'lineage4.': 23, 'lineage3.': 6}	3	{0: {u'lineage4': 23, u'lineage3': 6, u'lineage2': 71}, 1: {u'1': 13, u'3': 8, u'2': 73}, 2: {u'1': 10, u'3': 2, u'2': 1, u'4': 2}, 3: {u'1': 1, u'2': 1}}	3	4
644	Cluster491_11:Cluster4244_3	Rv3806c:Rv0667	XDR	16	-2.33537	{u'lineage4.2.1': 1, u'lineage4.1': 8, u'lineage2.2.1': 5, u'lineage2.2': 6, u'lineage4.1.2.1': 2, u'lineage4.1.1.3': 2, u'lineage3': 1}	{'lineage2.': 11, 'lineage4.': 13, 'lineage3.': 1}	3	{0: {u'lineage4': 13, u'lineage3': 1, u'lineage2': 11}, 1: {u'1': 12, u'2': 12}, 2: {u'1': 8, u'2': 2}, 3: {u'1': 2, u'3': 2}}	3	3
645	Cluster491_2:Cluster4244_3	Rv3806c:Rv0667	XDR	22	-0.931558	{u'lineage2.2.1': 1, u'lineage2.2': 1, u'lineage4.1': 21, u'lineage4.1.1.3': 21}	{'lineage2.': 2, 'lineage4.': 42}	2	{0: {u'lineage4': 42, u'lineage2': 2}, 1: {u'1': 42, u'2': 2}, 2: {u'1': 22}, 3: {u'3': 21}}	2	2
646	Cluster491_3:Cluster4244_3	Rv3806c:Rv0667	XDR	380	-1.59066	{u'lineage2.2.1': 184, u'lineage4.6.2': 1, u'lineage4.6.1': 4, u'lineage3': 17, u'lineage4.3.4.2.1': 3, u'lineage4.1.1.3': 1, u'lineage4.6.2.2': 1, u'lineage4.3.4.2': 4, u'lineage4.3.3': 29, u'lineage4.3.4': 4, u'lineage4.6.1.2': 4, u'lineage4.2.1': 23, u'lineage2.2': 209, u'lineage4.5': 1, u'lineage4.1.2.1': 5, u'lineage4.1': 12, u'lineage4.3': 37}	{'lineage2.': 393, 'lineage4.': 129, 'lineage3.': 17}	3	{0: {u'lineage4': 129, u'lineage3': 17, u'lineage2': 393}, 1: {u'1': 18, u'3': 77, u'2': 416, u'5': 1, u'6': 10}, 2: {u'1': 216, u'3': 29, u'2': 7, u'4': 11}, 3: {u'1': 5, u'3': 1, u'2': 12}, 4: {u'1': 3}}	3	5
647	Cluster491_3:Cluster4244_4	Rv3806c:Rv0667	XDR	5	0.336472	{u'lineage2.2.1': 2, u'lineage2.2': 2, u'lineage4.4.2': 1, u'lineage4.1': 2, u'lineage4.1.1.3': 1}	{'lineage2.': 4, 'lineage4.': 4}	2	{0: {u'lineage4': 4, u'lineage2': 4}, 1: {u'1': 3, u'2': 4, u'4': 1}, 2: {u'1': 3, u'2': 1}, 3: {u'3': 1}}	2	3
648	Cluster491_3:Cluster4244_5	Rv3806c:Rv0667	XDR	17	-2.3979	{u'lineage4.3.4.2.1': 1}	{'lineage4.': 1}	1	{0: {u'lineage4': 1}, 1: {u'3': 1}, 2: {u'4': 1}, 3: {u'2': 1}, 4: {u'1': 1}}	1	1
649	Cluster491_4:Cluster4244_3	Rv3806c:Rv0667	XDR	407	-4.74989	{u'lineage2.2.1': 156, u'lineage4.6.2': 4, u'lineage4.6.1': 12, u'lineage4.1.1.3': 12, u'lineage4.3.4.2.1': 3, u'lineage4.2.1': 10, u'lineage4.4.2': 1, u'lineage4.6.2.2': 4, u'lineage3': 50, u'lineage4.3.4.2': 8, u'lineage4.3.3': 17, u'lineage4.3.4': 9, u'lineage4.6.1.2': 3, u'lineage2.2': 170, u'lineage4.5': 6, u'lineage4.1.2.1': 15, u'lineage4.1': 54, u'lineage2.1': 1, u'lineage4.3': 46}	{'lineage2.': 327, 'lineage4.': 204, 'lineage3.': 50}	3	{0: {u'lineage4': 204, u'lineage3': 50, u'lineage2': 327}, 1: {u'1': 82, u'3': 83, u'2': 336, u'5': 6, u'4': 1, u'6': 23}, 2: {u'1': 193, u'3': 17, u'2': 24, u'4': 20}, 3: {u'1': 15, u'3': 12, u'2': 18}, 4: {u'1': 3}}	3	6
650	Cluster491_7:Cluster4244_3	Rv3806c:Rv0667	XDR	12	-2.03688	{u'lineage4.3.4.2': 4, u'lineage2.2.1': 2, u'lineage2.2': 2, u'lineage4.3.4': 4, u'lineage4.3.4.2.1': 3, u'lineage3': 3, u'lineage4.3.3': 1, u'lineage4.3': 5}	{'lineage2.': 4, 'lineage4.': 17, 'lineage3.': 3}	3	{0: {u'lineage4': 17, u'lineage3': 3, u'lineage2': 4}, 1: {u'3': 17, u'2': 4}, 2: {u'1': 2, u'3': 1, u'4': 11}, 3: {u'2': 7}, 4: {u'1': 3}}	3	3
651	Cluster491_8:Cluster4244_3	Rv3806c:Rv0667	XDR	21	-2.05412	{u'lineage4.3': 2, u'lineage4.3.3': 2, u'lineage2.2.1': 10, u'lineage2.2': 12, u'lineage4.1.2.1': 5, u'lineage4.1': 6, u'lineage3': 1}	{'lineage2.': 22, 'lineage4.': 15, 'lineage3.': 1}	3	{0: {u'lineage4': 15, u'lineage3': 1, u'lineage2': 22}, 1: {u'1': 11, u'3': 4, u'2': 22}, 2: {u'1': 10, u'3': 2, u'2': 5}, 3: {u'1': 5}}	3	3
652	Cluster491_9:Cluster4244_2	Rv3806c:Rv0667	XDR	64	2.59857	{u'lineage4.3.3': 64, u'lineage4.3': 64}	{'lineage4.': 128}	1	{0: {u'lineage4': 128}, 1: {u'3': 128}, 2: {u'3': 64}}	1	1
653	Cluster3930_10:Cluster2122_10	Rv3854c:Rv2043c	XDR	2	1.60944	{u'lineage2.2.1': 2, u'lineage2.2': 2}	{'lineage2.': 4}	1	{0: {u'lineage2': 4}, 1: {u'2': 4}, 2: {u'1': 2}}	1	1
654	Cluster3930_10:Cluster2122_9	Rv3854c:Rv2043c	XDR	580	-4.8529	{u'lineage2.2.1': 194, u'lineage2.2': 212, u'lineage4.6.1': 17, u'lineage1.2.1': 9, u'lineage1': 109, u'lineage3': 5, u'lineage4.3.4.2.1': 7, u'lineage4.1.1.3': 12, u'lineage4.4.2': 1, u'lineage1.1': 99, u'lineage4.6.2.2': 4, u'lineage4.3.4.2': 12, u'lineage4.3.3': 28, u'lineage4.2.1': 11, u'lineage4.3.4': 14, u'lineage4.6.1.2': 6, u'lineage1.1.1': 1, u'lineage1.1.3': 6, u'lineage4.6.2': 4, u'lin…	{'lineage2.': 407, 'lineage1.': 224, 'lineage4.': 278, 'lineage3.': 5}	4	{0: {u'lineage4': 278, u'lineage1': 224, u'lineage3': 5, u'lineage2': 407}, 1: {u'1': 201, u'3': 135, u'2': 426, u'5': 6, u'4': 1, u'6': 31}, 2: {u'1': 250, u'3': 34, u'2': 26, u'4': 33}, 3: {u'1': 17, u'3': 12, u'2': 29}, 4: {u'1': 7}}	4	6
655	Cluster3930_11:Cluster2122_10	Rv3854c:Rv2043c	XDR	11	1.335	{u'lineage2.2.1': 11, u'lineage2.2': 11}	{'lineage2.': 22}	1	{0: {u'lineage2': 22}, 1: {u'2': 22}, 2: {u'1': 11}}	1	1
656	Cluster3930_14:Cluster2122_4	Rv3854c:Rv2043c	XDR	1	1.09861	{u'lineage4.3.3': 1, u'lineage4.3': 1}	{'lineage4.': 2}	1	{0: {u'lineage4': 2}, 1: {u'3': 2}, 2: {u'3': 1}}	1	1
657	Cluster3930_14:Cluster2122_9	Rv3854c:Rv2043c	XDR	8	-1.60944	{u'lineage4.3.3': 8, u'lineage4.3': 8}	{'lineage4.': 16}	1	{0: {u'lineage4': 16}, 1: {u'3': 16}, 2: {u'3': 8}}	1	1
658	Cluster3930_3:Cluster2122_9	Rv3854c:Rv2043c	XDR	33	-2.16496	{u'lineage4.3.4.2.1': 1}	{'lineage4.': 1}	1	{0: {u'lineage4': 1}, 1: {u'3': 1}, 2: {u'4': 1}, 3: {u'2': 1}, 4: {u'1': 1}}	1	1
659	Cluster3930_5:Cluster2122_10	Rv3854c:Rv2043c	XDR	22	0.174353	{u'lineage2.2.1': 22, u'lineage2.2': 22}	{'lineage2.': 44}	1	{0: {u'lineage2': 44}, 1: {u'2': 44}, 2: {u'1': 22}}	1	1
660	Cluster3930_6:Cluster2122_3	Rv3854c:Rv2043c	XDR	3	1.94591	{u'lineage2.2.1': 3, u'lineage2.2': 3}	{'lineage2.': 6}	1	{0: {u'lineage2': 6}, 1: {u'2': 6}, 2: {u'1': 3}}	1	1
661	Cluster3930_8:Cluster2122_14	Rv3854c:Rv2043c	XDR	11	0.887303	{u'lineage2.2': 11}	{'lineage2.': 11}	1	{0: {u'lineage2': 11}, 1: {u'2': 11}}	1	1
662	Cluster3930_9:Cluster2122_12	Rv3854c:Rv2043c	XDR	21	-1.09861	{u'lineage4.1': 21, u'lineage4.1.1.3': 21}	{'lineage4.': 42}	1	{0: {u'lineage4': 42}, 1: {u'1': 42}, 2: {u'1': 21}, 3: {u'3': 21}}	1	1
663	Cluster893_10:Cluster1058_3	Rv0092:Rv0006	XDR	13	-0.747214	{u'lineage2.2.1': 3, u'lineage2.2': 13}	{'lineage2.': 16}	1	{0: {u'lineage2': 16}, 1: {u'2': 16}, 2: {u'1': 3}}	1	1
664	Cluster893_11:Cluster1058_1	Rv0092:Rv0006	XDR	7	-0.788457	{u'lineage4.5': 2, u'lineage2.2': 2, u'lineage4.1': 1, u'lineage3': 1}	{'lineage2.': 2, 'lineage4.': 3, 'lineage3.': 1}	3	{0: {u'lineage4': 3, u'lineage3': 1, u'lineage2': 2}, 1: {u'1': 1, u'2': 2, u'5': 2}}	3	3
665	Cluster893_12:Cluster1058_1	Rv0092:Rv0006	XDR	11	-0.167054	{u'lineage2.2.1': 9, u'lineage2.2': 9, u'lineage4.1': 1, u'lineage4.1.1.3': 1}	{'lineage2.': 18, 'lineage4.': 2}	2	{0: {u'lineage4': 2, u'lineage2': 18}, 1: {u'1': 2, u'2': 18}, 2: {u'1': 10}, 3: {u'3': 1}}	2	2
666	Cluster893_12:Cluster1058_3	Rv0092:Rv0006	XDR	33	0.0588405	{u'lineage2.2.1': 18, u'lineage2.2': 27, u'lineage4.1.2.1': 1, u'lineage4.1': 6, u'lineage4.1.1.3': 4}	{'lineage2.': 45, 'lineage4.': 11}	2	{0: {u'lineage4': 11, u'lineage2': 45}, 1: {u'1': 11, u'2': 45}, 2: {u'1': 22, u'2': 1}, 3: {u'1': 1, u'3': 4}}	2	2
667	Cluster893_12:Cluster1058_6	Rv0092:Rv0006	XDR	2	1.60944	{u'lineage2.2': 2}	{'lineage2.': 2}	1	{0: {u'lineage2': 2}, 1: {u'2': 2}}	1	1
668	Cluster893_12:Cluster1058_7	Rv0092:Rv0006	XDR	1	1.09861	{u'lineage2.2': 1}	{'lineage2.': 1}	1	{0: {u'lineage2': 1}, 1: {u'2': 1}}	1	1
669	Cluster893_13:Cluster1058_1	Rv0092:Rv0006	XDR	1	1.09861	{u'lineage4.3.3': 1, u'lineage4.3': 1}	{'lineage4.': 2}	1	{0: {u'lineage4': 2}, 1: {u'3': 2}, 2: {u'3': 1}}	1	1
670	Cluster893_13:Cluster1058_3	Rv0092:Rv0006	XDR	77	1.75485	{u'lineage4.3.3': 77, u'lineage4.3': 77}	{'lineage4.': 154}	1	{0: {u'lineage4': 154}, 1: {u'3': 154}, 2: {u'3': 77}}	1	1
671	Cluster893_13:Cluster1058_7	Rv0092:Rv0006	XDR	1	1.09861	{u'lineage4.3.3': 1, u'lineage4.3': 1}	{'lineage4.': 2}	1	{0: {u'lineage4': 2}, 1: {u'3': 2}, 2: {u'3': 1}}	1	1
672	Cluster893_2:Cluster1058_3	Rv0092:Rv0006	XDR	9	0.200671	{u'lineage2.2.1': 4, u'lineage2.2': 8, u'lineage4.1': 1, u'lineage4.1.1.3': 1}	{'lineage2.': 12, 'lineage4.': 2}	2	{0: {u'lineage4': 2, u'lineage2': 12}, 1: {u'1': 2, u'2': 12}, 2: {u'1': 5}, 3: {u'3': 1}}	2	2
673	Cluster893_3:Cluster1058_1	Rv0092:Rv0006	XDR	9	-0.200671	{u'lineage2.2.1': 5, u'lineage2.2': 6, u'lineage4.4.2': 1, u'lineage3': 2}	{'lineage2.': 11, 'lineage4.': 1, 'lineage3.': 2}	3	{0: {u'lineage4': 1, u'lineage3': 2, u'lineage2': 11}, 1: {u'2': 11, u'4': 1}, 2: {u'1': 5, u'2': 1}}	3	3
674	Cluster893_3:Cluster1058_3	Rv0092:Rv0006	XDR	17	-0.111226	{u'lineage2.2.1': 14, u'lineage2.2': 16, u'lineage4.1': 1, u'lineage4.1.1.3': 1, u'lineage3': 1}	{'lineage2.': 30, 'lineage4.': 2, 'lineage3.': 1}	3	{0: {u'lineage4': 2, u'lineage3': 1, u'lineage2': 30}, 1: {u'1': 2, u'2': 30}, 2: {u'1': 15}, 3: {u'3': 1}}	3	3
675	Cluster893_3:Cluster1058_4	Rv0092:Rv0006	XDR	4	-0.847298	{}	{}	0	{}	1	1
676	Cluster893_4:Cluster1058_3	Rv0092:Rv0006	XDR	46	-2.8792	{}	{}	0	{}	1	1
677	Cluster893_5:Cluster1058_1	Rv0092:Rv0006	XDR	196	-4.35414	{u'lineage4.1.2.1': 10, u'lineage2.2.1': 90, u'lineage2.2': 104, u'lineage3': 43, u'lineage4.2.1': 14, u'lineage4.5': 2, u'lineage4.1': 27, u'lineage4.4.2': 1, u'lineage4.1.1.3': 8, u'lineage4.3': 2}	{'lineage2.': 194, 'lineage4.': 64, 'lineage3.': 43}	3	{0: {u'lineage4': 64, u'lineage3': 43, u'lineage2': 194}, 1: {u'1': 45, u'3': 2, u'2': 208, u'5': 2, u'4': 1}, 2: {u'1': 112, u'2': 11}, 3: {u'1': 10, u'3': 8}}	3	5
678	Cluster893_5:Cluster1058_3	Rv0092:Rv0006	XDR	360	-4.16878	{u'lineage4.1.2.1': 15, u'lineage4.2.1': 11, u'lineage2.2.1': 189, u'lineage2.2': 225, u'lineage2.1': 1, u'lineage3': 30, u'lineage4.1.1.3': 17, u'lineage4.5': 3, u'lineage4.4.2': 1, u'lineage4.1': 71, u'lineage4.3': 1}	{'lineage2.': 415, 'lineage4.': 119, 'lineage3.': 30}	3	{0: {u'lineage4': 119, u'lineage3': 30, u'lineage2': 415}, 1: {u'1': 104, u'3': 1, u'2': 425, u'5': 3, u'4': 1}, 2: {u'1': 217, u'2': 16}, 3: {u'1': 15, u'3': 17}}	3	5
679	Cluster893_8:Cluster1058_1	Rv0092:Rv0006	XDR	13	-2.12026	{u'lineage4.3.3': 13, u'lineage4.3': 13}	{'lineage4.': 26}	1	{0: {u'lineage4': 26}, 1: {u'3': 26}, 2: {u'3': 13}}	1	1
680	Cluster893_8:Cluster1058_3	Rv0092:Rv0006	XDR	63	-2.5819	{u'lineage4.3.3': 63, u'lineage4.3': 62}	{'lineage4.': 125}	1	{0: {u'lineage4': 125}, 1: {u'3': 125}, 2: {u'3': 63}}	1	1
681	Cluster893_9:Cluster1058_1	Rv0092:Rv0006	XDR	16	-1.02165	{u'lineage2.2.1': 12, u'lineage2.2': 13, u'lineage4.1': 2, u'lineage4.1.1.3': 1, u'lineage4.2.1': 1}	{'lineage2.': 25, 'lineage4.': 4}	2	{0: {u'lineage4': 4, u'lineage2': 25}, 1: {u'1': 3, u'2': 26}, 2: {u'1': 14}, 3: {u'3': 1}}	2	2
682	Cluster893_9:Cluster1058_3	Rv0092:Rv0006	XDR	46	0.0851578	{u'lineage2.2.1': 30, u'lineage2.2': 40, u'lineage4.1.2.1': 3, u'lineage4.1': 4, u'lineage4.2.1': 1}	{'lineage2.': 70, 'lineage4.': 8}	2	{0: {u'lineage4': 8, u'lineage2': 70}, 1: {u'1': 7, u'2': 71}, 2: {u'1': 31, u'2': 3}, 3: {u'1': 3}}	2	2
683	Cluster893_9:Cluster1058_6	Rv0092:Rv0006	XDR	4	0.847298	{u'lineage2.2.1': 3, u'lineage2.2': 3, u'lineage4.1': 1, u'lineage4.1.1.3': 1}	{'lineage2.': 6, 'lineage4.': 2}	2	{0: {u'lineage4': 2, u'lineage2': 6}, 1: {u'1': 2, u'2': 6}, 2: {u'1': 4}, 3: {u'3': 1}}	2	2
684	Cluster5240_1:Cluster3881_2	Rv3312c:Rv3919c	MDR	16	2.33537	{u'lineage4.3.3': 16, u'lineage4.3': 16}	{'lineage4.': 32}	1	{0: {u'lineage4': 32}, 1: {u'3': 32}, 2: {u'3': 16}}	1	1
685	Cluster5240_1:Cluster3881_4	Rv3312c:Rv3919c	MDR	116	2.83321	{u'lineage4.3.3': 116, u'lineage4.3': 115}	{'lineage4.': 231}	1	{0: {u'lineage4': 231}, 1: {u'3': 231}, 2: {u'3': 116}}	1	1
686	Cluster5240_10:Cluster3881_4	Rv3312c:Rv3919c	MDR	15	-0.37949	{u'lineage1': 15}	{'lineage1.': 15}	1	{0: {u'lineage1': 15}}	1	1
687	Cluster5240_11:Cluster3881_2	Rv3312c:Rv3919c	MDR	26	3.97029	{u'lineage2.2': 26}	{'lineage2.': 26}	1	{0: {u'lineage2': 26}, 1: {u'2': 26}}	1	1
688	Cluster5240_11:Cluster3881_4	Rv3312c:Rv3919c	MDR	27	4.00733	{u'lineage2.2': 27}	{'lineage2.': 27}	1	{0: {u'lineage2': 27}, 1: {u'2': 27}}	1	1
689	Cluster5240_12:Cluster3881_1	Rv3312c:Rv3919c	MDR	9	1.09861	{u'lineage4.1': 9}	{'lineage4.': 9}	1	{0: {u'lineage4': 9}, 1: {u'1': 9}}	1	1
690	Cluster5240_12:Cluster3881_3	Rv3312c:Rv3919c	MDR	8	0.955511	{u'lineage4.1': 8}	{'lineage4.': 8}	1	{0: {u'lineage4': 8}, 1: {u'1': 8}}	1	1
691	Cluster5240_13:Cluster3881_2	Rv3312c:Rv3919c	MDR	25	0.389465	{u'lineage4.3.3': 13, u'lineage4.3.4.2': 4, u'lineage4.3': 25, u'lineage4.3.4': 4, u'lineage4.3.4.2.1': 4}	{'lineage4.': 50}	1	{0: {u'lineage4': 50}, 1: {u'3': 50}, 2: {u'3': 13, u'4': 12}, 3: {u'2': 8}, 4: {u'1': 4}}	2	2
692	Cluster5240_13:Cluster3881_3	Rv3312c:Rv3919c	MDR	1	1.09861	{u'lineage4.3': 1}	{'lineage4.': 1}	1	{0: {u'lineage4': 1}, 1: {u'3': 1}}	1	1
693	Cluster5240_13:Cluster3881_4	Rv3312c:Rv3919c	MDR	54	-0.292987	{u'lineage4.3.3': 33, u'lineage4.3.4.2': 5, u'lineage4.3': 53, u'lineage4.3.4': 6}	{'lineage4.': 97}	1	{0: {u'lineage4': 97}, 1: {u'3': 97}, 2: {u'3': 33, u'4': 11}, 3: {u'2': 5}}	2	2
694	Cluster5240_2:Cluster3881_2	Rv3312c:Rv3919c	MDR	7	-0.788457	{u'lineage2.2.1': 7, u'lineage2.2': 7}	{'lineage2.': 14}	1	{0: {u'lineage2': 14}, 1: {u'2': 14}, 2: {u'1': 7}}	1	1
695	Cluster5240_2:Cluster3881_4	Rv3312c:Rv3919c	MDR	7	-0.251314	{u'lineage2.2.1': 7, u'lineage2.2': 7}	{'lineage2.': 14}	1	{0: {u'lineage2': 14}, 1: {u'2': 14}, 2: {u'1': 7}}	1	1
696	Cluster5240_3:Cluster3881_2	Rv3312c:Rv3919c	MDR	70	0.3996	{u'lineage2.2.1': 61, u'lineage2.2': 70}	{'lineage2.': 131}	1	{0: {u'lineage2': 131}, 1: {u'2': 131}, 2: {u'1': 61}}	1	1
697	Cluster5240_3:Cluster3881_4	Rv3312c:Rv3919c	MDR	81	0.576423	{u'lineage2.2.1': 69, u'lineage2.2': 81}	{'lineage2.': 150}	1	{0: {u'lineage2': 150}, 1: {u'2': 150}, 2: {u'1': 69}}	1	1
698	Cluster5240_4:Cluster3881_2	Rv3312c:Rv3919c	MDR	18	1.88707	{u'lineage3': 2, u'lineage4.3.4.2': 3, u'lineage4.6.1.2': 3, u'lineage4.6.1': 3, u'lineage1.2.1': 1, u'lineage1': 2, u'lineage4.1.1.3': 3, u'lineage4.3.4.2.1': 3, u'lineage4.3.4': 3, u'lineage4.1.2.1': 1, u'lineage4.1': 5, u'lineage1.1': 1, u'lineage4.3': 3}	{'lineage1.': 4, 'lineage4.': 27, 'lineage3.': 2}	3	{0: {u'lineage4': 27, u'lineage1': 4, u'lineage3': 2}, 1: {u'1': 10, u'3': 12, u'2': 1, u'6': 6}, 2: {u'1': 10, u'2': 1, u'4': 9}, 3: {u'1': 1, u'3': 3, u'2': 9}, 4: {u'1': 3}}	3	4
699	Cluster5240_4:Cluster3881_3	Rv3312c:Rv3919c	MDR	1	1.09861	{u'lineage4.1': 1}	{'lineage4.': 1}	1	{0: {u'lineage4': 1}, 1: {u'1': 1}}	1	1
700	Cluster5240_4:Cluster3881_4	Rv3312c:Rv3919c	MDR	62	0.802346	{u'lineage4.6.1.2': 5, u'lineage4.6.2': 1, u'lineage4.6.1': 5, u'lineage1': 1, u'lineage4.1.1.3': 2, u'lineage4.3.4.2.1': 3, u'lineage4.2.1': 2, u'lineage4.4.2': 1, u'lineage4.6.2.2': 1, u'lineage3': 24, u'lineage4.3.4.2': 4, u'lineage4.3.3': 2, u'lineage4.3.4': 4, u'lineage4.1.2.1': 2, u'lineage4.1': 7, u'lineage4.3': 12}	{'lineage1.': 1, 'lineage4.': 51, 'lineage3.': 24}	3	{0: {u'lineage4': 51, u'lineage1': 1, u'lineage3': 24}, 1: {u'1': 11, u'3': 25, u'2': 2, u'4': 1, u'6': 12}, 2: {u'1': 14, u'3': 2, u'2': 5, u'4': 11}, 3: {u'1': 2, u'3': 2, u'2': 13}, 4: {u'1': 3}}	3	5
701	Cluster5240_5:Cluster3881_2	Rv3312c:Rv3919c	MDR	7	1.46634	{u'lineage2.2': 1, u'lineage4.1': 5}	{'lineage2.': 1, 'lineage4.': 5}	2	{0: {u'lineage4': 5, u'lineage2': 1}, 1: {u'1': 5, u'2': 1}}	2	2
702	Cluster5240_5:Cluster3881_4	Rv3312c:Rv3919c	MDR	8	-0.451985	{u'lineage4.1.2.1': 1, u'lineage4.1': 3, u'lineage1.2.1': 1, u'lineage1': 3, u'lineage1.1': 2, u'lineage3': 1}	{'lineage1.': 6, 'lineage4.': 4, 'lineage3.': 1}	3	{0: {u'lineage4': 4, u'lineage1': 6, u'lineage3': 1}, 1: {u'1': 6, u'2': 1}, 2: {u'1': 1, u'2': 1}, 3: {u'1': 1}}	3	3
703	Cluster5240_6:Cluster3881_2	Rv3312c:Rv3919c	MDR	15	-0.37949	{u'lineage2.2.1': 15, u'lineage2.2': 15}	{'lineage2.': 30}	1	{0: {u'lineage2': 30}, 1: {u'2': 30}, 2: {u'1': 15}}	1	1
704	Cluster5240_6:Cluster3881_4	Rv3312c:Rv3919c	MDR	15	-1.27297	{u'lineage2.2.1': 15, u'lineage2.2': 15}	{'lineage2.': 30}	1	{0: {u'lineage2': 30}, 1: {u'2': 30}, 2: {u'1': 15}}	1	1
705	Cluster5240_7:Cluster3881_2	Rv3312c:Rv3919c	MDR	143	0.37949	{u'lineage2.2.1': 134, u'lineage2.2': 141, u'lineage4.1.2.1': 1}	{'lineage2.': 275, 'lineage4.': 1}	2	{0: {u'lineage4': 1, u'lineage2': 275}, 1: {u'1': 1, u'2': 275}, 2: {u'1': 134, u'2': 1}, 3: {u'1': 1}}	2	2
706	Cluster5240_7:Cluster3881_4	Rv3312c:Rv3919c	MDR	137	0.487703	{u'lineage2.2.1': 123, u'lineage2.2': 137}	{'lineage2.': 260}	1	{0: {u'lineage2': 260}, 1: {u'2': 260}, 2: {u'1': 123}}	1	1
707	Cluster5240_9:Cluster3881_2	Rv3312c:Rv3919c	MDR	175	0.0568335	{u'lineage4.6.1.2': 4, u'lineage4.6.2': 2, u'lineage4.6.1': 7, u'lineage1.2.1': 1, u'lineage1': 42, u'lineage3': 9, u'lineage4.1.1.3': 19, u'lineage1.1': 37, u'lineage4.6.2.2': 2, u'lineage4.2.1': 7, u'lineage2.2.1': 1, u'lineage2.2': 1, u'lineage4.5': 1, u'lineage4.1.2.1': 7, u'lineage4.1': 31, u'lineage1.1.3': 2}	{'lineage2.': 2, 'lineage1.': 82, 'lineage4.': 80, 'lineage3.': 9}	4	{0: {u'lineage4': 80, u'lineage1': 82, u'lineage3': 9, u'lineage2': 2}, 1: {u'1': 96, u'2': 10, u'5': 1, u'6': 15}, 2: {u'1': 39, u'3': 2, u'2': 11}, 3: {u'1': 7, u'3': 19, u'2': 6}}	4	4
708	Cluster5240_9:Cluster3881_4	Rv3312c:Rv3919c	MDR	292	-0.330624	{u'lineage4.6.2': 3, u'lineage4.6.1': 4, u'lineage1.2.1': 7, u'lineage1': 84, u'lineage4.1.1.3': 13, u'lineage4.3.4.2.1': 1, u'lineageBOV_AFRI': 1, u'lineage3': 41, u'lineage4.4.2': 1, u'lineage1.1': 69, u'lineage4.6.2.2': 3, u'lineage1.1.1': 1, u'lineage4.2.1': 32, u'lineage4.5': 6, u'lineage4.1.2.1': 9, u'lineage4.1': 36, u'lineage2.1': 1, u'lineage1.1.3': 5}	{'lineage2.': 1, 'lineage1.': 166, 'lineage4.': 108, 'lineage3.': 41}	4	{0: {u'lineage4': 108, u'lineageBOV_AFRI': 1, u'lineage1': 166, u'lineage3': 41, u'lineage2': 1}, 1: {u'1': 134, u'3': 1, u'2': 39, u'5': 6, u'4': 1, u'6': 10}, 2: {u'1': 57, u'3': 5, u'2': 16, u'4': 1}, 3: {u'1': 9, u'3': 13, u'2': 4}, 4: {u'1': 1}}	5	6
709	Cluster1116_1:Cluster2122_7	Rv3854c:Rv1908c	MDR	18	-1.48808	{u'lineage1': 18}	{'lineage1.': 18}	1	{0: {u'lineage1': 18}}	1	1
710	Cluster1116_1:Cluster2122_9	Rv3854c:Rv1908c	MDR	129	-2.65985	{u'lineage2.2.1': 56, u'lineage2.2': 66, u'lineage2.1': 1, u'lineage1.2.1': 3, u'lineage1': 44, u'lineage3': 17, u'lineageBOV_AFRI': 1, u'lineage1.1.1': 1, u'lineage1.1': 41, u'lineage1.1.3': 1}	{'lineage2.': 123, 'lineage1.': 90, 'lineage3.': 17}	3	{0: {u'lineageBOV_AFRI': 1, u'lineage1': 90, u'lineage3': 17, u'lineage2': 123}, 1: {u'1': 44, u'2': 125}, 2: {u'1': 60, u'3': 1}}	4	4
711	Cluster1116_2:Cluster2122_9	Rv3854c:Rv1908c	MDR	142	-1.43508	{u'lineage4.6.1.2': 3, u'lineage4.6.2': 3, u'lineage4.6.1': 10, u'lineage1': 1, u'lineage4.1.1.3': 6, u'lineage4.3.4.2.1': 3, u'lineage4.2.1': 6, u'lineage4.4.2': 1, u'lineage4.6.2.2': 3, u'lineage4.3.4.2': 7, u'lineage4.3.3': 12, u'lineage4.3.4': 8, u'lineage4.5': 4, u'lineage4.1.2.1': 10, u'lineage4.1': 35, u'lineage4.3': 37}	{'lineage1.': 1, 'lineage4.': 148}	2	{0: {u'lineage4': 148, u'lineage1': 1}, 1: {u'1': 51, u'3': 67, u'2': 6, u'5': 4, u'4': 1, u'6': 19}, 2: {u'1': 25, u'3': 12, u'2': 17, u'4': 18}, 3: {u'1': 10, u'3': 6, u'2': 16}, 4: {u'1': 3}}	2	6
712	Cluster1116_3:Cluster2122_1	Rv3854c:Rv1908c	MDR	1	1.09861	{u'lineage2.2.1': 1, u'lineage2.2': 1}	{'lineage2.': 2}	1	{0: {u'lineage2': 2}, 1: {u'2': 2}, 2: {u'1': 1}}	1	1
713	Cluster1116_3:Cluster2122_10	Rv3854c:Rv1908c	MDR	22	3.80666	{u'lineage2.2.1': 22, u'lineage2.2': 22}	{'lineage2.': 44}	1	{0: {u'lineage2': 44}, 1: {u'2': 44}, 2: {u'1': 22}}	1	1
714	Cluster1116_3:Cluster2122_11	Rv3854c:Rv1908c	MDR	29	4.07754	{u'lineage2.2': 29}	{'lineage2.': 29}	1	{0: {u'lineage2': 29}, 1: {u'2': 29}}	1	1
715	Cluster1116_3:Cluster2122_14	Rv3854c:Rv1908c	MDR	1	1.09861	{u'lineage2.2': 1}	{'lineage2.': 1}	1	{0: {u'lineage2': 1}, 1: {u'2': 1}}	1	1
716	Cluster1116_3:Cluster2122_2	Rv3854c:Rv1908c	MDR	6	2.56495	{u'lineage2.2.1': 6, u'lineage2.2': 6}	{'lineage2.': 12}	1	{0: {u'lineage2': 12}, 1: {u'2': 12}, 2: {u'1': 6}}	1	1
717	Cluster1116_3:Cluster2122_3	Rv3854c:Rv1908c	MDR	4	2.19722	{u'lineage2.2.1': 3, u'lineage2.2': 4}	{'lineage2.': 7}	1	{0: {u'lineage2': 7}, 1: {u'2': 7}, 2: {u'1': 3}}	1	1
718	Cluster1116_3:Cluster2122_4	Rv3854c:Rv1908c	MDR	14	2.19722	{u'lineage2.2.1': 12, u'lineage2.2': 12, u'lineage3': 2}	{'lineage2.': 24, 'lineage3.': 2}	2	{0: {u'lineage3': 2, u'lineage2': 24}, 1: {u'2': 24}, 2: {u'1': 12}}	2	2
719	Cluster1116_3:Cluster2122_5	Rv3854c:Rv1908c	MDR	10	1.84583	{u'lineage2.2.1': 10, u'lineage2.2': 10}	{'lineage2.': 20}	1	{0: {u'lineage2': 20}, 1: {u'2': 20}, 2: {u'1': 10}}	1	1
720	Cluster1116_3:Cluster2122_6	Rv3854c:Rv1908c	MDR	4	2.19722	{u'lineage2.2.1': 4, u'lineage2.2': 4}	{'lineage2.': 8}	1	{0: {u'lineage2': 8}, 1: {u'2': 8}, 2: {u'1': 4}}	1	1
721	Cluster1116_3:Cluster2122_9	Rv3854c:Rv1908c	MDR	53	0.909818	{u'lineage2.2.1': 24, u'lineage2.2': 29, u'lineage4.1': 1, u'lineage1': 9, u'lineage1.1.1': 1, u'lineage3': 13, u'lineage1.1': 9}	{'lineage2.': 53, 'lineage1.': 19, 'lineage4.': 1, 'lineage3.': 13}	4	{0: {u'lineage4': 1, u'lineage1': 19, u'lineage3': 13, u'lineage2': 53}, 1: {u'1': 11, u'2': 53}, 2: {u'1': 25}}	4	4
722	Cluster1116_4:Cluster2122_1	Rv3854c:Rv1908c	MDR	5	2.3979	{u'lineage4.1': 1}	{'lineage4.': 1}	1	{0: {u'lineage4': 1}, 1: {u'1': 1}}	1	1
723	Cluster1116_4:Cluster2122_12	Rv3854c:Rv1908c	MDR	17	3.55535	{u'lineage4.1': 17, u'lineage4.1.1.3': 17}	{'lineage4.': 34}	1	{0: {u'lineage4': 34}, 1: {u'1': 34}, 2: {u'1': 17}, 3: {u'3': 17}}	1	1
724	Cluster1116_4:Cluster2122_13	Rv3854c:Rv1908c	MDR	7	2.70805	{u'lineage4.2.1': 7}	{'lineage4.': 7}	1	{0: {u'lineage4': 7}, 1: {u'2': 7}, 2: {u'1': 7}}	1	1
725	Cluster1116_4:Cluster2122_3	Rv3854c:Rv1908c	MDR	4	0.847298	{u'lineage4.6.1.2': 2, u'lineage4.3.3': 1, u'lineage4.6.1': 2, u'lineage4.3': 2}	{'lineage4.': 7}	1	{0: {u'lineage4': 7}, 1: {u'3': 3, u'6': 4}, 2: {u'1': 4, u'3': 1}, 3: {u'2': 2}}	2	2
726	Cluster1116_4:Cluster2122_4	Rv3854c:Rv1908c	MDR	5	2.3979	{u'lineage4.3.3': 1, u'lineage4.3': 1}	{'lineage4.': 2}	1	{0: {u'lineage4': 2}, 1: {u'3': 2}, 2: {u'3': 1}}	1	1
727	Cluster1116_4:Cluster2122_9	Rv3854c:Rv1908c	MDR	216	2.31532	{u'lineage4.3.4.2': 4, u'lineage4.6.1.2': 1, u'lineage4.3.3': 109, u'lineage4.6.1': 3, u'lineage4.3.4': 6, u'lineage4.3.4.2.1': 3, u'lineage4.2.1': 2, u'lineage4.6.2': 1, u'lineage4.1': 27, u'lineage4.1.2.1': 3, u'lineage4.1.1.3': 2, u'lineage4.3': 125, u'lineage4.6.2.2': 1}	{'lineage4.': 287}	1	{0: {u'lineage4': 287}, 1: {u'1': 32, u'3': 247, u'2': 2, u'6': 6}, 2: {u'1': 8, u'3': 109, u'2': 5, u'4': 13}, 3: {u'1': 3, u'3': 2, u'2': 9}, 4: {u'1': 3}}	4	4
728	Cluster1116_5:Cluster2122_7	Rv3854c:Rv1908c	MDR	16	-1.75786	{u'lineage1': 16}	{'lineage1.': 16}	1	{0: {u'lineage1': 16}}	1	1
729	Cluster1116_5:Cluster2122_9	Rv3854c:Rv1908c	MDR	173	-2.4756	{u'lineage2.2.1': 90, u'lineage2.2': 95, u'lineage1.2.1': 6, u'lineage1': 50, u'lineage3': 28, u'lineage1.1.3': 4, u'lineage4.3.3': 1, u'lineage1.1': 44, u'lineage4.3': 1}	{'lineage2.': 185, 'lineage1.': 104, 'lineage4.': 2, 'lineage3.': 28}	4	{0: {u'lineage4': 2, u'lineage1': 104, u'lineage3': 28, u'lineage2': 185}, 1: {u'1': 48, u'3': 2, u'2': 191}, 2: {u'1': 96, u'3': 5}}	4	4
730	Cluster1116_6:Cluster2122_9	Rv3854c:Rv1908c	MDR	45	-2.22162	{u'lineage4.2.1': 3, u'lineage2.2.1': 1, u'lineage4.3.3': 3, u'lineage4.6.1': 1, u'lineage4.1.1.3': 3, u'lineage4.3.4': 1, u'lineage4.5': 1, u'lineage4.1.2.1': 4, u'lineage4.1': 15, u'lineage4.3': 8}	{'lineage2.': 1, 'lineage4.': 39}	2	{0: {u'lineage4': 39, u'lineage2': 1}, 1: {u'1': 22, u'3': 12, u'2': 4, u'5': 1, u'6': 1}, 2: {u'1': 8, u'3': 3, u'2': 4, u'4': 1}, 3: {u'1': 4, u'3': 3}}	2	5
731	Cluster1116_7:Cluster2122_1	Rv3854c:Rv1908c	MDR	1	1.09861	{u'lineage2.2.1': 1, u'lineage2.2': 1}	{'lineage2.': 2}	1	{0: {u'lineage2': 2}, 1: {u'2': 2}, 2: {u'1': 1}}	1	1
732	Cluster1116_7:Cluster2122_10	Rv3854c:Rv1908c	MDR	23	3.85015	{u'lineage2.2.1': 23, u'lineage2.2': 23}	{'lineage2.': 46}	1	{0: {u'lineage2': 46}, 1: {u'2': 46}, 2: {u'1': 23}}	1	1
733	Cluster1116_7:Cluster2122_11	Rv3854c:Rv1908c	MDR	32	4.17439	{u'lineage2.2': 32}	{'lineage2.': 32}	1	{0: {u'lineage2': 32}, 1: {u'2': 32}}	1	1
734	Cluster1116_7:Cluster2122_14	Rv3854c:Rv1908c	MDR	10	3.04452	{u'lineage2.2': 10}	{'lineage2.': 10}	1	{0: {u'lineage2': 10}, 1: {u'2': 10}}	1	1
735	Cluster1116_7:Cluster2122_2	Rv3854c:Rv1908c	MDR	7	2.70805	{u'lineage2.2.1': 7, u'lineage2.2': 7}	{'lineage2.': 14}	1	{0: {u'lineage2': 14}, 1: {u'2': 14}, 2: {u'1': 7}}	1	1
736	Cluster1116_7:Cluster2122_3	Rv3854c:Rv1908c	MDR	2	1.60944	{u'lineage2.2.1': 1, u'lineage2.2': 2}	{'lineage2.': 3}	1	{0: {u'lineage2': 3}, 1: {u'2': 3}, 2: {u'1': 1}}	1	1
737	Cluster1116_7:Cluster2122_4	Rv3854c:Rv1908c	MDR	7	0.788457	{u'lineage2.2.1': 6, u'lineage2.2': 6, u'lineage1': 1, u'lineage1.1': 1}	{'lineage2.': 12, 'lineage1.': 2}	2	{0: {u'lineage1': 2, u'lineage2': 12}, 1: {u'1': 1, u'2': 12}, 2: {u'1': 6}}	2	2
738	Cluster1116_7:Cluster2122_5	Rv3854c:Rv1908c	MDR	4	2.19722	{u'lineage2.2.1': 4, u'lineage2.2': 4}	{'lineage2.': 8}	1	{0: {u'lineage2': 8}, 1: {u'2': 8}, 2: {u'1': 4}}	1	1
739	Cluster1116_7:Cluster2122_6	Rv3854c:Rv1908c	MDR	8	2.83321	{u'lineage2.2.1': 8, u'lineage2.2': 8}	{'lineage2.': 16}	1	{0: {u'lineage2': 16}, 1: {u'2': 16}, 2: {u'1': 8}}	1	1
740	Cluster1116_7:Cluster2122_9	Rv3854c:Rv1908c	MDR	68	1.07938	{u'lineage1.1.3': 1, u'lineage2.2.1': 48, u'lineage2.2': 47, u'lineage4.1.2.1': 1, u'lineage1': 7, u'lineage1.1': 7, u'lineage3': 12}	{'lineage2.': 95, 'lineage1.': 15, 'lineage4.': 1, 'lineage3.': 12}	4	{0: {u'lineage4': 1, u'lineage1': 15, u'lineage3': 12, u'lineage2': 95}, 1: {u'1': 9, u'2': 95}, 2: {u'1': 48, u'3': 1, u'2': 1}, 3: {u'1': 1}}	4	4
741	Cluster1116_8:Cluster2122_1	Rv3854c:Rv1908c	MDR	6	2.56495	{u'lineage4.1': 1}	{'lineage4.': 1}	1	{0: {u'lineage4': 1}, 1: {u'1': 1}}	1	1
742	Cluster1116_8:Cluster2122_12	Rv3854c:Rv1908c	MDR	4	2.19722	{u'lineage4.1': 4, u'lineage4.1.1.3': 4}	{'lineage4.': 8}	1	{0: {u'lineage4': 8}, 1: {u'1': 8}, 2: {u'1': 4}, 3: {u'3': 4}}	1	1
743	Cluster1116_8:Cluster2122_13	Rv3854c:Rv1908c	MDR	18	2.45674	{u'lineage4.2.1': 18}	{'lineage4.': 18}	1	{0: {u'lineage4': 18}, 1: {u'2': 18}, 2: {u'1': 18}}	1	1
744	Cluster1116_8:Cluster2122_2	Rv3854c:Rv1908c	MDR	1	1.09861	{u'lineage4.1': 1}	{'lineage4.': 1}	1	{0: {u'lineage4': 1}, 1: {u'1': 1}}	1	1
745	Cluster1116_8:Cluster2122_3	Rv3854c:Rv1908c	MDR	1	1.09861	{u'lineage4.6.1.2': 1, u'lineage4.6.1': 1}	{'lineage4.': 2}	1	{0: {u'lineage4': 2}, 1: {u'6': 2}, 2: {u'1': 2}, 3: {u'2': 1}}	1	1
746	Cluster1116_8:Cluster2122_4	Rv3854c:Rv1908c	MDR	1	1.09861	{}	{}	0	{}	1	1
747	Cluster1116_8:Cluster2122_6	Rv3854c:Rv1908c	MDR	1	1.09861	{}	{}	0	{}	1	1
748	Cluster1116_8:Cluster2122_9	Rv3854c:Rv1908c	MDR	96	1.82216	{u'lineage4.3.4.2': 6, u'lineage4.3.3': 46, u'lineage4.6.1': 2, u'lineage4.3.4': 7, u'lineage4.3.4.2.1': 2, u'lineage4.2.1': 3, u'lineage4.1.2.1': 3, u'lineage4.1': 11, u'lineage4.3': 54}	{'lineage4.': 134}	1	{0: {u'lineage4': 134}, 1: {u'1': 14, u'3': 115, u'2': 3, u'6': 2}, 2: {u'1': 5, u'3': 46, u'2': 3, u'4': 15}, 3: {u'1': 3, u'2': 8}, 4: {u'1': 2}}	4	4
749	Cluster1116_1:Cluster3881_2	Rv3312c:Rv1908c	MDR	62	-2.00148	{u'lineage1.1.3': 1, u'lineage2.2.1': 30, u'lineage2.2': 35, u'lineage1.2.1': 1, u'lineage1': 24, u'lineage1.1': 18, u'lineage3': 2}	{'lineage2.': 65, 'lineage1.': 44, 'lineage3.': 2}	3	{0: {u'lineage1': 44, u'lineage3': 2, u'lineage2': 65}, 1: {u'1': 19, u'2': 66}, 2: {u'1': 31, u'3': 1}}	3	3
750	Cluster1116_1:Cluster3881_4	Rv3312c:Rv1908c	MDR	94	-2.45674	{u'lineage2.2.1': 28, u'lineage2.2': 33, u'lineage2.1': 1, u'lineage1.2.1': 2, u'lineage1': 43, u'lineage3': 16, u'lineageBOV_AFRI': 1, u'lineage1.1.1': 1, u'lineage1.1': 28, u'lineage1.1.3': 1}	{'lineage2.': 62, 'lineage1.': 75, 'lineage3.': 16}	3	{0: {u'lineageBOV_AFRI': 1, u'lineage1': 75, u'lineage3': 16, u'lineage2': 62}, 1: {u'1': 31, u'2': 63}, 2: {u'1': 31, u'3': 1}}	4	4
751	Cluster1116_2:Cluster3881_2	Rv3312c:Rv1908c	MDR	60	-1.07687	{u'lineage4.3.4.2': 3, u'lineage4.6.1.2': 2, u'lineage4.3.3': 2, u'lineage4.6.1': 5, u'lineage4.3.4': 4, u'lineage4.3.4.2.1': 3, u'lineage4.2.1': 1, u'lineage4.6.2': 1, u'lineage4.5': 1, u'lineage4.1': 11, u'lineage4.1.2.1': 4, u'lineage4.1.1.3': 3, u'lineage4.3': 17, u'lineage4.6.2.2': 1}	{'lineage4.': 58}	1	{0: {u'lineage4': 58}, 1: {u'1': 18, u'3': 29, u'2': 1, u'5': 1, u'6': 9}, 2: {u'1': 11, u'3': 2, u'2': 6, u'4': 10}, 3: {u'1': 4, u'3': 3, u'2': 9}, 4: {u'1': 3}}	5	5
752	Cluster1116_2:Cluster3881_4	Rv3312c:Rv1908c	MDR	74	-1.60944	{u'lineage4.1.2.1': 6, u'lineage4.3.4.2': 4, u'lineage4.6.1.2': 1, u'lineage4.3.3': 10, u'lineage4.6.1': 5, u'lineage1': 1, u'lineage4.1.1.3': 3, u'lineage4.2.1': 3, u'lineage4.3.4': 4, u'lineage4.6.2': 2, u'lineage4.5': 4, u'lineage4.4.2': 1, u'lineage4.1': 17, u'lineage4.3': 20, u'lineage4.6.2.2': 2}	{'lineage1.': 1, 'lineage4.': 82}	2	{0: {u'lineage4': 82, u'lineage1': 1}, 1: {u'1': 26, u'3': 38, u'2': 3, u'5': 4, u'4': 1, u'6': 10}, 2: {u'1': 12, u'3': 10, u'2': 11, u'4': 8}, 3: {u'1': 6, u'3': 3, u'2': 7}}	2	6
753	Cluster1116_3:Cluster3881_2	Rv3312c:Rv1908c	MDR	63	2.17998	{u'lineage2.2.1': 39, u'lineage2.2': 56, u'lineage4.1': 1, u'lineage1': 4, u'lineage1.1.1': 1, u'lineage3': 2, u'lineage1.1': 4}	{'lineage2.': 95, 'lineage1.': 9, 'lineage4.': 1, 'lineage3.': 2}	4	{0: {u'lineage4': 1, u'lineage1': 9, u'lineage3': 2, u'lineage2': 95}, 1: {u'1': 6, u'2': 95}, 2: {u'1': 40}}	4	4
754	Cluster1116_3:Cluster3881_4	Rv3312c:Rv1908c	MDR	112	1.91591	{u'lineage1.1.3': 1, u'lineage2.2.1': 58, u'lineage2.2': 83, u'lineage1': 10, u'lineage1.1': 7, u'lineage3': 18}	{'lineage2.': 141, 'lineage1.': 18, 'lineage3.': 18}	3	{0: {u'lineage1': 18, u'lineage3': 18, u'lineage2': 141}, 1: {u'1': 8, u'2': 141}, 2: {u'1': 58, u'3': 1}}	3	3
755	Cluster1116_4:Cluster3881_1	Rv3312c:Rv1908c	MDR	10	1.22378	{u'lineage4.1': 10}	{'lineage4.': 10}	1	{0: {u'lineage4': 10}, 1: {u'1': 10}}	1	1
756	Cluster1116_4:Cluster3881_2	Rv3312c:Rv1908c	MDR	95	4.14313	{u'lineage4.3.4.2': 6, u'lineage4.6.1.2': 2, u'lineage4.3.3': 19, u'lineage4.6.1': 2, u'lineage4.3.4': 7, u'lineage4.1.1.3': 14, u'lineage4.3.4.2.1': 4, u'lineage4.2.1': 2, u'lineage4.1.2.1': 5, u'lineage4.1': 28, u'lineage4.3': 28}	{'lineage4.': 117}	1	{0: {u'lineage4': 117}, 1: {u'1': 47, u'3': 64, u'2': 2, u'6': 4}, 2: {u'1': 20, u'3': 19, u'2': 5, u'4': 17}, 3: {u'1': 5, u'3': 14, u'2': 12}, 4: {u'1': 4}}	4	4
757	Cluster1116_4:Cluster3881_3	Rv3312c:Rv1908c	MDR	7	0.788457	{u'lineage4.1': 6, u'lineage4.3': 1}	{'lineage4.': 7}	1	{0: {u'lineage4': 7}, 1: {u'1': 6, u'3': 1}}	2	2
758	Cluster1116_4:Cluster3881_4	Rv3312c:Rv1908c	MDR	200	2.28898	{u'lineage4.3.4.2': 1, u'lineage4.6.1.2': 3, u'lineage4.3.3': 103, u'lineage4.6.1': 5, u'lineage4.3.4': 2, u'lineage4.3.4.2.1': 2, u'lineage4.2.1': 10, u'lineage4.1.1.3': 8, u'lineage4.6.2': 1, u'lineage4.1.2.1': 8, u'lineage4.1': 24, u'lineage4.3': 115, u'lineage4.6.2.2': 1}	{'lineage4.': 283}	1	{0: {u'lineage4': 283}, 1: {u'1': 40, u'3': 223, u'2': 10, u'6': 10}, 2: {u'1': 26, u'3': 103, u'2': 10, u'4': 5}, 3: {u'1': 8, u'3': 8, u'2': 7}, 4: {u'1': 2}}	4	4
759	Cluster1116_5:Cluster3881_2	Rv3312c:Rv1908c	MDR	76	-3.04452	{u'lineage1.1.3': 1, u'lineage2.2.1': 50, u'lineage2.2': 51, u'lineage1': 20, u'lineage1.1': 16, u'lineage3': 6}	{'lineage2.': 101, 'lineage1.': 37, 'lineage3.': 6}	3	{0: {u'lineage1': 37, u'lineage3': 6, u'lineage2': 101}, 1: {u'1': 17, u'2': 101}, 2: {u'1': 50, u'3': 1}}	3	3
760	Cluster1116_5:Cluster3881_4	Rv3312c:Rv1908c	MDR	129	-2.24071	{u'lineage2.2.1': 47, u'lineage2.2': 52, u'lineage1.2.1': 6, u'lineage1': 55, u'lineage3': 21, u'lineage1.1.3': 3, u'lineage4.3.3': 1, u'lineage1.1': 37, u'lineage4.3': 1}	{'lineage2.': 99, 'lineage1.': 101, 'lineage4.': 2, 'lineage3.': 21}	4	{0: {u'lineage4': 2, u'lineage1': 101, u'lineage3': 21, u'lineage2': 99}, 1: {u'1': 40, u'3': 2, u'2': 105}, 2: {u'1': 53, u'3': 4}}	4	4
761	Cluster1116_6:Cluster3881_2	Rv3312c:Rv1908c	MDR	12	-2.03688	{u'lineage2.2.1': 1, u'lineage4.1.2.1': 2, u'lineage4.1': 3, u'lineage4.1.1.3': 1, u'lineage4.2.1': 1}	{'lineage2.': 1, 'lineage4.': 7}	2	{0: {u'lineage4': 7, u'lineage2': 1}, 1: {u'1': 6, u'2': 2}, 2: {u'1': 3, u'2': 2}, 3: {u'1': 2, u'3': 1}}	2	2
762	Cluster1116_6:Cluster3881_4	Rv3312c:Rv1908c	MDR	32	-2.13163	{u'lineage4.3.3': 3, u'lineage4.6.1': 1, u'lineage4.2.1': 2, u'lineage4.3.4': 1, u'lineage4.6.2': 1, u'lineage4.5': 1, u'lineage4.1': 10, u'lineage4.1.2.1': 2, u'lineage4.1.1.3': 2, u'lineage4.3': 8, u'lineage4.6.2.2': 1}	{'lineage4.': 32}	1	{0: {u'lineage4': 32}, 1: {u'1': 14, u'3': 12, u'2': 2, u'5': 1, u'6': 3}, 2: {u'1': 5, u'3': 3, u'2': 4, u'4': 1}, 3: {u'1': 2, u'3': 2, u'2': 1}}	5	5
763	Cluster1116_7:Cluster3881_2	Rv3312c:Rv1908c	MDR	99	2.04066	{u'lineage2.2.1': 64, u'lineage2.2': 87, u'lineage4.1.2.1': 1, u'lineage1': 6, u'lineage1.1': 3, u'lineage3': 4}	{'lineage2.': 151, 'lineage1.': 9, 'lineage4.': 1, 'lineage3.': 4}	4	{0: {u'lineage4': 1, u'lineage1': 9, u'lineage3': 4, u'lineage2': 151}, 1: {u'1': 4, u'2': 151}, 2: {u'1': 64, u'2': 1}, 3: {u'1': 1}}	4	4
764	Cluster1116_7:Cluster3881_4	Rv3312c:Rv1908c	MDR	106	2.02287	{u'lineage1.1.3': 1, u'lineage2.2.1': 65, u'lineage2.2': 89, u'lineage1': 7, u'lineage1.1': 5, u'lineage3': 10}	{'lineage2.': 154, 'lineage1.': 13, 'lineage3.': 10}	3	{0: {u'lineage1': 13, u'lineage3': 10, u'lineage2': 154}, 1: {u'1': 6, u'2': 154}, 2: {u'1': 65, u'3': 1}}	3	3
765	Cluster1116_8:Cluster3881_1	Rv3312c:Rv1908c	MDR	4	2.19722	{u'lineage4.1': 4}	{'lineage4.': 4}	1	{0: {u'lineage4': 4}, 1: {u'1': 4}}	1	1
766	Cluster1116_8:Cluster3881_2	Rv3312c:Rv1908c	MDR	52	3.00568	{u'lineage4.3.4.2': 1, u'lineage4.3.3': 11, u'lineage4.6.1': 1, u'lineage4.3.4': 1, u'lineage4.3.4.2.1': 1, u'lineage4.2.1': 2, u'lineage4.1.1.3': 4, u'lineage4.1.2.1': 4, u'lineage4.1': 9, u'lineage4.3': 12}	{'lineage4.': 46}	1	{0: {u'lineage4': 46}, 1: {u'1': 17, u'3': 26, u'2': 2, u'6': 1}, 2: {u'1': 7, u'3': 11, u'2': 4, u'4': 3}, 3: {u'1': 4, u'3': 4, u'2': 2}, 4: {u'1': 1}}	4	4
767	Cluster1116_8:Cluster3881_3	Rv3312c:Rv1908c	MDR	5	1.09861	{u'lineage4.1': 5}	{'lineage4.': 5}	1	{0: {u'lineage4': 5}, 1: {u'1': 5}}	1	1
768	Cluster1116_8:Cluster3881_4	Rv3312c:Rv1908c	MDR	102	1.89155	{u'lineage4.3.4.2': 7, u'lineage4.6.1.2': 2, u'lineage4.3.3': 37, u'lineage4.6.1': 3, u'lineage4.3.4': 8, u'lineage4.2.1': 22, u'lineage4.3.4.2.1': 3, u'lineage4.1.1.3': 2, u'lineage4.1.2.1': 1, u'lineage4.1': 6, u'lineage4.3': 46}	{'lineage4.': 137}	1	{0: {u'lineage4': 137}, 1: {u'1': 9, u'3': 101, u'2': 22, u'6': 5}, 2: {u'1': 29, u'3': 37, u'2': 1, u'4': 18}, 3: {u'1': 1, u'3': 2, u'2': 12}, 4: {u'1': 3}}	4	4
769	Cluster893_1:Cluster3881_2	Rv3312c:Rv0006	MDR	10	-0.367725	{u'lineage4.6.1.2': 6, u'lineage4.6.1': 10}	{'lineage4.': 16}	1	{0: {u'lineage4': 16}, 1: {u'6': 16}, 2: {u'1': 16}, 3: {u'2': 6}}	1	1
770	Cluster893_1:Cluster3881_4	Rv3312c:Rv0006	MDR	14	-0.268264	{u'lineage4.6.1.2': 6, u'lineage4.6.1': 14}	{'lineage4.': 20}	1	{0: {u'lineage4': 20}, 1: {u'6': 20}, 2: {u'1': 20}, 3: {u'2': 6}}	1	1
771	Cluster893_10:Cluster3881_2	Rv3312c:Rv0006	MDR	7	2.70805	{u'lineage2.2.1': 1, u'lineage2.2': 5, u'lineage4.1': 1, u'lineage4.1.1.3': 1}	{'lineage2.': 6, 'lineage4.': 2}	2	{0: {u'lineage4': 2, u'lineage2': 6}, 1: {u'1': 2, u'2': 6}, 2: {u'1': 2}, 3: {u'3': 1}}	2	2
772	Cluster893_10:Cluster3881_4	Rv3312c:Rv0006	MDR	9	1.7346	{u'lineage2.2.1': 2, u'lineage2.2': 9}	{'lineage2.': 11}	1	{0: {u'lineage2': 11}, 1: {u'2': 11}, 2: {u'1': 2}}	1	1
773	Cluster893_11:Cluster3881_2	Rv3312c:Rv0006	MDR	10	3.04452	{u'lineage4.3.4.2': 1, u'lineage2.2.1': 1, u'lineage2.2': 3, u'lineage4.3.4': 1, u'lineage4.3.4.2.1': 1, u'lineage4.5': 3, u'lineage4.1': 2, u'lineage4.3': 1}	{'lineage2.': 4, 'lineage4.': 9}	2	{0: {u'lineage4': 9, u'lineage2': 4}, 1: {u'1': 2, u'3': 4, u'2': 4, u'5': 3}, 2: {u'1': 1, u'4': 3}, 3: {u'2': 2}, 4: {u'1': 1}}	2	4
774	Cluster893_11:Cluster3881_4	Rv3312c:Rv0006	MDR	8	1.60944	{u'lineage2.2': 3, u'lineage4.1': 3, u'lineage3': 2}	{'lineage2.': 3, 'lineage4.': 3, 'lineage3.': 2}	3	{0: {u'lineage4': 3, u'lineage3': 2, u'lineage2': 3}, 1: {u'1': 3, u'2': 3}}	3	3
775	Cluster893_12:Cluster3881_2	Rv3312c:Rv0006	MDR	23	2.70805	{u'lineage2.2.1': 9, u'lineage2.2': 17, u'lineage4.1': 4, u'lineage4.1.1.3': 4}	{'lineage2.': 26, 'lineage4.': 8}	2	{0: {u'lineage4': 8, u'lineage2': 26}, 1: {u'1': 8, u'2': 26}, 2: {u'1': 13}, 3: {u'3': 4}}	2	2
776	Cluster893_12:Cluster3881_4	Rv3312c:Rv0006	MDR	24	1.81529	{u'lineage2.2.1': 18, u'lineage2.2': 22, u'lineage4.1.2.1': 1, u'lineage4.1': 2, u'lineage4.1.1.3': 1}	{'lineage2.': 40, 'lineage4.': 4}	2	{0: {u'lineage4': 4, u'lineage2': 40}, 1: {u'1': 4, u'2': 40}, 2: {u'1': 19, u'2': 1}, 3: {u'1': 1, u'3': 1}}	2	2
777	Cluster893_13:Cluster3881_2	Rv3312c:Rv0006	MDR	8	2.83321	{u'lineage4.3.3': 8, u'lineage4.3': 8}	{'lineage4.': 16}	1	{0: {u'lineage4': 16}, 1: {u'3': 16}, 2: {u'3': 8}}	1	1
778	Cluster893_13:Cluster3881_4	Rv3312c:Rv0006	MDR	71	4.96284	{u'lineage4.3.3': 71, u'lineage4.3': 71}	{'lineage4.': 142}	1	{0: {u'lineage4': 142}, 1: {u'3': 142}, 2: {u'3': 71}}	1	1
779	Cluster893_2:Cluster3881_2	Rv3312c:Rv0006	MDR	4	2.19722	{u'lineage2.2.1': 3, u'lineage2.2': 4}	{'lineage2.': 7}	1	{0: {u'lineage2': 7}, 1: {u'2': 7}, 2: {u'1': 3}}	1	1
780	Cluster893_2:Cluster3881_4	Rv3312c:Rv0006	MDR	6	1.29928	{u'lineage2.2.1': 2, u'lineage2.2': 5, u'lineage4.1': 1, u'lineage4.1.1.3': 1}	{'lineage2.': 7, 'lineage4.': 2}	2	{0: {u'lineage4': 2, u'lineage2': 7}, 1: {u'1': 2, u'2': 7}, 2: {u'1': 3}, 3: {u'3': 1}}	2	2
781	Cluster893_3:Cluster3881_2	Rv3312c:Rv0006	MDR	19	2.51231	{u'lineage4.1.1.3': 2, u'lineage2.2.1': 9, u'lineage2.2': 12, u'lineage4.4.2': 1, u'lineage4.1': 2, u'lineage3': 2}	{'lineage2.': 21, 'lineage4.': 5, 'lineage3.': 2}	3	{0: {u'lineage4': 5, u'lineage3': 2, u'lineage2': 21}, 1: {u'1': 4, u'2': 21, u'4': 1}, 2: {u'1': 11, u'2': 1}, 3: {u'3': 2}}	3	3
782	Cluster893_3:Cluster3881_4	Rv3312c:Rv0006	MDR	16	2.33537	{u'lineage2.2.1': 11, u'lineage2.2': 11, u'lineage3': 2}	{'lineage2.': 22, 'lineage3.': 2}	2	{0: {u'lineage3': 2, u'lineage2': 22}, 1: {u'2': 22}, 2: {u'1': 11}}	2	2
783	Cluster893_4:Cluster3881_2	Rv3312c:Rv0006	MDR	40	0.602996	{}	{}	0	{}	1	1
784	Cluster893_4:Cluster3881_4	Rv3312c:Rv0006	MDR	45	0.87855	{}	{}	0	{}	1	1
785	Cluster893_5:Cluster3881_1	Rv3312c:Rv0006	MDR	14	0.847298	{u'lineage4.1': 14}	{'lineage4.': 14}	1	{0: {u'lineage4': 14}, 1: {u'1': 14}}	1	1
786	Cluster893_5:Cluster3881_2	Rv3312c:Rv0006	MDR	327	0.276132	{u'lineage3': 13, u'lineage4.3.4.2': 11, u'lineage2.2.1': 175, u'lineage2.2': 199, u'lineage4.3.4': 13, u'lineage4.3.4.2.1': 8, u'lineage4.2.1': 7, u'lineage4.6.2': 2, u'lineage4.5': 1, u'lineage4.1': 40, u'lineage4.1.2.1': 13, u'lineage4.1.1.3': 15, u'lineage4.3': 28, u'lineage4.6.2.2': 2}	{'lineage2.': 374, 'lineage4.': 140, 'lineage3.': 13}	3	{0: {u'lineage4': 140, u'lineage3': 13, u'lineage2': 374}, 1: {u'1': 68, u'3': 60, u'2': 381, u'5': 1, u'6': 4}, 2: {u'1': 197, u'2': 17, u'4': 32}, 3: {u'1': 13, u'3': 15, u'2': 21}, 4: {u'1': 8}}	3	5
787	Cluster893_5:Cluster3881_3	Rv3312c:Rv0006	MDR	16	0.236389	{u'lineage4.1': 15, u'lineage4.3': 1}	{'lineage4.': 16}	1	{0: {u'lineage4': 16}, 1: {u'1': 15, u'3': 1}}	2	2
788	Cluster893_5:Cluster3881_4	Rv3312c:Rv0006	MDR	403	0.233732	{u'lineage2.2.1': 149, u'lineage2.2': 180, u'lineage2.1': 1, u'lineage3': 60, u'lineage4.3.4.2.1': 5, u'lineageBOV_AFRI': 1, u'lineage4.3.4': 14, u'lineage4.4.2': 2, u'lineage4.6.2.2': 4, u'lineage4.3.4.2': 11, u'lineage4.1': 42, u'lineage4.2.1': 34, u'lineage4.6.2': 4, u'lineage4.5': 5, u'lineage4.1.2.1': 13, u'lineage4.1.1.3': 10, u'lineage4.3': 37}	{'lineage2.': 330, 'lineage4.': 181, 'lineage3.': 60}	3	{0: {u'lineage4': 181, u'lineageBOV_AFRI': 1, u'lineage3': 60, u'lineage2': 330}, 1: {u'1': 66, u'3': 67, u'2': 363, u'5': 5, u'4': 2, u'6': 8}, 2: {u'1': 193, u'2': 23, u'4': 30}, 3: {u'1': 13, u'3': 10, u'2': 20}, 4: {u'1': 5}}	4	6
789	Cluster893_6:Cluster3881_2	Rv3312c:Rv0006	MDR	10	3.04452	{}	{}	0	{}	1	1
790	Cluster893_6:Cluster3881_4	Rv3312c:Rv0006	MDR	12	2.03688	{}	{}	0	{}	1	1
791	Cluster893_7:Cluster3881_2	Rv3312c:Rv0006	MDR	48	-1.42501	{u'lineage1': 48, u'lineage1.2.1': 2, u'lineage1.1.1': 1, u'lineage1.1': 38, u'lineage1.1.3': 2}	{'lineage1.': 91}	1	{0: {u'lineage1': 91}, 1: {u'1': 41, u'2': 2}, 2: {u'1': 3, u'3': 2}}	2	2
792	Cluster893_7:Cluster3881_4	Rv3312c:Rv0006	MDR	91	-2.57671	{u'lineage1': 91, u'lineage1.2.1': 8, u'lineage1.1.1': 1, u'lineage1.1': 70, u'lineage1.1.3': 3}	{'lineage1.': 173}	1	{0: {u'lineage1': 173}, 1: {u'1': 74, u'2': 8}, 2: {u'1': 9, u'3': 3}}	2	2
793	Cluster893_8:Cluster3881_2	Rv3312c:Rv0006	MDR	22	1.71765	{u'lineage4.3.3': 22, u'lineage4.3': 22}	{'lineage4.': 44}	1	{0: {u'lineage4': 44}, 1: {u'3': 44}, 2: {u'3': 22}}	1	1
794	Cluster893_8:Cluster3881_4	Rv3312c:Rv0006	MDR	73	0.828066	{u'lineage4.3.3': 73, u'lineage4.3': 72}	{'lineage4.': 145}	1	{0: {u'lineage4': 145}, 1: {u'3': 145}, 2: {u'3': 73}}	1	1
795	Cluster893_9:Cluster3881_2	Rv3312c:Rv0006	MDR	23	2.15176	{u'lineage2.2.1': 15, u'lineage2.2': 20, u'lineage4.1.2.1': 1, u'lineage4.1': 3, u'lineage4.1.1.3': 1}	{'lineage2.': 35, 'lineage4.': 5}	2	{0: {u'lineage4': 5, u'lineage2': 35}, 1: {u'1': 5, u'2': 35}, 2: {u'1': 16, u'2': 1}, 3: {u'1': 1, u'3': 1}}	2	2
796	Cluster893_9:Cluster3881_3	Rv3312c:Rv0006	MDR	1	1.09861	{u'lineage4.1': 1}	{'lineage4.': 1}	1	{0: {u'lineage4': 1}, 1: {u'1': 1}}	1	1
797	Cluster893_9:Cluster3881_4	Rv3312c:Rv0006	MDR	46	1.51059	{u'lineage4.2.1': 2, u'lineage2.2.1': 30, u'lineage2.2': 37, u'lineage4.1.2.1': 2, u'lineage4.1': 5, u'lineage4.1.1.3': 2}	{'lineage2.': 67, 'lineage4.': 11}	2	{0: {u'lineage4': 11, u'lineage2': 67}, 1: {u'1': 9, u'2': 69}, 2: {u'1': 34, u'2': 2}, 3: {u'1': 2, u'3': 2}}	2	2
798	Cluster415_1:Cluster4244_3	Rv3806c:Rv0668	MDR	14	2.19722	{u'lineage2.2.1': 6, u'lineage2.2': 5, u'lineage4.1.2.1': 1, u'lineage3': 1, u'lineage4.2.1': 1}	{'lineage2.': 11, 'lineage4.': 2, 'lineage3.': 1}	3	{0: {u'lineage4': 2, u'lineage3': 1, u'lineage2': 11}, 1: {u'1': 1, u'2': 12}, 2: {u'1': 7, u'2': 1}, 3: {u'1': 1}}	3	3
799	Cluster415_10:Cluster4244_3	Rv3806c:Rv0668	MDR	12	3.21888	{u'lineage2.2': 11}	{'lineage2.': 11}	1	{0: {u'lineage2': 11}, 1: {u'2': 11}}	1	1
800	Cluster415_11:Cluster4244_1	Rv3806c:Rv0668	MDR	108	-3.14511	{u'lineage1': 108, u'lineage1.1.1': 1, u'lineage1.1': 108}	{'lineage1.': 217}	1	{0: {u'lineage1': 217}, 1: {u'1': 109}, 2: {u'1': 1}}	1	1
801	Cluster415_12:Cluster4244_1	Rv3806c:Rv0668	MDR	41	-1.52606	{u'lineage1.2.1': 10, u'lineage1': 41}	{'lineage1.': 51}	1	{0: {u'lineage1': 51}, 1: {u'2': 10}, 2: {u'1': 10}}	1	1
802	Cluster415_2:Cluster4244_3	Rv3806c:Rv0668	MDR	32	2.13163	{u'lineage4.2.1': 19, u'lineage4.6.2': 1, u'lineage2.2.1': 3, u'lineage2.2': 9, u'lineage3': 1, u'lineage4.6.2.2': 1}	{'lineage2.': 12, 'lineage4.': 21, 'lineage3.': 1}	3	{0: {u'lineage4': 21, u'lineage3': 1, u'lineage2': 12}, 1: {u'2': 31, u'6': 2}, 2: {u'1': 22, u'2': 2}, 3: {u'2': 1}}	3	3
803	Cluster415_3:Cluster4244_3	Rv3806c:Rv0668	MDR	125	0.207086	{u'lineage4.1.2.1': 28, u'lineage4.1': 125, u'lineage4.1.1.3': 35}	{'lineage4.': 188}	1	{0: {u'lineage4': 188}, 1: {u'1': 188}, 2: {u'1': 35, u'2': 28}, 3: {u'1': 28, u'3': 35}}	2	2
804	Cluster415_3:Cluster4244_4	Rv3806c:Rv0668	MDR	2	1.60944	{u'lineage4.1': 2}	{'lineage4.': 2}	1	{0: {u'lineage4': 2}, 1: {u'1': 2}}	1	1
805	Cluster415_4:Cluster4244_3	Rv3806c:Rv0668	MDR	21	3.7612	{}	{}	0	{}	1	1
806	Cluster415_6:Cluster4244_2	Rv3806c:Rv0668	MDR	67	4.90527	{u'lineage4.3.3': 67, u'lineage4.3': 67}	{'lineage4.': 134}	1	{0: {u'lineage4': 134}, 1: {u'3': 134}, 2: {u'3': 67}}	1	1
807	Cluster415_6:Cluster4244_3	Rv3806c:Rv0668	MDR	695	0.0431101	{u'lineage2.2.1': 214, u'lineage4.6.2': 5, u'lineage4.6.1': 13, u'lineage3': 78, u'lineage4.3.4.2.1': 5, u'lineage4.2.1': 20, u'lineage4.4.2': 1, u'lineage4.6.2.2': 5, u'lineage4.3.4.2': 15, u'lineage4.3.3': 93, u'lineage4.3.4': 20, u'lineage4.6.1.2': 4, u'lineage2.2': 304, u'lineage4.5': 9, u'lineage2.1': 1, u'lineage4.3': 145}	{'lineage2.': 519, 'lineage4.': 335, 'lineage3.': 78}	3	{0: {u'lineage4': 335, u'lineage3': 78, u'lineage2': 519}, 1: {u'1': 1, u'3': 278, u'2': 538, u'5': 9, u'4': 1, u'6': 27}, 2: {u'1': 251, u'3': 93, u'2': 11, u'4': 40}, 3: {u'2': 29}, 4: {u'1': 5}}	3	6
808	Cluster415_6:Cluster4244_4	Rv3806c:Rv0668	MDR	5	2.3979	{u'lineage4.3.3': 2, u'lineage4.4.2': 2, u'lineage4.3': 3}	{'lineage4.': 7}	1	{0: {u'lineage4': 7}, 1: {u'3': 5, u'4': 2}, 2: {u'3': 2, u'2': 2}}	2	2
809	Cluster415_6:Cluster4244_5	Rv3806c:Rv0668	MDR	1	1.09861	{u'lineage4.3': 1}	{'lineage4.': 1}	1	{0: {u'lineage4': 1}, 1: {u'3': 1}}	1	1
810	Cluster415_7:Cluster4244_3	Rv3806c:Rv0668	MDR	4	2.19722	{}	{}	0	{}	1	1
811	Cluster415_7:Cluster4244_5	Rv3806c:Rv0668	MDR	17	3.55535	{u'lineage4.3.4.2.1': 1}	{'lineage4.': 1}	1	{0: {u'lineage4': 1}, 1: {u'3': 1}, 2: {u'4': 1}, 3: {u'2': 1}, 4: {u'1': 1}}	1	1
812	Cluster415_8:Cluster4244_3	Rv3806c:Rv0668	MDR	45	4.51086	{u'lineage2.2.1': 45, u'lineage2.2': 45}	{'lineage2.': 90}	1	{0: {u'lineage2': 90}, 1: {u'2': 90}, 2: {u'1': 45}}	1	1
813	Cluster415_9:Cluster4244_3	Rv3806c:Rv0668	MDR	12	2.03688	{u'lineage4.5': 1, u'lineage4.3.3': 1, u'lineage2.2.1': 2, u'lineage4.3': 1, u'lineage2.2': 2}	{'lineage2.': 4, 'lineage4.': 3}	2	{0: {u'lineage4': 3, u'lineage2': 4}, 1: {u'3': 2, u'2': 4, u'5': 1}, 2: {u'1': 2, u'3': 1}}	2	3
814	Cluster1116_1:Cluster415_12	Rv0668:Rv1908c	MDR	16	-2.33537	{u'lineage1.2.1': 3, u'lineage1': 16}	{'lineage1.': 19}	1	{0: {u'lineage1': 19}, 1: {u'2': 3}, 2: {u'1': 3}}	1	1
815	Cluster1116_1:Cluster415_6	Rv0668:Rv1908c	MDR	76	-1.96084	{u'lineage2.2.1': 47, u'lineage2.2': 56, u'lineage2.1': 1, u'lineage3': 18}	{'lineage2.': 104, 'lineage3.': 18}	2	{0: {u'lineage3': 18, u'lineage2': 104}, 1: {u'1': 1, u'2': 103}, 2: {u'1': 47}}	2	2
816	Cluster1116_2:Cluster415_3	Rv0668:Rv1908c	MDR	33	-2.16496	{u'lineage4.1.2.1': 10, u'lineage4.1': 33, u'lineage4.1.1.3': 6}	{'lineage4.': 49}	1	{0: {u'lineage4': 49}, 1: {u'1': 49}, 2: {u'1': 6, u'2': 10}, 3: {u'1': 10, u'3': 6}}	2	2
817	Cluster1116_2:Cluster415_4	Rv0668:Rv1908c	MDR	15	3.43399	{}	{}	0	{}	1	1
818	Cluster1116_2:Cluster415_6	Rv0668:Rv1908c	MDR	90	-2.40994	{u'lineage4.3.4.2': 6, u'lineage4.6.1.2': 1, u'lineage4.3.3': 12, u'lineage4.6.1': 8, u'lineage4.2.1': 6, u'lineage4.3.4.2.1': 2, u'lineage4.3.4': 7, u'lineage4.6.2': 3, u'lineage4.5': 5, u'lineage4.4.2': 1, u'lineage4.3': 35, u'lineage4.6.2.2': 3}	{'lineage4.': 89}	1	{0: {u'lineage4': 89}, 1: {u'3': 62, u'2': 6, u'5': 5, u'4': 1, u'6': 15}, 2: {u'1': 15, u'3': 12, u'2': 7, u'4': 15}, 3: {u'2': 12}, 4: {u'1': 2}}	5	5
819	Cluster1116_3:Cluster415_1	Rv0668:Rv1908c	MDR	5	2.3979	{u'lineage2.2.1': 4, u'lineage2.2': 4, u'lineage3': 1}	{'lineage2.': 8, 'lineage3.': 1}	2	{0: {u'lineage3': 1, u'lineage2': 8}, 1: {u'2': 8}, 2: {u'1': 4}}	2	2
820	Cluster1116_3:Cluster415_10	Rv0668:Rv1908c	MDR	1	1.09861	{u'lineage2.2': 1}	{'lineage2.': 1}	1	{0: {u'lineage2': 1}, 1: {u'2': 1}}	1	1
821	Cluster1116_3:Cluster415_11	Rv0668:Rv1908c	MDR	7	-0.788457	{u'lineage1': 7, u'lineage1.1': 7}	{'lineage1.': 14}	1	{0: {u'lineage1': 14}, 1: {u'1': 7}}	1	1
822	Cluster1116_3:Cluster415_12	Rv0668:Rv1908c	MDR	3	-0.510826	{u'lineage1': 3}	{'lineage1.': 3}	1	{0: {u'lineage1': 3}}	1	1
823	Cluster1116_3:Cluster415_2	Rv0668:Rv1908c	MDR	3	1.94591	{u'lineage2.2': 3}	{'lineage2.': 3}	1	{0: {u'lineage2': 3}, 1: {u'2': 3}}	1	1
824	Cluster1116_3:Cluster415_3	Rv0668:Rv1908c	MDR	1	1.09861	{u'lineage4.1': 1}	{'lineage4.': 1}	1	{0: {u'lineage4': 1}, 1: {u'1': 1}}	1	1
825	Cluster1116_3:Cluster415_5	Rv0668:Rv1908c	MDR	11	0.887303	{u'lineage2.2.1': 11, u'lineage2.2': 11}	{'lineage2.': 22}	1	{0: {u'lineage2': 22}, 1: {u'2': 22}, 2: {u'1': 11}}	1	1
826	Cluster1116_3:Cluster415_6	Rv0668:Rv1908c	MDR	69	1.97897	{u'lineage2.2.1': 23, u'lineage2.2': 58, u'lineage3': 10}	{'lineage2.': 81, 'lineage3.': 10}	2	{0: {u'lineage3': 10, u'lineage2': 81}, 1: {u'2': 81}, 2: {u'1': 23}}	2	2
827	Cluster1116_3:Cluster415_8	Rv0668:Rv1908c	MDR	22	3.80666	{u'lineage2.2.1': 22, u'lineage2.2': 22}	{'lineage2.': 44}	1	{0: {u'lineage2': 44}, 1: {u'2': 44}, 2: {u'1': 22}}	1	1
828	Cluster1116_4:Cluster415_1	Rv0668:Rv1908c	MDR	3	1.94591	{}	{}	0	{}	1	1
829	Cluster1116_4:Cluster415_10	Rv0668:Rv1908c	MDR	1	1.09861	{}	{}	0	{}	1	1
830	Cluster1116_4:Cluster415_2	Rv0668:Rv1908c	MDR	8	2.83321	{u'lineage4.2.1': 7}	{'lineage4.': 7}	1	{0: {u'lineage4': 7}, 1: {u'2': 7}, 2: {u'1': 7}}	1	1
831	Cluster1116_4:Cluster415_3	Rv0668:Rv1908c	MDR	59	1.94591	{u'lineage4.1.2.1': 12, u'lineage4.1': 59, u'lineage4.1.1.3': 18}	{'lineage4.': 89}	1	{0: {u'lineage4': 89}, 1: {u'1': 89}, 2: {u'1': 18, u'2': 12}, 3: {u'1': 12, u'3': 18}}	2	2
832	Cluster1116_4:Cluster415_6	Rv0668:Rv1908c	MDR	170	2.37891	{u'lineage4.3.4.2': 3, u'lineage4.6.1.2': 2, u'lineage4.3.3': 111, u'lineage4.6.1': 2, u'lineage4.3.4': 5, u'lineage4.3.4.2.1': 1, u'lineage4.2.1': 4, u'lineage4.6.2': 1, u'lineage4.3': 129, u'lineage4.6.2.2': 1}	{'lineage4.': 259}	1	{0: {u'lineage4': 259}, 1: {u'3': 249, u'2': 4, u'6': 6}, 2: {u'1': 8, u'3': 111, u'2': 2, u'4': 9}, 3: {u'2': 7}, 4: {u'1': 1}}	3	4
833	Cluster1116_4:Cluster415_7	Rv0668:Rv1908c	MDR	25	3.93183	{u'lineage4.3.4.2.1': 1}	{'lineage4.': 1}	1	{0: {u'lineage4': 1}, 1: {u'3': 1}, 2: {u'4': 1}, 3: {u'2': 1}, 4: {u'1': 1}}	1	1
834	Cluster1116_4:Cluster415_9	Rv0668:Rv1908c	MDR	7	2.70805	{}	{}	0	{}	1	1
835	Cluster1116_5:Cluster415_11	Rv0668:Rv1908c	MDR	50	-3.49651	{u'lineage1': 50, u'lineage1.1': 50}	{'lineage1.': 100}	1	{0: {u'lineage1': 100}, 1: {u'1': 50}}	1	1
836	Cluster1116_5:Cluster415_12	Rv0668:Rv1908c	MDR	16	-2.33537	{u'lineage1.2.1': 6, u'lineage1': 16}	{'lineage1.': 22}	1	{0: {u'lineage1': 22}, 1: {u'2': 6}, 2: {u'1': 6}}	1	1
837	Cluster1116_5:Cluster415_5	Rv0668:Rv1908c	MDR	15	-2.26868	{u'lineage2.2.1': 14, u'lineage2.2': 14, u'lineage4.3': 1, u'lineage4.3.3': 1}	{'lineage2.': 28, 'lineage4.': 2}	2	{0: {u'lineage4': 2, u'lineage2': 28}, 1: {u'3': 2, u'2': 28}, 2: {u'1': 14, u'3': 1}}	2	2
838	Cluster1116_5:Cluster415_6	Rv0668:Rv1908c	MDR	106	-2.91531	{u'lineage2.2.1': 72, u'lineage2.2': 78, u'lineage3': 29}	{'lineage2.': 150, 'lineage3.': 29}	2	{0: {u'lineage3': 29, u'lineage2': 150}, 1: {u'2': 150}, 2: {u'1': 72}}	2	2
839	Cluster1116_6:Cluster415_3	Rv0668:Rv1908c	MDR	14	-2.19722	{u'lineage4.1.2.1': 4, u'lineage4.1': 14, u'lineage4.1.1.3': 3}	{'lineage4.': 21}	1	{0: {u'lineage4': 21}, 1: {u'1': 21}, 2: {u'1': 3, u'2': 4}, 3: {u'1': 4, u'3': 3}}	2	2
840	Cluster1116_6:Cluster415_4	Rv0668:Rv1908c	MDR	1	1.09861	{}	{}	0	{}	1	1
841	Cluster1116_6:Cluster415_6	Rv0668:Rv1908c	MDR	30	-2.97893	{u'lineage2.2.1': 1, u'lineage4.3.3': 3, u'lineage4.6.1': 1, u'lineage4.3.4': 1, u'lineage4.2.1': 3, u'lineage4.6.2': 1, u'lineage4.5': 1, u'lineage4.3': 8, u'lineage4.6.2.2': 1}	{'lineage2.': 1, 'lineage4.': 19}	2	{0: {u'lineage4': 19, u'lineage2': 1}, 1: {u'3': 12, u'2': 4, u'5': 1, u'6': 3}, 2: {u'1': 5, u'3': 3, u'2': 2, u'4': 1}, 3: {u'2': 1}}	2	4
842	Cluster1116_7:Cluster415_1	Rv0668:Rv1908c	MDR	1	1.09861	{u'lineage2.2.1': 1, u'lineage4.1.2.1': 1}	{'lineage2.': 1, 'lineage4.': 1}	2	{0: {u'lineage4': 1, u'lineage2': 1}, 1: {u'1': 1, u'2': 1}, 2: {u'1': 1, u'2': 1}, 3: {u'1': 1}}	2	2
843	Cluster1116_7:Cluster415_10	Rv0668:Rv1908c	MDR	10	3.04452	{u'lineage2.2': 10}	{'lineage2.': 10}	1	{0: {u'lineage2': 10}, 1: {u'2': 10}}	1	1
844	Cluster1116_7:Cluster415_11	Rv0668:Rv1908c	MDR	7	-1.46634	{u'lineage1': 7, u'lineage1.1': 7}	{'lineage1.': 14}	1	{0: {u'lineage1': 14}, 1: {u'1': 7}}	1	1
845	Cluster1116_7:Cluster415_12	Rv0668:Rv1908c	MDR	5	1.09861	{u'lineage1': 5}	{'lineage1.': 5}	1	{0: {u'lineage1': 5}}	1	1
846	Cluster1116_7:Cluster415_2	Rv0668:Rv1908c	MDR	4	2.19722	{u'lineage2.2.1': 2, u'lineage2.2': 4}	{'lineage2.': 6}	1	{0: {u'lineage2': 6}, 1: {u'2': 6}, 2: {u'1': 2}}	1	1
847	Cluster1116_7:Cluster415_5	Rv0668:Rv1908c	MDR	20	1.60944	{u'lineage2.2.1': 20, u'lineage2.2': 20}	{'lineage2.': 40}	1	{0: {u'lineage2': 40}, 1: {u'2': 40}, 2: {u'1': 20}}	1	1
848	Cluster1116_7:Cluster415_6	Rv0668:Rv1908c	MDR	82	2.04599	{u'lineage2.2.1': 36, u'lineage2.2': 71, u'lineage3': 11}	{'lineage2.': 107, 'lineage3.': 11}	2	{0: {u'lineage3': 11, u'lineage2': 107}, 1: {u'2': 107}, 2: {u'1': 36}}	2	2
849	Cluster1116_7:Cluster415_8	Rv0668:Rv1908c	MDR	23	3.85015	{u'lineage2.2.1': 23, u'lineage2.2': 23}	{'lineage2.': 46}	1	{0: {u'lineage2': 46}, 1: {u'2': 46}, 2: {u'1': 23}}	1	1
850	Cluster1116_7:Cluster415_9	Rv0668:Rv1908c	MDR	2	1.60944	{u'lineage2.2.1': 2, u'lineage2.2': 2}	{'lineage2.': 4}	1	{0: {u'lineage2': 4}, 1: {u'2': 4}, 2: {u'1': 2}}	1	1
851	Cluster1116_8:Cluster415_1	Rv0668:Rv1908c	MDR	4	2.19722	{u'lineage4.2.1': 1}	{'lineage4.': 1}	1	{0: {u'lineage4': 1}, 1: {u'2': 1}, 2: {u'1': 1}}	1	1
852	Cluster1116_8:Cluster415_2	Rv0668:Rv1908c	MDR	14	3.3673	{u'lineage4.2.1': 14}	{'lineage4.': 14}	1	{0: {u'lineage4': 14}, 1: {u'2': 14}, 2: {u'1': 14}}	1	1
853	Cluster1116_8:Cluster415_3	Rv0668:Rv1908c	MDR	20	1.60944	{u'lineage4.1.2.1': 2, u'lineage4.1': 20, u'lineage4.1.1.3': 6}	{'lineage4.': 28}	1	{0: {u'lineage4': 28}, 1: {u'1': 28}, 2: {u'1': 6, u'2': 2}, 3: {u'1': 2, u'3': 6}}	2	2
854	Cluster1116_8:Cluster415_6	Rv0668:Rv1908c	MDR	80	1.90424	{u'lineage4.3.4.2': 6, u'lineage4.6.1.2': 2, u'lineage4.3.3': 37, u'lineage4.6.1': 3, u'lineage4.3.4': 7, u'lineage4.3.4.2.1': 3, u'lineage4.2.1': 7, u'lineage4.3': 45}	{'lineage4.': 110}	1	{0: {u'lineage4': 110}, 1: {u'3': 98, u'2': 7, u'6': 5}, 2: {u'1': 12, u'3': 37, u'4': 16}, 3: {u'2': 11}, 4: {u'1': 3}}	3	3
855	Cluster1116_8:Cluster415_7	Rv0668:Rv1908c	MDR	14	3.3673	{}	{}	0	{}	1	1
856	Cluster491_1:Cluster3881_1	Rv3312c:Rv0667	MDR	4	2.19722	{u'lineage4.1': 4}	{'lineage4.': 4}	1	{0: {u'lineage4': 4}, 1: {u'1': 4}}	1	1
857	Cluster491_1:Cluster3881_2	Rv3312c:Rv0667	MDR	16	3.49651	{u'lineage4.3.3': 8, u'lineage4.1': 4, u'lineage4.3': 8}	{'lineage4.': 20}	1	{0: {u'lineage4': 20}, 1: {u'1': 4, u'3': 16}, 2: {u'3': 8}}	2	2
858	Cluster491_1:Cluster3881_3	Rv3312c:Rv0667	MDR	1	1.09861	{u'lineage4.1': 1}	{'lineage4.': 1}	1	{0: {u'lineage4': 1}, 1: {u'1': 1}}	1	1
859	Cluster491_1:Cluster3881_4	Rv3312c:Rv0667	MDR	17	3.55535	{u'lineage4.3.4.2': 1, u'lineage2.2.1': 2, u'lineage4.3.3': 11, u'lineage1': 1, u'lineage4.3.4': 1, u'lineage4.3.4.2.1': 1, u'lineage4.3': 12, u'lineage2.2': 3, u'lineage1.1': 1, u'lineage1.1.3': 1}	{'lineage2.': 5, 'lineage1.': 3, 'lineage4.': 26}	3	{0: {u'lineage4': 26, u'lineage1': 3, u'lineage2': 5}, 1: {u'1': 2, u'3': 26, u'2': 5}, 2: {u'1': 2, u'3': 12, u'4': 3}, 3: {u'2': 2}, 4: {u'1': 1}}	3	3
860	Cluster491_10:Cluster3881_1	Rv3312c:Rv0667	MDR	5	1.09861	{u'lineage4.1': 5}	{'lineage4.': 5}	1	{0: {u'lineage4': 5}, 1: {u'1': 5}}	1	1
861	Cluster491_10:Cluster3881_2	Rv3312c:Rv0667	MDR	45	2.85647	{u'lineage4.3.4.2': 1, u'lineage2.2.1': 4, u'lineage2.2': 26, u'lineage1.2.1': 1, u'lineage1': 2, u'lineage4.3.4': 1, u'lineage3': 2, u'lineage4.1': 2, u'lineage4.3': 1}	{'lineage2.': 30, 'lineage1.': 3, 'lineage4.': 5, 'lineage3.': 2}	4	{0: {u'lineage4': 5, u'lineage1': 3, u'lineage3': 2, u'lineage2': 30}, 1: {u'1': 2, u'3': 3, u'2': 31}, 2: {u'1': 5, u'4': 2}, 3: {u'2': 1}}	4	4
862	Cluster491_10:Cluster3881_3	Rv3312c:Rv0667	MDR	5	1.09861	{u'lineage4.1': 5}	{'lineage4.': 5}	1	{0: {u'lineage4': 5}, 1: {u'1': 5}}	1	1
863	Cluster491_10:Cluster3881_4	Rv3312c:Rv0667	MDR	57	3.10009	{u'lineage2.2.1': 4, u'lineage4.3.3': 2, u'lineage1': 1, u'lineage4.2.1': 2, u'lineage3': 4, u'lineage2.2': 37, u'lineage4.1.2.1': 1, u'lineage4.1': 2, u'lineage1.1': 1, u'lineage4.3': 4}	{'lineage2.': 41, 'lineage1.': 2, 'lineage4.': 11, 'lineage3.': 4}	4	{0: {u'lineage4': 11, u'lineage1': 2, u'lineage3': 4, u'lineage2': 41}, 1: {u'1': 4, u'3': 6, u'2': 43}, 2: {u'1': 6, u'3': 2, u'2': 1}, 3: {u'1': 1}}	4	4
864	Cluster491_11:Cluster3881_2	Rv3312c:Rv0667	MDR	9	1.7346	{u'lineage4.1': 5, u'lineage2.2.1': 3, u'lineage2.2': 3, u'lineage4.1.2.1': 2, u'lineage1': 1, u'lineage1.1': 1, u'lineage4.1.1.3': 2}	{'lineage2.': 6, 'lineage1.': 2, 'lineage4.': 9}	3	{0: {u'lineage4': 9, u'lineage1': 2, u'lineage2': 6}, 1: {u'1': 10, u'2': 6}, 2: {u'1': 5, u'2': 2}, 3: {u'1': 2, u'3': 2}}	3	3
865	Cluster491_2:Cluster3881_2	Rv3312c:Rv0667	MDR	13	3.29584	{u'lineage2.2.1': 1, u'lineage2.2': 1, u'lineage4.1': 12, u'lineage4.1.1.3': 12}	{'lineage2.': 2, 'lineage4.': 24}	2	{0: {u'lineage4': 24, u'lineage2': 2}, 1: {u'1': 24, u'2': 2}, 2: {u'1': 13}, 3: {u'3': 12}}	2	2
866	Cluster491_2:Cluster3881_4	Rv3312c:Rv0667	MDR	9	2.94444	{u'lineage4.1': 9, u'lineage4.1.1.3': 9}	{'lineage4.': 18}	1	{0: {u'lineage4': 18}, 1: {u'1': 18}, 2: {u'1': 9}, 3: {u'3': 9}}	1	1
867	Cluster491_3:Cluster3881_1	Rv3312c:Rv0667	MDR	1	1.09861	{u'lineage4.1': 1}	{'lineage4.': 1}	1	{0: {u'lineage4': 1}, 1: {u'1': 1}}	1	1
868	Cluster491_3:Cluster3881_2	Rv3312c:Rv0667	MDR	188	3.33495	{u'lineage2.2.1': 89, u'lineage4.6.2': 1, u'lineage4.6.1': 5, u'lineage4.3.4': 2, u'lineage1': 2, u'lineage3': 4, u'lineage4.3.4.2.1': 2, u'lineage4.1.1.3': 1, u'lineage4.4.2': 1, u'lineage1.1': 2, u'lineage4.6.2.2': 1, u'lineage4.3.4.2': 2, u'lineage4.3.3': 9, u'lineage4.2.1': 3, u'lineage4.6.1.2': 4, u'lineage2.2': 101, u'lineage4.1.2.1': 5, u'lineage4.1': 6, u'lineage1.1.1': 1, u'lineage4.3': …	{'lineage2.': 190, 'lineage1.': 5, 'lineage4.': 56, 'lineage3.': 4}	4	{0: {u'lineage4': 56, u'lineage1': 5, u'lineage3': 4, u'lineage2': 190}, 1: {u'1': 15, u'3': 29, u'2': 193, u'4': 1, u'6': 11}, 2: {u'1': 103, u'3': 9, u'2': 8, u'4': 6}, 3: {u'1': 5, u'3': 1, u'2': 9}, 4: {u'1': 2}}	4	5
869	Cluster491_3:Cluster3881_3	Rv3312c:Rv0667	MDR	4	2.19722	{u'lineage4.1': 3, u'lineage4.3': 1}	{'lineage4.': 4}	1	{0: {u'lineage4': 4}, 1: {u'1': 3, u'3': 1}}	2	2
870	Cluster491_3:Cluster3881_4	Rv3312c:Rv0667	MDR	271	2.6771	{u'lineage4.6.1.2': 5, u'lineage2.2': 120, u'lineage4.6.1': 7, u'lineage1.2.1': 2, u'lineage1': 3, u'lineage3': 13, u'lineage4.3.4.2.1': 3, u'lineage4.1.1.3': 1, u'lineage1.1': 1, u'lineage4.3.4.2': 3, u'lineage4.3.3': 22, u'lineage4.3.4': 3, u'lineage2.2.1': 106, u'lineage4.2.1': 22, u'lineage4.5': 1, u'lineage4.1': 5, u'lineage4.3': 31}	{'lineage2.': 226, 'lineage1.': 6, 'lineage4.': 103, 'lineage3.': 13}	4	{0: {u'lineage4': 103, u'lineage1': 6, u'lineage3': 13, u'lineage2': 226}, 1: {u'1': 7, u'3': 62, u'2': 250, u'5': 1, u'6': 12}, 2: {u'1': 143, u'3': 22, u'4': 9}, 3: {u'3': 1, u'2': 11}, 4: {u'1': 3}}	4	5
871	Cluster491_4:Cluster3881_2	Rv3312c:Rv0667	MDR	206	-2.58595	{u'lineage2.2.1': 85, u'lineage4.6.2': 1, u'lineage4.6.1': 5, u'lineage1.2.1': 1, u'lineage1': 44, u'lineage4.1.1.3': 6, u'lineage4.3.4.2.1': 3, u'lineage4.2.1': 2, u'lineage1.1': 34, u'lineage4.6.2.2': 1, u'lineage3': 7, u'lineage4.3.4.2': 3, u'lineage4.3.3': 2, u'lineage4.3.4': 3, u'lineage4.6.1.2': 2, u'lineage4.3': 13, u'lineage2.2': 90, u'lineage4.5': 1, u'lineage4.1.2.1': 6, u'lineage4.1': …	{'lineage2.': 175, 'lineage1.': 81, 'lineage4.': 65, 'lineage3.': 7}	4	{0: {u'lineage4': 65, u'lineage1': 81, u'lineage3': 7, u'lineage2': 175}, 1: {u'1': 65, u'3': 24, u'2': 178, u'5': 1, u'6': 9}, 2: {u'1': 101, u'3': 4, u'2': 8, u'4': 9}, 3: {u'1': 6, u'3': 6, u'2': 9}, 4: {u'1': 3}}	4	5
872	Cluster491_4:Cluster3881_4	Rv3312c:Rv0667	MDR	323	-2.92511	{u'lineage2.2.1': 68, u'lineage2.2': 77, u'lineage4.6.1': 7, u'lineage1.2.1': 6, u'lineage1': 94, u'lineage3': 40, u'lineageBOV_AFRI': 1, u'lineage4.1.1.3': 6, u'lineage4.4.2': 1, u'lineage1.1': 65, u'lineage4.6.2.2': 3, u'lineage4.3.4.2': 5, u'lineage4.3.3': 15, u'lineage4.3.4': 6, u'lineage4.6.1.2': 1, u'lineage4.2.1': 7, u'lineage4.6.2': 3, u'lineage4.5': 5, u'lineage1.1.3': 5, u'lineage4.1.2.…	{'lineage2.': 146, 'lineage1.': 170, 'lineage4.': 132, 'lineage3.': 40}	4	{0: {u'lineage4': 132, u'lineageBOV_AFRI': 1, u'lineage1': 170, u'lineage3': 40, u'lineage2': 146}, 1: {u'1': 117, u'3': 59, u'2': 158, u'5': 5, u'4': 1, u'6': 14}, 2: {u'1': 95, u'3': 20, u'2': 16, u'4': 11}, 3: {u'1': 9, u'3': 6, u'2': 9}}	5	6
873	Cluster491_5:Cluster3881_2	Rv3312c:Rv0667	MDR	4	2.19722	{u'lineage4.3.3': 1, u'lineage1': 1, u'lineage1.1': 1, u'lineage4.3': 2}	{'lineage1.': 2, 'lineage4.': 3}	2	{0: {u'lineage4': 3, u'lineage1': 2}, 1: {u'1': 1, u'3': 3}, 2: {u'3': 1}}	2	2
874	Cluster491_5:Cluster3881_4	Rv3312c:Rv0667	MDR	14	1.18958	{u'lineage4.6.1.2': 1, u'lineage2.2': 3, u'lineage2.2.1': 2, u'lineage4.3.3': 9, u'lineage4.6.1': 1, u'lineage4.3': 9}	{'lineage2.': 5, 'lineage4.': 20}	2	{0: {u'lineage4': 20, u'lineage2': 5}, 1: {u'3': 18, u'2': 5, u'6': 2}, 2: {u'1': 4, u'3': 9}, 3: {u'2': 1}}	2	3
875	Cluster491_6:Cluster3881_2	Rv3312c:Rv0667	MDR	4	2.19722	{u'lineage4.3.3': 1, u'lineage3': 1, u'lineage4.3': 3}	{'lineage4.': 4, 'lineage3.': 1}	2	{0: {u'lineage4': 4, u'lineage3': 1}, 1: {u'3': 4}, 2: {u'3': 1}}	2	2
876	Cluster491_6:Cluster3881_4	Rv3312c:Rv0667	MDR	7	2.70805	{u'lineage4.3': 3, u'lineage2.2': 2, u'lineage4.3.3': 3, u'lineage4.1.2.1': 1, u'lineage4.1': 1, u'lineage3': 1}	{'lineage2.': 2, 'lineage4.': 8, 'lineage3.': 1}	3	{0: {u'lineage4': 8, u'lineage3': 1, u'lineage2': 2}, 1: {u'1': 2, u'3': 6, u'2': 2}, 2: {u'3': 3, u'2': 1}, 3: {u'1': 1}}	3	3
877	Cluster491_7:Cluster3881_2	Rv3312c:Rv0667	MDR	4	2.19722	{u'lineage4.3.4.2.1': 2, u'lineage4.3.4.2': 2, u'lineage3': 1, u'lineage4.3': 2, u'lineage2.2.1': 1, u'lineage2.2': 1, u'lineage4.3.4': 2}	{'lineage2.': 2, 'lineage4.': 8, 'lineage3.': 1}	3	{0: {u'lineage4': 8, u'lineage3': 1, u'lineage2': 2}, 1: {u'3': 8, u'2': 2}, 2: {u'1': 1, u'4': 6}, 3: {u'2': 4}, 4: {u'1': 2}}	3	3
878	Cluster491_7:Cluster3881_4	Rv3312c:Rv0667	MDR	11	1.335	{u'lineage4.3.4.2': 2, u'lineage2.2.1': 1, u'lineage4.3.3': 1, u'lineage1': 3, u'lineage3': 2, u'lineage4.3.4.2.1': 1, u'lineage4.3.4': 2, u'lineage2.2': 1, u'lineage4.3': 3}	{'lineage2.': 2, 'lineage1.': 3, 'lineage4.': 9, 'lineage3.': 2}	4	{0: {u'lineage4': 9, u'lineage1': 3, u'lineage3': 2, u'lineage2': 2}, 1: {u'3': 9, u'2': 2}, 2: {u'1': 1, u'3': 1, u'4': 5}, 3: {u'2': 3}, 4: {u'1': 1}}	4	4
879	Cluster491_8:Cluster3881_2	Rv3312c:Rv0667	MDR	5	1.09861	{u'lineage2.2.1': 4, u'lineage2.2': 4, u'lineage4.1.2.1': 1, u'lineage4.1': 1}	{'lineage2.': 8, 'lineage4.': 2}	2	{0: {u'lineage4': 2, u'lineage2': 8}, 1: {u'1': 2, u'2': 8}, 2: {u'1': 4, u'2': 1}, 3: {u'1': 1}}	2	2
880	Cluster491_8:Cluster3881_4	Rv3312c:Rv0667	MDR	16	1.75786	{u'lineage4.3': 2, u'lineage4.3.3': 2, u'lineage2.2.1': 6, u'lineage2.2': 8, u'lineage4.1.2.1': 4, u'lineage4.1': 5, u'lineage3': 1}	{'lineage2.': 14, 'lineage4.': 13, 'lineage3.': 1}	3	{0: {u'lineage4': 13, u'lineage3': 1, u'lineage2': 14}, 1: {u'1': 9, u'3': 4, u'2': 14}, 2: {u'1': 6, u'3': 2, u'2': 4}, 3: {u'1': 4}}	3	3
881	Cluster491_9:Cluster3881_2	Rv3312c:Rv0667	MDR	5	2.3979	{u'lineage4.3.3': 5, u'lineage4.3': 5}	{'lineage4.': 10}	1	{0: {u'lineage4': 10}, 1: {u'3': 10}, 2: {u'3': 5}}	1	1
882	Cluster491_9:Cluster3881_4	Rv3312c:Rv0667	MDR	59	4.77912	{u'lineage4.3.3': 59, u'lineage4.3': 59}	{'lineage4.': 118}	1	{0: {u'lineage4': 118}, 1: {u'3': 118}, 2: {u'3': 59}}	1	1
883	Cluster491_1:Cluster3930_10	Rv2043c:Rv0667	MDR	10	3.04452	{u'lineage4.3.4.2': 1, u'lineage2.2.1': 1, u'lineage2.2': 1, u'lineage1': 1, u'lineage4.3.4': 1, u'lineage4.3.4.2.1': 1, u'lineage4.3': 1, u'lineage4.1': 3, u'lineage1.1': 1, u'lineage1.1.3': 1}	{'lineage2.': 2, 'lineage1.': 3, 'lineage4.': 7}	3	{0: {u'lineage4': 7, u'lineage1': 3, u'lineage2': 2}, 1: {u'1': 5, u'3': 4, u'2': 2}, 2: {u'1': 1, u'3': 1, u'4': 3}, 3: {u'2': 2}, 4: {u'1': 1}}	3	3
884	Cluster491_1:Cluster3930_14	Rv2043c:Rv0667	MDR	20	3.71357	{u'lineage4.3.3': 20, u'lineage4.3': 20}	{'lineage4.': 40}	1	{0: {u'lineage4': 40}, 1: {u'3': 40}, 2: {u'3': 20}}	1	1
885	Cluster491_1:Cluster3930_9	Rv2043c:Rv0667	MDR	1	1.09861	{u'lineage2.2': 1}	{'lineage2.': 1}	1	{0: {u'lineage2': 1}, 1: {u'2': 1}}	1	1
886	Cluster491_10:Cluster3930_10	Rv2043c:Rv0667	MDR	14	2.19722	{u'lineage2.2.1': 5, u'lineage4.3.3': 1, u'lineage1.2.1': 1, u'lineage1': 2, u'lineage2.2': 6, u'lineage4.1.2.1': 1, u'lineage4.1': 3, u'lineage4.3': 2}	{'lineage2.': 11, 'lineage1.': 3, 'lineage4.': 7}	3	{0: {u'lineage4': 7, u'lineage1': 3, u'lineage2': 11}, 1: {u'1': 4, u'3': 3, u'2': 12}, 2: {u'1': 6, u'3': 1, u'2': 1}, 3: {u'1': 1}}	3	3
887	Cluster491_10:Cluster3930_12	Rv2043c:Rv0667	MDR	17	2.3979	{}	{}	0	{}	1	1
888	Cluster491_10:Cluster3930_2	Rv2043c:Rv0667	MDR	3	1.94591	{u'lineage2.2': 1, u'lineage4.2.1': 2}	{'lineage2.': 1, 'lineage4.': 2}	2	{0: {u'lineage4': 2, u'lineage2': 1}, 1: {u'2': 3}, 2: {u'1': 2}}	2	2
889	Cluster491_10:Cluster3930_6	Rv2043c:Rv0667	MDR	3	1.94591	{u'lineage2.2.1': 1, u'lineage2.2': 2}	{'lineage2.': 3}	1	{0: {u'lineage2': 3}, 1: {u'2': 3}, 2: {u'1': 1}}	1	1
890	Cluster491_10:Cluster3930_7	Rv2043c:Rv0667	MDR	1	1.09861	{u'lineage4.3.3': 1, u'lineage4.3': 1}	{'lineage4.': 2}	1	{0: {u'lineage4': 2}, 1: {u'3': 2}, 2: {u'3': 1}}	1	1
891	Cluster491_11:Cluster3930_10	Rv2043c:Rv0667	MDR	7	0.788457	{u'lineage2.2.1': 3, u'lineage2.2': 3, u'lineage1': 1, u'lineage4.2.1': 1, u'lineage4.1.1.3': 1, u'lineage4.1.2.1': 1, u'lineage4.1': 2, u'lineage1.1': 1}	{'lineage2.': 6, 'lineage1.': 2, 'lineage4.': 5}	3	{0: {u'lineage4': 5, u'lineage1': 2, u'lineage2': 6}, 1: {u'1': 5, u'2': 7}, 2: {u'1': 5, u'2': 1}, 3: {u'1': 1, u'3': 1}}	3	3
892	Cluster491_2:Cluster3930_9	Rv2043c:Rv0667	MDR	21	3.7612	{u'lineage4.1': 21, u'lineage4.1.1.3': 21}	{'lineage4.': 42}	1	{0: {u'lineage4': 42}, 1: {u'1': 42}, 2: {u'1': 21}, 3: {u'3': 21}}	1	1
893	Cluster491_3:Cluster3930_1	Rv2043c:Rv0667	MDR	7	0.788457	{u'lineage2.2.1': 4, u'lineage2.2': 4, u'lineage4.1.2.1': 2, u'lineage4.1': 2, u'lineage4.2.1': 1}	{'lineage2.': 8, 'lineage4.': 5}	2	{0: {u'lineage4': 5, u'lineage2': 8}, 1: {u'1': 4, u'2': 9}, 2: {u'1': 5, u'2': 2}, 3: {u'1': 2}}	2	2
894	Cluster491_3:Cluster3930_10	Rv2043c:Rv0667	MDR	114	2.40742	{u'lineage4.6.1.2': 5, u'lineage2.2': 52, u'lineage4.6.1': 7, u'lineage1.2.1': 2, u'lineage1': 2, u'lineage4.1.1.3': 1, u'lineage4.3.4.2.1': 2, u'lineage4.2.1': 14, u'lineage3': 3, u'lineage4.3.4.2': 2, u'lineage4.3.3': 5, u'lineage4.3.4': 2, u'lineage2.2.1': 48, u'lineage4.5': 1, u'lineage4.1.2.1': 1, u'lineage4.1': 8, u'lineage4.3': 12}	{'lineage2.': 100, 'lineage1.': 4, 'lineage4.': 60, 'lineage3.': 3}	4	{0: {u'lineage4': 60, u'lineage1': 4, u'lineage3': 3, u'lineage2': 100}, 1: {u'1': 10, u'3': 23, u'2': 116, u'5': 1, u'6': 12}, 2: {u'1': 77, u'3': 5, u'2': 1, u'4': 6}, 3: {u'1': 1, u'3': 1, u'2': 9}, 4: {u'1': 2}}	4	5
895	Cluster491_3:Cluster3930_11	Rv2043c:Rv0667	MDR	11	3.13549	{u'lineage2.2.1': 11, u'lineage2.2': 11}	{'lineage2.': 22}	1	{0: {u'lineage2': 22}, 1: {u'2': 22}, 2: {u'1': 11}}	1	1
896	Cluster491_3:Cluster3930_12	Rv2043c:Rv0667	MDR	1	1.09861	{u'lineage2.2.1': 1, u'lineage2.2': 1}	{'lineage2.': 2}	1	{0: {u'lineage2': 2}, 1: {u'2': 2}, 2: {u'1': 1}}	1	1
897	Cluster491_3:Cluster3930_13	Rv2043c:Rv0667	MDR	16	3.49651	{}	{}	0	{}	1	1
898	Cluster491_3:Cluster3930_14	Rv2043c:Rv0667	MDR	1	1.09861	{u'lineage2.2.1': 1, u'lineage2.2': 1}	{'lineage2.': 2}	1	{0: {u'lineage2': 2}, 1: {u'2': 2}, 2: {u'1': 1}}	1	1
899	Cluster491_3:Cluster3930_2	Rv2043c:Rv0667	MDR	5	2.3979	{u'lineage2.2.1': 3, u'lineage2.2': 3, u'lineage4.2.1': 2}	{'lineage2.': 6, 'lineage4.': 2}	2	{0: {u'lineage4': 2, u'lineage2': 6}, 1: {u'2': 8}, 2: {u'1': 5}}	2	2
900	Cluster491_3:Cluster3930_3	Rv2043c:Rv0667	MDR	38	4.34381	{u'lineage4.3.4.2.1': 1}	{'lineage4.': 1}	1	{0: {u'lineage4': 1}, 1: {u'3': 1}, 2: {u'4': 1}, 3: {u'2': 1}, 4: {u'1': 1}}	1	1
901	Cluster491_3:Cluster3930_4	Rv2043c:Rv0667	MDR	17	3.55535	{}	{}	0	{}	1	1
902	Cluster491_3:Cluster3930_5	Rv2043c:Rv0667	MDR	23	3.85015	{u'lineage2.2.1': 22, u'lineage2.2': 22}	{'lineage2.': 44}	1	{0: {u'lineage2': 44}, 1: {u'2': 44}, 2: {u'1': 22}}	1	1
903	Cluster491_3:Cluster3930_6	Rv2043c:Rv0667	MDR	8	2.83321	{u'lineage2.2.1': 6, u'lineage2.2': 6, u'lineage4.1': 1, u'lineage4.3': 1, u'lineage4.3.3': 1}	{'lineage2.': 12, 'lineage4.': 3}	2	{0: {u'lineage4': 3, u'lineage2': 12}, 1: {u'1': 1, u'3': 2, u'2': 12}, 2: {u'1': 6, u'3': 1}}	2	3
904	Cluster491_3:Cluster3930_7	Rv2043c:Rv0667	MDR	6	2.56495	{u'lineage2.2.1': 1, u'lineage4.3.3': 5, u'lineage4.3': 5, u'lineage2.2': 1}	{'lineage2.': 2, 'lineage4.': 10}	2	{0: {u'lineage4': 10, u'lineage2': 2}, 1: {u'3': 10, u'2': 2}, 2: {u'1': 1, u'3': 5}}	2	2
905	Cluster491_3:Cluster3930_8	Rv2043c:Rv0667	MDR	13	3.29584	{u'lineage2.2.1': 1, u'lineage2.2': 12, u'lineage4.1.2.1': 1, u'lineage4.1': 1}	{'lineage2.': 13, 'lineage4.': 2}	2	{0: {u'lineage4': 2, u'lineage2': 13}, 1: {u'1': 2, u'2': 13}, 2: {u'1': 1, u'2': 1}, 3: {u'1': 1}}	2	2
906	Cluster491_4:Cluster3930_10	Rv2043c:Rv0667	MDR	490	-3.08362	{u'lineage2.2.1': 153, u'lineage2.2': 167, u'lineage4.6.1': 12, u'lineage1.2.1': 7, u'lineage1': 136, u'lineage3': 2, u'lineage4.3.4.2.1': 3, u'lineage4.1.1.3': 11, u'lineage4.4.2': 1, u'lineage1.1': 99, u'lineage4.6.2.2': 4, u'lineage4.3.4.2': 8, u'lineage4.3.3': 16, u'lineage4.2.1': 11, u'lineage4.3.4': 9, u'lineage4.6.1.2': 3, u'lineage1.1.3': 6, u'lineage4.6.2': 4, u'lineage4.5': 6, u'lineage…	{'lineage2.': 321, 'lineage1.': 248, 'lineage4.': 202, 'lineage3.': 2}	4	{0: {u'lineage4': 202, u'lineage1': 248, u'lineage3': 2, u'lineage2': 321}, 1: {u'1': 186, u'3': 81, u'2': 338, u'5': 6, u'4': 1, u'6': 23}, 2: {u'1': 197, u'3': 22, u'2': 24, u'4': 20}, 3: {u'1': 15, u'3': 11, u'2': 18}, 4: {u'1': 3}}	4	6
907	Cluster491_4:Cluster3930_7	Rv2043c:Rv0667	MDR	1	1.09861	{u'lineage4.3.3': 1, u'lineage4.3': 1}	{'lineage4.': 2}	1	{0: {u'lineage4': 2}, 1: {u'3': 2}, 2: {u'3': 1}}	1	1
908	Cluster491_5:Cluster3930_10	Rv2043c:Rv0667	MDR	5	2.3979	{u'lineage4.6.1.2': 1, u'lineage4.6.1': 1, u'lineage1': 1, u'lineage1.1': 1, u'lineage4.3': 1}	{'lineage1.': 2, 'lineage4.': 3}	2	{0: {u'lineage4': 3, u'lineage1': 2}, 1: {u'1': 1, u'3': 1, u'6': 2}, 2: {u'1': 2}, 3: {u'2': 1}}	2	3
909	Cluster491_6:Cluster3930_10	Rv2043c:Rv0667	MDR	2	1.60944	{u'lineage4.3.3': 2, u'lineage4.3': 2}	{'lineage4.': 4}	1	{0: {u'lineage4': 4}, 1: {u'3': 4}, 2: {u'3': 2}}	1	1
910	Cluster491_6:Cluster3930_6	Rv2043c:Rv0667	MDR	2	1.60944	{u'lineage4.3': 2}	{'lineage4.': 2}	1	{0: {u'lineage4': 2}, 1: {u'3': 2}}	1	1
911	Cluster491_7:Cluster3930_10	Rv2043c:Rv0667	MDR	8	1.60944	{u'lineage4.3.4.2.1': 3, u'lineage4.3.4.2': 3, u'lineage4.3': 3, u'lineage2.2.1': 2, u'lineage2.2': 2, u'lineage4.1': 1, u'lineage4.3.4': 3}	{'lineage2.': 4, 'lineage4.': 13}	2	{0: {u'lineage4': 13, u'lineage2': 4}, 1: {u'1': 1, u'3': 12, u'2': 4}, 2: {u'1': 2, u'4': 9}, 3: {u'2': 6}, 4: {u'1': 3}}	2	3
912	Cluster491_8:Cluster3930_10	Rv2043c:Rv0667	MDR	12	0.998529	{u'lineage4.3.3': 2, u'lineage2.2.1': 8, u'lineage2.2': 9, u'lineage4.1.2.1': 1, u'lineage4.1': 1, u'lineage4.3': 2}	{'lineage2.': 17, 'lineage4.': 6}	2	{0: {u'lineage4': 6, u'lineage2': 17}, 1: {u'1': 2, u'3': 4, u'2': 17}, 2: {u'1': 8, u'3': 2, u'2': 1}, 3: {u'1': 1}}	2	3
913	Cluster491_1:Cluster1116_3	Rv1908c:Rv0667	MDR	3	1.94591	{u'lineage2.2.1': 1, u'lineage2.2': 1, u'lineage4.1': 1, u'lineage1': 1, u'lineage1.1': 1, u'lineage1.1.3': 1}	{'lineage2.': 2, 'lineage1.': 3, 'lineage4.': 1}	3	{0: {u'lineage4': 1, u'lineage1': 3, u'lineage2': 2}, 1: {u'1': 3, u'2': 2}, 2: {u'1': 1, u'3': 1}}	3	3
914	Cluster491_1:Cluster1116_4	Rv1908c:Rv0667	MDR	27	4.00733	{u'lineage4.3.3': 19, u'lineage4.1': 4, u'lineage4.3': 19}	{'lineage4.': 42}	1	{0: {u'lineage4': 42}, 1: {u'1': 4, u'3': 38}, 2: {u'3': 19}}	2	2
915	Cluster491_1:Cluster1116_8	Rv1908c:Rv0667	MDR	7	2.70805	{u'lineage4.3.4.2.1': 1, u'lineage4.3.4.2': 1, u'lineage4.3': 2, u'lineage4.3.3': 1, u'lineage4.1': 4, u'lineage4.3.4': 1}	{'lineage4.': 10}	1	{0: {u'lineage4': 10}, 1: {u'1': 4, u'3': 6}, 2: {u'3': 1, u'4': 3}, 3: {u'2': 2}, 4: {u'1': 1}}	2	2
916	Cluster491_10:Cluster1116_3	Rv1908c:Rv0667	MDR	32	4.17439	{u'lineage2.2.1': 1, u'lineage2.2': 28, u'lineage1': 1, u'lineage1.1': 1, u'lineage3': 3}	{'lineage2.': 29, 'lineage1.': 2, 'lineage3.': 3}	3	{0: {u'lineage1': 2, u'lineage3': 3, u'lineage2': 29}, 1: {u'1': 1, u'2': 29}, 2: {u'1': 1}}	3	3
917	Cluster491_10:Cluster1116_4	Rv1908c:Rv0667	MDR	23	2.70805	{u'lineage4.3.3': 2, u'lineage4.1.2.1': 1, u'lineage4.1': 9, u'lineage4.3': 3, u'lineage4.2.1': 2}	{'lineage4.': 17}	1	{0: {u'lineage4': 17}, 1: {u'1': 10, u'3': 5, u'2': 2}, 2: {u'1': 2, u'3': 2, u'2': 1}, 3: {u'1': 1}}	3	3
918	Cluster491_10:Cluster1116_7	Rv1908c:Rv0667	MDR	33	3.07577	{u'lineage2.2.1': 1, u'lineage2.2': 29, u'lineage1': 1, u'lineage3': 3}	{'lineage2.': 30, 'lineage1.': 1, 'lineage3.': 3}	3	{0: {u'lineage1': 1, u'lineage3': 3, u'lineage2': 30}, 1: {u'2': 30}, 2: {u'1': 1}}	3	3
919	Cluster491_10:Cluster1116_8	Rv1908c:Rv0667	MDR	13	2.12026	{u'lineage4.1': 3}	{'lineage4.': 3}	1	{0: {u'lineage4': 3}, 1: {u'1': 3}}	1	1
920	Cluster491_11:Cluster1116_3	Rv1908c:Rv0667	MDR	1	1.09861	{u'lineage2.2': 1}	{'lineage2.': 1}	1	{0: {u'lineage2': 1}, 1: {u'2': 1}}	1	1
921	Cluster491_11:Cluster1116_4	Rv1908c:Rv0667	MDR	6	2.56495	{u'lineage4.1.2.1': 1, u'lineage4.1': 6, u'lineage4.1.1.3': 2}	{'lineage4.': 9}	1	{0: {u'lineage4': 9}, 1: {u'1': 9}, 2: {u'1': 2, u'2': 1}, 3: {u'1': 1, u'3': 2}}	2	2
922	Cluster491_11:Cluster1116_7	Rv1908c:Rv0667	MDR	5	0.336472	{u'lineage2.2.1': 5, u'lineage2.2': 5}	{'lineage2.': 10}	1	{0: {u'lineage2': 10}, 1: {u'2': 10}, 2: {u'1': 5}}	1	1
923	Cluster491_11:Cluster1116_8	Rv1908c:Rv0667	MDR	3	-0.510826	{u'lineage4.1.2.1': 1, u'lineage4.1': 2, u'lineage4.2.1': 1}	{'lineage4.': 4}	1	{0: {u'lineage4': 4}, 1: {u'1': 3, u'2': 1}, 2: {u'1': 1, u'2': 1}, 3: {u'1': 1}}	2	2
924	Cluster491_2:Cluster1116_4	Rv1908c:Rv0667	MDR	17	3.55535	{u'lineage4.1': 17, u'lineage4.1.1.3': 17}	{'lineage4.': 34}	1	{0: {u'lineage4': 34}, 1: {u'1': 34}, 2: {u'1': 17}, 3: {u'3': 17}}	1	1
925	Cluster491_2:Cluster1116_7	Rv1908c:Rv0667	MDR	1	1.09861	{u'lineage2.2.1': 1, u'lineage2.2': 1}	{'lineage2.': 2}	1	{0: {u'lineage2': 2}, 1: {u'2': 2}, 2: {u'1': 1}}	1	1
926	Cluster491_2:Cluster1116_8	Rv1908c:Rv0667	MDR	4	2.19722	{u'lineage4.1': 4, u'lineage4.1.1.3': 4}	{'lineage4.': 8}	1	{0: {u'lineage4': 8}, 1: {u'1': 8}, 2: {u'1': 4}, 3: {u'3': 4}}	1	1
927	Cluster491_3:Cluster1116_1	Rv1908c:Rv0667	MDR	7	-0.251314	{u'lineage2.2.1': 4, u'lineage2.2': 5, u'lineage1.2.1': 1, u'lineage1': 1, u'lineage3': 1}	{'lineage2.': 9, 'lineage1.': 2, 'lineage3.': 1}	3	{0: {u'lineage1': 2, u'lineage3': 1, u'lineage2': 9}, 1: {u'2': 10}, 2: {u'1': 5}}	3	3
928	Cluster491_3:Cluster1116_2	Rv1908c:Rv0667	MDR	19	2.51231	{u'lineage4.1': 1, u'lineage4.3': 1}	{'lineage4.': 2}	1	{0: {u'lineage4': 2}, 1: {u'1': 1, u'3': 1}}	2	2
929	Cluster491_3:Cluster1116_3	Rv1908c:Rv0667	MDR	89	3.55535	{u'lineage2.2.1': 72, u'lineage2.2': 79, u'lineage1': 3, u'lineage1.1.1': 1, u'lineage3': 7, u'lineage1.1': 3}	{'lineage2.': 151, 'lineage1.': 7, 'lineage3.': 7}	3	{0: {u'lineage1': 7, u'lineage3': 7, u'lineage2': 151}, 1: {u'1': 4, u'2': 151}, 2: {u'1': 73}}	3	3
930	Cluster491_3:Cluster1116_4	Rv1908c:Rv0667	MDR	90	3.56671	{u'lineage4.3.4.2': 1, u'lineage4.6.1.2': 5, u'lineage4.3.3': 15, u'lineage4.6.1': 7, u'lineage4.3.4': 1, u'lineage4.2.1': 8, u'lineage4.3.4.2.1': 2, u'lineage4.1.1.3': 2, u'lineage4.1.2.1': 1, u'lineage4.1': 8, u'lineage4.3': 20}	{'lineage4.': 70}	1	{0: {u'lineage4': 70}, 1: {u'1': 11, u'3': 39, u'2': 8, u'6': 12}, 2: {u'1': 22, u'3': 15, u'2': 1, u'4': 4}, 3: {u'1': 1, u'3': 2, u'2': 8}, 4: {u'1': 2}}	4	4
931	Cluster491_3:Cluster1116_5	Rv1908c:Rv0667	MDR	13	0.747214	{u'lineage2.2.1': 10, u'lineage2.2': 11, u'lineage1.2.1': 1, u'lineage1': 1, u'lineage3': 1}	{'lineage2.': 21, 'lineage1.': 2, 'lineage3.': 1}	3	{0: {u'lineage1': 2, u'lineage3': 1, u'lineage2': 21}, 1: {u'2': 22}, 2: {u'1': 11}}	3	3
932	Cluster491_3:Cluster1116_6	Rv1908c:Rv0667	MDR	1	1.09861	{}	{}	0	{}	1	1
933	Cluster491_3:Cluster1116_7	Rv1908c:Rv0667	MDR	109	4.28129	{u'lineage2.2.1': 90, u'lineage2.2': 102, u'lineage4.1.2.1': 1, u'lineage3': 5}	{'lineage2.': 192, 'lineage4.': 1, 'lineage3.': 5}	3	{0: {u'lineage4': 1, u'lineage3': 5, u'lineage2': 192}, 1: {u'1': 1, u'2': 192}, 2: {u'1': 90, u'2': 1}, 3: {u'1': 1}}	3	3
934	Cluster491_3:Cluster1116_8	Rv1908c:Rv0667	MDR	75	3.03082	{u'lineage4.3.4.2': 3, u'lineage4.6.1.2': 2, u'lineage4.3.3': 15, u'lineage4.6.1': 3, u'lineage4.2.1': 17, u'lineage4.3.4.2.1': 2, u'lineage4.3.4': 3, u'lineage4.1.2.1': 3, u'lineage4.1': 6, u'lineage4.3': 20}	{'lineage4.': 74}	1	{0: {u'lineage4': 74}, 1: {u'1': 9, u'3': 43, u'2': 17, u'6': 5}, 2: {u'1': 22, u'3': 15, u'2': 3, u'4': 8}, 3: {u'1': 3, u'2': 7}, 4: {u'1': 2}}	4	4
935	Cluster491_4:Cluster1116_1	Rv1908c:Rv0667	MDR	134	-3.15893	{u'lineage2.2.1': 50, u'lineage2.2': 59, u'lineage2.1': 1, u'lineage1.2.1': 2, u'lineage1': 55, u'lineage3': 17, u'lineageBOV_AFRI': 1, u'lineage1.1': 40, u'lineage1.1.3': 2}	{'lineage2.': 110, 'lineage1.': 99, 'lineage3.': 17}	3	{0: {u'lineageBOV_AFRI': 1, u'lineage1': 99, u'lineage3': 17, u'lineage2': 110}, 1: {u'1': 43, u'2': 111}, 2: {u'1': 52, u'3': 2}}	4	4
936	Cluster491_4:Cluster1116_2	Rv1908c:Rv0667	MDR	120	-2.58289	{u'lineage4.6.1.2': 2, u'lineage4.6.2': 3, u'lineage4.6.1': 9, u'lineage1': 1, u'lineage4.1.1.3': 6, u'lineage4.3.4.2.1': 3, u'lineage4.2.1': 6, u'lineage4.4.2': 1, u'lineage4.6.2.2': 3, u'lineage4.3.4.2': 7, u'lineage4.3.3': 12, u'lineage4.3.4': 7, u'lineage4.5': 5, u'lineage4.1.2.1': 10, u'lineage4.1': 34, u'lineage4.3': 32}	{'lineage1.': 1, 'lineage4.': 140}	2	{0: {u'lineage4': 140, u'lineage1': 1}, 1: {u'1': 50, u'3': 61, u'2': 6, u'5': 5, u'4': 1, u'6': 17}, 2: {u'1': 23, u'3': 12, u'2': 17, u'4': 17}, 3: {u'1': 10, u'3': 6, u'2': 15}, 4: {u'1': 3}}	2	6
937	Cluster491_4:Cluster1116_3	Rv1908c:Rv0667	MDR	16	-1.75786	{u'lineage2.2.1': 8, u'lineage2.2': 8, u'lineage1': 4, u'lineage1.1': 3, u'lineage3': 3}	{'lineage2.': 16, 'lineage1.': 7, 'lineage3.': 3}	3	{0: {u'lineage1': 7, u'lineage3': 3, u'lineage2': 16}, 1: {u'1': 3, u'2': 16}, 2: {u'1': 8}}	3	3
938	Cluster491_4:Cluster1116_4	Rv1908c:Rv0667	MDR	11	-1.94591	{u'lineage4.1.2.1': 1, u'lineage4.1': 3, u'lineage4.3': 5, u'lineage4.1.1.3': 1, u'lineage4.2.1': 1}	{'lineage4.': 11}	1	{0: {u'lineage4': 11}, 1: {u'1': 5, u'3': 5, u'2': 1}, 2: {u'1': 2, u'2': 1}, 3: {u'1': 1, u'3': 1}}	3	3
939	Cluster491_4:Cluster1116_5	Rv1908c:Rv0667	MDR	177	-3.90916	{u'lineage2.2.1': 79, u'lineage2.2': 84, u'lineage1.2.1': 5, u'lineage1': 66, u'lineage3': 27, u'lineage1.1.3': 4, u'lineage4.3.3': 1, u'lineage1.1': 48, u'lineage4.3': 1}	{'lineage2.': 163, 'lineage1.': 123, 'lineage4.': 2, 'lineage3.': 27}	4	{0: {u'lineage4': 2, u'lineage1': 123, u'lineage3': 27, u'lineage2': 163}, 1: {u'1': 52, u'3': 2, u'2': 168}, 2: {u'1': 84, u'3': 5}}	4	4
940	Cluster491_4:Cluster1116_6	Rv1908c:Rv0667	MDR	42	-2.78501	{u'lineage4.2.1': 3, u'lineage2.2.1': 1, u'lineage4.3.3': 3, u'lineage4.6.1': 1, u'lineage4.1.1.3': 3, u'lineage4.3.4': 1, u'lineage4.6.2': 1, u'lineage4.5': 1, u'lineage4.1.2.1': 3, u'lineage4.1': 13, u'lineage4.3': 6, u'lineage4.6.2.2': 1}	{'lineage2.': 1, 'lineage4.': 36}	2	{0: {u'lineage4': 36, u'lineage2': 1}, 1: {u'1': 19, u'3': 10, u'2': 4, u'5': 1, u'6': 3}, 2: {u'1': 8, u'3': 3, u'2': 5, u'4': 1}, 3: {u'1': 3, u'3': 3, u'2': 1}}	2	5
941	Cluster491_4:Cluster1116_7	Rv1908c:Rv0667	MDR	21	-0.659246	{u'lineage1.1.3': 1, u'lineage2.2.1': 8, u'lineage2.2': 8, u'lineage1': 10, u'lineage1.1': 7, u'lineage3': 3}	{'lineage2.': 16, 'lineage1.': 18, 'lineage3.': 3}	3	{0: {u'lineage1': 18, u'lineage3': 3, u'lineage2': 16}, 1: {u'1': 8, u'2': 16}, 2: {u'1': 8, u'3': 1}}	3	3
942	Cluster491_4:Cluster1116_8	Rv1908c:Rv0667	MDR	6	-1.29928	{u'lineage4.3.4.2': 1, u'lineage4.2.1': 1, u'lineage4.3': 2, u'lineage4.3.3': 1, u'lineage4.6.1': 1, u'lineage4.1': 1, u'lineage4.3.4': 1}	{'lineage4.': 8}	1	{0: {u'lineage4': 8}, 1: {u'1': 1, u'3': 5, u'2': 1, u'6': 1}, 2: {u'1': 2, u'3': 1, u'4': 2}, 3: {u'2': 1}}	4	4
943	Cluster491_5:Cluster1116_2	Rv1908c:Rv0667	MDR	2	1.60944	{u'lineage4.6.1.2': 1, u'lineage4.6.1': 1, u'lineage4.3': 1}	{'lineage4.': 3}	1	{0: {u'lineage4': 3}, 1: {u'3': 1, u'6': 2}, 2: {u'1': 2}, 3: {u'2': 1}}	2	2
944	Cluster491_5:Cluster1116_3	Rv1908c:Rv0667	MDR	2	1.60944	{u'lineage2.2': 1, u'lineage1': 1, u'lineage1.1': 1}	{'lineage2.': 1, 'lineage1.': 2}	2	{0: {u'lineage1': 2, u'lineage2': 1}, 1: {u'1': 1, u'2': 1}}	2	2
945	Cluster491_5:Cluster1116_4	Rv1908c:Rv0667	MDR	10	0.76214	{u'lineage4.3.3': 7, u'lineage4.1': 2, u'lineage4.3': 7}	{'lineage4.': 16}	1	{0: {u'lineage4': 16}, 1: {u'1': 2, u'3': 14}, 2: {u'3': 7}}	2	2
946	Cluster491_5:Cluster1116_8	Rv1908c:Rv0667	MDR	5	1.09861	{u'lineage4.3.3': 3, u'lineage4.1': 1, u'lineage4.3': 3}	{'lineage4.': 7}	1	{0: {u'lineage4': 7}, 1: {u'1': 1, u'3': 6}, 2: {u'3': 3}}	2	2
947	Cluster491_6:Cluster1116_1	Rv1908c:Rv0667	MDR	1	1.09861	{u'lineage3': 1}	{'lineage3.': 1}	1	{0: {u'lineage3': 1}}	1	1
948	Cluster491_6:Cluster1116_3	Rv1908c:Rv0667	MDR	2	1.60944	{u'lineage2.2': 1, u'lineage3': 1}	{'lineage2.': 1, 'lineage3.': 1}	2	{0: {u'lineage3': 1, u'lineage2': 1}, 1: {u'2': 1}}	2	2
949	Cluster491_6:Cluster1116_4	Rv1908c:Rv0667	MDR	5	2.3979	{u'lineage4.3.3': 2, u'lineage4.1.2.1': 1, u'lineage4.1': 1, u'lineage4.3': 4}	{'lineage4.': 8}	1	{0: {u'lineage4': 8}, 1: {u'1': 2, u'3': 6}, 2: {u'3': 2, u'2': 1}, 3: {u'1': 1}}	2	2
950	Cluster491_6:Cluster1116_8	Rv1908c:Rv0667	MDR	2	1.60944	{u'lineage4.3.3': 2, u'lineage4.3': 2}	{'lineage4.': 4}	1	{0: {u'lineage4': 4}, 1: {u'3': 4}, 2: {u'3': 2}}	1	1
951	Cluster491_7:Cluster1116_3	Rv1908c:Rv0667	MDR	4	0.847298	{u'lineage1': 2, u'lineage3': 2}	{'lineage1.': 2, 'lineage3.': 2}	2	{0: {u'lineage1': 2, u'lineage3': 2}}	2	2
952	Cluster491_7:Cluster1116_4	Rv1908c:Rv0667	MDR	6	1.29928	{u'lineage4.3.4.2.1': 3, u'lineage4.3.4.2': 3, u'lineage4.3': 4, u'lineage4.3.3': 1, u'lineage4.1': 1, u'lineage4.3.4': 3}	{'lineage4.': 15}	1	{0: {u'lineage4': 15}, 1: {u'1': 1, u'3': 14}, 2: {u'3': 1, u'4': 9}, 3: {u'2': 6}, 4: {u'1': 3}}	2	2
953	Cluster491_7:Cluster1116_7	Rv1908c:Rv0667	MDR	2	1.60944	{u'lineage1': 1, u'lineage3': 1}	{'lineage1.': 1, 'lineage3.': 1}	2	{0: {u'lineage1': 1, u'lineage3': 1}}	2	2
954	Cluster491_8:Cluster1116_3	Rv1908c:Rv0667	MDR	5	2.3979	{u'lineage2.2.1': 3, u'lineage2.2': 4, u'lineage3': 1}	{'lineage2.': 7, 'lineage3.': 1}	2	{0: {u'lineage3': 1, u'lineage2': 7}, 1: {u'2': 7}, 2: {u'1': 3}}	2	2
955	Cluster491_8:Cluster1116_4	Rv1908c:Rv0667	MDR	5	2.3979	{u'lineage4.3.3': 2, u'lineage4.1.2.1': 3, u'lineage4.1': 3, u'lineage4.3': 2}	{'lineage4.': 10}	1	{0: {u'lineage4': 10}, 1: {u'1': 6, u'3': 4}, 2: {u'3': 2, u'2': 3}, 3: {u'1': 3}}	2	2
956	Cluster491_8:Cluster1116_6	Rv1908c:Rv0667	MDR	1	1.09861	{u'lineage4.1.2.1': 1, u'lineage4.1': 1}	{'lineage4.': 2}	1	{0: {u'lineage4': 2}, 1: {u'1': 2}, 2: {u'2': 1}, 3: {u'1': 1}}	1	1
957	Cluster491_8:Cluster1116_7	Rv1908c:Rv0667	MDR	3	1.94591	{u'lineage2.2.1': 3, u'lineage2.2': 3}	{'lineage2.': 6}	1	{0: {u'lineage2': 6}, 1: {u'2': 6}, 2: {u'1': 3}}	1	1
958	Cluster491_8:Cluster1116_8	Rv1908c:Rv0667	MDR	1	1.09861	{u'lineage4.1.2.1': 1, u'lineage4.1': 1}	{'lineage4.': 2}	1	{0: {u'lineage4': 2}, 1: {u'1': 2}, 2: {u'2': 1}, 3: {u'1': 1}}	1	1
959	Cluster491_9:Cluster1116_4	Rv1908c:Rv0667	MDR	50	4.61512	{u'lineage4.3.3': 50, u'lineage4.3': 50}	{'lineage4.': 100}	1	{0: {u'lineage4': 100}, 1: {u'3': 100}, 2: {u'3': 50}}	1	1
960	Cluster491_9:Cluster1116_8	Rv1908c:Rv0667	MDR	13	3.29584	{u'lineage4.3.3': 13, u'lineage4.3': 13}	{'lineage4.': 26}	1	{0: {u'lineage4': 26}, 1: {u'3': 26}, 2: {u'3': 13}}	1	1
961	Cluster3930_1:Cluster551_2	Rv3795:Rv2043c	MDR	4	2.19722	{u'lineage2.2': 4}	{'lineage2.': 4}	1	{0: {u'lineage2': 4}, 1: {u'2': 4}}	1	1
962	Cluster3930_1:Cluster551_4	Rv3795:Rv2043c	MDR	2	1.60944	{u'lineage4.1.2.1': 2, u'lineage4.1': 2}	{'lineage4.': 4}	1	{0: {u'lineage4': 4}, 1: {u'1': 4}, 2: {u'2': 2}, 3: {u'1': 2}}	1	1
963	Cluster3930_1:Cluster551_6	Rv3795:Rv2043c	MDR	1	1.09861	{u'lineage4.2.1': 1}	{'lineage4.': 1}	1	{0: {u'lineage4': 1}, 1: {u'2': 1}, 2: {u'1': 1}}	1	1
964	Cluster3930_10:Cluster551_1	Rv3795:Rv2043c	MDR	14	3.3673	{u'lineage4.2.1': 14}	{'lineage4.': 14}	1	{0: {u'lineage4': 14}, 1: {u'2': 14}, 2: {u'1': 14}}	1	1
965	Cluster3930_10:Cluster551_10	Rv3795:Rv2043c	MDR	13	2.12026	{u'lineage2.2': 9, u'lineage2.2.1': 8, u'lineage4.6.2': 1, u'lineage4.1.2.1': 1, u'lineage4.1': 2, u'lineage4.6.2.2': 1}	{'lineage2.': 17, 'lineage4.': 5}	2	{0: {u'lineage4': 5, u'lineage2': 17}, 1: {u'1': 3, u'2': 17, u'6': 2}, 2: {u'1': 8, u'2': 3}, 3: {u'1': 1, u'2': 1}}	2	3
966	Cluster3930_10:Cluster551_11	Rv3795:Rv2043c	MDR	23	2.15176	{u'lineage2.2.1': 13, u'lineage2.2': 14, u'lineage4.1.2.1': 2, u'lineage4.1': 7, u'lineage4.1.1.3': 2}	{'lineage2.': 27, 'lineage4.': 11}	2	{0: {u'lineage4': 11, u'lineage2': 27}, 1: {u'1': 11, u'2': 27}, 2: {u'1': 15, u'2': 2}, 3: {u'1': 2, u'3': 2}}	2	2
967	Cluster3930_10:Cluster551_2	Rv3795:Rv2043c	MDR	34	1.13708	{u'lineage2.2.1': 12, u'lineage4.3.3': 3, u'lineage4.6.1': 2, u'lineage4.1.1.3': 2, u'lineage2.2': 14, u'lineage4.5': 1, u'lineage4.1': 4, u'lineage4.3': 4}	{'lineage2.': 26, 'lineage4.': 16}	2	{0: {u'lineage4': 16, u'lineage2': 26}, 1: {u'1': 6, u'3': 7, u'2': 26, u'5': 1, u'6': 2}, 2: {u'1': 16, u'3': 3}, 3: {u'3': 2}}	2	5
968	Cluster3930_10:Cluster551_3	Rv3795:Rv2043c	MDR	1	1.09861	{}	{}	0	{}	1	1
969	Cluster3930_10:Cluster551_4	Rv3795:Rv2043c	MDR	5	2.3979	{u'lineage2.2.1': 4, u'lineage2.2': 4, u'lineage4.1': 1}	{'lineage2.': 8, 'lineage4.': 1}	2	{0: {u'lineage4': 1, u'lineage2': 8}, 1: {u'1': 1, u'2': 8}, 2: {u'1': 4}}	2	2
970	Cluster3930_10:Cluster551_5	Rv3795:Rv2043c	MDR	141	-2.88666	{u'lineage1': 141, u'lineage1.2.1': 9, u'lineage1.1.1': 1, u'lineage1.1': 105, u'lineage1.1.3': 7}	{'lineage1.': 263}	1	{0: {u'lineage1': 263}, 1: {u'1': 113, u'2': 9}, 2: {u'1': 10, u'3': 7}}	2	2
971	Cluster3930_10:Cluster551_6	Rv3795:Rv2043c	MDR	7	1.46634	{u'lineage2.2.1': 2, u'lineage2.2': 2, u'lineage4.3': 2, u'lineage4.3.3': 2}	{'lineage2.': 4, 'lineage4.': 4}	2	{0: {u'lineage4': 4, u'lineage2': 4}, 1: {u'3': 4, u'2': 4}, 2: {u'1': 2, u'3': 2}}	2	2
972	Cluster3930_10:Cluster551_7	Rv3795:Rv2043c	MDR	2	1.60944	{u'lineage2.2.1': 1, u'lineage4.3.3': 1, u'lineage4.3': 1, u'lineage2.2': 1}	{'lineage2.': 2, 'lineage4.': 2}	2	{0: {u'lineage4': 2, u'lineage2': 2}, 1: {u'3': 2, u'2': 2}, 2: {u'1': 1, u'3': 1}}	2	2
973	Cluster3930_10:Cluster551_8	Rv3795:Rv2043c	MDR	3	1.94591	{u'lineage2.2': 1, u'lineage4.2.1': 1}	{'lineage2.': 1, 'lineage4.': 1}	2	{0: {u'lineage4': 1, u'lineage2': 1}, 1: {u'2': 2}, 2: {u'1': 1}}	2	2
974	Cluster3930_10:Cluster551_9	Rv3795:Rv2043c	MDR	412	-1.48131	{u'lineage2.2.1': 175, u'lineage4.6.2': 4, u'lineage4.6.1': 17, u'lineage4.3.4': 13, u'lineage3': 1, u'lineage4.3.4.2.1': 6, u'lineage4.1.1.3': 11, u'lineage4.4.2': 1, u'lineage4.6.2.2': 4, u'lineage4.3.4.2': 11, u'lineage4.3.3': 19, u'lineage4.2.1': 12, u'lineage4.6.1.2': 8, u'lineage2.2': 190, u'lineage4.5': 6, u'lineage4.1.2.1': 16, u'lineage4.1': 57, u'lineage2.1': 1, u'lineage4.3': 63}	{'lineage2.': 366, 'lineage4.': 248, 'lineage3.': 1}	3	{0: {u'lineage4': 248, u'lineage3': 1, u'lineage2': 366}, 1: {u'1': 85, u'3': 112, u'2': 377, u'5': 6, u'4': 1, u'6': 33}, 2: {u'1': 223, u'3': 19, u'2': 25, u'4': 30}, 3: {u'1': 16, u'3': 11, u'2': 29}, 4: {u'1': 6}}	3	6
975	Cluster3930_11:Cluster551_2	Rv3795:Rv2043c	MDR	11	3.13549	{u'lineage2.2.1': 11, u'lineage2.2': 11}	{'lineage2.': 22}	1	{0: {u'lineage2': 22}, 1: {u'2': 22}, 2: {u'1': 11}}	1	1
976	Cluster3930_12:Cluster551_11	Rv3795:Rv2043c	MDR	7	1.46634	{u'lineage2.2.1': 1, u'lineage2.2': 1}	{'lineage2.': 2}	1	{0: {u'lineage2': 2}, 1: {u'2': 2}, 2: {u'1': 1}}	1	1
977	Cluster3930_12:Cluster551_2	Rv3795:Rv2043c	MDR	4	2.19722	{}	{}	0	{}	1	1
978	Cluster3930_12:Cluster551_7	Rv3795:Rv2043c	MDR	3	1.94591	{}	{}	0	{}	1	1
979	Cluster3930_12:Cluster551_9	Rv3795:Rv2043c	MDR	4	0.847298	{}	{}	0	{}	1	1
980	Cluster3930_13:Cluster551_10	Rv3795:Rv2043c	MDR	16	3.49651	{}	{}	0	{}	1	1
981	Cluster3930_14:Cluster551_10	Rv3795:Rv2043c	MDR	21	3.7612	{u'lineage2.2.1': 1, u'lineage4.3.3': 20, u'lineage4.3': 20, u'lineage2.2': 1}	{'lineage2.': 2, 'lineage4.': 40}	2	{0: {u'lineage4': 40, u'lineage2': 2}, 1: {u'3': 40, u'2': 2}, 2: {u'1': 1, u'3': 20}}	2	2
982	Cluster3930_2:Cluster551_11	Rv3795:Rv2043c	MDR	2	1.60944	{u'lineage2.2.1': 2, u'lineage2.2': 2}	{'lineage2.': 4}	1	{0: {u'lineage2': 4}, 1: {u'2': 4}, 2: {u'1': 2}}	1	1
983	Cluster3930_2:Cluster551_3	Rv3795:Rv2043c	MDR	2	1.60944	{u'lineage4.2.1': 2}	{'lineage4.': 2}	1	{0: {u'lineage4': 2}, 1: {u'2': 2}, 2: {u'1': 2}}	1	1
984	Cluster3930_2:Cluster551_4	Rv3795:Rv2043c	MDR	1	1.09861	{u'lineage2.2.1': 1, u'lineage2.2': 1}	{'lineage2.': 2}	1	{0: {u'lineage2': 2}, 1: {u'2': 2}, 2: {u'1': 1}}	1	1
985	Cluster3930_2:Cluster551_9	Rv3795:Rv2043c	MDR	2	1.60944	{u'lineage2.2.1': 2, u'lineage2.2': 2}	{'lineage2.': 4}	1	{0: {u'lineage2': 4}, 1: {u'2': 4}, 2: {u'1': 2}}	1	1
986	Cluster3930_3:Cluster551_11	Rv3795:Rv2043c	MDR	19	3.66356	{}	{}	0	{}	1	1
987	Cluster3930_3:Cluster551_2	Rv3795:Rv2043c	MDR	17	3.55535	{u'lineage4.3.4.2.1': 1}	{'lineage4.': 1}	1	{0: {u'lineage4': 1}, 1: {u'3': 1}, 2: {u'4': 1}, 3: {u'2': 1}, 4: {u'1': 1}}	1	1
988	Cluster3930_4:Cluster551_11	Rv3795:Rv2043c	MDR	17	3.55535	{}	{}	0	{}	1	1
989	Cluster3930_5:Cluster551_10	Rv3795:Rv2043c	MDR	1	1.09861	{u'lineage2.2.1': 1, u'lineage2.2': 1}	{'lineage2.': 2}	1	{0: {u'lineage2': 2}, 1: {u'2': 2}, 2: {u'1': 1}}	1	1
990	Cluster3930_5:Cluster551_11	Rv3795:Rv2043c	MDR	1	1.09861	{}	{}	0	{}	1	1
991	Cluster3930_5:Cluster551_2	Rv3795:Rv2043c	MDR	21	3.7612	{u'lineage2.2.1': 21, u'lineage2.2': 21}	{'lineage2.': 42}	1	{0: {u'lineage2': 42}, 1: {u'2': 42}, 2: {u'1': 21}}	1	1
992	Cluster3930_6:Cluster551_10	Rv3795:Rv2043c	MDR	2	1.60944	{u'lineage2.2.1': 1, u'lineage2.2': 1, u'lineage4.1': 1}	{'lineage2.': 2, 'lineage4.': 1}	2	{0: {u'lineage4': 1, u'lineage2': 2}, 1: {u'1': 1, u'2': 2}, 2: {u'1': 1}}	2	2
993	Cluster3930_6:Cluster551_11	Rv3795:Rv2043c	MDR	4	2.19722	{u'lineage2.2.1': 1, u'lineage2.2': 2, u'lineage4.3': 2}	{'lineage2.': 3, 'lineage4.': 2}	2	{0: {u'lineage4': 2, u'lineage2': 3}, 1: {u'3': 2, u'2': 3}, 2: {u'1': 1}}	2	2
994	Cluster3930_6:Cluster551_2	Rv3795:Rv2043c	MDR	1	1.09861	{}	{}	0	{}	1	1
995	Cluster3930_6:Cluster551_7	Rv3795:Rv2043c	MDR	4	2.19722	{u'lineage2.2.1': 4, u'lineage2.2': 4}	{'lineage2.': 8}	1	{0: {u'lineage2': 8}, 1: {u'2': 8}, 2: {u'1': 4}}	1	1
996	Cluster3930_6:Cluster551_8	Rv3795:Rv2043c	MDR	3	1.94591	{u'lineage4.5': 3}	{'lineage4.': 3}	1	{0: {u'lineage4': 3}, 1: {u'5': 3}}	1	1
997	Cluster3930_6:Cluster551_9	Rv3795:Rv2043c	MDR	1	1.09861	{u'lineage2.2.1': 1, u'lineage2.2': 1}	{'lineage2.': 2}	1	{0: {u'lineage2': 2}, 1: {u'2': 2}, 2: {u'1': 1}}	1	1
998	Cluster3930_7:Cluster551_11	Rv3795:Rv2043c	MDR	14	2.19722	{u'lineage4.3.3': 14, u'lineage4.3': 14}	{'lineage4.': 28}	1	{0: {u'lineage4': 28}, 1: {u'3': 28}, 2: {u'3': 14}}	1	1
999	Cluster3930_8:Cluster551_10	Rv3795:Rv2043c	MDR	10	3.04452	{u'lineage2.2': 10}	{'lineage2.': 10}	1	{0: {u'lineage2': 10}, 1: {u'2': 10}}	1	1
1000	Cluster3930_8:Cluster551_2	Rv3795:Rv2043c	MDR	1	1.09861	{u'lineage2.2.1': 1, u'lineage2.2': 1}	{'lineage2.': 2}	1	{0: {u'lineage2': 2}, 1: {u'2': 2}, 2: {u'1': 1}}	1	1
1001	Cluster3930_8:Cluster551_9	Rv3795:Rv2043c	MDR	2	1.60944	{u'lineage4.1.2.1': 1, u'lineage4.1': 2}	{'lineage4.': 3}	1	{0: {u'lineage4': 3}, 1: {u'1': 3}, 2: {u'2': 1}, 3: {u'1': 1}}	1	1
1002	Cluster3930_9:Cluster551_2	Rv3795:Rv2043c	MDR	21	3.7612	{u'lineage4.1': 21, u'lineage4.1.1.3': 21}	{'lineage4.': 42}	1	{0: {u'lineage4': 42}, 1: {u'1': 42}, 2: {u'1': 21}, 3: {u'3': 21}}	1	1
1003	Cluster2122_1:Cluster5240_12	Rv3919c:Rv3854c	MDR	1	1.09861	{u'lineage4.1': 1}	{'lineage4.': 1}	1	{0: {u'lineage4': 1}, 1: {u'1': 1}}	1	1
1004	Cluster2122_1:Cluster5240_3	Rv3919c:Rv3854c	MDR	1	1.09861	{u'lineage2.2.1': 1, u'lineage2.2': 1}	{'lineage2.': 2}	1	{0: {u'lineage2': 2}, 1: {u'2': 2}, 2: {u'1': 1}}	1	1
1005	Cluster2122_1:Cluster5240_4	Rv3919c:Rv3854c	MDR	1	1.09861	{u'lineage4.1': 1}	{'lineage4.': 1}	1	{0: {u'lineage4': 1}, 1: {u'1': 1}}	1	1
1006	Cluster2122_1:Cluster5240_7	Rv3919c:Rv3854c	MDR	1	1.09861	{u'lineage2.2.1': 1, u'lineage2.2': 1}	{'lineage2.': 2}	1	{0: {u'lineage2': 2}, 1: {u'2': 2}, 2: {u'1': 1}}	1	1
1007	Cluster2122_10:Cluster5240_3	Rv3919c:Rv3854c	MDR	9	2.94444	{u'lineage2.2.1': 9, u'lineage2.2': 9}	{'lineage2.': 18}	1	{0: {u'lineage2': 18}, 1: {u'2': 18}, 2: {u'1': 9}}	1	1
1008	Cluster2122_10:Cluster5240_7	Rv3919c:Rv3854c	MDR	36	4.29046	{u'lineage2.2.1': 36, u'lineage2.2': 36}	{'lineage2.': 72}	1	{0: {u'lineage2': 72}, 1: {u'2': 72}, 2: {u'1': 36}}	1	1
1009	Cluster2122_11:Cluster5240_11	Rv3919c:Rv3854c	MDR	53	4.67283	{u'lineage2.2': 53}	{'lineage2.': 53}	1	{0: {u'lineage2': 53}, 1: {u'2': 53}}	1	1
1010	Cluster2122_12:Cluster5240_4	Rv3919c:Rv3854c	MDR	1	1.09861	{u'lineage4.1': 1, u'lineage4.1.1.3': 1}	{'lineage4.': 2}	1	{0: {u'lineage4': 2}, 1: {u'1': 2}, 2: {u'1': 1}, 3: {u'3': 1}}	1	1
1011	Cluster2122_12:Cluster5240_9	Rv3919c:Rv3854c	MDR	20	3.71357	{u'lineage4.1': 20, u'lineage4.1.1.3': 20}	{'lineage4.': 40}	1	{0: {u'lineage4': 40}, 1: {u'1': 40}, 2: {u'1': 20}, 3: {u'3': 20}}	1	1
1012	Cluster2122_13:Cluster5240_9	Rv3919c:Rv3854c	MDR	25	2.79321	{u'lineage4.2.1': 25}	{'lineage4.': 25}	1	{0: {u'lineage4': 25}, 1: {u'2': 25}, 2: {u'1': 25}}	1	1
1013	Cluster2122_14:Cluster5240_3	Rv3919c:Rv3854c	MDR	11	3.13549	{u'lineage2.2': 11}	{'lineage2.': 11}	1	{0: {u'lineage2': 11}, 1: {u'2': 11}}	1	1
1014	Cluster2122_2:Cluster5240_3	Rv3919c:Rv3854c	MDR	3	1.94591	{u'lineage2.2.1': 3, u'lineage2.2': 3}	{'lineage2.': 6}	1	{0: {u'lineage2': 6}, 1: {u'2': 6}, 2: {u'1': 3}}	1	1
1015	Cluster2122_2:Cluster5240_7	Rv3919c:Rv3854c	MDR	12	3.21888	{u'lineage2.2.1': 12, u'lineage2.2': 12}	{'lineage2.': 24}	1	{0: {u'lineage2': 24}, 1: {u'2': 24}, 2: {u'1': 12}}	1	1
1016	Cluster2122_3:Cluster5240_3	Rv3919c:Rv3854c	MDR	1	1.09861	{u'lineage2.2.1': 1, u'lineage2.2': 1}	{'lineage2.': 2}	1	{0: {u'lineage2': 2}, 1: {u'2': 2}, 2: {u'1': 1}}	1	1
1017	Cluster2122_3:Cluster5240_4	Rv3919c:Rv3854c	MDR	5	2.3979	{u'lineage4.6.1.2': 3, u'lineage4.6.1': 3, u'lineage4.4.2': 1, u'lineage4.3': 1}	{'lineage4.': 8}	1	{0: {u'lineage4': 8}, 1: {u'3': 1, u'4': 1, u'6': 6}, 2: {u'1': 6, u'2': 1}, 3: {u'2': 3}}	3	3
1018	Cluster2122_3:Cluster5240_7	Rv3919c:Rv3854c	MDR	4	2.19722	{u'lineage2.2.1': 3, u'lineage2.2': 4}	{'lineage2.': 7}	1	{0: {u'lineage2': 7}, 1: {u'2': 7}, 2: {u'1': 3}}	1	1
1019	Cluster2122_4:Cluster5240_13	Rv3919c:Rv3854c	MDR	1	1.09861	{u'lineage4.3.3': 1, u'lineage4.3': 1}	{'lineage4.': 2}	1	{0: {u'lineage4': 2}, 1: {u'3': 2}, 2: {u'3': 1}}	1	1
1020	Cluster2122_4:Cluster5240_3	Rv3919c:Rv3854c	MDR	5	2.3979	{u'lineage2.2.1': 5, u'lineage2.2': 5}	{'lineage2.': 10}	1	{0: {u'lineage2': 10}, 1: {u'2': 10}, 2: {u'1': 5}}	1	1
1021	Cluster2122_4:Cluster5240_4	Rv3919c:Rv3854c	MDR	3	1.94591	{u'lineage3': 2}	{'lineage3.': 2}	1	{0: {u'lineage3': 2}}	1	1
1022	Cluster2122_4:Cluster5240_7	Rv3919c:Rv3854c	MDR	13	1.52606	{u'lineage2.2.1': 13, u'lineage2.2': 13}	{'lineage2.': 26}	1	{0: {u'lineage2': 26}, 1: {u'2': 26}, 2: {u'1': 13}}	1	1
1023	Cluster2122_5:Cluster5240_3	Rv3919c:Rv3854c	MDR	3	1.94591	{u'lineage2.2.1': 3, u'lineage2.2': 3}	{'lineage2.': 6}	1	{0: {u'lineage2': 6}, 1: {u'2': 6}, 2: {u'1': 3}}	1	1
1024	Cluster2122_5:Cluster5240_7	Rv3919c:Rv3854c	MDR	11	1.94591	{u'lineage2.2.1': 11, u'lineage2.2': 11}	{'lineage2.': 22}	1	{0: {u'lineage2': 22}, 1: {u'2': 22}, 2: {u'1': 11}}	1	1
1025	Cluster2122_6:Cluster5240_3	Rv3919c:Rv3854c	MDR	6	2.56495	{u'lineage2.2.1': 6, u'lineage2.2': 6}	{'lineage2.': 12}	1	{0: {u'lineage2': 12}, 1: {u'2': 12}, 2: {u'1': 6}}	1	1
1026	Cluster2122_6:Cluster5240_7	Rv3919c:Rv3854c	MDR	6	2.56495	{u'lineage2.2.1': 6, u'lineage2.2': 6}	{'lineage2.': 12}	1	{0: {u'lineage2': 12}, 1: {u'2': 12}, 2: {u'1': 6}}	1	1
1027	Cluster2122_6:Cluster5240_9	Rv3919c:Rv3854c	MDR	1	1.09861	{}	{}	0	{}	1	1
1028	Cluster2122_7:Cluster5240_10	Rv3919c:Rv3854c	MDR	16	-0.737599	{u'lineage1': 16}	{'lineage1.': 16}	1	{0: {u'lineage1': 16}}	1	1
1029	Cluster2122_9:Cluster5240_1	Rv3919c:Rv3854c	MDR	132	2.8174	{u'lineage4.3.3': 132, u'lineage4.3': 131}	{'lineage4.': 263}	1	{0: {u'lineage4': 263}, 1: {u'3': 263}, 2: {u'3': 132}}	1	1
1030	Cluster2122_9:Cluster5240_12	Rv3919c:Rv3854c	MDR	13	0.747214	{u'lineage4.1': 12, u'lineage3': 1}	{'lineage4.': 12, 'lineage3.': 1}	2	{0: {u'lineage4': 12, u'lineage3': 1}, 1: {u'1': 12}}	2	2
1031	Cluster2122_9:Cluster5240_13	Rv3919c:Rv3854c	MDR	66	-0.424157	{u'lineage4.3.3': 32, u'lineage4.3.4.2': 9, u'lineage4.3': 65, u'lineage4.3.4': 10, u'lineage4.3.4.2.1': 4}	{'lineage4.': 120}	1	{0: {u'lineage4': 120}, 1: {u'3': 120}, 2: {u'3': 32, u'4': 23}, 3: {u'2': 13}, 4: {u'1': 4}}	2	2
1032	Cluster2122_9:Cluster5240_2	Rv3919c:Rv3854c	MDR	14	-0.546544	{u'lineage2.2.1': 14, u'lineage2.2': 14}	{'lineage2.': 28}	1	{0: {u'lineage2': 28}, 1: {u'2': 28}, 2: {u'1': 14}}	1	1
1033	Cluster2122_9:Cluster5240_3	Rv3919c:Rv3854c	MDR	71	-0.481303	{u'lineage2.2.1': 65, u'lineage2.2': 71}	{'lineage2.': 136}	1	{0: {u'lineage2': 136}, 1: {u'2': 136}, 2: {u'1': 65}}	1	1
1034	Cluster2122_9:Cluster5240_4	Rv3919c:Rv3854c	MDR	54	0.76214	{u'lineage4.3.4.2': 5, u'lineage4.6.1.2': 3, u'lineage4.3.3': 2, u'lineage4.6.1': 3, u'lineage4.3.4': 5, u'lineage1': 1, u'lineage3': 22, u'lineage4.3.4.2.1': 4, u'lineage4.1.1.3': 3, u'lineage4.6.2': 1, u'lineage4.1.2.1': 3, u'lineage4.1': 8, u'lineage1.1': 1, u'lineage4.3': 12, u'lineage4.6.2.2': 1}	{'lineage1.': 2, 'lineage4.': 50, 'lineage3.': 22}	3	{0: {u'lineage4': 50, u'lineage1': 2, u'lineage3': 22}, 1: {u'1': 15, u'3': 28, u'6': 8}, 2: {u'1': 9, u'3': 2, u'2': 5, u'4': 14}, 3: {u'1': 3, u'3': 3, u'2': 13}, 4: {u'1': 4}}	3	4
1035	Cluster2122_9:Cluster5240_5	Rv3919c:Rv3854c	MDR	11	0.510826	{u'lineage4.1': 5, u'lineage2.2': 1, u'lineage1.2.1': 1, u'lineage1': 2, u'lineage1.1': 1, u'lineage3': 1}	{'lineage2.': 1, 'lineage1.': 4, 'lineage4.': 5, 'lineage3.': 1}	4	{0: {u'lineage4': 5, u'lineage1': 4, u'lineage3': 1, u'lineage2': 1}, 1: {u'1': 6, u'2': 2}, 2: {u'1': 1}}	4	4
1036	Cluster2122_9:Cluster5240_6	Rv3919c:Rv3854c	MDR	29	-0.769133	{u'lineage2.2.1': 29, u'lineage2.2': 29}	{'lineage2.': 58}	1	{0: {u'lineage2': 58}, 1: {u'2': 58}, 2: {u'1': 29}}	1	1
1037	Cluster2122_9:Cluster5240_7	Rv3919c:Rv3854c	MDR	152	-0.707889	{u'lineage2.2.1': 137, u'lineage2.2': 150, u'lineage4.1.2.1': 1}	{'lineage2.': 287, 'lineage4.': 1}	2	{0: {u'lineage4': 1, u'lineage2': 287}, 1: {u'1': 1, u'2': 287}, 2: {u'1': 137, u'2': 1}, 3: {u'1': 1}}	2	2
1038	Cluster2122_9:Cluster5240_9	Rv3919c:Rv3854c	MDR	365	-0.638311	{u'lineage4.6.1.2': 3, u'lineage2.2': 1, u'lineage2.1': 1, u'lineage1.2.1': 8, u'lineage1': 99, u'lineage4.1.1.3': 9, u'lineage4.3.4.2.1': 1, u'lineageBOV_AFRI': 1, u'lineage3': 48, u'lineage4.4.2': 1, u'lineage1.1': 90, u'lineage4.6.2.2': 4, u'lineage4.1': 50, u'lineage4.2.1': 11, u'lineage2.2.1': 1, u'lineage4.6.2': 4, u'lineage4.5': 6, u'lineage4.1.2.1': 15, u'lineage1.1.1': 1, u'lineage4.6.1'…	{'lineage2.': 3, 'lineage1.': 203, 'lineage4.': 114, 'lineage3.': 48}	4	{0: {u'lineage4': 114, u'lineageBOV_AFRI': 1, u'lineage1': 203, u'lineage3': 48, u'lineage2': 3}, 1: {u'1': 171, u'3': 1, u'2': 21, u'5': 6, u'4': 1, u'6': 21}, 2: {u'1': 43, u'3': 5, u'2': 24, u'4': 1}, 3: {u'1': 15, u'3': 9, u'2': 8}, 4: {u'1': 1}}	5	6
1039	Cluster1116_1:Cluster4244_1	Rv3806c:Rv1908c	MDR	65	-3.23475	{u'lineage1': 65, u'lineage1.2.1': 3, u'lineage1.1.1': 1, u'lineage1.1': 46, u'lineage1.1.3': 2}	{'lineage1.': 117}	1	{0: {u'lineage1': 117}, 1: {u'1': 49, u'2': 3}, 2: {u'1': 4, u'3': 2}}	2	2
1040	Cluster1116_1:Cluster4244_3	Rv3806c:Rv1908c	MDR	89	-2.26054	{u'lineage2.2.1': 59, u'lineage2.2': 69, u'lineage2.1': 1, u'lineage3': 18}	{'lineage2.': 129, 'lineage3.': 18}	2	{0: {u'lineage3': 18, u'lineage2': 129}, 1: {u'1': 1, u'2': 128}, 2: {u'1': 59}}	2	2
1041	Cluster1116_2:Cluster4244_3	Rv3806c:Rv1908c	MDR	141	-1.42639	{u'lineage4.1.2.1': 10, u'lineage4.3.4.2': 7, u'lineage4.6.1.2': 3, u'lineage4.3.3': 12, u'lineage4.6.1': 10, u'lineage4.3.4': 8, u'lineage4.3.4.2.1': 3, u'lineage4.2.1': 5, u'lineage4.6.2': 3, u'lineage4.5': 5, u'lineage4.1': 34, u'lineage4.4.2': 1, u'lineage4.1.1.3': 6, u'lineage4.3': 37, u'lineage4.6.2.2': 3}	{'lineage4.': 147}	1	{0: {u'lineage4': 147}, 1: {u'1': 50, u'3': 67, u'2': 5, u'5': 5, u'4': 1, u'6': 19}, 2: {u'1': 24, u'3': 12, u'2': 17, u'4': 18}, 3: {u'1': 10, u'3': 6, u'2': 16}, 4: {u'1': 3}}	6	6
1042	Cluster1116_3:Cluster4244_3	Rv3806c:Rv1908c	MDR	157	2.37059	{u'lineage2.2.1': 95, u'lineage2.2': 135, u'lineage4.1': 1, u'lineage3': 20}	{'lineage2.': 230, 'lineage4.': 1, 'lineage3.': 20}	3	{0: {u'lineage4': 1, u'lineage3': 20, u'lineage2': 230}, 1: {u'1': 1, u'2': 230}, 2: {u'1': 95}}	3	3
1043	Cluster1116_4:Cluster4244_2	Rv3806c:Rv1908c	MDR	53	4.67283	{u'lineage4.3.3': 53, u'lineage4.3': 53}	{'lineage4.': 106}	1	{0: {u'lineage4': 106}, 1: {u'3': 106}, 2: {u'3': 53}}	1	1
1044	Cluster1116_4:Cluster4244_3	Rv3806c:Rv1908c	MDR	211	2.23446	{u'lineage4.3.4.2': 7, u'lineage4.6.1.2': 2, u'lineage4.3.3': 68, u'lineage4.6.1': 2, u'lineage4.1.1.3': 21, u'lineage4.3.4.2.1': 5, u'lineage4.2.1': 11, u'lineage4.3.4': 9, u'lineage4.6.2': 1, u'lineage4.1.2.1': 12, u'lineage4.1': 61, u'lineage4.3': 87, u'lineage4.6.2.2': 1}	{'lineage4.': 287}	1	{0: {u'lineage4': 287}, 1: {u'1': 94, u'3': 176, u'2': 11, u'6': 6}, 2: {u'1': 36, u'3': 68, u'2': 14, u'4': 21}, 3: {u'1': 12, u'3': 21, u'2': 15}, 4: {u'1': 5}}	4	4
1045	Cluster1116_4:Cluster4244_4	Rv3806c:Rv1908c	MDR	4	2.19722	{u'lineage4.3.3': 1, u'lineage4.1': 3, u'lineage4.1.1.3': 1, u'lineage4.3': 1}	{'lineage4.': 6}	1	{0: {u'lineage4': 6}, 1: {u'1': 4, u'3': 2}, 2: {u'1': 1, u'3': 1}, 3: {u'3': 1}}	2	2
1046	Cluster1116_4:Cluster4244_5	Rv3806c:Rv1908c	MDR	15	3.43399	{u'lineage4.3.4.2.1': 1, u'lineage4.3': 1}	{'lineage4.': 2}	1	{0: {u'lineage4': 2}, 1: {u'3': 2}, 2: {u'4': 1}, 3: {u'2': 1}, 4: {u'1': 1}}	1	1
1047	Cluster1116_5:Cluster4244_1	Rv3806c:Rv1908c	MDR	73	-3.00285	{u'lineage1.2.1': 6, u'lineage1': 73, u'lineage1.1': 52, u'lineage1.1.3': 4}	{'lineage1.': 135}	1	{0: {u'lineage1': 135}, 1: {u'1': 56, u'2': 6}, 2: {u'1': 6, u'3': 4}}	2	2
1048	Cluster1116_5:Cluster4244_3	Rv3806c:Rv1908c	MDR	133	-2.36576	{u'lineage2.2.1': 98, u'lineage2.2': 104, u'lineage3': 29, u'lineage4.3': 1, u'lineage4.3.3': 1}	{'lineage2.': 202, 'lineage4.': 2, 'lineage3.': 29}	3	{0: {u'lineage4': 2, u'lineage3': 29, u'lineage2': 202}, 1: {u'3': 2, u'2': 202}, 2: {u'1': 98, u'3': 1}}	3	3
1049	Cluster1116_6:Cluster4244_3	Rv3806c:Rv1908c	MDR	47	-2.26868	{u'lineage4.2.1': 3, u'lineage2.2.1': 1, u'lineage4.3.3': 3, u'lineage4.6.1': 1, u'lineage4.1.1.3': 3, u'lineage4.3.4': 1, u'lineage4.6.2': 1, u'lineage4.5': 1, u'lineage4.1.2.1': 4, u'lineage4.1': 15, u'lineage4.3': 8, u'lineage4.6.2.2': 1}	{'lineage2.': 1, 'lineage4.': 41}	2	{0: {u'lineage4': 41, u'lineage2': 1}, 1: {u'1': 22, u'3': 12, u'2': 4, u'5': 1, u'6': 3}, 2: {u'1': 8, u'3': 3, u'2': 6, u'4': 1}, 3: {u'1': 4, u'3': 3, u'2': 1}}	2	5
1050	Cluster1116_7:Cluster4244_1	Rv3806c:Rv1908c	MDR	12	-0.635989	{u'lineage1': 12, u'lineage1.1': 8, u'lineage1.1.3': 1}	{'lineage1.': 21}	1	{0: {u'lineage1': 21}, 1: {u'1': 9}, 2: {u'3': 1}}	1	1
1051	Cluster1116_7:Cluster4244_3	Rv3806c:Rv1908c	MDR	183	2.3861	{u'lineage2.2.1': 120, u'lineage2.2': 167, u'lineage4.1.2.1': 1, u'lineage3': 14}	{'lineage2.': 287, 'lineage4.': 1, 'lineage3.': 14}	3	{0: {u'lineage4': 1, u'lineage3': 14, u'lineage2': 287}, 1: {u'1': 1, u'2': 287}, 2: {u'1': 120, u'2': 1}, 3: {u'1': 1}}	3	3
1052	Cluster1116_7:Cluster4244_4	Rv3806c:Rv1908c	MDR	2	1.60944	{u'lineage2.2.1': 2, u'lineage2.2': 2}	{'lineage2.': 4}	1	{0: {u'lineage2': 4}, 1: {u'2': 4}, 2: {u'1': 2}}	1	1
1053	Cluster1116_8:Cluster4244_2	Rv3806c:Rv1908c	MDR	13	3.29584	{u'lineage4.3.3': 13, u'lineage4.3': 13}	{'lineage4.': 26}	1	{0: {u'lineage4': 26}, 1: {u'3': 26}, 2: {u'3': 13}}	1	1
1054	Cluster1116_8:Cluster4244_3	Rv3806c:Rv1908c	MDR	123	1.87413	{u'lineage4.3.4.2': 7, u'lineage4.6.1.2': 1, u'lineage4.3.3': 32, u'lineage4.6.1': 2, u'lineage4.1.1.3': 6, u'lineage4.3.4.2.1': 3, u'lineage4.2.1': 23, u'lineage4.3.4': 8, u'lineage4.1.2.1': 5, u'lineage4.1': 21, u'lineage4.3': 39}	{'lineage4.': 147}	1	{0: {u'lineage4': 147}, 1: {u'1': 32, u'3': 89, u'2': 23, u'6': 3}, 2: {u'1': 32, u'3': 32, u'2': 5, u'4': 18}, 3: {u'1': 5, u'3': 6, u'2': 11}, 4: {u'1': 3}}	4	4
1055	Cluster1116_8:Cluster4244_4	Rv3806c:Rv1908c	MDR	2	1.60944	{u'lineage4.3.3': 1, u'lineage4.1': 1, u'lineage4.3': 1}	{'lineage4.': 3}	1	{0: {u'lineage4': 3}, 1: {u'1': 1, u'3': 2}, 2: {u'3': 1}}	2	2
1056	Cluster1116_8:Cluster4244_5	Rv3806c:Rv1908c	MDR	3	1.94591	{}	{}	0	{}	1	1
1057	Cluster1116_1:Cluster5240_10	Rv3919c:Rv1908c	MDR	8	-0.955511	{u'lineage1': 8}	{'lineage1.': 8}	1	{0: {u'lineage1': 8}}	1	1
1058	Cluster1116_1:Cluster5240_2	Rv3919c:Rv1908c	MDR	5	-1.09861	{u'lineage2.2.1': 5, u'lineage2.2': 5}	{'lineage2.': 10}	1	{0: {u'lineage2': 10}, 1: {u'2': 10}, 2: {u'1': 5}}	1	1
1059	Cluster1116_1:Cluster5240_3	Rv3919c:Rv1908c	MDR	16	-1.02165	{u'lineage2.2.1': 14, u'lineage2.2': 16}	{'lineage2.': 30}	1	{0: {u'lineage2': 30}, 1: {u'2': 30}, 2: {u'1': 14}}	1	1
1060	Cluster1116_1:Cluster5240_4	Rv3919c:Rv1908c	MDR	4	-0.847298	{u'lineage3': 4}	{'lineage3.': 4}	1	{0: {u'lineage3': 4}}	1	1
1061	Cluster1116_1:Cluster5240_6	Rv3919c:Rv1908c	MDR	6	-1.29928	{u'lineage2.2.1': 6, u'lineage2.2': 6}	{'lineage2.': 12}	1	{0: {u'lineage2': 12}, 1: {u'2': 12}, 2: {u'1': 6}}	1	1
1062	Cluster1116_1:Cluster5240_9	Rv3919c:Rv1908c	MDR	65	-2.61496	{u'lineage2.1': 1, u'lineage1.2.1': 3, u'lineage1': 49, u'lineage3': 14, u'lineageBOV_AFRI': 1, u'lineage1.1.1': 1, u'lineage1.1': 43, u'lineage1.1.3': 2}	{'lineage2.': 1, 'lineage1.': 98, 'lineage3.': 14}	3	{0: {u'lineageBOV_AFRI': 1, u'lineage1': 98, u'lineage3': 14, u'lineage2': 1}, 1: {u'1': 47, u'2': 3}, 2: {u'1': 4, u'3': 2}}	4	4
1063	Cluster1116_2:Cluster5240_13	Rv3919c:Rv1908c	MDR	31	-2.4681	{u'lineage4.3.4.2.1': 3, u'lineage4.3.4.2': 6, u'lineage4.3': 31, u'lineage4.3.4': 6, u'lineage4.3.3': 11}	{'lineage4.': 57}	1	{0: {u'lineage4': 57}, 1: {u'3': 57}, 2: {u'3': 11, u'4': 15}, 3: {u'2': 9}, 4: {u'1': 3}}	2	2
1064	Cluster1116_2:Cluster5240_9	Rv3919c:Rv1908c	MDR	92	-1.26316	{u'lineage4.4.2': 1, u'lineage4.6.1.2': 1, u'lineage4.6.2': 2, u'lineage4.6.1': 7, u'lineage1': 1, u'lineage4.1.1.3': 6, u'lineage4.2.1': 4, u'lineage4.5': 5, u'lineage4.1.2.1': 8, u'lineage4.1': 30, u'lineage4.6.2.2': 2}	{'lineage1.': 1, 'lineage4.': 66}	2	{0: {u'lineage4': 66, u'lineage1': 1}, 1: {u'1': 44, u'2': 4, u'5': 5, u'4': 1, u'6': 12}, 2: {u'1': 18, u'2': 13}, 3: {u'1': 8, u'3': 6, u'2': 3}}	2	5
1065	Cluster1116_3:Cluster5240_11	Rv3919c:Rv1908c	MDR	28	4.04305	{u'lineage2.2': 28}	{'lineage2.': 28}	1	{0: {u'lineage2': 28}, 1: {u'2': 28}}	1	1
1066	Cluster1116_3:Cluster5240_2	Rv3919c:Rv1908c	MDR	1	1.09861	{u'lineage2.2.1': 1, u'lineage2.2': 1}	{'lineage2.': 2}	1	{0: {u'lineage2': 2}, 1: {u'2': 2}, 2: {u'1': 1}}	1	1
1067	Cluster1116_3:Cluster5240_3	Rv3919c:Rv1908c	MDR	28	1.98592	{u'lineage2.2.1': 26, u'lineage2.2': 28}	{'lineage2.': 54}	1	{0: {u'lineage2': 54}, 1: {u'2': 54}, 2: {u'1': 26}}	1	1
1068	Cluster1116_3:Cluster5240_4	Rv3919c:Rv1908c	MDR	12	2.03688	{u'lineage3': 11}	{'lineage3.': 11}	1	{0: {u'lineage3': 11}}	1	1
1069	Cluster1116_3:Cluster5240_5	Rv3919c:Rv1908c	MDR	2	1.60944	{u'lineage2.2': 1, u'lineage4.1': 1}	{'lineage2.': 1, 'lineage4.': 1}	2	{0: {u'lineage4': 1, u'lineage2': 1}, 1: {u'1': 1, u'2': 1}}	2	2
1070	Cluster1116_3:Cluster5240_7	Rv3919c:Rv1908c	MDR	74	2.35503	{u'lineage2.2.1': 67, u'lineage2.2': 74}	{'lineage2.': 141}	1	{0: {u'lineage2': 141}, 1: {u'2': 141}, 2: {u'1': 67}}	1	1
1071	Cluster1116_3:Cluster5240_9	Rv3919c:Rv1908c	MDR	17	0.111226	{u'lineage3': 7, u'lineage1': 10, u'lineage1.1': 9, u'lineage1.1.3': 1}	{'lineage1.': 20, 'lineage3.': 7}	2	{0: {u'lineage1': 20, u'lineage3': 7}, 1: {u'1': 10}, 2: {u'3': 1}}	2	2
1072	Cluster1116_4:Cluster5240_1	Rv3919c:Rv1908c	MDR	89	3.55535	{u'lineage4.3.3': 89, u'lineage4.3': 89}	{'lineage4.': 178}	1	{0: {u'lineage4': 178}, 1: {u'3': 178}, 2: {u'3': 89}}	1	1
1073	Cluster1116_4:Cluster5240_12	Rv3919c:Rv1908c	MDR	12	0.635989	{u'lineage4.1': 12}	{'lineage4.': 12}	1	{0: {u'lineage4': 12}, 1: {u'1': 12}}	1	1
1074	Cluster1116_4:Cluster5240_13	Rv3919c:Rv1908c	MDR	34	2.19722	{u'lineage4.3.3': 28, u'lineage4.3.4.2': 1, u'lineage4.3': 34, u'lineage4.3.4': 1, u'lineage4.3.4.2.1': 1}	{'lineage4.': 65}	1	{0: {u'lineage4': 65}, 1: {u'3': 65}, 2: {u'3': 28, u'4': 3}, 3: {u'2': 2}, 4: {u'1': 1}}	2	2
1075	Cluster1116_4:Cluster5240_4	Rv3919c:Rv1908c	MDR	19	1.23676	{u'lineage4.3.4.2': 1, u'lineage4.6.1.2': 3, u'lineage4.3.3': 2, u'lineage4.6.1': 3, u'lineage4.3.4': 1, u'lineage4.1.1.3': 4, u'lineage4.3.4.2.1': 1, u'lineage4.2.1': 2, u'lineage4.1': 5, u'lineage4.3': 6}	{'lineage4.': 28}	1	{0: {u'lineage4': 28}, 1: {u'1': 9, u'3': 11, u'2': 2, u'6': 6}, 2: {u'1': 12, u'3': 2, u'4': 3}, 3: {u'3': 4, u'2': 5}, 4: {u'1': 1}}	4	4
1076	Cluster1116_4:Cluster5240_5	Rv3919c:Rv1908c	MDR	5	2.3979	{u'lineage4.1': 3}	{'lineage4.': 3}	1	{0: {u'lineage4': 3}, 1: {u'1': 3}}	1	1
1077	Cluster1116_4:Cluster5240_9	Rv3919c:Rv1908c	MDR	79	2.42548	{u'lineage4.6.1.2': 1, u'lineage4.6.2': 1, u'lineage4.6.1': 1, u'lineage4.1.1.3': 17, u'lineage4.3.4.2.1': 1, u'lineage4.2.1': 10, u'lineage4.1.2.1': 4, u'lineage4.1': 21, u'lineage4.6.2.2': 1}	{'lineage4.': 57}	1	{0: {u'lineage4': 57}, 1: {u'1': 42, u'3': 1, u'2': 10, u'6': 4}, 2: {u'1': 29, u'2': 6, u'4': 1}, 3: {u'1': 4, u'3': 17, u'2': 3}, 4: {u'1': 1}}	4	4
1078	Cluster1116_5:Cluster5240_10	Rv3919c:Rv1908c	MDR	6	-0.587787	{u'lineage1': 6}	{'lineage1.': 6}	1	{0: {u'lineage1': 6}}	1	1
1079	Cluster1116_5:Cluster5240_3	Rv3919c:Rv1908c	MDR	33	-2.16496	{u'lineage2.2.1': 31, u'lineage2.2': 33}	{'lineage2.': 64}	1	{0: {u'lineage2': 64}, 1: {u'2': 64}, 2: {u'1': 31}}	1	1
1080	Cluster1116_5:Cluster5240_4	Rv3919c:Rv1908c	MDR	3	-0.510826	{u'lineage3': 3}	{'lineage3.': 3}	1	{0: {u'lineage3': 3}}	1	1
1081	Cluster1116_5:Cluster5240_7	Rv3919c:Rv1908c	MDR	52	-2.15598	{u'lineage2.2.1': 49, u'lineage2.2': 52}	{'lineage2.': 101}	1	{0: {u'lineage2': 101}, 1: {u'2': 101}, 2: {u'1': 49}}	1	1
1082	Cluster1116_5:Cluster5240_9	Rv3919c:Rv1908c	MDR	80	-2.83321	{u'lineage1.1.3': 4, u'lineage2.2': 1, u'lineage1.2.1': 5, u'lineage1': 57, u'lineage1.1': 48, u'lineage3': 23}	{'lineage2.': 1, 'lineage1.': 114, 'lineage3.': 23}	3	{0: {u'lineage1': 114, u'lineage3': 23, u'lineage2': 1}, 1: {u'1': 52, u'2': 6}, 2: {u'1': 5, u'3': 4}}	3	3
1083	Cluster1116_6:Cluster5240_4	Rv3919c:Rv1908c	MDR	5	-1.09861	{u'lineage4.1.2.1': 1, u'lineage4.1': 3, u'lineage4.3': 1}	{'lineage4.': 5}	1	{0: {u'lineage4': 5}, 1: {u'1': 4, u'3': 1}, 2: {u'2': 1}, 3: {u'1': 1}}	2	2
1084	Cluster1116_6:Cluster5240_9	Rv3919c:Rv1908c	MDR	32	-2.13163	{u'lineage2.2.1': 1, u'lineage4.6.2': 1, u'lineage4.2.1': 2, u'lineage4.1.1.3': 3, u'lineage4.5': 1, u'lineage4.1.2.1': 3, u'lineage4.1': 12, u'lineage4.6.2.2': 1}	{'lineage2.': 1, 'lineage4.': 23}	2	{0: {u'lineage4': 23, u'lineage2': 1}, 1: {u'1': 18, u'2': 3, u'5': 1, u'6': 2}, 2: {u'1': 6, u'2': 5}, 3: {u'1': 3, u'3': 3, u'2': 1}}	2	4
1085	Cluster1116_7:Cluster5240_10	Rv3919c:Rv1908c	MDR	1	1.09861	{u'lineage1': 1}	{'lineage1.': 1}	1	{0: {u'lineage1': 1}}	1	1
1086	Cluster1116_7:Cluster5240_11	Rv3919c:Rv1908c	MDR	25	3.93183	{u'lineage2.2': 25}	{'lineage2.': 25}	1	{0: {u'lineage2': 25}, 1: {u'2': 25}}	1	1
1087	Cluster1116_7:Cluster5240_3	Rv3919c:Rv1908c	MDR	58	2.08901	{u'lineage2.2.1': 48, u'lineage2.2': 58}	{'lineage2.': 106}	1	{0: {u'lineage2': 106}, 1: {u'2': 106}, 2: {u'1': 48}}	1	1
1088	Cluster1116_7:Cluster5240_4	Rv3919c:Rv1908c	MDR	8	2.83321	{u'lineage1': 1, u'lineage1.1': 1, u'lineage3': 7}	{'lineage1.': 2, 'lineage3.': 7}	2	{0: {u'lineage1': 2, u'lineage3': 7}, 1: {u'1': 1}}	2	2
1089	Cluster1116_7:Cluster5240_6	Rv3919c:Rv1908c	MDR	3	1.94591	{u'lineage2.2.1': 3, u'lineage2.2': 3}	{'lineage2.': 6}	1	{0: {u'lineage2': 6}, 1: {u'2': 6}, 2: {u'1': 3}}	1	1
1090	Cluster1116_7:Cluster5240_7	Rv3919c:Rv1908c	MDR	79	2.26868	{u'lineage2.2.1': 77, u'lineage2.2': 77, u'lineage4.1.2.1': 1}	{'lineage2.': 154, 'lineage4.': 1}	2	{0: {u'lineage4': 1, u'lineage2': 154}, 1: {u'1': 1, u'2': 154}, 2: {u'1': 77, u'2': 1}, 3: {u'1': 1}}	2	2
1091	Cluster1116_7:Cluster5240_9	Rv3919c:Rv1908c	MDR	11	-0.167054	{u'lineage1': 8, u'lineage1.1': 5, u'lineage3': 3}	{'lineage1.': 13, 'lineage3.': 3}	2	{0: {u'lineage1': 13, u'lineage3': 3}, 1: {u'1': 5}}	2	2
1092	Cluster1116_8:Cluster5240_1	Rv3919c:Rv1908c	MDR	41	2.12026	{u'lineage4.3.3': 41, u'lineage4.3': 40}	{'lineage4.': 81}	1	{0: {u'lineage4': 81}, 1: {u'3': 81}, 2: {u'3': 41}}	1	1
1093	Cluster1116_8:Cluster5240_12	Rv3919c:Rv1908c	MDR	5	2.3979	{u'lineage4.1': 5}	{'lineage4.': 5}	1	{0: {u'lineage4': 5}, 1: {u'1': 5}}	1	1
1094	Cluster1116_8:Cluster5240_13	Rv3919c:Rv1908c	MDR	7	1.46634	{u'lineage4.3.3': 5, u'lineage4.3.4.2': 2, u'lineage4.3': 7, u'lineage4.3.4': 2}	{'lineage4.': 16}	1	{0: {u'lineage4': 16}, 1: {u'3': 16}, 2: {u'3': 5, u'4': 4}, 3: {u'2': 2}}	2	2
1095	Cluster1116_8:Cluster5240_4	Rv3919c:Rv1908c	MDR	10	1.84583	{u'lineage4.3.4.2.1': 4, u'lineage4.3.4.2': 4, u'lineage4.3': 5, u'lineage4.6.1.2': 1, u'lineage4.6.1': 1, u'lineage4.3.4': 4}	{'lineage4.': 19}	1	{0: {u'lineage4': 19}, 1: {u'3': 17, u'6': 2}, 2: {u'1': 2, u'4': 12}, 3: {u'2': 9}, 4: {u'1': 4}}	2	2
1096	Cluster1116_8:Cluster5240_5	Rv3919c:Rv1908c	MDR	1	1.09861	{u'lineage4.1': 1}	{'lineage4.': 1}	1	{0: {u'lineage4': 1}, 1: {u'1': 1}}	1	1
1097	Cluster1116_8:Cluster5240_9	Rv3919c:Rv1908c	MDR	64	2.19722	{u'lineage4.6.1': 1, u'lineage4.1.2.1': 1, u'lineage4.1': 9, u'lineage4.2.1': 24, u'lineage4.1.1.3': 6}	{'lineage4.': 41}	1	{0: {u'lineage4': 41}, 1: {u'1': 16, u'2': 24, u'6': 1}, 2: {u'1': 31, u'2': 1}, 3: {u'1': 1, u'3': 6}}	3	3
1098	Cluster415_1:Cluster7435_2	Rv0682:Rv0668	MDR	8	1.60944	{u'lineage2.2.1': 1, u'lineage2.2': 1, u'lineage3': 1}	{'lineage2.': 2, 'lineage3.': 1}	2	{0: {u'lineage3': 1, u'lineage2': 2}, 1: {u'2': 2}, 2: {u'1': 1}}	2	2
1099	Cluster415_1:Cluster7435_3	Rv0682:Rv0668	MDR	5	2.3979	{u'lineage2.2.1': 4, u'lineage2.2': 3, u'lineage4.1.2.1': 1, u'lineage4.2.1': 1}	{'lineage2.': 7, 'lineage4.': 2}	2	{0: {u'lineage4': 2, u'lineage2': 7}, 1: {u'1': 1, u'2': 8}, 2: {u'1': 5, u'2': 1}, 3: {u'1': 1}}	2	2
1100	Cluster415_1:Cluster7435_4	Rv0682:Rv0668	MDR	1	1.09861	{u'lineage2.2.1': 1, u'lineage2.2': 1}	{'lineage2.': 2}	1	{0: {u'lineage2': 2}, 1: {u'2': 2}, 2: {u'1': 1}}	1	1
1101	Cluster415_10:Cluster7435_2	Rv0682:Rv0668	MDR	12	3.21888	{u'lineage2.2': 11}	{'lineage2.': 11}	1	{0: {u'lineage2': 11}, 1: {u'2': 11}}	1	1
1102	Cluster415_11:Cluster7435_2	Rv0682:Rv0668	MDR	106	-3.12579	{u'lineage1': 106, u'lineage1.1.1': 1, u'lineage1.1': 106}	{'lineage1.': 213}	1	{0: {u'lineage1': 213}, 1: {u'1': 107}, 2: {u'1': 1}}	1	1
1103	Cluster415_12:Cluster7435_2	Rv0682:Rv0668	MDR	41	-1.52606	{u'lineage1.2.1': 9, u'lineage1': 41}	{'lineage1.': 50}	1	{0: {u'lineage1': 50}, 1: {u'2': 9}, 2: {u'1': 9}}	1	1
1104	Cluster415_12:Cluster7435_4	Rv0682:Rv0668	MDR	1	1.09861	{u'lineage1.2.1': 1, u'lineage1': 1}	{'lineage1.': 2}	1	{0: {u'lineage1': 2}, 1: {u'2': 1}, 2: {u'1': 1}}	1	1
1105	Cluster415_2:Cluster7435_1	Rv0682:Rv0668	MDR	2	1.60944	{u'lineage2.2': 1}	{'lineage2.': 1}	1	{0: {u'lineage2': 1}, 1: {u'2': 1}}	1	1
1106	Cluster415_2:Cluster7435_2	Rv0682:Rv0668	MDR	8	0.955511	{u'lineage2.2': 6, u'lineage4.6.2': 1, u'lineage3': 1, u'lineage4.6.2.2': 1}	{'lineage2.': 6, 'lineage4.': 2, 'lineage3.': 1}	3	{0: {u'lineage4': 2, u'lineage3': 1, u'lineage2': 6}, 1: {u'2': 6, u'6': 2}, 2: {u'2': 2}, 3: {u'2': 1}}	3	3
1107	Cluster415_2:Cluster7435_3	Rv0682:Rv0668	MDR	21	3.7612	{u'lineage4.2.1': 21}	{'lineage4.': 21}	1	{0: {u'lineage4': 21}, 1: {u'2': 21}, 2: {u'1': 21}}	1	1
1108	Cluster415_2:Cluster7435_4	Rv0682:Rv0668	MDR	4	0.847298	{u'lineage2.2.1': 3, u'lineage2.2': 3}	{'lineage2.': 6}	1	{0: {u'lineage2': 6}, 1: {u'2': 6}, 2: {u'1': 3}}	1	1
1109	Cluster415_3:Cluster7435_1	Rv0682:Rv0668	MDR	10	-0.367725	{u'lineage4.1': 10, u'lineage4.1.1.3': 3}	{'lineage4.': 13}	1	{0: {u'lineage4': 13}, 1: {u'1': 13}, 2: {u'1': 3}, 3: {u'3': 3}}	1	1
1110	Cluster415_3:Cluster7435_2	Rv0682:Rv0668	MDR	121	0.314031	{u'lineage4.1.2.1': 26, u'lineage4.1': 121, u'lineage4.1.1.3': 32}	{'lineage4.': 179}	1	{0: {u'lineage4': 179}, 1: {u'1': 179}, 2: {u'1': 32, u'2': 26}, 3: {u'1': 26, u'3': 32}}	2	2
1111	Cluster415_3:Cluster7435_4	Rv0682:Rv0668	MDR	3	1.94591	{u'lineage4.1.2.1': 3, u'lineage4.1': 3}	{'lineage4.': 6}	1	{0: {u'lineage4': 6}, 1: {u'1': 6}, 2: {u'2': 3}, 3: {u'1': 3}}	1	1
1112	Cluster415_4:Cluster7435_3	Rv0682:Rv0668	MDR	16	3.49651	{}	{}	0	{}	1	1
1113	Cluster415_4:Cluster7435_4	Rv0682:Rv0668	MDR	5	2.3979	{}	{}	0	{}	1	1
1114	Cluster415_5:Cluster7435_1	Rv0682:Rv0668	MDR	5	0.336472	{u'lineage2.2.1': 5, u'lineage2.2': 5}	{'lineage2.': 10}	1	{0: {u'lineage2': 10}, 1: {u'2': 10}, 2: {u'1': 5}}	1	1
1115	Cluster415_5:Cluster7435_2	Rv0682:Rv0668	MDR	22	-2.10413	{u'lineage2.2.1': 21, u'lineage2.2': 21, u'lineage4.3': 1, u'lineage4.3.3': 1}	{'lineage2.': 42, 'lineage4.': 2}	2	{0: {u'lineage4': 2, u'lineage2': 42}, 1: {u'3': 2, u'2': 42}, 2: {u'1': 21, u'3': 1}}	2	2
1116	Cluster415_5:Cluster7435_3	Rv0682:Rv0668	MDR	3	1.94591	{u'lineage2.2.1': 3, u'lineage2.2': 3}	{'lineage2.': 6}	1	{0: {u'lineage2': 6}, 1: {u'2': 6}, 2: {u'1': 3}}	1	1
1117	Cluster415_5:Cluster7435_4	Rv0682:Rv0668	MDR	27	0.830348	{u'lineage2.2.1': 27, u'lineage2.2': 27}	{'lineage2.': 54}	1	{0: {u'lineage2': 54}, 1: {u'2': 54}, 2: {u'1': 27}}	1	1
1118	Cluster415_6:Cluster7435_1	Rv0682:Rv0668	MDR	45	0.676887	{u'lineage3': 4, u'lineage4.3.4.2': 2, u'lineage2.2.1': 17, u'lineage2.2': 18, u'lineage4.6.1': 2, u'lineage4.3.4': 2, u'lineage4.6.1.2': 2, u'lineage4.2.1': 1, u'lineage4.3.3': 12, u'lineage4.5': 1, u'lineage4.4.2': 1, u'lineage4.3': 15}	{'lineage2.': 35, 'lineage4.': 38, 'lineage3.': 4}	3	{0: {u'lineage4': 38, u'lineage3': 4, u'lineage2': 35}, 1: {u'3': 31, u'2': 36, u'5': 1, u'4': 1, u'6': 4}, 2: {u'1': 22, u'3': 12, u'2': 1, u'4': 4}, 3: {u'2': 4}}	3	5
1119	Cluster415_6:Cluster7435_2	Rv0682:Rv0668	MDR	614	0.0130083	{u'lineage2.2.1': 136, u'lineage4.6.2': 5, u'lineage4.6.1': 14, u'lineage3': 74, u'lineage4.3.4.2.1': 7, u'lineage4.3.4': 19, u'lineage4.4.2': 2, u'lineage4.6.2.2': 5, u'lineage4.3.4.2': 14, u'lineage4.3.3': 151, u'lineage4.2.1': 13, u'lineage4.6.1.2': 5, u'lineage2.2': 219, u'lineage4.5': 8, u'lineage2.1': 1, u'lineage4.3': 200}	{'lineage2.': 356, 'lineage4.': 443, 'lineage3.': 74}	3	{0: {u'lineage4': 443, u'lineage3': 74, u'lineage2': 356}, 1: {u'1': 1, u'3': 391, u'2': 368, u'5': 8, u'4': 2, u'6': 29}, 2: {u'1': 168, u'3': 151, u'2': 12, u'4': 40}, 3: {u'2': 31}, 4: {u'1': 7}}	3	6
1120	Cluster415_6:Cluster7435_3	Rv0682:Rv0668	MDR	15	0.37949	{u'lineage2.2.1': 9, u'lineage2.2': 9, u'lineage4.2.1': 3, u'lineage4.3': 1}	{'lineage2.': 18, 'lineage4.': 4}	2	{0: {u'lineage4': 4, u'lineage2': 18}, 1: {u'3': 1, u'2': 21}, 2: {u'1': 12}}	2	2
1121	Cluster415_6:Cluster7435_4	Rv0682:Rv0668	MDR	106	1.43972	{u'lineage3': 2, u'lineage4.3.4.2': 1, u'lineage2.2.1': 53, u'lineage2.2': 59, u'lineage4.3.4': 1, u'lineage4.2.1': 4, u'lineage4.3.3': 2, u'lineage4.3': 7}	{'lineage2.': 112, 'lineage4.': 15, 'lineage3.': 2}	3	{0: {u'lineage4': 15, u'lineage3': 2, u'lineage2': 112}, 1: {u'3': 11, u'2': 116}, 2: {u'1': 57, u'3': 2, u'4': 2}, 3: {u'2': 1}}	3	3
1122	Cluster415_7:Cluster7435_1	Rv0682:Rv0668	MDR	4	2.19722	{}	{}	0	{}	1	1
1123	Cluster415_7:Cluster7435_2	Rv0682:Rv0668	MDR	2	1.60944	{}	{}	0	{}	1	1
1124	Cluster415_7:Cluster7435_4	Rv0682:Rv0668	MDR	34	4.23411	{u'lineage4.3.4.2.1': 1}	{'lineage4.': 1}	1	{0: {u'lineage4': 1}, 1: {u'3': 1}, 2: {u'4': 1}, 3: {u'2': 1}, 4: {u'1': 1}}	1	1
1125	Cluster415_8:Cluster7435_1	Rv0682:Rv0668	MDR	10	3.04452	{u'lineage2.2.1': 10, u'lineage2.2': 10}	{'lineage2.': 20}	1	{0: {u'lineage2': 20}, 1: {u'2': 20}, 2: {u'1': 10}}	1	1
1126	Cluster415_8:Cluster7435_4	Rv0682:Rv0668	MDR	35	4.26268	{u'lineage2.2.1': 35, u'lineage2.2': 35}	{'lineage2.': 70}	1	{0: {u'lineage2': 70}, 1: {u'2': 70}, 2: {u'1': 35}}	1	1
1127	Cluster415_9:Cluster7435_1	Rv0682:Rv0668	MDR	2	1.60944	{u'lineage2.2.1': 2, u'lineage2.2': 2}	{'lineage2.': 4}	1	{0: {u'lineage2': 4}, 1: {u'2': 4}, 2: {u'1': 2}}	1	1
1128	Cluster415_9:Cluster7435_2	Rv0682:Rv0668	MDR	10	1.84583	{u'lineage4.5': 1, u'lineage4.3.3': 1, u'lineage4.3': 1}	{'lineage4.': 3}	1	{0: {u'lineage4': 3}, 1: {u'3': 2, u'5': 1}, 2: {u'3': 1}}	2	2
1129	Cluster491_1:Cluster893_13	Rv0006:Rv0667	MDR	8	2.83321	{u'lineage4.3.3': 8, u'lineage4.3': 8}	{'lineage4.': 16}	1	{0: {u'lineage4': 16}, 1: {u'3': 16}, 2: {u'3': 8}}	1	1
1130	Cluster491_1:Cluster893_4	Rv0006:Rv0667	MDR	1	1.09861	{}	{}	0	{}	1	1
1131	Cluster491_1:Cluster893_5	Rv0006:Rv0667	MDR	11	3.13549	{u'lineage4.3.4.2.1': 1, u'lineage4.3.4.2': 1, u'lineage4.3': 1, u'lineage2.2.1': 1, u'lineage2.2': 1, u'lineage4.1': 8, u'lineage4.3.4': 1}	{'lineage2.': 2, 'lineage4.': 12}	2	{0: {u'lineage4': 12, u'lineage2': 2}, 1: {u'1': 8, u'3': 4, u'2': 2}, 2: {u'1': 1, u'4': 3}, 3: {u'2': 2}, 4: {u'1': 1}}	2	3
1132	Cluster491_1:Cluster893_6	Rv0006:Rv0667	MDR	3	1.94591	{}	{}	0	{}	1	1
1133	Cluster491_1:Cluster893_7	Rv0006:Rv0667	MDR	1	1.09861	{u'lineage1': 1, u'lineage1.1': 1, u'lineage1.1.3': 1}	{'lineage1.': 3}	1	{0: {u'lineage1': 3}, 1: {u'1': 2}, 2: {u'3': 1}}	1	1
1134	Cluster491_1:Cluster893_8	Rv0006:Rv0667	MDR	9	2.94444	{u'lineage4.3.3': 9, u'lineage4.3': 9}	{'lineage4.': 18}	1	{0: {u'lineage4': 18}, 1: {u'3': 18}, 2: {u'3': 9}}	1	1
1135	Cluster491_10:Cluster893_10	Rv0006:Rv0667	MDR	8	2.83321	{u'lineage2.2': 8}	{'lineage2.': 8}	1	{0: {u'lineage2': 8}, 1: {u'2': 8}}	1	1
1136	Cluster491_10:Cluster893_11	Rv0006:Rv0667	MDR	4	2.19722	{u'lineage2.2': 3, u'lineage4.1': 1}	{'lineage2.': 3, 'lineage4.': 1}	2	{0: {u'lineage4': 1, u'lineage2': 3}, 1: {u'1': 1, u'2': 3}}	2	2
1137	Cluster491_10:Cluster893_12	Rv0006:Rv0667	MDR	4	2.19722	{u'lineage2.2': 4}	{'lineage2.': 4}	1	{0: {u'lineage2': 4}, 1: {u'2': 4}}	1	1
1138	Cluster491_10:Cluster893_13	Rv0006:Rv0667	MDR	1	1.09861	{u'lineage4.3.3': 1, u'lineage4.3': 1}	{'lineage4.': 2}	1	{0: {u'lineage4': 2}, 1: {u'3': 2}, 2: {u'3': 1}}	1	1
1139	Cluster491_10:Cluster893_2	Rv0006:Rv0667	MDR	2	1.60944	{u'lineage2.2': 2}	{'lineage2.': 2}	1	{0: {u'lineage2': 2}, 1: {u'2': 2}}	1	1
1140	Cluster491_10:Cluster893_4	Rv0006:Rv0667	MDR	18	2.45674	{}	{}	0	{}	1	1
1141	Cluster491_10:Cluster893_5	Rv0006:Rv0667	MDR	52	2.64921	{u'lineage4.3.4.2': 1, u'lineage2.2.1': 6, u'lineage2.2': 32, u'lineage4.3.4': 1, u'lineage3': 6, u'lineage4.1.2.1': 1, u'lineage4.1': 11, u'lineage4.3': 3}	{'lineage2.': 38, 'lineage4.': 17, 'lineage3.': 6}	3	{0: {u'lineage4': 17, u'lineage3': 6, u'lineage2': 38}, 1: {u'1': 12, u'3': 5, u'2': 38}, 2: {u'1': 6, u'2': 1, u'4': 2}, 3: {u'1': 1, u'2': 1}}	3	3
1142	Cluster491_10:Cluster893_7	Rv0006:Rv0667	MDR	3	1.94591	{u'lineage1.2.1': 1, u'lineage1': 3, u'lineage1.1': 1}	{'lineage1.': 5}	1	{0: {u'lineage1': 5}, 1: {u'1': 1, u'2': 1}, 2: {u'1': 1}}	2	2
1143	Cluster491_10:Cluster893_8	Rv0006:Rv0667	MDR	1	1.09861	{u'lineage4.3.3': 1, u'lineage4.3': 1}	{'lineage4.': 2}	1	{0: {u'lineage4': 2}, 1: {u'3': 2}, 2: {u'3': 1}}	1	1
1144	Cluster491_10:Cluster893_9	Rv0006:Rv0667	MDR	10	1.22378	{u'lineage2.2.1': 2, u'lineage2.2': 7, u'lineage4.1': 1, u'lineage4.2.1': 2}	{'lineage2.': 9, 'lineage4.': 3}	2	{0: {u'lineage4': 3, u'lineage2': 9}, 1: {u'1': 1, u'2': 11}, 2: {u'1': 4}}	2	2
1145	Cluster491_11:Cluster893_11	Rv0006:Rv0667	MDR	4	0.847298	{u'lineage4.1': 4}	{'lineage4.': 4}	1	{0: {u'lineage4': 4}, 1: {u'1': 4}}	1	1
1146	Cluster491_11:Cluster893_5	Rv0006:Rv0667	MDR	10	0.76214	{u'lineage4.1.1.3': 2, u'lineage2.2.1': 4, u'lineage2.2': 5, u'lineage4.1.2.1': 2, u'lineage4.1': 4, u'lineage4.2.1': 1}	{'lineage2.': 9, 'lineage4.': 9}	2	{0: {u'lineage4': 9, u'lineage2': 9}, 1: {u'1': 8, u'2': 10}, 2: {u'1': 7, u'2': 2}, 3: {u'1': 2, u'3': 2}}	2	2
1147	Cluster491_11:Cluster893_7	Rv0006:Rv0667	MDR	1	1.09861	{u'lineage1': 1, u'lineage1.1': 1}	{'lineage1.': 2}	1	{0: {u'lineage1': 2}, 1: {u'1': 1}}	1	1
1148	Cluster491_2:Cluster893_10	Rv0006:Rv0667	MDR	1	1.09861	{u'lineage4.1': 1, u'lineage4.1.1.3': 1}	{'lineage4.': 2}	1	{0: {u'lineage4': 2}, 1: {u'1': 2}, 2: {u'1': 1}, 3: {u'3': 1}}	1	1
1149	Cluster491_2:Cluster893_12	Rv0006:Rv0667	MDR	5	2.3979	{u'lineage4.1': 5, u'lineage4.1.1.3': 5}	{'lineage4.': 10}	1	{0: {u'lineage4': 10}, 1: {u'1': 10}, 2: {u'1': 5}, 3: {u'3': 5}}	1	1
1150	Cluster491_2:Cluster893_5	Rv0006:Rv0667	MDR	11	3.13549	{u'lineage4.1': 11, u'lineage4.1.1.3': 11}	{'lineage4.': 22}	1	{0: {u'lineage4': 22}, 1: {u'1': 22}, 2: {u'1': 11}, 3: {u'3': 11}}	1	1
1151	Cluster491_2:Cluster893_9	Rv0006:Rv0667	MDR	4	2.19722	{u'lineage2.2.1': 1, u'lineage2.2': 1, u'lineage4.1': 3, u'lineage4.1.1.3': 3}	{'lineage2.': 2, 'lineage4.': 6}	2	{0: {u'lineage4': 6, u'lineage2': 2}, 1: {u'1': 6, u'2': 2}, 2: {u'1': 4}, 3: {u'3': 3}}	2	2
1152	Cluster491_3:Cluster893_1	Rv0006:Rv0667	MDR	12	0.998529	{u'lineage4.6.1.2': 9, u'lineage4.6.1': 12}	{'lineage4.': 21}	1	{0: {u'lineage4': 21}, 1: {u'6': 21}, 2: {u'1': 21}, 3: {u'2': 9}}	1	1
1153	Cluster491_3:Cluster893_10	Rv0006:Rv0667	MDR	4	0.847298	{u'lineage2.2.1': 2, u'lineage2.2': 3}	{'lineage2.': 5}	1	{0: {u'lineage2': 5}, 1: {u'2': 5}, 2: {u'1': 2}}	1	1
1154	Cluster491_3:Cluster893_11	Rv0006:Rv0667	MDR	3	1.94591	{u'lineage2.2.1': 1, u'lineage2.2': 2}	{'lineage2.': 3}	1	{0: {u'lineage2': 3}, 1: {u'2': 3}, 2: {u'1': 1}}	1	1
1155	Cluster491_3:Cluster893_12	Rv0006:Rv0667	MDR	31	2.4681	{u'lineage2.2.1': 24, u'lineage2.2': 29}	{'lineage2.': 53}	1	{0: {u'lineage2': 53}, 1: {u'2': 53}, 2: {u'1': 24}}	1	1
1156	Cluster491_3:Cluster893_13	Rv0006:Rv0667	MDR	5	2.3979	{u'lineage4.3.3': 5, u'lineage4.3': 5}	{'lineage4.': 10}	1	{0: {u'lineage4': 10}, 1: {u'3': 10}, 2: {u'3': 5}}	1	1
1157	Cluster491_3:Cluster893_2	Rv0006:Rv0667	MDR	4	0.847298	{u'lineage2.2.1': 3, u'lineage2.2': 3, u'lineage4.1': 1, u'lineage4.1.1.3': 1}	{'lineage2.': 6, 'lineage4.': 2}	2	{0: {u'lineage4': 2, u'lineage2': 6}, 1: {u'1': 2, u'2': 6}, 2: {u'1': 4}, 3: {u'3': 1}}	2	2
1158	Cluster491_3:Cluster893_3	Rv0006:Rv0667	MDR	25	2.79321	{u'lineage2.2.1': 16, u'lineage2.2': 18, u'lineage4.4.2': 1}	{'lineage2.': 34, 'lineage4.': 1}	2	{0: {u'lineage4': 1, u'lineage2': 34}, 1: {u'2': 34, u'4': 1}, 2: {u'1': 16, u'2': 1}}	2	2
1159	Cluster491_3:Cluster893_4	Rv0006:Rv0667	MDR	23	2.70805	{}	{}	0	{}	1	1
1160	Cluster491_3:Cluster893_5	Rv0006:Rv0667	MDR	247	3.46782	{u'lineage3': 16, u'lineage4.3.4.2': 5, u'lineage2.2.1': 117, u'lineage2.2': 126, u'lineage4.3.4': 5, u'lineage4.3.4.2.1': 5, u'lineage4.2.1': 24, u'lineage4.6.2': 1, u'lineage4.5': 1, u'lineage4.1': 13, u'lineage4.1.2.1': 5, u'lineage4.1.1.3': 1, u'lineage4.3': 14, u'lineage4.6.2.2': 1}	{'lineage2.': 243, 'lineage4.': 75, 'lineage3.': 16}	3	{0: {u'lineage4': 75, u'lineage3': 16, u'lineage2': 243}, 1: {u'1': 19, u'3': 29, u'2': 267, u'5': 1, u'6': 2}, 2: {u'1': 142, u'2': 7, u'4': 15}, 3: {u'1': 5, u'3': 1, u'2': 11}, 4: {u'1': 5}}	3	5
1161	Cluster491_3:Cluster893_6	Rv0006:Rv0667	MDR	18	3.61092	{}	{}	0	{}	1	1
1162	Cluster491_3:Cluster893_7	Rv0006:Rv0667	MDR	5	2.3979	{u'lineage1': 5, u'lineage1.2.1': 2, u'lineage1.1.1': 1, u'lineage1.1': 3}	{'lineage1.': 11}	1	{0: {u'lineage1': 11}, 1: {u'1': 4, u'2': 2}, 2: {u'1': 3}}	2	2
1163	Cluster491_3:Cluster893_8	Rv0006:Rv0667	MDR	24	1.81529	{u'lineage4.3.3': 24, u'lineage4.3': 24}	{'lineage4.': 48}	1	{0: {u'lineage4': 48}, 1: {u'3': 48}, 2: {u'3': 24}}	1	1
1164	Cluster491_3:Cluster893_9	Rv0006:Rv0667	MDR	34	2.56495	{u'lineage2.2.1': 28, u'lineage2.2': 31, u'lineage4.1': 1}	{'lineage2.': 59, 'lineage4.': 1}	2	{0: {u'lineage4': 1, u'lineage2': 59}, 1: {u'1': 1, u'2': 59}, 2: {u'1': 28}}	2	2
1165	Cluster491_4:Cluster893_4	Rv0006:Rv0667	MDR	30	-2.06142	{}	{}	0	{}	1	1
1166	Cluster491_4:Cluster893_5	Rv0006:Rv0667	MDR	314	-2.66485	{u'lineage2.2.1': 149, u'lineage2.2': 161, u'lineage2.1': 1, u'lineage4.3.4': 8, u'lineage3': 41, u'lineage4.3.4.2.1': 3, u'lineageBOV_AFRI': 1, u'lineage4.1.1.3': 11, u'lineage4.4.2': 1, u'lineage4.6.2.2': 4, u'lineage4.3.4.2': 7, u'lineage4.2.1': 10, u'lineage4.6.2': 4, u'lineage4.5': 5, u'lineage4.1.2.1': 11, u'lineage4.1': 46, u'lineage4.3': 28}	{'lineage2.': 311, 'lineage4.': 138, 'lineage3.': 41}	3	{0: {u'lineage4': 138, u'lineageBOV_AFRI': 1, u'lineage3': 41, u'lineage2': 311}, 1: {u'1': 69, u'3': 46, u'2': 320, u'5': 5, u'4': 1, u'6': 8}, 2: {u'1': 170, u'2': 20, u'4': 18}, 3: {u'1': 11, u'3': 11, u'2': 14}, 4: {u'1': 3}}	4	6
1167	Cluster491_4:Cluster893_7	Rv0006:Rv0667	MDR	111	-3.43399	{u'lineage1.2.1': 7, u'lineage1': 111, u'lineage1.1': 87, u'lineage1.1.3': 4}	{'lineage1.': 209}	1	{0: {u'lineage1': 209}, 1: {u'1': 91, u'2': 7}, 2: {u'1': 7, u'3': 4}}	2	2
1168	Cluster491_4:Cluster893_8	Rv0006:Rv0667	MDR	17	-2.3979	{u'lineage4.3.3': 17, u'lineage4.3': 17}	{'lineage4.': 34}	1	{0: {u'lineage4': 34}, 1: {u'3': 34}, 2: {u'3': 17}}	1	1
1169	Cluster491_5:Cluster893_11	Rv0006:Rv0667	MDR	1	1.09861	{u'lineage2.2': 1}	{'lineage2.': 1}	1	{0: {u'lineage2': 1}, 1: {u'2': 1}}	1	1
1170	Cluster491_5:Cluster893_5	Rv0006:Rv0667	MDR	6	-0.587787	{u'lineage2.2.1': 2, u'lineage2.2': 2, u'lineage4.1': 2, u'lineage4.3': 1}	{'lineage2.': 4, 'lineage4.': 3}	2	{0: {u'lineage4': 3, u'lineage2': 4}, 1: {u'1': 2, u'3': 1, u'2': 4}, 2: {u'1': 2}}	2	3
1171	Cluster491_5:Cluster893_7	Rv0006:Rv0667	MDR	1	1.09861	{u'lineage1': 1, u'lineage1.1': 1}	{'lineage1.': 2}	1	{0: {u'lineage1': 2}, 1: {u'1': 1}}	1	1
1172	Cluster491_5:Cluster893_8	Rv0006:Rv0667	MDR	8	2.83321	{u'lineage4.3.3': 8, u'lineage4.3': 8}	{'lineage4.': 16}	1	{0: {u'lineage4': 16}, 1: {u'3': 16}, 2: {u'3': 8}}	1	1
1173	Cluster491_6:Cluster893_5	Rv0006:Rv0667	MDR	5	2.3979	{u'lineage2.2': 1, u'lineage4.1.2.1': 1, u'lineage4.1': 1, u'lineage3': 1, u'lineage4.3': 2}	{'lineage2.': 1, 'lineage4.': 4, 'lineage3.': 1}	3	{0: {u'lineage4': 4, u'lineage3': 1, u'lineage2': 1}, 1: {u'1': 2, u'3': 2, u'2': 1}, 2: {u'2': 1}, 3: {u'1': 1}}	3	3
1174	Cluster491_6:Cluster893_8	Rv0006:Rv0667	MDR	4	2.19722	{u'lineage4.3.3': 4, u'lineage4.3': 4}	{'lineage4.': 8}	1	{0: {u'lineage4': 8}, 1: {u'3': 8}, 2: {u'3': 4}}	1	1
1175	Cluster491_6:Cluster893_9	Rv0006:Rv0667	MDR	1	1.09861	{u'lineage2.2': 1}	{'lineage2.': 1}	1	{0: {u'lineage2': 1}, 1: {u'2': 1}}	1	1
1176	Cluster491_7:Cluster893_11	Rv0006:Rv0667	MDR	1	1.09861	{u'lineage4.3.4.2.1': 1, u'lineage4.3.4.2': 1, u'lineage4.3.4': 1, u'lineage4.3': 1}	{'lineage4.': 4}	1	{0: {u'lineage4': 4}, 1: {u'3': 4}, 2: {u'4': 3}, 3: {u'2': 2}, 4: {u'1': 1}}	1	1
1177	Cluster491_7:Cluster893_5	Rv0006:Rv0667	MDR	9	1.09861	{u'lineage4.3.4.2': 3, u'lineage2.2.1': 2, u'lineage2.2': 2, u'lineage4.3.4': 3, u'lineage4.3.4.2.1': 2, u'lineage3': 3, u'lineage4.1': 1, u'lineage4.3': 3}	{'lineage2.': 4, 'lineage4.': 12, 'lineage3.': 3}	3	{0: {u'lineage4': 12, u'lineage3': 3, u'lineage2': 4}, 1: {u'1': 1, u'3': 11, u'2': 4}, 2: {u'1': 2, u'4': 8}, 3: {u'2': 5}, 4: {u'1': 2}}	3	3
1178	Cluster491_7:Cluster893_8	Rv0006:Rv0667	MDR	1	1.09861	{u'lineage4.3.3': 1, u'lineage4.3': 1}	{'lineage4.': 2}	1	{0: {u'lineage4': 2}, 1: {u'3': 2}, 2: {u'3': 1}}	1	1
1179	Cluster491_8:Cluster893_10	Rv0006:Rv0667	MDR	1	1.09861	{u'lineage2.2.1': 1, u'lineage2.2': 1}	{'lineage2.': 2}	1	{0: {u'lineage2': 2}, 1: {u'2': 2}, 2: {u'1': 1}}	1	1
1180	Cluster491_8:Cluster893_12	Rv0006:Rv0667	MDR	1	1.09861	{u'lineage4.1.2.1': 1, u'lineage4.1': 1}	{'lineage4.': 2}	1	{0: {u'lineage4': 2}, 1: {u'1': 2}, 2: {u'2': 1}, 3: {u'1': 1}}	1	1
1181	Cluster491_8:Cluster893_5	Rv0006:Rv0667	MDR	15	1.27297	{u'lineage2.2.1': 9, u'lineage2.2': 10, u'lineage4.1.2.1': 3, u'lineage4.1': 4, u'lineage3': 1}	{'lineage2.': 19, 'lineage4.': 7, 'lineage3.': 1}	3	{0: {u'lineage4': 7, u'lineage3': 1, u'lineage2': 19}, 1: {u'1': 7, u'2': 19}, 2: {u'1': 9, u'2': 3}, 3: {u'1': 3}}	3	3
1182	Cluster491_8:Cluster893_8	Rv0006:Rv0667	MDR	2	1.60944	{u'lineage4.3.3': 2, u'lineage4.3': 2}	{'lineage4.': 4}	1	{0: {u'lineage4': 4}, 1: {u'3': 4}, 2: {u'3': 2}}	1	1
1183	Cluster491_8:Cluster893_9	Rv0006:Rv0667	MDR	1	1.09861	{u'lineage4.1.2.1': 1, u'lineage4.1': 1}	{'lineage4.': 2}	1	{0: {u'lineage4': 2}, 1: {u'1': 2}, 2: {u'2': 1}, 3: {u'1': 1}}	1	1
1184	Cluster491_9:Cluster893_13	Rv0006:Rv0667	MDR	64	4.85981	{u'lineage4.3.3': 64, u'lineage4.3': 64}	{'lineage4.': 128}	1	{0: {u'lineage4': 128}, 1: {u'3': 128}, 2: {u'3': 64}}	1	1
1185	Cluster1116_1:Cluster893_5	Rv0006:Rv1908c	MDR	82	-2.46549	{u'lineage2.2.1': 55, u'lineage2.2': 64, u'lineage2.1': 1, u'lineageBOV_AFRI': 1, u'lineage3': 15}	{'lineage2.': 120, 'lineage3.': 15}	2	{0: {u'lineageBOV_AFRI': 1, u'lineage3': 15, u'lineage2': 120}, 1: {u'1': 1, u'2': 119}, 2: {u'1': 55}}	3	3
1186	Cluster1116_1:Cluster893_7	Rv0006:Rv1908c	MDR	53	-3.02529	{u'lineage1': 53, u'lineage1.2.1': 3, u'lineage1.1.1': 1, u'lineage1.1': 40, u'lineage1.1.3': 1}	{'lineage1.': 98}	1	{0: {u'lineage1': 98}, 1: {u'1': 42, u'2': 3}, 2: {u'1': 4, u'3': 1}}	2	2
1187	Cluster1116_2:Cluster893_10	Rv0006:Rv1908c	MDR	1	1.09861	{}	{}	0	{}	1	1
1188	Cluster1116_2:Cluster893_3	Rv0006:Rv1908c	MDR	1	1.09861	{}	{}	0	{}	1	1
1189	Cluster1116_2:Cluster893_4	Rv0006:Rv1908c	MDR	17	-2.3979	{}	{}	0	{}	1	1
1190	Cluster1116_2:Cluster893_5	Rv0006:Rv1908c	MDR	87	-1.12915	{u'lineage4.4.2': 1, u'lineage4.3.4.2': 6, u'lineage4.6.2': 3, u'lineage4.3.4': 7, u'lineage4.3.4.2.1': 3, u'lineage4.2.1': 5, u'lineage4.5': 5, u'lineage4.1': 29, u'lineage4.1.2.1': 8, u'lineage4.1.1.3': 6, u'lineage4.3': 23, u'lineage4.6.2.2': 3}	{'lineage4.': 99}	1	{0: {u'lineage4': 99}, 1: {u'1': 43, u'3': 39, u'2': 5, u'5': 5, u'4': 1, u'6': 6}, 2: {u'1': 11, u'2': 15, u'4': 16}, 3: {u'1': 8, u'3': 6, u'2': 12}, 4: {u'1': 3}}	6	6
1191	Cluster1116_3:Cluster893_10	Rv0006:Rv1908c	MDR	6	2.56495	{u'lineage2.2.1': 1, u'lineage2.2': 6}	{'lineage2.': 7}	1	{0: {u'lineage2': 7}, 1: {u'2': 7}, 2: {u'1': 1}}	1	1
1192	Cluster1116_3:Cluster893_11	Rv0006:Rv1908c	MDR	5	2.3979	{u'lineage2.2': 3, u'lineage3': 2}	{'lineage2.': 3, 'lineage3.': 2}	2	{0: {u'lineage3': 2, u'lineage2': 3}, 1: {u'2': 3}}	2	2
1193	Cluster1116_3:Cluster893_12	Rv0006:Rv1908c	MDR	10	3.04452	{u'lineage2.2.1': 5, u'lineage2.2': 10}	{'lineage2.': 15}	1	{0: {u'lineage2': 15}, 1: {u'2': 15}, 2: {u'1': 5}}	1	1
1194	Cluster1116_3:Cluster893_2	Rv0006:Rv1908c	MDR	2	1.60944	{u'lineage2.2.1': 1, u'lineage2.2': 2}	{'lineage2.': 3}	1	{0: {u'lineage2': 3}, 1: {u'2': 3}, 2: {u'1': 1}}	1	1
1195	Cluster1116_3:Cluster893_3	Rv0006:Rv1908c	MDR	8	2.83321	{u'lineage2.2.1': 7, u'lineage2.2': 8}	{'lineage2.': 15}	1	{0: {u'lineage2': 15}, 1: {u'2': 15}, 2: {u'1': 7}}	1	1
1196	Cluster1116_3:Cluster893_5	Rv0006:Rv1908c	MDR	100	1.95727	{u'lineage2.2.1': 62, u'lineage2.2': 83, u'lineage4.1': 1, u'lineage3': 15}	{'lineage2.': 145, 'lineage4.': 1, 'lineage3.': 15}	3	{0: {u'lineage4': 1, u'lineage3': 15, u'lineage2': 145}, 1: {u'1': 1, u'2': 145}, 2: {u'1': 62}}	3	3
1197	Cluster1116_3:Cluster893_9	Rv0006:Rv1908c	MDR	21	2.61496	{u'lineage2.2.1': 18, u'lineage2.2': 21}	{'lineage2.': 39}	1	{0: {u'lineage2': 39}, 1: {u'2': 39}, 2: {u'1': 18}}	1	1
1198	Cluster1116_4:Cluster893_1	Rv0006:Rv1908c	MDR	7	1.46634	{u'lineage4.6.1.2': 5, u'lineage4.6.1': 7}	{'lineage4.': 12}	1	{0: {u'lineage4': 12}, 1: {u'6': 12}, 2: {u'1': 12}, 3: {u'2': 5}}	1	1
1199	Cluster1116_4:Cluster893_10	Rv0006:Rv1908c	MDR	1	1.09861	{u'lineage4.1': 1, u'lineage4.1.1.3': 1}	{'lineage4.': 2}	1	{0: {u'lineage4': 2}, 1: {u'1': 2}, 2: {u'1': 1}, 3: {u'3': 1}}	1	1
1200	Cluster1116_4:Cluster893_11	Rv0006:Rv1908c	MDR	5	2.3979	{u'lineage4.3.4.2.1': 1, u'lineage4.1': 3, u'lineage4.3.4': 1, u'lineage4.3': 1, u'lineage4.3.4.2': 1}	{'lineage4.': 7}	1	{0: {u'lineage4': 7}, 1: {u'1': 3, u'3': 4}, 2: {u'4': 3}, 3: {u'2': 2}, 4: {u'1': 1}}	2	2
1201	Cluster1116_4:Cluster893_12	Rv0006:Rv1908c	MDR	6	1.29928	{u'lineage4.1.2.1': 1, u'lineage4.1': 6, u'lineage4.1.1.3': 4}	{'lineage4.': 11}	1	{0: {u'lineage4': 11}, 1: {u'1': 11}, 2: {u'1': 4, u'2': 1}, 3: {u'1': 1, u'3': 4}}	2	2
1202	Cluster1116_4:Cluster893_13	Rv0006:Rv1908c	MDR	64	4.85981	{u'lineage4.3.3': 64, u'lineage4.3': 64}	{'lineage4.': 128}	1	{0: {u'lineage4': 128}, 1: {u'3': 128}, 2: {u'3': 64}}	1	1
1203	Cluster1116_4:Cluster893_2	Rv0006:Rv1908c	MDR	1	1.09861	{u'lineage4.1': 1, u'lineage4.1.1.3': 1}	{'lineage4.': 2}	1	{0: {u'lineage4': 2}, 1: {u'1': 2}, 2: {u'1': 1}, 3: {u'3': 1}}	1	1
1204	Cluster1116_4:Cluster893_3	Rv0006:Rv1908c	MDR	2	1.60944	{}	{}	0	{}	1	1
1205	Cluster1116_4:Cluster893_4	Rv0006:Rv1908c	MDR	22	2.66259	{}	{}	0	{}	1	1
1206	Cluster1116_4:Cluster893_5	Rv0006:Rv1908c	MDR	109	1.96685	{u'lineage4.3.4.2': 6, u'lineage4.6.2': 1, u'lineage4.1.1.3': 13, u'lineage4.3.4.2.1': 5, u'lineage4.2.1': 10, u'lineage4.3.4': 8, u'lineage4.1.2.1': 9, u'lineage4.1': 47, u'lineage4.3': 20, u'lineage4.6.2.2': 1}	{'lineage4.': 120}	1	{0: {u'lineage4': 120}, 1: {u'1': 69, u'3': 39, u'2': 10, u'6': 2}, 2: {u'1': 23, u'2': 11, u'4': 19}, 3: {u'1': 9, u'3': 13, u'2': 12}, 4: {u'1': 5}}	4	4
1207	Cluster1116_4:Cluster893_6	Rv0006:Rv1908c	MDR	14	3.3673	{}	{}	0	{}	1	1
1208	Cluster1116_4:Cluster893_8	Rv0006:Rv1908c	MDR	47	2.54273	{u'lineage4.3.3': 47, u'lineage4.3': 47}	{'lineage4.': 94}	1	{0: {u'lineage4': 94}, 1: {u'3': 94}, 2: {u'3': 47}}	1	1
1209	Cluster1116_4:Cluster893_9	Rv0006:Rv1908c	MDR	11	3.13549	{u'lineage4.1.2.1': 3, u'lineage4.1': 8, u'lineage4.2.1': 2, u'lineage4.1.1.3': 2}	{'lineage4.': 15}	1	{0: {u'lineage4': 15}, 1: {u'1': 13, u'2': 2}, 2: {u'1': 4, u'2': 3}, 3: {u'1': 3, u'3': 2}}	2	2
1210	Cluster1116_5:Cluster893_5	Rv0006:Rv1908c	MDR	117	-2.32612	{u'lineage2.2.1': 90, u'lineage2.2': 94, u'lineage3': 23}	{'lineage2.': 184, 'lineage3.': 23}	2	{0: {u'lineage3': 23, u'lineage2': 184}, 1: {u'2': 184}, 2: {u'1': 90}}	2	2
1211	Cluster1116_5:Cluster893_7	Rv0006:Rv1908c	MDR	62	-3.18635	{u'lineage1.2.1': 6, u'lineage1': 62, u'lineage1.1': 49, u'lineage1.1.3': 3}	{'lineage1.': 120}	1	{0: {u'lineage1': 120}, 1: {u'1': 52, u'2': 6}, 2: {u'1': 6, u'3': 3}}	2	2
1212	Cluster1116_6:Cluster893_4	Rv0006:Rv1908c	MDR	12	-2.03688	{}	{}	0	{}	1	1
1213	Cluster1116_6:Cluster893_5	Rv0006:Rv1908c	MDR	24	-1.81529	{u'lineage2.2.1': 1, u'lineage4.6.2': 1, u'lineage4.2.1': 3, u'lineage4.3.4': 1, u'lineage4.1': 12, u'lineage4.1.2.1': 2, u'lineage4.1.1.3': 2, u'lineage4.3': 5, u'lineage4.6.2.2': 1}	{'lineage2.': 1, 'lineage4.': 27}	2	{0: {u'lineage4': 27, u'lineage2': 1}, 1: {u'1': 16, u'3': 6, u'2': 4, u'6': 2}, 2: {u'1': 6, u'2': 4, u'4': 1}, 3: {u'1': 2, u'3': 2, u'2': 1}}	2	4
1214	Cluster1116_7:Cluster893_10	Rv0006:Rv1908c	MDR	5	2.3979	{u'lineage2.2.1': 1, u'lineage2.2': 5}	{'lineage2.': 6}	1	{0: {u'lineage2': 6}, 1: {u'2': 6}, 2: {u'1': 1}}	1	1
1215	Cluster1116_7:Cluster893_11	Rv0006:Rv1908c	MDR	2	1.60944	{u'lineage2.2': 2}	{'lineage2.': 2}	1	{0: {u'lineage2': 2}, 1: {u'2': 2}}	1	1
1216	Cluster1116_7:Cluster893_12	Rv0006:Rv1908c	MDR	23	3.85015	{u'lineage2.2.1': 17, u'lineage2.2': 22}	{'lineage2.': 39}	1	{0: {u'lineage2': 39}, 1: {u'2': 39}, 2: {u'1': 17}}	1	1
1217	Cluster1116_7:Cluster893_2	Rv0006:Rv1908c	MDR	4	2.19722	{u'lineage2.2.1': 3, u'lineage2.2': 4}	{'lineage2.': 7}	1	{0: {u'lineage2': 7}, 1: {u'2': 7}, 2: {u'1': 3}}	1	1
1218	Cluster1116_7:Cluster893_3	Rv0006:Rv1908c	MDR	10	3.04452	{u'lineage2.2.1': 9, u'lineage2.2': 10}	{'lineage2.': 19}	1	{0: {u'lineage2': 19}, 1: {u'2': 19}, 2: {u'1': 9}}	1	1
1219	Cluster1116_7:Cluster893_5	Rv0006:Rv1908c	MDR	113	1.92601	{u'lineage2.2.1': 78, u'lineage2.2': 98, u'lineage4.1.2.1': 1, u'lineage3': 14}	{'lineage2.': 176, 'lineage4.': 1, 'lineage3.': 14}	3	{0: {u'lineage4': 1, u'lineage3': 14, u'lineage2': 176}, 1: {u'1': 1, u'2': 176}, 2: {u'1': 78, u'2': 1}, 3: {u'1': 1}}	3	3
1220	Cluster1116_7:Cluster893_7	Rv0006:Rv1908c	MDR	9	-0.200671	{u'lineage1': 9, u'lineage1.1': 6}	{'lineage1.': 15}	1	{0: {u'lineage1': 15}, 1: {u'1': 6}}	1	1
1221	Cluster1116_7:Cluster893_9	Rv0006:Rv1908c	MDR	23	2.70805	{u'lineage2.2.1': 17, u'lineage2.2': 23}	{'lineage2.': 40}	1	{0: {u'lineage2': 40}, 1: {u'2': 40}, 2: {u'1': 17}}	1	1
1222	Cluster1116_8:Cluster893_1	Rv0006:Rv1908c	MDR	4	0.847298	{u'lineage4.6.1.2': 2, u'lineage4.6.1': 4}	{'lineage4.': 6}	1	{0: {u'lineage4': 6}, 1: {u'6': 6}, 2: {u'1': 6}, 3: {u'2': 2}}	1	1
1223	Cluster1116_8:Cluster893_12	Rv0006:Rv1908c	MDR	2	1.60944	{u'lineage4.1': 1, u'lineage4.1.1.3': 1}	{'lineage4.': 2}	1	{0: {u'lineage4': 2}, 1: {u'1': 2}, 2: {u'1': 1}, 3: {u'3': 1}}	1	1
1224	Cluster1116_8:Cluster893_13	Rv0006:Rv1908c	MDR	15	3.43399	{u'lineage4.3.3': 15, u'lineage4.3': 15}	{'lineage4.': 30}	1	{0: {u'lineage4': 30}, 1: {u'3': 30}, 2: {u'3': 15}}	1	1
1225	Cluster1116_8:Cluster893_3	Rv0006:Rv1908c	MDR	4	2.19722	{u'lineage4.1': 2, u'lineage4.1.1.3': 2}	{'lineage4.': 4}	1	{0: {u'lineage4': 4}, 1: {u'1': 4}, 2: {u'1': 2}, 3: {u'3': 2}}	1	1
1226	Cluster1116_8:Cluster893_4	Rv0006:Rv1908c	MDR	17	1.82455	{}	{}	0	{}	1	1
1227	Cluster1116_8:Cluster893_5	Rv0006:Rv1908c	MDR	62	2.00148	{u'lineage4.3.4.2': 8, u'lineage4.1.1.3': 2, u'lineage4.3.4.2.1': 4, u'lineage4.2.1': 23, u'lineage4.3.4': 9, u'lineage4.1.2.1': 5, u'lineage4.1': 16, u'lineage4.3': 11}	{'lineage4.': 78}	1	{0: {u'lineage4': 78}, 1: {u'1': 23, u'3': 32, u'2': 23}, 2: {u'1': 25, u'2': 5, u'4': 21}, 3: {u'1': 5, u'3': 2, u'2': 12}, 4: {u'1': 4}}	3	3
1228	Cluster1116_8:Cluster893_6	Rv0006:Rv1908c	MDR	6	2.56495	{}	{}	0	{}	1	1
1229	Cluster1116_8:Cluster893_8	Rv0006:Rv1908c	MDR	31	1.5724	{u'lineage4.3.3': 31, u'lineage4.3': 30}	{'lineage4.': 61}	1	{0: {u'lineage4': 61}, 1: {u'3': 61}, 2: {u'3': 31}}	1	1
1230	Cluster1116_8:Cluster893_9	Rv0006:Rv1908c	MDR	1	1.09861	{u'lineage4.1': 1, u'lineage4.1.1.3': 1}	{'lineage4.': 2}	1	{0: {u'lineage4': 2}, 1: {u'1': 2}, 2: {u'1': 1}, 3: {u'3': 1}}	1	1
1231	Cluster1116_1:Cluster551_11	Rv3795:Rv1908c	MDR	3	0.510826	{u'lineage2.2.1': 3, u'lineage2.2': 3}	{'lineage2.': 6}	1	{0: {u'lineage2': 6}, 1: {u'2': 6}, 2: {u'1': 3}}	1	1
1232	Cluster1116_1:Cluster551_2	Rv3795:Rv1908c	MDR	1	1.09861	{u'lineage3': 1}	{'lineage3.': 1}	1	{0: {u'lineage3': 1}}	1	1
1233	Cluster1116_1:Cluster551_4	Rv3795:Rv1908c	MDR	1	1.09861	{u'lineage2.2.1': 1, u'lineage2.2': 1}	{'lineage2.': 2}	1	{0: {u'lineage2': 2}, 1: {u'2': 2}, 2: {u'1': 1}}	1	1
1234	Cluster1116_1:Cluster551_5	Rv3795:Rv1908c	MDR	61	-3.69718	{u'lineageBOV_AFRI': 1, u'lineage1.1.1': 1, u'lineage1.2.1': 3, u'lineage1': 60, u'lineage1.1': 44, u'lineage1.1.3': 2}	{'lineage1.': 110}	1	{0: {u'lineageBOV_AFRI': 1, u'lineage1': 110}, 1: {u'1': 47, u'2': 3}, 2: {u'1': 4, u'3': 2}}	2	2
1235	Cluster1116_1:Cluster551_9	Rv3795:Rv1908c	MDR	75	-2.55086	{u'lineage2.2.1': 48, u'lineage2.2': 56, u'lineage2.1': 1, u'lineage3': 17}	{'lineage2.': 105, 'lineage3.': 17}	2	{0: {u'lineage3': 17, u'lineage2': 105}, 1: {u'1': 1, u'2': 104}, 2: {u'1': 48}}	2	2
1236	Cluster1116_2:Cluster551_10	Rv3795:Rv1908c	MDR	15	3.43399	{}	{}	0	{}	1	1
1237	Cluster1116_2:Cluster551_11	Rv3795:Rv1908c	MDR	1	1.09861	{u'lineage4.1': 1}	{'lineage4.': 1}	1	{0: {u'lineage4': 1}, 1: {u'1': 1}}	1	1
1238	Cluster1116_2:Cluster551_9	Rv3795:Rv1908c	MDR	119	-2.34455	{u'lineage4.1.2.1': 10, u'lineage4.3.4.2': 6, u'lineage4.6.1.2': 3, u'lineage4.3.3': 11, u'lineage4.6.1': 10, u'lineage4.3.4': 7, u'lineage4.3.4.2.1': 2, u'lineage4.2.1': 6, u'lineage4.6.2': 3, u'lineage4.5': 5, u'lineage4.1': 30, u'lineage4.4.2': 1, u'lineage4.1.1.3': 6, u'lineage4.3': 35, u'lineage4.6.2.2': 3}	{'lineage4.': 138}	1	{0: {u'lineage4': 138}, 1: {u'1': 46, u'3': 61, u'2': 6, u'5': 5, u'4': 1, u'6': 19}, 2: {u'1': 25, u'3': 11, u'2': 17, u'4': 15}, 3: {u'1': 10, u'3': 6, u'2': 14}, 4: {u'1': 2}}	6	6
1239	Cluster1116_3:Cluster551_10	Rv3795:Rv1908c	MDR	5	2.3979	{u'lineage2.2.1': 4, u'lineage2.2': 5}	{'lineage2.': 9}	1	{0: {u'lineage2': 9}, 1: {u'2': 9}, 2: {u'1': 4}}	1	1
1240	Cluster1116_3:Cluster551_11	Rv3795:Rv1908c	MDR	28	2.36085	{u'lineage2.2.1': 22, u'lineage2.2': 25, u'lineage3': 2}	{'lineage2.': 47, 'lineage3.': 2}	2	{0: {u'lineage3': 2, u'lineage2': 47}, 1: {u'2': 47}, 2: {u'1': 22}}	2	2
1241	Cluster1116_3:Cluster551_2	Rv3795:Rv1908c	MDR	63	3.20275	{u'lineage2.2.1': 31, u'lineage2.2': 56, u'lineage3': 7}	{'lineage2.': 87, 'lineage3.': 7}	2	{0: {u'lineage3': 7, u'lineage2': 87}, 1: {u'2': 87}, 2: {u'1': 31}}	2	2
1242	Cluster1116_3:Cluster551_3	Rv3795:Rv1908c	MDR	6	2.56495	{u'lineage2.2.1': 1, u'lineage2.2': 6}	{'lineage2.': 7}	1	{0: {u'lineage2': 7}, 1: {u'2': 7}, 2: {u'1': 1}}	1	1
1243	Cluster1116_3:Cluster551_4	Rv3795:Rv1908c	MDR	5	1.09861	{u'lineage2.2.1': 5, u'lineage2.2': 5}	{'lineage2.': 10}	1	{0: {u'lineage2': 10}, 1: {u'2': 10}, 2: {u'1': 5}}	1	1
1244	Cluster1116_3:Cluster551_5	Rv3795:Rv1908c	MDR	5	0.336472	{u'lineage1': 5, u'lineage1.1.1': 1, u'lineage1.1': 4, u'lineage1.1.3': 1}	{'lineage1.': 11}	1	{0: {u'lineage1': 11}, 1: {u'1': 6}, 2: {u'1': 1, u'3': 1}}	2	2
1245	Cluster1116_3:Cluster551_6	Rv3795:Rv1908c	MDR	4	2.19722	{u'lineage2.2.1': 2, u'lineage2.2': 2, u'lineage3': 2}	{'lineage2.': 4, 'lineage3.': 2}	2	{0: {u'lineage3': 2, u'lineage2': 4}, 1: {u'2': 4}, 2: {u'1': 2}}	2	2
1246	Cluster1116_3:Cluster551_7	Rv3795:Rv1908c	MDR	6	2.56495	{u'lineage2.2.1': 6, u'lineage2.2': 6}	{'lineage2.': 12}	1	{0: {u'lineage2': 12}, 1: {u'2': 12}, 2: {u'1': 6}}	1	1
1247	Cluster1116_3:Cluster551_9	Rv3795:Rv1908c	MDR	25	0.902868	{u'lineage2.2.1': 15, u'lineage2.2': 18, u'lineage3': 7}	{'lineage2.': 33, 'lineage3.': 7}	2	{0: {u'lineage3': 7, u'lineage2': 33}, 1: {u'2': 33}, 2: {u'1': 15}}	2	2
1248	Cluster1116_4:Cluster551_1	Rv3795:Rv1908c	MDR	7	2.70805	{u'lineage4.2.1': 7}	{'lineage4.': 7}	1	{0: {u'lineage4': 7}, 1: {u'2': 7}, 2: {u'1': 7}}	1	1
1249	Cluster1116_4:Cluster551_10	Rv3795:Rv1908c	MDR	28	4.04305	{u'lineage4.6.2': 1, u'lineage4.3.3': 21, u'lineage4.1.2.1': 3, u'lineage4.1': 5, u'lineage4.3': 21, u'lineage4.6.2.2': 1}	{'lineage4.': 52}	1	{0: {u'lineage4': 52}, 1: {u'1': 8, u'3': 42, u'6': 2}, 2: {u'3': 21, u'2': 5}, 3: {u'1': 3, u'2': 1}}	3	3
1250	Cluster1116_4:Cluster551_11	Rv3795:Rv1908c	MDR	108	3.40595	{u'lineage4.6.1.2': 1, u'lineage4.3.3': 76, u'lineage4.6.1': 1, u'lineage4.1.2.1': 1, u'lineage4.1': 9, u'lineage4.3': 79}	{'lineage4.': 167}	1	{0: {u'lineage4': 167}, 1: {u'1': 10, u'3': 155, u'6': 2}, 2: {u'1': 2, u'3': 76, u'2': 1}, 3: {u'1': 1, u'2': 1}}	3	3
1251	Cluster1116_4:Cluster551_2	Rv3795:Rv1908c	MDR	58	2.27493	{u'lineage4.3.4.2.1': 1, u'lineage4.3': 3, u'lineage4.3.3': 3, u'lineage4.6.1': 2, u'lineage4.1': 25, u'lineage4.1.1.3': 20}	{'lineage4.': 54}	1	{0: {u'lineage4': 54}, 1: {u'1': 45, u'3': 7, u'6': 2}, 2: {u'1': 22, u'3': 3, u'4': 1}, 3: {u'3': 20, u'2': 1}, 4: {u'1': 1}}	3	3
1252	Cluster1116_4:Cluster551_3	Rv3795:Rv1908c	MDR	2	1.60944	{u'lineage4.2.1': 2}	{'lineage4.': 2}	1	{0: {u'lineage4': 2}, 1: {u'2': 2}, 2: {u'1': 2}}	1	1
1253	Cluster1116_4:Cluster551_6	Rv3795:Rv1908c	MDR	8	1.60944	{u'lineage4.3.3': 5, u'lineage4.3': 5}	{'lineage4.': 10}	1	{0: {u'lineage4': 10}, 1: {u'3': 10}, 2: {u'3': 5}}	1	1
1254	Cluster1116_4:Cluster551_7	Rv3795:Rv1908c	MDR	5	2.3979	{u'lineage4.6.1.2': 1, u'lineage4.3.3': 1, u'lineage4.6.1': 1, u'lineage4.1': 1, u'lineage4.3': 1}	{'lineage4.': 5}	1	{0: {u'lineage4': 5}, 1: {u'1': 1, u'3': 2, u'6': 2}, 2: {u'1': 2, u'3': 1}, 3: {u'2': 1}}	3	3
1255	Cluster1116_4:Cluster551_8	Rv3795:Rv1908c	MDR	4	2.19722	{u'lineage4.1': 1, u'lineage4.2.1': 1}	{'lineage4.': 2}	1	{0: {u'lineage4': 2}, 1: {u'1': 1, u'2': 1}, 2: {u'1': 1}}	2	2
1256	Cluster1116_4:Cluster551_9	Rv3795:Rv1908c	MDR	43	0.924259	{u'lineage4.3.4.2': 1, u'lineage4.6.1.2': 2, u'lineage4.3.3': 4, u'lineage4.6.1': 2, u'lineage4.3.4': 1, u'lineage4.3.4.2.1': 1, u'lineage4.2.1': 1, u'lineage4.1': 13, u'lineage4.1.2.1': 2, u'lineage4.1.1.3': 1, u'lineage4.3': 14}	{'lineage4.': 42}	1	{0: {u'lineage4': 42}, 1: {u'1': 16, u'3': 21, u'2': 1, u'6': 4}, 2: {u'1': 6, u'3': 4, u'2': 2, u'4': 3}, 3: {u'1': 2, u'3': 1, u'2': 4}, 4: {u'1': 1}}	4	4
1257	Cluster1116_5:Cluster551_11	Rv3795:Rv1908c	MDR	6	1.29928	{u'lineage2.2.1': 6, u'lineage2.2': 6}	{'lineage2.': 12}	1	{0: {u'lineage2': 12}, 1: {u'2': 12}, 2: {u'1': 6}}	1	1
1258	Cluster1116_5:Cluster551_5	Rv3795:Rv1908c	MDR	68	-3.28091	{u'lineage1.2.1': 6, u'lineage1': 68, u'lineage1.1': 51, u'lineage1.1.3': 4}	{'lineage1.': 129}	1	{0: {u'lineage1': 129}, 1: {u'1': 55, u'2': 6}, 2: {u'1': 6, u'3': 4}}	2	2
1259	Cluster1116_5:Cluster551_9	Rv3795:Rv1908c	MDR	119	-2.86	{u'lineage2.2.1': 84, u'lineage2.2': 90, u'lineage3': 29, u'lineage4.3': 1, u'lineage4.3.3': 1}	{'lineage2.': 174, 'lineage4.': 2, 'lineage3.': 29}	3	{0: {u'lineage4': 2, u'lineage3': 29, u'lineage2': 174}, 1: {u'3': 2, u'2': 174}, 2: {u'1': 84, u'3': 1}}	3	3
1260	Cluster1116_6:Cluster551_10	Rv3795:Rv1908c	MDR	1	1.09861	{}	{}	0	{}	1	1
1261	Cluster1116_6:Cluster551_9	Rv3795:Rv1908c	MDR	44	-2.47293	{u'lineage4.2.1': 3, u'lineage2.2.1': 1, u'lineage4.3.3': 3, u'lineage4.6.1': 1, u'lineage4.1.1.3': 3, u'lineage4.3.4': 1, u'lineage4.6.2': 1, u'lineage4.5': 1, u'lineage4.1.2.1': 4, u'lineage4.1': 15, u'lineage4.3': 8, u'lineage4.6.2.2': 1}	{'lineage2.': 1, 'lineage4.': 41}	2	{0: {u'lineage4': 41, u'lineage2': 1}, 1: {u'1': 22, u'3': 12, u'2': 4, u'5': 1, u'6': 3}, 2: {u'1': 8, u'3': 3, u'2': 6, u'4': 1}, 3: {u'1': 4, u'3': 3, u'2': 1}}	2	5
1262	Cluster1116_7:Cluster551_10	Rv3795:Rv1908c	MDR	19	2.51231	{u'lineage2.2.1': 10, u'lineage2.2': 19}	{'lineage2.': 29}	1	{0: {u'lineage2': 29}, 1: {u'2': 29}, 2: {u'1': 10}}	1	1
1263	Cluster1116_7:Cluster551_11	Rv3795:Rv1908c	MDR	34	3.10608	{u'lineage2.2.1': 31, u'lineage2.2': 33, u'lineage3': 1}	{'lineage2.': 64, 'lineage3.': 1}	2	{0: {u'lineage3': 1, u'lineage2': 64}, 1: {u'2': 64}, 2: {u'1': 31}}	2	2
1264	Cluster1116_7:Cluster551_2	Rv3795:Rv1908c	MDR	67	2.9139	{u'lineage2.2.1': 30, u'lineage2.2': 60, u'lineage3': 7}	{'lineage2.': 90, 'lineage3.': 7}	2	{0: {u'lineage3': 7, u'lineage2': 90}, 1: {u'2': 90}, 2: {u'1': 30}}	2	2
1265	Cluster1116_7:Cluster551_3	Rv3795:Rv1908c	MDR	2	1.60944	{u'lineage2.2.1': 1, u'lineage2.2': 2}	{'lineage2.': 3}	1	{0: {u'lineage2': 3}, 1: {u'2': 3}, 2: {u'1': 1}}	1	1
1266	Cluster1116_7:Cluster551_4	Rv3795:Rv1908c	MDR	5	2.3979	{u'lineage2.2.1': 5, u'lineage2.2': 4}	{'lineage2.': 9}	1	{0: {u'lineage2': 9}, 1: {u'2': 9}, 2: {u'1': 5}}	1	1
1267	Cluster1116_7:Cluster551_5	Rv3795:Rv1908c	MDR	10	-0.76214	{u'lineage1': 10, u'lineage1.1': 7, u'lineage1.1.3': 1}	{'lineage1.': 18}	1	{0: {u'lineage1': 18}, 1: {u'1': 8}, 2: {u'3': 1}}	1	1
1268	Cluster1116_7:Cluster551_6	Rv3795:Rv1908c	MDR	1	1.09861	{u'lineage2.2.1': 1, u'lineage2.2': 1}	{'lineage2.': 2}	1	{0: {u'lineage2': 2}, 1: {u'2': 2}, 2: {u'1': 1}}	1	1
1269	Cluster1116_7:Cluster551_7	Rv3795:Rv1908c	MDR	2	1.60944	{u'lineage2.2.1': 2, u'lineage2.2': 2}	{'lineage2.': 4}	1	{0: {u'lineage2': 4}, 1: {u'2': 4}, 2: {u'1': 2}}	1	1
1270	Cluster1116_7:Cluster551_8	Rv3795:Rv1908c	MDR	3	1.94591	{u'lineage2.2.1': 2, u'lineage2.2': 3}	{'lineage2.': 5}	1	{0: {u'lineage2': 5}, 1: {u'2': 5}, 2: {u'1': 2}}	1	1
1271	Cluster1116_7:Cluster551_9	Rv3795:Rv1908c	MDR	23	0.788457	{u'lineage2.2.1': 21, u'lineage2.2': 20, u'lineage4.1.2.1': 1, u'lineage3': 2}	{'lineage2.': 41, 'lineage4.': 1, 'lineage3.': 2}	3	{0: {u'lineage4': 1, u'lineage3': 2, u'lineage2': 41}, 1: {u'1': 1, u'2': 41}, 2: {u'1': 21, u'2': 1}, 3: {u'1': 1}}	3	3
1272	Cluster1116_8:Cluster551_1	Rv3795:Rv1908c	MDR	14	3.3673	{u'lineage4.2.1': 14}	{'lineage4.': 14}	1	{0: {u'lineage4': 14}, 1: {u'2': 14}, 2: {u'1': 14}}	1	1
1273	Cluster1116_8:Cluster551_10	Rv3795:Rv1908c	MDR	7	2.70805	{u'lineage4.3.3': 1, u'lineage4.1': 3, u'lineage4.3': 1, u'lineage4.2.1': 2}	{'lineage4.': 7}	1	{0: {u'lineage4': 7}, 1: {u'1': 3, u'3': 2, u'2': 2}, 2: {u'1': 2, u'3': 1}}	3	3
1274	Cluster1116_8:Cluster551_11	Rv3795:Rv1908c	MDR	52	2.37749	{u'lineage4.3.4.2': 1, u'lineage4.3.3': 29, u'lineage4.1.1.3': 2, u'lineage4.2.1': 1, u'lineage4.3.4': 1, u'lineage4.1.2.1': 1, u'lineage4.1': 7, u'lineage4.3': 29}	{'lineage4.': 71}	1	{0: {u'lineage4': 71}, 1: {u'1': 10, u'3': 60, u'2': 1}, 2: {u'1': 3, u'3': 29, u'2': 1, u'4': 2}, 3: {u'1': 1, u'3': 2, u'2': 1}}	3	4
1275	Cluster1116_8:Cluster551_2	Rv3795:Rv1908c	MDR	28	4.04305	{u'lineage4.3.4.2': 2, u'lineage4.3.3': 1, u'lineage4.6.1': 1, u'lineage4.1.1.3': 4, u'lineage4.3.4': 2, u'lineage4.1.2.1': 1, u'lineage4.1': 5, u'lineage4.3': 3}	{'lineage4.': 19}	1	{0: {u'lineage4': 19}, 1: {u'1': 10, u'3': 8, u'6': 1}, 2: {u'1': 5, u'3': 1, u'2': 1, u'4': 4}, 3: {u'1': 1, u'3': 4, u'2': 2}}	3	4
1276	Cluster1116_8:Cluster551_3	Rv3795:Rv1908c	MDR	3	0.510826	{u'lineage4.3.3': 1, u'lineage4.3': 1}	{'lineage4.': 2}	1	{0: {u'lineage4': 2}, 1: {u'3': 2}, 2: {u'3': 1}}	1	1
1277	Cluster1116_8:Cluster551_4	Rv3795:Rv1908c	MDR	2	1.60944	{u'lineage4.1.2.1': 2, u'lineage4.1': 2}	{'lineage4.': 4}	1	{0: {u'lineage4': 4}, 1: {u'1': 4}, 2: {u'2': 2}, 3: {u'1': 2}}	1	1
1278	Cluster1116_8:Cluster551_6	Rv3795:Rv1908c	MDR	6	2.56495	{u'lineage4.3.3': 4, u'lineage4.2.1': 1, u'lineage4.3': 4}	{'lineage4.': 9}	1	{0: {u'lineage4': 9}, 1: {u'3': 8, u'2': 1}, 2: {u'1': 1, u'3': 4}}	2	2
1279	Cluster1116_8:Cluster551_7	Rv3795:Rv1908c	MDR	3	1.94591	{u'lineage4.6.1.2': 1, u'lineage4.3.3': 1, u'lineage4.6.1': 1, u'lineage4.3': 1}	{'lineage4.': 4}	1	{0: {u'lineage4': 4}, 1: {u'3': 2, u'6': 2}, 2: {u'1': 2, u'3': 1}, 3: {u'2': 1}}	2	2
1280	Cluster1116_8:Cluster551_8	Rv3795:Rv1908c	MDR	4	2.19722	{u'lineage4.1': 1, u'lineage4.2.1': 3}	{'lineage4.': 4}	1	{0: {u'lineage4': 4}, 1: {u'1': 1, u'2': 3}, 2: {u'1': 3}}	2	2
1281	Cluster1116_8:Cluster551_9	Rv3795:Rv1908c	MDR	23	0.422857	{u'lineage4.3.4.2': 4, u'lineage4.6.1.2': 1, u'lineage4.3.3': 2, u'lineage4.6.1': 2, u'lineage4.2.1': 2, u'lineage4.3.4.2.1': 3, u'lineage4.3.4': 4, u'lineage4.1': 5, u'lineage4.3': 8}	{'lineage4.': 31}	1	{0: {u'lineage4': 31}, 1: {u'1': 5, u'3': 21, u'2': 2, u'6': 3}, 2: {u'1': 5, u'3': 2, u'4': 11}, 3: {u'2': 8}, 4: {u'1': 3}}	4	4
1282	Cluster7435_1:Cluster4389_2	Rv0427c:Rv0682	streptomycin	76	0.261215	{u'lineage2.2.1': 36, u'lineage2.2': 37, u'lineage4.6.1': 3, u'lineage1': 1, u'lineage4.1.1.3': 2, u'lineage4.2.1': 1, u'lineage4.4.2': 1, u'lineage1.1': 1, u'lineage3': 3, u'lineage4.3.4.2': 2, u'lineage4.3.3': 11, u'lineage4.3.4': 2, u'lineage4.6.1.2': 3, u'lineage4.5': 1, u'lineage4.1': 9, u'lineage4.3': 14}	{'lineage2.': 73, 'lineage1.': 2, 'lineage4.': 49, 'lineage3.': 3}	4	{0: {u'lineage4': 49, u'lineage1': 2, u'lineage3': 3, u'lineage2': 73}, 1: {u'1': 12, u'3': 29, u'2': 74, u'5': 1, u'4': 1, u'6': 6}, 2: {u'1': 45, u'3': 11, u'2': 1, u'4': 4}, 3: {u'3': 2, u'2': 5}}	4	6
1283	Cluster7435_2:Cluster4389_1	Rv0427c:Rv0682	streptomycin	12	-0.998529	{u'lineage1': 12}	{'lineage1.': 12}	1	{0: {u'lineage1': 12}}	1	1
1284	Cluster7435_2:Cluster4389_2	Rv0427c:Rv0682	streptomycin	552	-0.502155	{u'lineage2.2.1': 102, u'lineage2.2': 135, u'lineage4.6.1': 16, u'lineage1.2.1': 6, u'lineage1': 57, u'lineage4.1.1.3': 15, u'lineage4.3.4.2.1': 4, u'lineage3': 37, u'lineage4.1': 65, u'lineage4.4.2': 2, u'lineage1.1': 48, u'lineage4.6.2.2': 4, u'lineage4.3.4.2': 8, u'lineage4.3.3': 142, u'lineage4.2.1': 6, u'lineage4.3.4': 10, u'lineage4.6.1.2': 7, u'lineage1.1.3': 3, u'lineage4.6.2': 4, u'linea…	{'lineage2.': 237, 'lineage1.': 115, 'lineage4.': 469, 'lineage3.': 37}	4	{0: {u'lineage4': 469, u'lineage1': 115, u'lineage3': 37, u'lineage2': 237}, 1: {u'1': 147, u'3': 330, u'2': 249, u'5': 5, u'4': 2, u'6': 31}, 2: {u'1': 153, u'3': 145, u'2': 25, u'4': 22}, 3: {u'1': 15, u'3': 15, u'2': 23}, 4: {u'1': 4}}	4	6
1285	Cluster7435_2:Cluster4389_3	Rv0427c:Rv0682	streptomycin	26	-0.955511	{u'lineage1': 26}	{'lineage1.': 26}	1	{0: {u'lineage1': 26}}	1	1
1286	Cluster7435_2:Cluster4389_4	Rv0427c:Rv0682	streptomycin	359	-1.19736	{u'lineage2.2.1': 74, u'lineage2.2': 94, u'lineage4.6.1': 6, u'lineage1.2.1': 1, u'lineage1': 71, u'lineage3': 39, u'lineage4.3.4.2.1': 6, u'lineage4.1.1.3': 14, u'lineage4.1': 54, u'lineage1.1': 67, u'lineage4.6.2.2': 1, u'lineage4.3.4.2': 7, u'lineage4.3.3': 17, u'lineage4.2.1': 7, u'lineage4.3.4': 9, u'lineage4.6.1.2': 3, u'lineage1.1.3': 4, u'lineage4.6.2': 1, u'lineage4.5': 3, u'lineage4.1.2…	{'lineage2.': 169, 'lineage1.': 144, 'lineage4.': 182, 'lineage3.': 39}	4	{0: {u'lineage4': 182, u'lineage1': 144, u'lineage3': 39, u'lineage2': 169}, 1: {u'1': 153, u'3': 81, u'2': 176, u'5': 3, u'6': 11}, 2: {u'1': 106, u'3': 21, u'2': 14, u'4': 22}, 3: {u'1': 12, u'3': 14, u'2': 17}, 4: {u'1': 6}}	4	5
1287	Cluster7435_3:Cluster4389_2	Rv0427c:Rv0682	streptomycin	38	4.34381	{u'lineage2.2.1': 13, u'lineage2.2': 13, u'lineage4.2.1': 18}	{'lineage2.': 26, 'lineage4.': 18}	2	{0: {u'lineage4': 18, u'lineage2': 26}, 1: {u'2': 44}, 2: {u'1': 31}}	2	2
1288	Cluster7435_3:Cluster4389_4	Rv0427c:Rv0682	streptomycin	32	2.50144	{u'lineage2.2.1': 12, u'lineage2.2': 11, u'lineage4.6.1': 1, u'lineage4.2.1': 9, u'lineage4.6.1.2': 1, u'lineage4.1.2.1': 1, u'lineage4.1': 1, u'lineage4.3': 1}	{'lineage2.': 23, 'lineage4.': 14}	2	{0: {u'lineage4': 14, u'lineage2': 23}, 1: {u'1': 2, u'3': 1, u'2': 32, u'6': 2}, 2: {u'1': 23, u'2': 1}, 3: {u'1': 1, u'2': 1}}	2	4
1289	Cluster7435_4:Cluster4389_2	Rv0427c:Rv0682	streptomycin	151	3.10837	{u'lineage4.3.4.2': 2, u'lineage2.2.1': 96, u'lineage2.2': 103, u'lineage4.3.4': 2, u'lineage4.2.1': 4, u'lineage4.3.3': 7, u'lineage4.1.2.1': 1, u'lineage4.1': 1, u'lineage4.3': 11}	{'lineage2.': 199, 'lineage4.': 28}	2	{0: {u'lineage4': 28, u'lineage2': 199}, 1: {u'1': 2, u'3': 22, u'2': 203}, 2: {u'1': 100, u'3': 7, u'2': 1, u'4': 4}, 3: {u'1': 1, u'2': 2}}	2	4
1290	Cluster7435_4:Cluster4389_4	Rv0427c:Rv0682	streptomycin	102	1.97962	{u'lineage4.3.4.2': 1, u'lineage2.2.1': 65, u'lineage2.2': 67, u'lineage1.2.1': 1, u'lineage1': 3, u'lineage3': 2, u'lineage4.3.4.2.1': 1, u'lineage4.2.1': 1, u'lineage4.3.4': 1, u'lineage4.1': 3, u'lineage4.1.2.1': 2, u'lineage4.1.1.3': 1, u'lineage1.1': 2, u'lineage4.3': 3}	{'lineage2.': 132, 'lineage1.': 6, 'lineage4.': 13, 'lineage3.': 2}	4	{0: {u'lineage4': 13, u'lineage1': 6, u'lineage3': 2, u'lineage2': 132}, 1: {u'1': 8, u'3': 6, u'2': 134}, 2: {u'1': 68, u'2': 2, u'4': 3}, 3: {u'1': 2, u'3': 1, u'2': 2}, 4: {u'1': 1}}	4	4
1291	Cluster7435_1:Cluster1237_1	Rv1877:Rv0682	streptomycin	3	1.94591	{}	{}	0	{}	1	1
1292	Cluster7435_1:Cluster1237_2	Rv1877:Rv0682	streptomycin	1	1.09861	{u'lineage2.2': 1}	{'lineage2.': 1}	1	{0: {u'lineage2': 1}, 1: {u'2': 1}}	1	1
1293	Cluster7435_1:Cluster1237_4	Rv1877:Rv0682	streptomycin	15	3.43399	{u'lineage2.2.1': 15, u'lineage2.2': 15}	{'lineage2.': 30}	1	{0: {u'lineage2': 30}, 1: {u'2': 30}, 2: {u'1': 15}}	1	1
1294	Cluster7435_1:Cluster1237_5	Rv1877:Rv0682	streptomycin	54	-0.219054	{u'lineage2.2.1': 20, u'lineage4.3.3': 11, u'lineage4.6.1': 3, u'lineage1': 1, u'lineage4.2.1': 1, u'lineage4.6.1.2': 3, u'lineage3': 3, u'lineage2.2': 19, u'lineage4.5': 1, u'lineage4.1': 9, u'lineage4.4.2': 1, u'lineage4.1.1.3': 2, u'lineage1.1': 1, u'lineage4.3': 12}	{'lineage2.': 39, 'lineage1.': 2, 'lineage4.': 43, 'lineage3.': 3}	4	{0: {u'lineage4': 43, u'lineage1': 2, u'lineage3': 3, u'lineage2': 39}, 1: {u'1': 12, u'3': 23, u'2': 40, u'5': 1, u'4': 1, u'6': 6}, 2: {u'1': 29, u'3': 11, u'2': 1}, 3: {u'3': 2, u'2': 3}}	4	6
1295	Cluster7435_2:Cluster1237_1	Rv1877:Rv0682	streptomycin	8	-0.955511	{}	{}	0	{}	1	1
1296	Cluster7435_2:Cluster1237_2	Rv1877:Rv0682	streptomycin	16	0.737599	{u'lineage2.2': 16}	{'lineage2.': 16}	1	{0: {u'lineage2': 16}, 1: {u'2': 16}}	1	1
1297	Cluster7435_2:Cluster1237_3	Rv1877:Rv0682	streptomycin	19	-0.969401	{u'lineage4.3.4.2.1': 10, u'lineage4.3.4.2': 15, u'lineage4.3.4': 19, u'lineage4.3': 19}	{'lineage4.': 63}	1	{0: {u'lineage4': 63}, 1: {u'3': 63}, 2: {u'4': 44}, 3: {u'2': 25}, 4: {u'1': 10}}	1	1
1298	Cluster7435_2:Cluster1237_5	Rv1877:Rv0682	streptomycin	845	-0.837747	{u'lineage2.2.1': 170, u'lineage4.6.2': 6, u'lineage2.1': 1, u'lineage1.2.1': 8, u'lineage1': 119, u'lineage4.1.1.3': 28, u'lineage3': 65, u'lineage4.4.2': 2, u'lineage1.1': 110, u'lineage4.6.2.2': 6, u'lineage4.3.3': 158, u'lineage4.2.1': 13, u'lineage4.6.1.2': 9, u'lineage1.1.1': 2, u'lineage4.3': 188, u'lineage2.2': 218, u'lineage4.5': 8, u'lineage4.1.2.1': 25, u'lineage4.1': 116, u'lineage4.6…	{'lineage2.': 389, 'lineage1.': 244, 'lineage4.': 580, 'lineage3.': 65}	4	{0: {u'lineage4': 580, u'lineage1': 244, u'lineage3': 65, u'lineage2': 389}, 1: {u'1': 287, u'3': 346, u'2': 409, u'5': 8, u'4': 2, u'6': 42}, 2: {u'1': 251, u'3': 163, u'2': 39}, 3: {u'1': 25, u'3': 28, u'2': 15}}	4	6
1299	Cluster7435_2:Cluster1237_6	Rv1877:Rv0682	streptomycin	42	-1.00764	{u'lineage1': 42}	{'lineage1.': 42}	1	{0: {u'lineage1': 42}}	1	1
1300	Cluster7435_3:Cluster1237_5	Rv1877:Rv0682	streptomycin	65	2.8824	{u'lineage2.2.1': 22, u'lineage2.2': 21, u'lineage4.6.1': 1, u'lineage1': 1, u'lineage4.2.1': 24, u'lineage4.6.1.2': 1, u'lineage4.1.2.1': 1, u'lineage4.1': 1, u'lineage1.1': 1, u'lineage4.3': 1}	{'lineage2.': 43, 'lineage1.': 2, 'lineage4.': 29}	3	{0: {u'lineage4': 29, u'lineage1': 2, u'lineage2': 43}, 1: {u'1': 3, u'3': 1, u'2': 67, u'6': 2}, 2: {u'1': 48, u'2': 1}, 3: {u'1': 1, u'2': 1}}	3	4
1301	Cluster7435_4:Cluster1237_1	Rv1877:Rv0682	streptomycin	25	2.79321	{}	{}	0	{}	1	1
1302	Cluster7435_4:Cluster1237_3	Rv1877:Rv0682	streptomycin	3	0.510826	{u'lineage4.3.4.2.1': 1, u'lineage4.3.4.2': 3, u'lineage4.3.4': 3, u'lineage4.3': 3}	{'lineage4.': 10}	1	{0: {u'lineage4': 10}, 1: {u'3': 10}, 2: {u'4': 7}, 3: {u'2': 4}, 4: {u'1': 1}}	1	1
1303	Cluster7435_4:Cluster1237_4	Rv1877:Rv0682	streptomycin	76	3.39451	{u'lineage2.2.1': 76, u'lineage2.2': 76}	{'lineage2.': 152}	1	{0: {u'lineage2': 152}, 1: {u'2': 152}, 2: {u'1': 76}}	1	1
1304	Cluster7435_4:Cluster1237_5	Rv1877:Rv0682	streptomycin	147	2.38324	{u'lineage2.2.1': 84, u'lineage2.2': 93, u'lineage1.2.1': 1, u'lineage1': 3, u'lineage4.2.1': 5, u'lineage3': 2, u'lineage4.3.3': 7, u'lineage4.1': 4, u'lineage4.1.2.1': 3, u'lineage4.1.1.3': 1, u'lineage1.1': 2, u'lineage4.3': 11}	{'lineage2.': 177, 'lineage1.': 6, 'lineage4.': 31, 'lineage3.': 2}	4	{0: {u'lineage4': 31, u'lineage1': 6, u'lineage3': 2, u'lineage2': 177}, 1: {u'1': 10, u'3': 18, u'2': 183}, 2: {u'1': 91, u'3': 7, u'2': 3}, 3: {u'1': 3, u'3': 1}}	4	4
1305	Cluster5965_1:Cluster2979_1	Rv0688:Rv3773c	streptomycin	6	0.587787	{u'lineage4.3.3': 4, u'lineage4.3': 4, u'lineage4.2.1': 1, u'lineage2.2': 1}	{'lineage2.': 1, 'lineage4.': 9}	2	{0: {u'lineage4': 9, u'lineage2': 1}, 1: {u'3': 8, u'2': 2}, 2: {u'1': 1, u'3': 4}}	2	2
1306	Cluster5965_1:Cluster2979_2	Rv0688:Rv3773c	streptomycin	308	0.0647475	{u'lineage4.3': 107, u'lineage4.6.1.2': 8, u'lineage4.3.3': 84, u'lineage2.1': 1, u'lineage1.2.1': 4, u'lineage1': 48, u'lineage4.2.1': 22, u'lineage1.1': 10, u'lineage4.3.4': 1, u'lineage2.2': 22, u'lineage4.5': 3, u'lineage4.1': 1, u'lineage4.6.1': 15, u'lineage1.1.3': 3}	{'lineage2.': 23, 'lineage1.': 65, 'lineage4.': 241}	3	{0: {u'lineage4': 241, u'lineage1': 65, u'lineage2': 23}, 1: {u'1': 15, u'3': 192, u'2': 48, u'5': 3, u'6': 23}, 2: {u'1': 49, u'3': 87, u'4': 1}, 3: {u'2': 8}}	3	5
1307	Cluster5965_1:Cluster2979_3	Rv0688:Rv3773c	streptomycin	24	-1.81529	{u'lineage3': 24}	{'lineage3.': 24}	1	{0: {u'lineage3': 24}}	1	1
1308	Cluster5965_1:Cluster2979_4	Rv0688:Rv3773c	streptomycin	59	0.730888	{u'lineage4.1.2.1': 15, u'lineage4.1': 59, u'lineage4.1.1.3': 12}	{'lineage4.': 86}	1	{0: {u'lineage4': 86}, 1: {u'1': 86}, 2: {u'1': 12, u'2': 15}, 3: {u'1': 15, u'3': 12}}	2	2
1309	Cluster5965_1:Cluster2979_5	Rv0688:Rv3773c	streptomycin	87	0.39128	{u'lineage4.6.1.2': 2, u'lineage4.3.3': 44, u'lineage4.6.1': 2, u'lineage1.2.1': 3, u'lineage1': 8, u'lineage4.3.4': 1, u'lineage4.2.1': 6, u'lineage2.2': 11, u'lineage4.5': 1, u'lineage1.1': 1, u'lineage4.3': 52}	{'lineage2.': 11, 'lineage1.': 12, 'lineage4.': 108}	3	{0: {u'lineage4': 108, u'lineage1': 12, u'lineage2': 11}, 1: {u'1': 1, u'3': 97, u'2': 20, u'5': 1, u'6': 4}, 2: {u'1': 13, u'3': 44, u'4': 1}, 3: {u'2': 2}}	3	5
1310	Cluster5965_1:Cluster2979_6	Rv0688:Rv3773c	streptomycin	10	-1.22378	{u'lineage3': 10}	{'lineage3.': 10}	1	{0: {u'lineage3': 10}}	1	1
1311	Cluster5965_1:Cluster2979_7	Rv0688:Rv3773c	streptomycin	11	0.167054	{u'lineage4.1.2.1': 2, u'lineage4.1': 11, u'lineage4.1.1.3': 5}	{'lineage4.': 18}	1	{0: {u'lineage4': 18}, 1: {u'1': 18}, 2: {u'1': 5, u'2': 2}, 3: {u'1': 2, u'3': 5}}	2	2
1312	Cluster5965_2:Cluster2979_2	Rv0688:Rv3773c	streptomycin	9	-1.09861	{u'lineage4.3.4.2.1': 6, u'lineage4.3.4.2': 9, u'lineage4.3.4': 9, u'lineage4.3': 9}	{'lineage4.': 33}	1	{0: {u'lineage4': 33}, 1: {u'3': 33}, 2: {u'4': 24}, 3: {u'2': 15}, 4: {u'1': 6}}	1	1
1313	Cluster5965_3:Cluster2979_2	Rv0688:Rv3773c	streptomycin	129	0.138683	{u'lineage2.2.1': 129, u'lineage2.2': 129}	{'lineage2.': 258}	1	{0: {u'lineage2': 258}, 1: {u'2': 258}, 2: {u'1': 129}}	1	1
1314	Cluster5965_3:Cluster2979_4	Rv0688:Rv3773c	streptomycin	1	1.09861	{u'lineage2.2.1': 1, u'lineage4.1.2.1': 1}	{'lineage2.': 1, 'lineage4.': 1}	2	{0: {u'lineage4': 1, u'lineage2': 1}, 1: {u'1': 1, u'2': 1}, 2: {u'1': 1, u'2': 1}, 3: {u'1': 1}}	2	2
1315	Cluster5965_3:Cluster2979_5	Rv0688:Rv3773c	streptomycin	55	0.39803	{u'lineage2.2.1': 55, u'lineage2.2': 54}	{'lineage2.': 109}	1	{0: {u'lineage2': 109}, 1: {u'2': 109}, 2: {u'1': 55}}	1	1
1316	Cluster5965_4:Cluster2979_2	Rv0688:Rv3773c	streptomycin	58	-2.49412	{u'lineage1': 58, u'lineage1.1': 58}	{'lineage1.': 116}	1	{0: {u'lineage1': 116}, 1: {u'1': 58}}	1	1
1317	Cluster5965_4:Cluster2979_5	Rv0688:Rv3773c	streptomycin	7	-1.46634	{u'lineage1': 7, u'lineage1.1': 7}	{'lineage1.': 14}	1	{0: {u'lineage1': 14}, 1: {u'1': 7}}	1	1
1318	Cluster5965_5:Cluster2979_1	Rv0688:Rv3773c	streptomycin	3	-0.510826	{u'lineage4.3.3': 1, u'lineage4.4.2': 1, u'lineage4.3': 2, u'lineage4.3.4': 1}	{'lineage4.': 5}	1	{0: {u'lineage4': 5}, 1: {u'3': 4, u'4': 1}, 2: {u'3': 1, u'2': 1, u'4': 1}}	2	3
1319	Cluster5965_5:Cluster2979_2	Rv0688:Rv3773c	streptomycin	80	-0.610909	{u'lineage4.3': 18, u'lineage4.6.1.2': 1, u'lineage4.3.3': 15, u'lineage4.6.1': 5, u'lineage1': 4, u'lineage4.2.1': 5, u'lineage4.3.4': 1, u'lineage2.2': 13, u'lineage4.5': 2, u'lineage4.4.2': 1, u'lineage1.1': 3, u'lineage1.1.3': 3}	{'lineage2.': 13, 'lineage1.': 10, 'lineage4.': 48}	3	{0: {u'lineage4': 48, u'lineage1': 10, u'lineage2': 13}, 1: {u'1': 6, u'3': 34, u'2': 18, u'5': 2, u'4': 1, u'6': 6}, 2: {u'1': 11, u'3': 18, u'2': 1, u'4': 1}, 3: {u'2': 1}}	3	6
1320	Cluster5965_5:Cluster2979_3	Rv0688:Rv3773c	streptomycin	17	-1.09861	{u'lineage3': 17}	{'lineage3.': 17}	1	{0: {u'lineage3': 17}}	1	1
1321	Cluster5965_5:Cluster2979_4	Rv0688:Rv3773c	streptomycin	22	-1.15745	{u'lineage4.1.2.1': 3, u'lineage4.1': 22, u'lineage4.1.1.3': 7}	{'lineage4.': 32}	1	{0: {u'lineage4': 32}, 1: {u'1': 32}, 2: {u'1': 7, u'2': 3}, 3: {u'1': 3, u'3': 7}}	2	2
1322	Cluster5965_6:Cluster2979_1	Rv0688:Rv3773c	streptomycin	4	0.847298	{u'lineage2.2.1': 4, u'lineage2.2': 4}	{'lineage2.': 8}	1	{0: {u'lineage2': 8}, 1: {u'2': 8}, 2: {u'1': 4}}	1	1
1323	Cluster5965_6:Cluster2979_5	Rv0688:Rv3773c	streptomycin	27	0.361013	{u'lineage2.2.1': 27, u'lineage2.2': 27}	{'lineage2.': 54}	1	{0: {u'lineage2': 54}, 1: {u'2': 54}, 2: {u'1': 27}}	1	1
1324	Cluster5965_7:Cluster2979_1	Rv0688:Rv3773c	streptomycin	1	1.09861	{}	{}	0	{}	1	1
1325	Cluster5965_7:Cluster2979_2	Rv0688:Rv3773c	streptomycin	68	-0.116072	{u'lineage4.6.1.2': 2, u'lineage4.3.3': 11, u'lineage4.6.1': 2, u'lineage1.2.1': 1, u'lineage1': 4, u'lineage4.2.1': 1, u'lineage2.2': 13, u'lineage4.5': 3, u'lineage4.4.2': 1, u'lineage1.1.1': 2, u'lineage1.1': 2, u'lineage4.3': 13}	{'lineage2.': 13, 'lineage1.': 9, 'lineage4.': 33}	3	{0: {u'lineage4': 33, u'lineage1': 9, u'lineage2': 13}, 1: {u'1': 4, u'3': 24, u'2': 15, u'5': 3, u'4': 1, u'6': 4}, 2: {u'1': 8, u'3': 11, u'2': 1}, 3: {u'2': 2}}	3	6
1326	Cluster5965_7:Cluster2979_3	Rv0688:Rv3773c	streptomycin	7	-1.46634	{u'lineage3': 7}	{'lineage3.': 7}	1	{0: {u'lineage3': 7}}	1	1
1327	Cluster5965_7:Cluster2979_4	Rv0688:Rv3773c	streptomycin	14	-0.268264	{u'lineage4.1.2.1': 3, u'lineage4.1': 14, u'lineage4.1.1.3': 2}	{'lineage4.': 19}	1	{0: {u'lineage4': 19}, 1: {u'1': 19}, 2: {u'1': 2, u'2': 3}, 3: {u'1': 3, u'3': 2}}	2	2
1328	Cluster5965_7:Cluster2979_5	Rv0688:Rv3773c	streptomycin	56	0.427444	{u'lineage2.2': 9, u'lineage4.6.1': 1, u'lineage1': 5, u'lineage4.2.1': 10, u'lineage4.3': 16, u'lineage4.3.3': 12, u'lineage1.1': 2, u'lineage1.1.3': 2}	{'lineage2.': 9, 'lineage1.': 9, 'lineage4.': 39}	3	{0: {u'lineage4': 39, u'lineage1': 9, u'lineage2': 9}, 1: {u'1': 4, u'3': 28, u'2': 19, u'6': 1}, 2: {u'1': 11, u'3': 14}}	3	4
1329	Cluster5965_7:Cluster2979_6	Rv0688:Rv3773c	streptomycin	15	-0.93827	{u'lineage3': 15}	{'lineage3.': 15}	1	{0: {u'lineage3': 15}}	1	1
1330	Cluster5965_7:Cluster2979_7	Rv0688:Rv3773c	streptomycin	13	-0.143101	{u'lineage4.1.2.1': 2, u'lineage4.1': 13, u'lineage4.1.1.3': 4}	{'lineage4.': 19}	1	{0: {u'lineage4': 19}, 1: {u'1': 19}, 2: {u'1': 4, u'2': 2}, 3: {u'1': 2, u'3': 4}}	2	2
1331	Cluster5965_8:Cluster2979_2	Rv0688:Rv3773c	streptomycin	74	0.433322	{u'lineage2.2.1': 73, u'lineage2.2': 73, u'lineage3': 1}	{'lineage2.': 146, 'lineage3.': 1}	2	{0: {u'lineage3': 1, u'lineage2': 146}, 1: {u'2': 146}, 2: {u'1': 73}}	2	2
1332	Cluster5965_8:Cluster2979_5	Rv0688:Rv3773c	streptomycin	49	0.532217	{u'lineage2.2.1': 48, u'lineage2.2': 48, u'lineage4.3': 1, u'lineage4.3.3': 1}	{'lineage2.': 96, 'lineage4.': 2}	2	{0: {u'lineage4': 2, u'lineage2': 96}, 1: {u'3': 2, u'2': 96}, 2: {u'1': 48, u'3': 1}}	2	2
1333	Cluster5965_9:Cluster2979_2	Rv0688:Rv3773c	streptomycin	22	-2.66259	{u'lineage1': 22, u'lineage1.1': 22}	{'lineage1.': 44}	1	{0: {u'lineage1': 44}, 1: {u'1': 22}}	1	1
1334	Cluster5965_9:Cluster2979_7	Rv0688:Rv3773c	streptomycin	1	1.09861	{u'lineage4.1': 1}	{'lineage4.': 1}	1	{0: {u'lineage4': 1}, 1: {u'1': 1}}	1	1
1335	Cluster7636_1:Cluster3010_1	Rv2338c:Rv2588c	streptomycin	7	2.70805	{u'lineage2.2.1': 7, u'lineage2.2': 7}	{'lineage2.': 14}	1	{0: {u'lineage2': 14}, 1: {u'2': 14}, 2: {u'1': 7}}	1	1
1336	Cluster7636_1:Cluster3010_2	Rv2338c:Rv2588c	streptomycin	20	3.71357	{u'lineage2.2.1': 20, u'lineage2.2': 20}	{'lineage2.': 40}	1	{0: {u'lineage2': 40}, 1: {u'2': 40}, 2: {u'1': 20}}	1	1
1337	Cluster7636_1:Cluster3010_3	Rv2338c:Rv2588c	streptomycin	2	1.60944	{u'lineage2.2.1': 2, u'lineage2.2': 2}	{'lineage2.': 4}	1	{0: {u'lineage2': 4}, 1: {u'2': 4}, 2: {u'1': 2}}	1	1
1338	Cluster7636_1:Cluster3010_5	Rv2338c:Rv2588c	streptomycin	1	1.09861	{u'lineage2.2.1': 1, u'lineage2.2': 1}	{'lineage2.': 2}	1	{0: {u'lineage2': 2}, 1: {u'2': 2}, 2: {u'1': 1}}	1	1
1339	Cluster7636_2:Cluster3010_1	Rv2338c:Rv2588c	streptomycin	591	0.152321	{u'lineage2.2.1': 204, u'lineage4.6.2': 2, u'lineage4.6.1': 2, u'lineage1.2.1': 1, u'lineage1': 2, u'lineage3': 38, u'lineage4.3.4.2.1': 4, u'lineageBOV_AFRI': 1, u'lineage4.2.1': 20, u'lineage4.1': 61, u'lineage4.4.2': 1, u'lineage4.6.2.2': 2, u'lineage4.3.4.2': 9, u'lineage4.3.3': 102, u'lineage4.3.4': 13, u'lineage4.6.1.2': 1, u'lineage2.2': 237, u'lineage4.5': 5, u'lineage4.1.2.1': 13, u'line…	{'lineage2.': 441, 'lineage1.': 3, 'lineage4.': 392, 'lineage3.': 38}	4	{0: {u'lineage4': 392, u'lineageBOV_AFRI': 1, u'lineage1': 3, u'lineage3': 38, u'lineage2': 441}, 1: {u'1': 92, u'3': 267, u'2': 462, u'5': 5, u'4': 1, u'6': 7}, 2: {u'1': 246, u'3': 102, u'2': 18, u'4': 26}, 3: {u'1': 13, u'3': 18, u'2': 16}, 4: {u'1': 4}}	5	6
1340	Cluster7636_2:Cluster3010_2	Rv2338c:Rv2588c	streptomycin	224	-1.23995	{u'lineage2.2.1': 60, u'lineage2.2': 67, u'lineage4.6.1': 16, u'lineage1': 56, u'lineage4.1.1.3': 5, u'lineage4.3.4.2.1': 6, u'lineage4.2.1': 4, u'lineage1.1': 37, u'lineage3': 19, u'lineage4.3.4.2': 8, u'lineage4.3.3': 6, u'lineage4.3.4': 8, u'lineage4.6.1.2': 7, u'lineage4.3': 18, u'lineage4.1.2.1': 6, u'lineage4.1': 19, u'lineage1.1.3': 2}	{'lineage2.': 127, 'lineage1.': 95, 'lineage4.': 103, 'lineage3.': 19}	4	{0: {u'lineage4': 103, u'lineage1': 95, u'lineage3': 19, u'lineage2': 127}, 1: {u'1': 69, u'3': 46, u'2': 131, u'6': 23}, 2: {u'1': 92, u'3': 8, u'2': 6, u'4': 22}, 3: {u'1': 6, u'3': 5, u'2': 21}, 4: {u'1': 6}}	4	4
1341	Cluster7636_2:Cluster3010_3	Rv2338c:Rv2588c	streptomycin	191	-0.728514	{u'lineage2.2.1': 23, u'lineage4.6.2': 2, u'lineage4.6.1': 3, u'lineage1.2.1': 4, u'lineage1': 91, u'lineage3': 7, u'lineage4.3.4': 1, u'lineage4.1': 10, u'lineage1.1': 71, u'lineage4.6.2.2': 2, u'lineage4.3.4.2': 1, u'lineage4.3.3': 23, u'lineage4.2.1': 2, u'lineage4.6.1.2': 2, u'lineage4.3': 28, u'lineage2.2': 26, u'lineage4.5': 2, u'lineage4.1.2.1': 3, u'lineage4.1.1.3': 1, u'lineage1.1.1': 2,…	{'lineage2.': 49, 'lineage1.': 174, 'lineage4.': 80, 'lineage3.': 7}	4	{0: {u'lineage4': 80, u'lineage1': 174, u'lineage3': 7, u'lineage2': 49}, 1: {u'1': 93, u'3': 53, u'2': 55, u'5': 2, u'6': 9}, 2: {u'1': 37, u'3': 29, u'2': 7, u'4': 2}, 3: {u'1': 3, u'3': 1, u'2': 5}}	4	5
1342	Cluster7636_2:Cluster3010_4	Rv2338c:Rv2588c	streptomycin	15	-0.37949	{u'lineage4.5': 1, u'lineage4.3': 1, u'lineage4.3.3': 1, u'lineage2.2.1': 2, u'lineage2.2': 5, u'lineage4.1': 6, u'lineage4.1.1.3': 2}	{'lineage2.': 7, 'lineage4.': 11}	2	{0: {u'lineage4': 11, u'lineage2': 7}, 1: {u'1': 8, u'3': 2, u'2': 7, u'5': 1}, 2: {u'1': 4, u'3': 1}, 3: {u'3': 2}}	2	4
1343	Cluster7636_2:Cluster3010_5	Rv2338c:Rv2588c	streptomycin	136	0.38422	{u'lineage3': 5, u'lineage4.4.2': 1, u'lineage4.3.4.2': 1, u'lineage2.2.1': 41, u'lineage4.3.3': 30, u'lineage4.3.4': 1, u'lineage4.3.4.2.1': 1, u'lineage4.1.1.3': 6, u'lineage4.6.2': 1, u'lineage2.2': 52, u'lineage4.1.2.1': 1, u'lineage4.1': 22, u'lineage4.3': 32, u'lineage4.6.2.2': 1}	{'lineage2.': 93, 'lineage4.': 97, 'lineage3.': 5}	3	{0: {u'lineage4': 97, u'lineage3': 5, u'lineage2': 93}, 1: {u'1': 29, u'3': 65, u'2': 93, u'4': 1, u'6': 2}, 2: {u'1': 47, u'3': 30, u'2': 4, u'4': 3}, 3: {u'1': 1, u'3': 6, u'2': 3}, 4: {u'1': 1}}	3	5
1344	Cluster7636_3:Cluster3010_1	Rv2338c:Rv2588c	streptomycin	65	0.462624	{u'lineage4.1.2.1': 1, u'lineage2.2.1': 12, u'lineage4.6.2': 1, u'lineage1': 1, u'lineage4.2.1': 13, u'lineage3': 4, u'lineage2.2': 18, u'lineage4.5': 1, u'lineage4.3.3': 9, u'lineage4.1': 5, u'lineage4.3': 12, u'lineage4.6.2.2': 1}	{'lineage2.': 30, 'lineage1.': 1, 'lineage4.': 43, 'lineage3.': 4}	4	{0: {u'lineage4': 43, u'lineage1': 1, u'lineage3': 4, u'lineage2': 30}, 1: {u'1': 6, u'3': 21, u'2': 43, u'5': 1, u'6': 2}, 2: {u'1': 25, u'3': 9, u'2': 3}, 3: {u'1': 1, u'2': 1}}	4	5
1345	Cluster7636_3:Cluster3010_2	Rv2338c:Rv2588c	streptomycin	40	-0.0976385	{u'lineage4.3.4.2': 1, u'lineage4.6.1.2': 2, u'lineage4.3.3': 1, u'lineage4.6.1': 2, u'lineage1': 3, u'lineage4.3.4': 1, u'lineage2.2.1': 16, u'lineage4.2.1': 3, u'lineage3': 3, u'lineage2.2': 21, u'lineage4.1.2.1': 1, u'lineage4.1': 1, u'lineage1.1': 2, u'lineage4.3': 3}	{'lineage2.': 37, 'lineage1.': 5, 'lineage4.': 15, 'lineage3.': 3}	4	{0: {u'lineage4': 15, u'lineage1': 5, u'lineage3': 3, u'lineage2': 37}, 1: {u'1': 4, u'3': 6, u'2': 40, u'6': 4}, 2: {u'1': 23, u'3': 1, u'2': 1, u'4': 2}, 3: {u'1': 1, u'2': 3}}	4	4
1346	Cluster7636_3:Cluster3010_3	Rv2338c:Rv2588c	streptomycin	19	-0.100083	{u'lineage2.2.1': 3, u'lineage2.2': 4, u'lineage4.6.1': 1, u'lineage1.2.1': 1, u'lineage1': 10, u'lineage4.6.1.2': 1, u'lineage4.3.3': 2, u'lineage4.1': 1, u'lineage1.1': 7, u'lineage4.3': 1}	{'lineage2.': 7, 'lineage1.': 18, 'lineage4.': 6}	3	{0: {u'lineage4': 6, u'lineage1': 18, u'lineage2': 7}, 1: {u'1': 8, u'3': 3, u'2': 8, u'6': 2}, 2: {u'1': 6, u'3': 2}, 3: {u'2': 1}}	3	4
1347	Cluster7636_3:Cluster3010_5	Rv2338c:Rv2588c	streptomycin	18	0.897942	{u'lineage2.2.1': 8, u'lineage2.2': 10, u'lineage4.6.1': 1, u'lineage3': 2, u'lineage4.6.1.2': 1, u'lineage4.1.2.1': 1, u'lineage4.1': 2, u'lineage4.3': 1}	{'lineage2.': 18, 'lineage4.': 6, 'lineage3.': 2}	3	{0: {u'lineage4': 6, u'lineage3': 2, u'lineage2': 18}, 1: {u'1': 3, u'3': 1, u'2': 18, u'6': 2}, 2: {u'1': 10, u'2': 1}, 3: {u'1': 1, u'2': 1}}	3	4
1348	Cluster7435_1:Cluster5240_12	Rv3919c:Rv0682	streptomycin	1	1.09861	{u'lineage4.1': 1}	{'lineage4.': 1}	1	{0: {u'lineage4': 1}, 1: {u'1': 1}}	1	1
1349	Cluster7435_1:Cluster5240_13	Rv3919c:Rv0682	streptomycin	2	1.60944	{u'lineage4.3.3': 1, u'lineage4.3': 2}	{'lineage4.': 3}	1	{0: {u'lineage4': 3}, 1: {u'3': 3}, 2: {u'3': 1}}	1	1
1350	Cluster7435_1:Cluster5240_3	Rv3919c:Rv0682	streptomycin	17	1.09861	{u'lineage2.2.1': 16, u'lineage2.2': 17}	{'lineage2.': 33}	1	{0: {u'lineage2': 33}, 1: {u'2': 33}, 2: {u'1': 16}}	1	1
1351	Cluster7435_1:Cluster5240_7	Rv3919c:Rv0682	streptomycin	16	1.02165	{u'lineage2.2.1': 16, u'lineage2.2': 16}	{'lineage2.': 32}	1	{0: {u'lineage2': 32}, 1: {u'2': 32}, 2: {u'1': 16}}	1	1
1352	Cluster7435_1:Cluster5240_9	Rv3919c:Rv0682	streptomycin	14	-0.546544	{u'lineage4.6.1.2': 1, u'lineage4.1': 5, u'lineage4.6.1': 1, u'lineage4.2.1': 1, u'lineage2.2.1': 1, u'lineageBOV_AFRI': 1, u'lineage3': 1, u'lineage4.1.1.3': 2}	{'lineage2.': 1, 'lineage4.': 10, 'lineage3.': 1}	3	{0: {u'lineage4': 10, u'lineageBOV_AFRI': 1, u'lineage3': 1, u'lineage2': 1}, 1: {u'1': 7, u'2': 2, u'6': 2}, 2: {u'1': 6}, 3: {u'3': 2, u'2': 1}}	4	4
1353	Cluster7435_2:Cluster5240_1	Rv3919c:Rv0682	streptomycin	108	1.08642	{u'lineage4.3.3': 108, u'lineage4.3': 107}	{'lineage4.': 215}	1	{0: {u'lineage4': 215}, 1: {u'3': 215}, 2: {u'3': 108}}	1	1
1354	Cluster7435_2:Cluster5240_10	Rv3919c:Rv0682	streptomycin	17	-0.111226	{u'lineage1': 17}	{'lineage1.': 17}	1	{0: {u'lineage1': 17}}	1	1
1355	Cluster7435_2:Cluster5240_11	Rv3919c:Rv0682	streptomycin	15	0.93827	{u'lineage2.2': 15}	{'lineage2.': 15}	1	{0: {u'lineage2': 15}, 1: {u'2': 15}}	1	1
1356	Cluster7435_2:Cluster5240_12	Rv3919c:Rv0682	streptomycin	16	0.479573	{u'lineage4.1': 15, u'lineage3': 1}	{'lineage4.': 15, 'lineage3.': 1}	2	{0: {u'lineage4': 15, u'lineage3': 1}, 1: {u'1': 15}}	2	2
1357	Cluster7435_2:Cluster5240_13	Rv3919c:Rv0682	streptomycin	67	-0.206614	{u'lineage4.3.3': 42, u'lineage4.3.4.2': 6, u'lineage4.3': 66, u'lineage4.3.4': 7, u'lineage4.3.4.2.1': 3}	{'lineage4.': 124}	1	{0: {u'lineage4': 124}, 1: {u'3': 124}, 2: {u'3': 42, u'4': 16}, 3: {u'2': 9}, 4: {u'1': 3}}	2	2
1358	Cluster7435_2:Cluster5240_2	Rv3919c:Rv0682	streptomycin	11	-1.94591	{u'lineage2.2.1': 11, u'lineage2.2': 11}	{'lineage2.': 22}	1	{0: {u'lineage2': 22}, 1: {u'2': 22}, 2: {u'1': 11}}	1	1
1359	Cluster7435_2:Cluster5240_3	Rv3919c:Rv0682	streptomycin	69	-1.85135	{u'lineage2.2.1': 50, u'lineage2.2': 69}	{'lineage2.': 119}	1	{0: {u'lineage2': 119}, 1: {u'2': 119}, 2: {u'1': 50}}	1	1
1360	Cluster7435_2:Cluster5240_4	Rv3919c:Rv0682	streptomycin	58	-0.412532	{u'lineage4.6.1.2': 7, u'lineage4.6.2': 1, u'lineage4.6.1': 7, u'lineage1': 2, u'lineage4.1.1.3': 3, u'lineage4.3.4.2.1': 5, u'lineage4.2.1': 2, u'lineage4.4.2': 1, u'lineage1.1': 1, u'lineage4.6.2.2': 1, u'lineage3': 18, u'lineage4.3.4.2': 5, u'lineage4.3.3': 1, u'lineage4.3.4': 5, u'lineage4.1.2.1': 3, u'lineage4.1': 8, u'lineage4.3': 10}	{'lineage1.': 3, 'lineage4.': 59, 'lineage3.': 18}	3	{0: {u'lineage4': 59, u'lineage1': 3, u'lineage3': 18}, 1: {u'1': 15, u'3': 26, u'2': 2, u'4': 1, u'6': 16}, 2: {u'1': 19, u'3': 1, u'2': 6, u'4': 15}, 3: {u'1': 3, u'3': 3, u'2': 18}, 4: {u'1': 5}}	3	5
1361	Cluster7435_2:Cluster5240_5	Rv3919c:Rv0682	streptomycin	10	0.76214	{u'lineage4.1.2.1': 1, u'lineage4.1': 5, u'lineage2.2': 1, u'lineage1.2.1': 1, u'lineage1': 3, u'lineage1.1': 2, u'lineage3': 1}	{'lineage2.': 1, 'lineage1.': 6, 'lineage4.': 6, 'lineage3.': 1}	4	{0: {u'lineage4': 6, u'lineage1': 6, u'lineage3': 1, u'lineage2': 1}, 1: {u'1': 8, u'2': 2}, 2: {u'1': 1, u'2': 1}, 3: {u'1': 1}}	4	4
1362	Cluster7435_2:Cluster5240_6	Rv3919c:Rv0682	streptomycin	21	-2.05412	{u'lineage2.2.1': 21, u'lineage2.2': 21}	{'lineage2.': 42}	1	{0: {u'lineage2': 42}, 1: {u'2': 42}, 2: {u'1': 21}}	1	1
1363	Cluster7435_2:Cluster5240_7	Rv3919c:Rv0682	streptomycin	111	-1.98737	{u'lineage2.2.1': 96, u'lineage2.2': 110}	{'lineage2.': 206}	1	{0: {u'lineage2': 206}, 1: {u'2': 206}, 2: {u'1': 96}}	1	1
1364	Cluster7435_2:Cluster5240_8	Rv3919c:Rv0682	streptomycin	11	-1.94591	{u'lineage1': 11}	{'lineage1.': 11}	1	{0: {u'lineage1': 11}}	1	1
1365	Cluster7435_2:Cluster5240_9	Rv3919c:Rv0682	streptomycin	309	-2.21528	{u'lineage4.6.1.2': 2, u'lineage4.6.2': 5, u'lineage2.1': 1, u'lineage1.2.1': 7, u'lineage1': 120, u'lineage4.1.1.3': 24, u'lineage3': 46, u'lineage4.4.2': 1, u'lineage1.1': 101, u'lineage4.6.2.2': 5, u'lineage1.1.1': 1, u'lineage4.2.1': 8, u'lineage2.2': 1, u'lineage4.5': 6, u'lineage4.1.2.1': 12, u'lineage4.1': 58, u'lineage4.6.1': 9, u'lineage1.1.3': 6}	{'lineage2.': 2, 'lineage1.': 235, 'lineage4.': 130, 'lineage3.': 46}	4	{0: {u'lineage4': 130, u'lineage1': 235, u'lineage3': 46, u'lineage2': 2}, 1: {u'1': 203, u'2': 16, u'5': 6, u'4': 1, u'6': 21}, 2: {u'1': 51, u'3': 6, u'2': 23}, 3: {u'1': 12, u'3': 24, u'2': 7}}	4	5
1366	Cluster7435_3:Cluster5240_13	Rv3919c:Rv0682	streptomycin	1	1.09861	{u'lineage4.3': 1}	{'lineage4.': 1}	1	{0: {u'lineage4': 1}, 1: {u'3': 1}}	1	1
1367	Cluster7435_3:Cluster5240_2	Rv3919c:Rv0682	streptomycin	1	1.09861	{u'lineage2.2.1': 1, u'lineage2.2': 1}	{'lineage2.': 2}	1	{0: {u'lineage2': 2}, 1: {u'2': 2}, 2: {u'1': 1}}	1	1
1368	Cluster7435_3:Cluster5240_3	Rv3919c:Rv0682	streptomycin	8	1.60944	{u'lineage2.2.1': 8, u'lineage2.2': 8}	{'lineage2.': 16}	1	{0: {u'lineage2': 16}, 1: {u'2': 16}, 2: {u'1': 8}}	1	1
1369	Cluster7435_3:Cluster5240_6	Rv3919c:Rv0682	streptomycin	2	1.60944	{u'lineage2.2.1': 2, u'lineage2.2': 2}	{'lineage2.': 4}	1	{0: {u'lineage2': 4}, 1: {u'2': 4}, 2: {u'1': 2}}	1	1
1370	Cluster7435_3:Cluster5240_7	Rv3919c:Rv0682	streptomycin	14	3.3673	{u'lineage2.2.1': 14, u'lineage2.2': 13, u'lineage4.1.2.1': 1}	{'lineage2.': 27, 'lineage4.': 1}	2	{0: {u'lineage4': 1, u'lineage2': 27}, 1: {u'1': 1, u'2': 27}, 2: {u'1': 14, u'2': 1}, 3: {u'1': 1}}	2	2
1371	Cluster7435_3:Cluster5240_9	Rv3919c:Rv0682	streptomycin	45	2.85647	{u'lineage4.6.1.2': 1, u'lineage4.1': 1, u'lineage4.6.1': 1, u'lineage1': 1, u'lineage1.1': 1, u'lineage4.2.1': 27}	{'lineage1.': 2, 'lineage4.': 30}	2	{0: {u'lineage4': 30, u'lineage1': 2}, 1: {u'1': 2, u'2': 27, u'6': 2}, 2: {u'1': 29}, 3: {u'2': 1}}	2	3
1372	Cluster7435_4:Cluster5240_1	Rv3919c:Rv0682	streptomycin	5	2.3979	{u'lineage4.3.3': 5, u'lineage4.3': 5}	{'lineage4.': 10}	1	{0: {u'lineage4': 10}, 1: {u'3': 10}, 2: {u'3': 5}}	1	1
1373	Cluster7435_4:Cluster5240_13	Rv3919c:Rv0682	streptomycin	7	1.46634	{u'lineage4.3.4.2.1': 1, u'lineage4.3.4.2': 3, u'lineage4.3.4': 3, u'lineage4.3': 7, u'lineage4.3.3': 2}	{'lineage4.': 16}	1	{0: {u'lineage4': 16}, 1: {u'3': 16}, 2: {u'3': 2, u'4': 7}, 3: {u'2': 4}, 4: {u'1': 1}}	2	2
1374	Cluster7435_4:Cluster5240_2	Rv3919c:Rv0682	streptomycin	1	1.09861	{u'lineage2.2.1': 1, u'lineage2.2': 1}	{'lineage2.': 2}	1	{0: {u'lineage2': 2}, 1: {u'2': 2}, 2: {u'1': 1}}	1	1
1375	Cluster7435_4:Cluster5240_3	Rv3919c:Rv0682	streptomycin	52	3.00568	{u'lineage2.2.1': 51, u'lineage2.2': 52}	{'lineage2.': 103}	1	{0: {u'lineage2': 103}, 1: {u'2': 103}, 2: {u'1': 51}}	1	1
1376	Cluster7435_4:Cluster5240_6	Rv3919c:Rv0682	streptomycin	2	1.60944	{u'lineage2.2.1': 2, u'lineage2.2': 2}	{'lineage2.': 4}	1	{0: {u'lineage2': 4}, 1: {u'2': 4}, 2: {u'1': 2}}	1	1
1377	Cluster7435_4:Cluster5240_7	Rv3919c:Rv0682	streptomycin	119	2.57396	{u'lineage2.2.1': 111, u'lineage2.2': 119}	{'lineage2.': 230}	1	{0: {u'lineage2': 230}, 1: {u'2': 230}, 2: {u'1': 111}}	1	1
1378	Cluster7435_4:Cluster5240_9	Rv3919c:Rv0682	streptomycin	66	2.07107	{u'lineage3': 2, u'lineage4.1.1.3': 1, u'lineage4.1': 3, u'lineage4.1.2.1': 2, u'lineage1': 2, u'lineage1.1': 2, u'lineage4.2.1': 5}	{'lineage1.': 4, 'lineage4.': 11, 'lineage3.': 2}	3	{0: {u'lineage4': 11, u'lineage1': 4, u'lineage3': 2}, 1: {u'1': 8, u'2': 5}, 2: {u'1': 6, u'2': 2}, 3: {u'1': 2, u'3': 1}}	3	3
1379	Cluster7636_1:Cluster4980_12	Rv1591:Rv2588c	streptomycin	2	1.60944	{u'lineage2.2.1': 2, u'lineage2.2': 2}	{'lineage2.': 4}	1	{0: {u'lineage2': 4}, 1: {u'2': 4}, 2: {u'1': 2}}	1	1
1380	Cluster7636_1:Cluster4980_3	Rv1591:Rv2588c	streptomycin	6	2.56495	{u'lineage2.2.1': 6, u'lineage2.2': 6}	{'lineage2.': 12}	1	{0: {u'lineage2': 12}, 1: {u'2': 12}, 2: {u'1': 6}}	1	1
1381	Cluster7636_1:Cluster4980_6	Rv1591:Rv2588c	streptomycin	18	3.61092	{u'lineage2.2.1': 18, u'lineage2.2': 18}	{'lineage2.': 36}	1	{0: {u'lineage2': 36}, 1: {u'2': 36}, 2: {u'1': 18}}	1	1
1382	Cluster7636_1:Cluster4980_9	Rv1591:Rv2588c	streptomycin	1	1.09861	{u'lineage2.2.1': 1, u'lineage2.2': 1}	{'lineage2.': 2}	1	{0: {u'lineage2': 2}, 1: {u'2': 2}, 2: {u'1': 1}}	1	1
1383	Cluster7636_2:Cluster4980_1	Rv1591:Rv2588c	streptomycin	52	0.97651	{u'lineage4.3.3': 52, u'lineage4.3': 52}	{'lineage4.': 104}	1	{0: {u'lineage4': 104}, 1: {u'3': 104}, 2: {u'3': 52}}	1	1
1384	Cluster7636_2:Cluster4980_10	Rv1591:Rv2588c	streptomycin	25	-1.86075	{u'lineage1.2.1': 3, u'lineage1': 25, u'lineage1.1': 15}	{'lineage1.': 43}	1	{0: {u'lineage1': 43}, 1: {u'1': 15, u'2': 3}, 2: {u'1': 3}}	2	2
1385	Cluster7636_2:Cluster4980_11	Rv1591:Rv2588c	streptomycin	53	0.909818	{u'lineage4.3.3': 53, u'lineage4.3': 53}	{'lineage4.': 106}	1	{0: {u'lineage4': 106}, 1: {u'3': 106}, 2: {u'3': 53}}	1	1
1386	Cluster7636_2:Cluster4980_12	Rv1591:Rv2588c	streptomycin	54	0.443493	{u'lineage3': 3, u'lineage2.2.1': 26, u'lineage2.2': 32, u'lineage4.2.1': 2, u'lineage4.1.1.3': 1, u'lineage4.3.3': 6, u'lineage4.1.2.1': 1, u'lineage4.1': 2, u'lineage4.3': 6}	{'lineage2.': 58, 'lineage4.': 18, 'lineage3.': 3}	3	{0: {u'lineage4': 18, u'lineage3': 3, u'lineage2': 58}, 1: {u'1': 4, u'3': 12, u'2': 60}, 2: {u'1': 29, u'3': 6, u'2': 1}, 3: {u'1': 1, u'3': 1}}	3	3
1387	Cluster7636_2:Cluster4980_13	Rv1591:Rv2588c	streptomycin	12	-2.03688	{u'lineage1': 12, u'lineage1.1': 7}	{'lineage1.': 19}	1	{0: {u'lineage1': 19}, 1: {u'1': 7}}	1	1
1388	Cluster7636_2:Cluster4980_2	Rv1591:Rv2588c	streptomycin	18	-0.427444	{u'lineage4.1': 18}	{'lineage4.': 18}	1	{0: {u'lineage4': 18}, 1: {u'1': 18}}	1	1
1389	Cluster7636_2:Cluster4980_3	Rv1591:Rv2588c	streptomycin	352	0.0113316	{u'lineage2.2.1': 132, u'lineage2.2': 155, u'lineage2.1': 1, u'lineage3': 14, u'lineage4.3.4.2.1': 4, u'lineageBOV_AFRI': 1, u'lineage4.2.1': 5, u'lineage4.4.2': 1, u'lineage4.3.3': 14, u'lineage4.6.2.2': 3, u'lineage4.3.4.2': 6, u'lineage4.1': 46, u'lineage4.3.4': 8, u'lineage4.6.1.2': 1, u'lineage4.6.2': 3, u'lineage4.5': 4, u'lineage4.1.2.1': 13, u'lineage4.1.1.3': 17, u'lineage4.6.1': 2, u'li…	{'lineage2.': 288, 'lineage4.': 170, 'lineage3.': 14}	3	{0: {u'lineage4': 170, u'lineageBOV_AFRI': 1, u'lineage3': 14, u'lineage2': 288}, 1: {u'1': 77, u'3': 75, u'2': 292, u'5': 4, u'4': 1, u'6': 9}, 2: {u'1': 157, u'3': 14, u'2': 20, u'4': 18}, 3: {u'1': 13, u'3': 17, u'2': 14}, 4: {u'1': 4}}	4	6
1390	Cluster7636_2:Cluster4980_4	Rv1591:Rv2588c	streptomycin	87	-1.70811	{u'lineage1': 87, u'lineage1.2.1': 4, u'lineage1.1.1': 1, u'lineage1.1': 64, u'lineage1.1.3': 4}	{'lineage1.': 160}	1	{0: {u'lineage1': 160}, 1: {u'1': 69, u'2': 4}, 2: {u'1': 5, u'3': 4}}	2	2
1391	Cluster7636_2:Cluster4980_6	Rv1591:Rv2588c	streptomycin	354	-0.411337	{u'lineage2.2.1': 138, u'lineage2.2': 154, u'lineage4.6.1': 18, u'lineage4.1.1.3': 9, u'lineage4.3.4.2.1': 6, u'lineage4.2.1': 15, u'lineage4.4.2': 1, u'lineage3': 47, u'lineage4.3.4.2': 12, u'lineage4.3.3': 24, u'lineage4.3.4': 14, u'lineage4.6.1.2': 8, u'lineage4.5': 1, u'lineage4.1.2.1': 7, u'lineage4.1': 24, u'lineage4.3': 46}	{'lineage2.': 292, 'lineage4.': 185, 'lineage3.': 47}	3	{0: {u'lineage4': 185, u'lineage3': 47, u'lineage2': 292}, 1: {u'1': 40, u'3': 102, u'2': 307, u'5': 1, u'4': 1, u'6': 26}, 2: {u'1': 188, u'3': 24, u'2': 8, u'4': 32}, 3: {u'1': 7, u'3': 9, u'2': 26}, 4: {u'1': 6}}	3	6
1392	Cluster7636_2:Cluster4980_7	Rv1591:Rv2588c	streptomycin	32	-3.04452	{u'lineage1': 32, u'lineage1.1.1': 1, u'lineage1.1': 26, u'lineage1.1.3': 4}	{'lineage1.': 63}	1	{0: {u'lineage1': 63}, 1: {u'1': 31}, 2: {u'1': 1, u'3': 4}}	2	2
1393	Cluster7636_2:Cluster4980_8	Rv1591:Rv2588c	streptomycin	12	0.635989	{u'lineage4.3.3': 12, u'lineage4.3': 12}	{'lineage4.': 24}	1	{0: {u'lineage4': 24}, 1: {u'3': 24}, 2: {u'3': 12}}	1	1
1394	Cluster7636_2:Cluster4980_9	Rv1591:Rv2588c	streptomycin	104	0.0380998	{u'lineage2.2.1': 23, u'lineage2.2': 35, u'lineage4.6.1': 1, u'lineage3': 6, u'lineage4.3.4.2.1': 1, u'lineage4.2.1': 6, u'lineage4.4.2': 1, u'lineage4.3.3': 4, u'lineage4.6.2.2': 2, u'lineage4.3.4.2': 1, u'lineage4.1': 17, u'lineage4.3.4': 1, u'lineage4.6.1.2': 1, u'lineage4.6.2': 2, u'lineage4.5': 2, u'lineage4.1.2.1': 6, u'lineage4.1.1.3': 5, u'lineage4.3': 9}	{'lineage2.': 58, 'lineage4.': 59, 'lineage3.': 6}	3	{0: {u'lineage4': 59, u'lineage3': 6, u'lineage2': 58}, 1: {u'1': 28, u'3': 16, u'2': 64, u'5': 2, u'4': 1, u'6': 6}, 2: {u'1': 36, u'3': 4, u'2': 11, u'4': 3}, 3: {u'1': 6, u'3': 5, u'2': 5}, 4: {u'1': 1}}	3	6
1395	Cluster7636_3:Cluster4980_1	Rv1591:Rv2588c	streptomycin	6	1.29928	{u'lineage4.3.3': 6, u'lineage4.3': 5}	{'lineage4.': 11}	1	{0: {u'lineage4': 11}, 1: {u'3': 11}, 2: {u'3': 6}}	1	1
1396	Cluster7636_3:Cluster4980_11	Rv1591:Rv2588c	streptomycin	1	1.09861	{u'lineage4.3.3': 1, u'lineage4.3': 1}	{'lineage4.': 2}	1	{0: {u'lineage4': 2}, 1: {u'3': 2}, 2: {u'3': 1}}	1	1
1397	Cluster7636_3:Cluster4980_12	Rv1591:Rv2588c	streptomycin	8	0.955511	{u'lineage2.2.1': 2, u'lineage2.2': 2, u'lineage4.1': 2, u'lineage4.3': 2}	{'lineage2.': 4, 'lineage4.': 4}	2	{0: {u'lineage4': 4, u'lineage2': 4}, 1: {u'1': 2, u'3': 2, u'2': 4}, 2: {u'1': 2}}	2	3
1398	Cluster7636_3:Cluster4980_2	Rv1591:Rv2588c	streptomycin	1	1.09861	{u'lineage4.1': 1}	{'lineage4.': 1}	1	{0: {u'lineage4': 1}, 1: {u'1': 1}}	1	1
1399	Cluster7636_3:Cluster4980_3	Rv1591:Rv2588c	streptomycin	38	0.310155	{u'lineage2.2.1': 14, u'lineage2.2': 18, u'lineage4.6.1': 1, u'lineage4.2.1': 2, u'lineage4.6.1.2': 1, u'lineage3': 3, u'lineage4.6.2': 1, u'lineage4.5': 1, u'lineage4.1.2.1': 2, u'lineage4.1': 3, u'lineage4.3.3': 1, u'lineage4.3': 4, u'lineage4.6.2.2': 1}	{'lineage2.': 32, 'lineage4.': 17, 'lineage3.': 3}	3	{0: {u'lineage4': 17, u'lineage3': 3, u'lineage2': 32}, 1: {u'1': 5, u'3': 5, u'2': 34, u'5': 1, u'6': 4}, 2: {u'1': 18, u'3': 1, u'2': 4}, 3: {u'1': 2, u'2': 2}}	3	5
1400	Cluster7636_3:Cluster4980_4	Rv1591:Rv2588c	streptomycin	10	-0.76214	{u'lineage1': 10, u'lineage1.1': 6}	{'lineage1.': 16}	1	{0: {u'lineage1': 16}, 1: {u'1': 6}}	1	1
1401	Cluster7636_3:Cluster4980_5	Rv1591:Rv2588c	streptomycin	2	1.60944	{u'lineage2.2.1': 2, u'lineage2.2': 2}	{'lineage2.': 4}	1	{0: {u'lineage2': 4}, 1: {u'2': 4}, 2: {u'1': 2}}	1	1
1402	Cluster7636_3:Cluster4980_6	Rv1591:Rv2588c	streptomycin	59	0.167054	{u'lineage4.3.4.2': 1, u'lineage2.2.1': 17, u'lineage4.3.3': 4, u'lineage4.6.1': 3, u'lineage4.3.4': 1, u'lineage4.6.1.2': 3, u'lineage4.2.1': 15, u'lineage3': 5, u'lineage2.2': 24, u'lineage4.1.2.1': 1, u'lineage4.1': 2, u'lineage4.3': 5}	{'lineage2.': 41, 'lineage4.': 35, 'lineage3.': 5}	3	{0: {u'lineage4': 35, u'lineage3': 5, u'lineage2': 41}, 1: {u'1': 3, u'3': 11, u'2': 56, u'6': 6}, 2: {u'1': 38, u'3': 4, u'2': 1, u'4': 2}, 3: {u'1': 1, u'2': 4}}	3	4
1403	Cluster7636_3:Cluster4980_9	Rv1591:Rv2588c	streptomycin	9	-0.200671	{u'lineage2.2.1': 3, u'lineage2.2': 6, u'lineage4.2.1': 1}	{'lineage2.': 9, 'lineage4.': 1}	2	{0: {u'lineage4': 1, u'lineage2': 9}, 1: {u'2': 10}, 2: {u'1': 4}}	2	2
1404	Cluster1237_1:Cluster2032_1	Rv0001:Rv1877	streptomycin	16	1.34993	{}	{}	0	{}	1	1
1405	Cluster1237_1:Cluster2032_5	Rv0001:Rv1877	streptomycin	20	1.29928	{}	{}	0	{}	1	1
1406	Cluster1237_2:Cluster2032_5	Rv0001:Rv1877	streptomycin	13	1.09861	{u'lineage2.2': 13}	{'lineage2.': 13}	1	{0: {u'lineage2': 13}, 1: {u'2': 13}}	1	1
1407	Cluster1237_3:Cluster2032_5	Rv0001:Rv1877	streptomycin	19	-1.23676	{u'lineage4.3.4.2.1': 8, u'lineage4.3.4.2': 15, u'lineage4.3.4': 19, u'lineage4.3': 19}	{'lineage4.': 61}	1	{0: {u'lineage4': 61}, 1: {u'3': 61}, 2: {u'4': 42}, 3: {u'2': 23}, 4: {u'1': 8}}	1	1
1408	Cluster1237_4:Cluster2032_1	Rv0001:Rv1877	streptomycin	29	4.07754	{u'lineage2.2.1': 29, u'lineage2.2': 29}	{'lineage2.': 58}	1	{0: {u'lineage2': 58}, 1: {u'2': 58}, 2: {u'1': 29}}	1	1
1409	Cluster1237_4:Cluster2032_5	Rv0001:Rv1877	streptomycin	58	3.11795	{u'lineage2.2.1': 58, u'lineage2.2': 58}	{'lineage2.': 116}	1	{0: {u'lineage2': 116}, 1: {u'2': 116}, 2: {u'1': 58}}	1	1
1410	Cluster1237_5:Cluster2032_1	Rv0001:Rv1877	streptomycin	327	0.152735	{u'lineage2.2.1': 117, u'lineage4.6.2': 1, u'lineage2.1': 1, u'lineage1.2.1': 2, u'lineage1': 4, u'lineage3': 3, u'lineage4.1.1.3': 3, u'lineage4.4.2': 3, u'lineage1.1': 2, u'lineage4.6.2.2': 1, u'lineage4.3.3': 100, u'lineage4.2.1': 1, u'lineage4.6.1.2': 3, u'lineage4.3': 103, u'lineage2.2': 137, u'lineage4.5': 5, u'lineage4.1.2.1': 8, u'lineage4.1': 31, u'lineage4.6.1': 5, u'lineage1.1.3': 1}	{'lineage2.': 255, 'lineage1.': 9, 'lineage4.': 264, 'lineage3.': 3}	4	{0: {u'lineage4': 264, u'lineage1': 9, u'lineage3': 3, u'lineage2': 255}, 1: {u'1': 46, u'3': 203, u'2': 257, u'5': 5, u'4': 3, u'6': 10}, 2: {u'1': 131, u'3': 101, u'2': 13}, 3: {u'1': 8, u'3': 3, u'2': 4}}	4	6
1411	Cluster1237_5:Cluster2032_2	Rv0001:Rv1877	streptomycin	20	0.802346	{}	{}	0	{}	1	1
1412	Cluster1237_5:Cluster2032_3	Rv0001:Rv1877	streptomycin	22	3.80666	{u'lineage4.3.3': 22, u'lineage4.3': 22}	{'lineage4.': 44}	1	{0: {u'lineage4': 44}, 1: {u'3': 44}, 2: {u'3': 22}}	1	1
1413	Cluster1237_5:Cluster2032_4	Rv0001:Rv1877	streptomycin	17	-2.3979	{u'lineage1': 17, u'lineage1.1': 17}	{'lineage1.': 34}	1	{0: {u'lineage1': 34}, 1: {u'1': 17}}	1	1
1414	Cluster1237_5:Cluster2032_5	Rv0001:Rv1877	streptomycin	703	-0.593536	{u'lineage2.2.1': 170, u'lineage4.6.2': 5, u'lineage4.6.1': 20, u'lineage1.2.1': 7, u'lineage1': 102, u'lineage4.1.1.3': 28, u'lineage3': 67, u'lineage1.1': 94, u'lineage4.6.2.2': 5, u'lineage4.3.3': 47, u'lineage4.2.1': 41, u'lineage4.6.1.2': 10, u'lineage4.3': 81, u'lineage2.2': 203, u'lineage4.5': 4, u'lineage4.1.2.1': 20, u'lineage4.1': 95, u'lineage1.1.1': 2, u'lineage1.1.3': 5}	{'lineage2.': 373, 'lineage1.': 210, 'lineage4.': 356, 'lineage3.': 67}	4	{0: {u'lineage4': 356, u'lineage1': 210, u'lineage3': 67, u'lineage2': 373}, 1: {u'1': 244, u'3': 128, u'2': 421, u'5': 4, u'6': 40}, 2: {u'1': 278, u'3': 52, u'2': 30}, 3: {u'1': 20, u'3': 28, u'2': 15}}	4	5
1415	Cluster1237_6:Cluster2032_5	Rv0001:Rv1877	streptomycin	34	-0.714653	{u'lineage1': 34}	{'lineage1.': 34}	1	{0: {u'lineage1': 34}}	1	1
1416	Cluster7435_1:Cluster4056_1	Rv0819:Rv0682	streptomycin	8	0.451985	{u'lineage2.2.1': 6, u'lineage2.2': 6, u'lineage4.3': 1, u'lineage4.3.3': 1}	{'lineage2.': 12, 'lineage4.': 2}	2	{0: {u'lineage4': 2, u'lineage2': 12}, 1: {u'3': 2, u'2': 12}, 2: {u'1': 6, u'3': 1}}	2	2
1417	Cluster7435_1:Cluster4056_2	Rv0819:Rv0682	streptomycin	69	0.143101	{u'lineage2.2.1': 30, u'lineage2.2': 31, u'lineage4.6.1': 3, u'lineage1': 1, u'lineage4.1.1.3': 2, u'lineageBOV_AFRI': 1, u'lineage4.2.1': 1, u'lineage4.4.2': 1, u'lineage1.1': 1, u'lineage3': 3, u'lineage4.3.4.2': 2, u'lineage4.3.3': 10, u'lineage4.3.4': 2, u'lineage4.6.1.2': 3, u'lineage4.5': 1, u'lineage4.1': 9, u'lineage4.3': 12}	{'lineage2.': 61, 'lineage1.': 2, 'lineage4.': 46, 'lineage3.': 3}	4	{0: {u'lineage4': 46, u'lineageBOV_AFRI': 1, u'lineage1': 2, u'lineage3': 3, u'lineage2': 61}, 1: {u'1': 12, u'3': 26, u'2': 62, u'5': 1, u'4': 1, u'6': 6}, 2: {u'1': 39, u'3': 10, u'2': 1, u'4': 4}, 3: {u'3': 2, u'2': 5}}	5	6
1418	Cluster7435_2:Cluster4056_1	Rv0819:Rv0682	streptomycin	515	-1.08317	{u'lineage2.2.1': 110, u'lineage4.6.2': 3, u'lineage4.6.1': 11, u'lineage1.2.1': 5, u'lineage1': 94, u'lineage3': 44, u'lineage4.3.4.2.1': 5, u'lineage4.2.1': 9, u'lineage4.1': 68, u'lineage1.1': 72, u'lineage4.6.2.2': 3, u'lineage4.3.4.2': 8, u'lineage4.3.3': 60, u'lineage4.3.4': 11, u'lineage4.6.1.2': 5, u'lineage4.3': 87, u'lineage2.2': 136, u'lineage4.5': 4, u'lineage4.1.2.1': 14, u'lineage4.…	{'lineage2.': 246, 'lineage1.': 172, 'lineage4.': 304, 'lineage3.': 44}	4	{0: {u'lineage4': 304, u'lineage1': 172, u'lineage3': 44, u'lineage2': 246}, 1: {u'1': 171, u'3': 171, u'2': 260, u'5': 4, u'6': 22}, 2: {u'1': 156, u'3': 61, u'2': 20, u'4': 24}, 3: {u'1': 14, u'3': 16, u'2': 21}, 4: {u'1': 5}}	4	5
1419	Cluster7435_2:Cluster4056_2	Rv0819:Rv0682	streptomycin	448	-0.490683	{u'lineage2.2.1': 71, u'lineage2.2': 108, u'lineage2.1': 1, u'lineage1.2.1': 3, u'lineage1': 73, u'lineage4.1.1.3': 12, u'lineage4.3.4.2.1': 5, u'lineage3': 29, u'lineage4.1': 51, u'lineage4.4.2': 1, u'lineage1.1': 43, u'lineage4.6.2.2': 3, u'lineage4.3.4.2': 7, u'lineage4.3.3': 99, u'lineage4.2.1': 4, u'lineage4.3.4': 8, u'lineage4.6.1.2': 5, u'lineage1.1.3': 6, u'lineage4.6.2': 3, u'lineage4.5'…	{'lineage2.': 180, 'lineage1.': 127, 'lineage4.': 347, 'lineage3.': 29}	4	{0: {u'lineage4': 347, u'lineage1': 127, u'lineage3': 29, u'lineage2': 180}, 1: {u'1': 128, u'3': 240, u'2': 186, u'5': 4, u'4': 1, u'6': 22}, 2: {u'1': 108, u'3': 105, u'2': 20, u'4': 20}, 3: {u'1': 13, u'3': 12, u'2': 20}, 4: {u'1': 5}}	4	6
1420	Cluster7435_3:Cluster4056_1	Rv0819:Rv0682	streptomycin	34	3.10608	{u'lineage2.2.1': 11, u'lineage2.2': 10, u'lineage4.6.1': 1, u'lineage1': 1, u'lineage4.2.1': 11, u'lineage4.6.1.2': 1, u'lineage4.1.2.1': 1, u'lineage1.1': 1, u'lineage4.3': 1}	{'lineage2.': 21, 'lineage1.': 2, 'lineage4.': 15}	3	{0: {u'lineage4': 15, u'lineage1': 2, u'lineage2': 21}, 1: {u'1': 2, u'3': 1, u'2': 32, u'6': 2}, 2: {u'1': 24, u'2': 1}, 3: {u'1': 1, u'2': 1}}	3	4
1421	Cluster7435_3:Cluster4056_2	Rv0819:Rv0682	streptomycin	37	2.65324	{u'lineage2.2.1': 14, u'lineage2.2': 14, u'lineage4.1': 1, u'lineage4.2.1': 16}	{'lineage2.': 28, 'lineage4.': 17}	2	{0: {u'lineage4': 17, u'lineage2': 28}, 1: {u'1': 1, u'2': 44}, 2: {u'1': 30}}	2	2
1422	Cluster7435_4:Cluster4056_1	Rv0819:Rv0682	streptomycin	142	2.53521	{u'lineage2.2.1': 101, u'lineage2.2': 106, u'lineage1.2.1': 1, u'lineage1': 3, u'lineage4.2.1': 2, u'lineage3': 2, u'lineage4.1': 2, u'lineage4.1.2.1': 1, u'lineage4.1.1.3': 1, u'lineage1.1': 2, u'lineage4.3': 1}	{'lineage2.': 207, 'lineage1.': 6, 'lineage4.': 7, 'lineage3.': 2}	4	{0: {u'lineage4': 7, u'lineage1': 6, u'lineage3': 2, u'lineage2': 207}, 1: {u'1': 6, u'3': 1, u'2': 210}, 2: {u'1': 105, u'2': 1}, 3: {u'1': 1, u'3': 1}}	4	4
1423	Cluster7435_4:Cluster4056_2	Rv0819:Rv0682	streptomycin	112	2.38828	{u'lineage4.3.4.2': 3, u'lineage2.2.1': 63, u'lineage2.2': 66, u'lineage4.3.4': 3, u'lineage4.3.4.2.1': 1, u'lineage4.2.1': 3, u'lineage4.3.3': 7, u'lineage4.1.2.1': 2, u'lineage4.1': 2, u'lineage4.3': 13}	{'lineage2.': 129, 'lineage4.': 34}	2	{0: {u'lineage4': 34, u'lineage2': 129}, 1: {u'1': 4, u'3': 27, u'2': 132}, 2: {u'1': 66, u'3': 7, u'2': 2, u'4': 7}, 3: {u'1': 2, u'2': 4}, 4: {u'1': 1}}	2	4
1424	Cluster7435_1:Cluster2633_1	Rv0449c:Rv0682	streptomycin	75	0.291521	{u'lineage4.3.4.2': 1, u'lineage2.2.1': 36, u'lineage4.3.3': 11, u'lineage4.6.1': 3, u'lineage4.3.4': 1, u'lineage3': 3, u'lineage4.6.1.2': 3, u'lineage4.2.1': 1, u'lineage2.2': 37, u'lineage4.5': 1, u'lineage4.1': 9, u'lineage4.4.2': 1, u'lineage4.1.1.3': 2, u'lineage4.3': 13}	{'lineage2.': 73, 'lineage4.': 46, 'lineage3.': 3}	3	{0: {u'lineage4': 46, u'lineage3': 3, u'lineage2': 73}, 1: {u'1': 11, u'3': 26, u'2': 74, u'5': 1, u'4': 1, u'6': 6}, 2: {u'1': 45, u'3': 11, u'2': 1, u'4': 2}, 3: {u'3': 2, u'2': 4}}	3	6
1425	Cluster7435_2:Cluster2633_1	Rv0449c:Rv0682	streptomycin	328	-0.381459	{u'lineage2.2.1': 73, u'lineage2.2': 100, u'lineage4.6.1': 10, u'lineage1.2.1': 1, u'lineage1': 28, u'lineage4.1.1.3': 13, u'lineage4.3.4.2.1': 3, u'lineage3': 22, u'lineage4.4.2': 2, u'lineage1.1': 17, u'lineage4.3.4.2': 6, u'lineage4.3.3': 78, u'lineage4.2.1': 4, u'lineage4.3.4': 6, u'lineage4.6.1.2': 6, u'lineage1.1.1': 1, u'lineage1.1.3': 1, u'lineage4.5': 4, u'lineage4.1.2.1': 8, u'lineage4.…	{'lineage2.': 174, 'lineage1.': 48, 'lineage4.': 272, 'lineage3.': 22}	4	{0: {u'lineage4': 272, u'lineage1': 48, u'lineage3': 22, u'lineage2': 174}, 1: {u'1': 85, u'3': 181, u'2': 178, u'5': 4, u'4': 2, u'6': 16}, 2: {u'1': 108, u'3': 79, u'2': 10, u'4': 15}, 3: {u'1': 8, u'3': 13, u'2': 15}, 4: {u'1': 3}}	4	6
1426	Cluster7435_2:Cluster2633_2	Rv0449c:Rv0682	streptomycin	621	-1.0646	{u'lineage2.2.1': 106, u'lineage2.2': 142, u'lineage4.6.1': 12, u'lineage1.2.1': 7, u'lineage1': 135, u'lineage4.1.1.3': 16, u'lineage4.3.4.2.1': 7, u'lineage3': 47, u'lineage4.1': 75, u'lineage1.1': 94, u'lineage4.6.2.2': 5, u'lineage4.3.4.2': 9, u'lineage4.3.3': 81, u'lineage4.2.1': 9, u'lineage4.3.4': 13, u'lineage4.6.1.2': 4, u'lineage1.1.3': 4, u'lineage4.6.2': 5, u'lineage4.5': 4, u'lineage…	{'lineage2.': 248, 'lineage1.': 241, 'lineage4.': 379, 'lineage3.': 47}	4	{0: {u'lineage4': 379, u'lineage1': 241, u'lineage3': 47, u'lineage2': 248}, 1: {u'1': 209, u'3': 230, u'2': 264, u'5': 4, u'6': 26}, 2: {u'1': 155, u'3': 85, u'2': 29, u'4': 29}, 3: {u'1': 19, u'3': 16, u'2': 25}, 4: {u'1': 7}}	4	5
1427	Cluster7435_3:Cluster2633_1	Rv0449c:Rv0682	streptomycin	24	3.89182	{u'lineage4.6.1.2': 1, u'lineage2.2.1': 10, u'lineage2.2': 9, u'lineage4.6.1': 1, u'lineage4.1.2.1': 1, u'lineage4.1': 1, u'lineage4.2.1': 9}	{'lineage2.': 19, 'lineage4.': 13}	2	{0: {u'lineage4': 13, u'lineage2': 19}, 1: {u'1': 2, u'2': 28, u'6': 2}, 2: {u'1': 21, u'2': 1}, 3: {u'1': 1, u'2': 1}}	2	3
1428	Cluster7435_3:Cluster2633_2	Rv0449c:Rv0682	streptomycin	47	2.54273	{u'lineage4.3': 1, u'lineage2.2.1': 15, u'lineage2.2': 15, u'lineage1': 1, u'lineage1.1': 1, u'lineage4.2.1': 18}	{'lineage2.': 30, 'lineage1.': 2, 'lineage4.': 19}	3	{0: {u'lineage4': 19, u'lineage1': 2, u'lineage2': 30}, 1: {u'1': 1, u'3': 1, u'2': 48}, 2: {u'1': 33}}	3	3
1429	Cluster7435_4:Cluster2633_1	Rv0449c:Rv0682	streptomycin	95	2.8006	{u'lineage4.3.4.2': 2, u'lineage2.2.1': 70, u'lineage2.2': 72, u'lineage1.2.1': 1, u'lineage1': 1, u'lineage4.3.4': 2, u'lineage4.2.1': 1, u'lineage4.3.3': 4, u'lineage4.1.2.1': 1, u'lineage4.1': 1, u'lineage4.3': 7}	{'lineage2.': 142, 'lineage1.': 2, 'lineage4.': 18}	3	{0: {u'lineage4': 18, u'lineage1': 2, u'lineage2': 142}, 1: {u'1': 2, u'3': 15, u'2': 144}, 2: {u'1': 72, u'3': 4, u'2': 1, u'4': 4}, 3: {u'1': 1, u'2': 2}}	3	4
1430	Cluster7435_4:Cluster2633_2	Rv0449c:Rv0682	streptomycin	161	2.24619	{u'lineage4.3.4.2': 1, u'lineage2.2.1': 95, u'lineage2.2': 102, u'lineage1': 2, u'lineage4.3.4': 1, u'lineage4.3.4.2.1': 1, u'lineage4.2.1': 4, u'lineage3': 2, u'lineage4.3.3': 3, u'lineage4.1': 3, u'lineage4.1.2.1': 2, u'lineage4.1.1.3': 1, u'lineage1.1': 2, u'lineage4.3': 7}	{'lineage2.': 197, 'lineage1.': 4, 'lineage4.': 23, 'lineage3.': 2}	4	{0: {u'lineage4': 23, u'lineage1': 4, u'lineage3': 2, u'lineage2': 197}, 1: {u'1': 8, u'3': 13, u'2': 201}, 2: {u'1': 100, u'3': 3, u'2': 2, u'4': 3}, 3: {u'1': 2, u'3': 1, u'2': 2}, 4: {u'1': 1}}	4	4
1431	Cluster1237_1:Cluster4389_2	Rv0427c:Rv1877	streptomycin	20	1.60944	{}	{}	0	{}	1	1
1432	Cluster1237_1:Cluster4389_4	Rv0427c:Rv1877	streptomycin	15	1.27297	{}	{}	0	{}	1	1
1433	Cluster1237_2:Cluster4389_2	Rv0427c:Rv1877	streptomycin	12	0.998529	{u'lineage2.2': 12}	{'lineage2.': 12}	1	{0: {u'lineage2': 12}, 1: {u'2': 12}}	1	1
1434	Cluster1237_2:Cluster4389_4	Rv0427c:Rv1877	streptomycin	5	0.336472	{u'lineage2.2': 5}	{'lineage2.': 5}	1	{0: {u'lineage2': 5}, 1: {u'2': 5}}	1	1
1435	Cluster1237_3:Cluster4389_2	Rv0427c:Rv1877	streptomycin	14	-1.18958	{u'lineage4.3.4.2.1': 4, u'lineage4.3.4.2': 12, u'lineage4.3.4': 14, u'lineage4.3': 14}	{'lineage4.': 44}	1	{0: {u'lineage4': 44}, 1: {u'3': 44}, 2: {u'4': 30}, 3: {u'2': 16}, 4: {u'1': 4}}	1	1
1436	Cluster1237_3:Cluster4389_4	Rv0427c:Rv1877	streptomycin	10	-0.367725	{u'lineage4.3.4.2.1': 7, u'lineage4.3.4.2': 8, u'lineage4.3.4': 10, u'lineage4.3': 10}	{'lineage4.': 35}	1	{0: {u'lineage4': 35}, 1: {u'3': 35}, 2: {u'4': 25}, 3: {u'2': 15}, 4: {u'1': 7}}	1	1
1437	Cluster1237_4:Cluster4389_2	Rv0427c:Rv1877	streptomycin	64	3.21888	{u'lineage2.2.1': 64, u'lineage2.2': 64}	{'lineage2.': 128}	1	{0: {u'lineage2': 128}, 1: {u'2': 128}, 2: {u'1': 64}}	1	1
1438	Cluster1237_4:Cluster4389_4	Rv0427c:Rv1877	streptomycin	26	3.97029	{u'lineage2.2.1': 26, u'lineage2.2': 26}	{'lineage2.': 52}	1	{0: {u'lineage2': 52}, 1: {u'2': 52}, 2: {u'1': 26}}	1	1
1439	Cluster1237_5:Cluster4389_2	Rv0427c:Rv1877	streptomycin	681	-0.0674743	{u'lineage2.2.1': 170, u'lineage4.6.2': 4, u'lineage4.6.1': 18, u'lineage1.2.1': 6, u'lineage1': 55, u'lineage4.1.1.3': 17, u'lineage3': 34, u'lineage4.1': 72, u'lineage4.4.2': 3, u'lineage1.1': 48, u'lineage4.6.2.2': 4, u'lineage4.3.3': 159, u'lineage4.2.1': 26, u'lineage4.6.1.2': 9, u'lineage4.3': 177, u'lineage2.2': 198, u'lineage4.5': 6, u'lineage4.1.2.1': 14, u'lineage1.1.1': 1, u'lineage1.1…	{'lineage2.': 368, 'lineage1.': 113, 'lineage4.': 509, 'lineage3.': 34}	4	{0: {u'lineage4': 509, u'lineage1': 113, u'lineage3': 34, u'lineage2': 368}, 1: {u'1': 155, u'3': 336, u'2': 400, u'5': 6, u'4': 3, u'6': 35}, 2: {u'1': 247, u'3': 162, u'2': 25}, 3: {u'1': 14, u'3': 17, u'2': 13}}	4	6
[truncated: 580 more rows]
